# Supplementary material for: Whole genome sequencing of human Borrelia burgdorferi isolates reveals linked blocks of accessory genome elements located on plasmids and associated with human dissemination
Source: PLoS Pathog. 2023 Aug 31;19(8):e1011243. doi: 10.1371/journal.ppat.1011243 (PMC10470944; doi:10.1371/journal.ppat.1011243)
Supplement: S2 Table — (TSV) [file ppat.1011243.s002.tsv]

sample_name	sample_title	organism	collection_date	Region	host	host_disease	isolation_source	MLST	OspC_Type	RST_Type	Multiple_EM(Y/N)	BC + (Y/N)	PCR + (Y/N)	Disseminated
UMA1	N2	Borrelia burgdorferi	2015	Northeast (CT,RI,MI)	Homo sapiens	Lyme disease	Skin	3	K	2	N	NA	N	L
UMA2	N4	Borrelia burgdorferi	2015	Northeast (CT,RI,MI)	Homo sapiens	Lyme disease	Skin	8	F	2	N	NA	N	L
UMA3	N7	Borrelia burgdorferi	2015	Northeast (CT,RI,MI)	Homo sapiens	Lyme disease	Skin	3	K	2	N	NA	N	L
UMA4	N9	Borrelia burgdorferi	2015	Northeast (CT,RI,MI)	Homo sapiens	Lyme disease	Skin	3	K	2	N	NA	N	L
UMA5	N11	Borrelia burgdorferi	2015	Northeast (CT,RI,MI)	Homo sapiens	Lyme disease	Skin	36	N	2	N	NA	N	L
UMA7	N15	Borrelia burgdorferi	2015	Northeast (CT,RI,MI)	Homo sapiens	Lyme disease	Skin	36	N	2	N	NA	N	L
UMA8	N17	Borrelia burgdorferi	2015	Northeast (CT,RI,MI)	Homo sapiens	Lyme disease	Skin	1	A	1	Y	NA	N	D
UMA9	N19	Borrelia burgdorferi	2015	Northeast (CT,RI,MI)	Homo sapiens	Lyme disease	Skin	1	A	1	N	NA	N	L
UMA10	N20	Borrelia burgdorferi	2015	Northeast (CT,RI,MI)	Homo sapiens	Lyme disease	Skin	797	B	1	N	NA	N	L
UMA11	N21	Borrelia burgdorferi	2015	Northeast (CT,RI,MI)	Homo sapiens	Lyme disease	Skin	38	D	3	N	NA	N	L
UMA12	N23	Borrelia burgdorferi	2015	Northeast (CT,RI,MI)	Homo sapiens	Lyme disease	Skin	1	A	1	N	NA	Y	D
UMA13	N25	Borrelia burgdorferi	2015	Northeast (CT,RI,MI)	Homo sapiens	Lyme disease	Skin	59	B	1	N	NA	N	L
UMA14	N30	Borrelia burgdorferi	2015	Northeast (CT,RI,MI)	Homo sapiens	Lyme disease	Skin	1	A	1	N	NA	N	L
UMA15	N31	Borrelia burgdorferi	2015	Northeast (CT,RI,MI)	Homo sapiens	Lyme disease	Skin	3	K	2	N	NA	N	L
UMA16	N32	Borrelia burgdorferi	2015	Northeast (CT,RI,MI)	Homo sapiens	Lyme disease	Skin	59	B	1	N	NA	N	L
URI17	R5	Borrelia burgdorferi	2015	Northeast (CT,RI,MI)	Homo sapiens	Lyme disease	Skin	7	B	1	Y	NA	Y	D
URI19	R7	Borrelia burgdorferi	2015	Northeast (CT,RI,MI)	Homo sapiens	Lyme disease	Skin	59	B	1	N	NA	N	L
URI20	R8	Borrelia burgdorferi	2015	Northeast (CT,RI,MI)	Homo sapiens	Lyme disease	Skin	14	G	3	N	NA	N	L
URI22	R10	Borrelia burgdorferi	2015	Northeast (CT,RI,MI)	Homo sapiens	Lyme disease	Skin	9	N	2	N	NA	N	L
URI23	R11	Borrelia burgdorferi	2015	Northeast (CT,RI,MI)	Homo sapiens	Lyme disease	Skin	3	K	2	N	NA	N	L
URI24	R12	Borrelia burgdorferi	2015	Northeast (CT,RI,MI)	Homo sapiens	Lyme disease	Skin	1	A	1	Y	NA	N	D
ESI26	B1904/13	Borrelia burgdorferi	2013	EU Slovenia	Homo sapiens	Lyme disease	Skin	ST20	R	1	N	NA	NA	L
ESI28	B2526/13	Borrelia burgdorferi	2013	EU Slovenia	Homo sapiens	Lyme disease	Skin	284	R	1	Y	NA	NA	D
UCT29	K1	Borrelia burgdorferi	1999	Northeast (CT,RI,MI)	Homo sapiens	Lyme disease	Skin	1	A	1	N	NA	Y	D
UCT30	K11	Borrelia burgdorferi	1999	Northeast (CT,RI,MI)	Homo sapiens	Lyme disease	Skin	3	K	2	Y	NA	Y	D
UCT31	K10	Borrelia burgdorferi	1999	Northeast (CT,RI,MI)	Homo sapiens	Lyme disease	Skin	1	A	1	N	NA	N	L
UCT32	K15	Borrelia burgdorferi	1999	Northeast (CT,RI,MI)	Homo sapiens	Lyme disease	Skin	3	K	2	N	NA	Y	D
URI33	K16	Borrelia burgdorferi	1998	Northeast (CT,RI,MI)	Homo sapiens	Lyme disease	Skin	9	N	2	Y	NA	N	D
URI34	K22	Borrelia burgdorferi	2000	Northeast (CT,RI,MI)	Homo sapiens	Lyme disease	Skin	38	D	3	N	NA	Y	D
UCT35	K24	Borrelia burgdorferi	1999	Northeast (CT,RI,MI)	Homo sapiens	Lyme disease	Skin	14	G	3	N	NA	N	L
URI36	K25	Borrelia burgdorferi	1999	Northeast (CT,RI,MI)	Homo sapiens	Lyme disease	Skin	16	I	3	Y	NA	N	D
URI37	KA1	Borrelia burgdorferi	2012	Northeast (CT,RI,MI)	Homo sapiens	Lyme disease	Skin	59	B	1	N	NA	NA	L
URI38	KA6	Borrelia burgdorferi	2012	Northeast (CT,RI,MI)	Homo sapiens	Lyme disease	Skin	37	T	3	N	NA	NA	L
URI39	K2	Borrelia burgdorferi	1999	Northeast (CT,RI,MI)	Homo sapiens	Lyme disease	Skin	1	A	1	N	NA	Y	D
URI40	K3	Borrelia burgdorferi	1999	Northeast (CT,RI,MI)	Homo sapiens	Lyme disease	Skin	1	A	1	N	NA	Y	D
URI41	K6	Borrelia burgdorferi	1999	Northeast (CT,RI,MI)	Homo sapiens	Lyme disease	Skin	1	A	1	N	NA	N	L
URI42	K7	Borrelia burgdorferi	1999	Northeast (CT,RI,MI)	Homo sapiens	Lyme disease	Skin	1	A	1	N	NA	N	L
URI43	K9	Borrelia burgdorferi	1999	Northeast (CT,RI,MI)	Homo sapiens	Lyme disease	Skin	1	A	1	N	NA	N	L
URI44	K12	Borrelia burgdorferi	1999	Northeast (CT,RI,MI)	Homo sapiens	Lyme disease	Skin	3	K	2	Y	NA	Y	D
URI46	K17	Borrelia burgdorferi	1999	Northeast (CT,RI,MI)	Homo sapiens	Lyme disease	Skin	3	K	2	N	NA	N	L
URI47	K18	Borrelia burgdorferi	1999	Northeast (CT,RI,MI)	Homo sapiens	Lyme disease	Skin	3	K	2	N	NA	N	L
URI48	K19	Borrelia burgdorferi	1999	Northeast (CT,RI,MI)	Homo sapiens	Lyme disease	Skin	9	N	2	N	NA	N	L
URI49	K20	Borrelia burgdorferi	1998	Northeast (CT,RI,MI)	Homo sapiens	Lyme disease	Skin	8	F	2	N	NA	N	L
UCT50	K21	Borrelia burgdorferi	2000	Northeast (CT,RI,MI)	Homo sapiens	Lyme disease	Skin	19	E	3	N	NA	Y	D
UCT51	K23	Borrelia burgdorferi	1999	Northeast (CT,RI,MI)	Homo sapiens	Lyme disease	Skin	16	I	3	N	NA	N	L
URI52	K26	Borrelia burgdorferi	1998	Northeast (CT,RI,MI)	Homo sapiens	Lyme disease	Skin	16	I	3	N	NA	N	L
URI53	K27	Borrelia burgdorferi	1998	Northeast (CT,RI,MI)	Homo sapiens	Lyme disease	Skin	16	I	3	N	NA	N	L
URI54	K28	Borrelia burgdorferi	2000	Northeast (CT,RI,MI)	Homo sapiens	Lyme disease	Skin	14	G	3	N	NA	N	L
URI55	K29	Borrelia burgdorferi	2001	Northeast (CT,RI,MI)	Homo sapiens	Lyme disease	Skin	19	E	3	N	NA	N	L
URI56	K30	Borrelia burgdorferi	2001	Northeast (CT,RI,MI)	Homo sapiens	Lyme disease	Skin	16	I	3	N	NA	N	L
URI57	KA2	Borrelia burgdorferi	2012	Northeast (CT,RI,MI)	Homo sapiens	Lyme disease	Skin	59	B	1	N	NA	NA	L
URI58	KA3	Borrelia burgdorferi	2012	Northeast (CT,RI,MI)	Homo sapiens	Lyme disease	Skin	16	I	3	N	NA	NA	L
URI59	KA4	Borrelia burgdorferi	2012	Northeast (CT,RI,MI)	Homo sapiens	Lyme disease	Skin	14	G	3	N	NA	NA	L
URI60	KA5	Borrelia burgdorferi	2012	Northeast (CT,RI,MI)	Homo sapiens	Lyme disease	Skin	9	N	2	N	NA	NA	L
URI61	K4	Borrelia burgdorferi	1999	Northeast (CT,RI,MI)	Homo sapiens	Lyme disease	Skin	1	A	1	N	NA	Y	D
UCT62	K14	Borrelia burgdorferi	1999	Northeast (CT,RI,MI)	Homo sapiens	Lyme disease	Skin	3	K	2	N	NA	Y	D
URI63	K34	Borrelia burgdorferi	1999	Northeast (CT,RI,MI)	Homo sapiens	Lyme disease	Skin	1	A	1	N	NA	N	L
URI64	K40	Borrelia burgdorferi	2000	Northeast (CT,RI,MI)	Homo sapiens	Lyme disease	Skin	3	K	2	N	NA	N	L
URI65	K5	Borrelia burgdorferi	1999	Northeast (CT,RI,MI)	Homo sapiens	Lyme disease	Skin	1	A	1	N	NA	N	L
UCT66	K8	Borrelia burgdorferi	1999	Northeast (CT,RI,MI)	Homo sapiens	Lyme disease	Skin	1	A	1	Y	NA	N	D
URI67	K31	Borrelia burgdorferi	1999	Northeast (CT,RI,MI)	Homo sapiens	Lyme disease	Skin	59	B	1	N	NA	N	L
URI68	K32	Borrelia burgdorferi	1999	Northeast (CT,RI,MI)	Homo sapiens	Lyme disease	Skin	36	N	2	N	NA	Y	D
UCT69	K33	Borrelia burgdorferi	1999	Northeast (CT,RI,MI)	Homo sapiens	Lyme disease	Skin	59	B	1	N	NA	Y	D
URI70	K35	Borrelia burgdorferi	1999	Northeast (CT,RI,MI)	Homo sapiens	Lyme disease	Skin	7	B	1	N	NA	Y	D
URI71	K36	Borrelia burgdorferi	1999	Northeast (CT,RI,MI)	Homo sapiens	Lyme disease	Skin	3	K	2	NA	NA	NA	D
URI72	K37	Borrelia burgdorferi	2000	Northeast (CT,RI,MI)	Homo sapiens	Lyme disease	Skin	1	A	1	N	NA	N	L
UCT73	K38	Borrelia burgdorferi	2000	Northeast (CT,RI,MI)	Homo sapiens	Lyme disease	Skin	3	K	2	Y	NA	N	D
UCT74	K39	Borrelia burgdorferi	2000	Northeast (CT,RI,MI)	Homo sapiens	Lyme disease	Skin	1	A	1	Y	NA	Y	D
URI75	K41	Borrelia burgdorferi	2000	Northeast (CT,RI,MI)	Homo sapiens	Lyme disease	Skin	1	A	1	Y	NA	Y	D
UCT76	K42	Borrelia burgdorferi	2000	Northeast (CT,RI,MI)	Homo sapiens	Lyme disease	Skin	3	K	2	N	NA	N	L
URI77	K43	Borrelia burgdorferi	2000	Northeast (CT,RI,MI)	Homo sapiens	Lyme disease	Skin	3	K	2	N	NA	Y	D
URI78	K44	Borrelia burgdorferi	2000	Northeast (CT,RI,MI)	Homo sapiens	Lyme disease	Skin	59	B	1	N	NA	Y	D
URI79	K45	Borrelia burgdorferi	2000	Northeast (CT,RI,MI)	Homo sapiens	Lyme disease	Skin	59	B	1	N	NA	Y	D
URI81	K47	Borrelia burgdorferi	2000	Northeast (CT,RI,MI)	Homo sapiens	Lyme disease	Skin	NA	N	2	N	NA	Y	D
UCT83	K49	Borrelia burgdorferi	2000	Northeast (CT,RI,MI)	Homo sapiens	Lyme disease	Skin	3	K	2	N	NA	N	L
URI84	K50	Borrelia burgdorferi	2000	Northeast (CT,RI,MI)	Homo sapiens	Lyme disease	Skin	59	B	2	N	NA	N	L
URI85	K52	Borrelia burgdorferi	1998	Northeast (CT,RI,MI)	Homo sapiens	Lyme disease	Skin	9	N	2	N	NA	N	L
URI86	K56	Borrelia burgdorferi	1998	Northeast (CT,RI,MI)	Homo sapiens	Lyme disease	Skin	3	K	2	N	NA	N	L
URI87	K60	Borrelia burgdorferi	1998	Northeast (CT,RI,MI)	Homo sapiens	Lyme disease	Skin	NA	A	1	N	NA	Y	D
URI88	K62	Borrelia burgdorferi	2000	Northeast (CT,RI,MI)	Homo sapiens	Lyme disease	Skin	4	H	2	N	NA	N	L
URI89	K64	Borrelia burgdorferi	2000	Northeast (CT,RI,MI)	Homo sapiens	Lyme disease	Skin	1	A	1	N	NA	Y	D
URI90	K68	Borrelia burgdorferi	2000	Northeast (CT,RI,MI)	Homo sapiens	Lyme disease	Skin	9	N	2	Y	NA	Y	D
URI91	K71	Borrelia burgdorferi	2000	Northeast (CT,RI,MI)	Homo sapiens	Lyme disease	Skin	1	A	1	N	NA	N	L
UCT92	K72	Borrelia burgdorferi	2000	Northeast (CT,RI,MI)	Homo sapiens	Lyme disease	Skin	3	K	2	N	NA	N	L
URI93	K73	Borrelia burgdorferi	2000	Northeast (CT,RI,MI)	Homo sapiens	Lyme disease	Skin	1	A	1	N	NA	Y	D
URI94	K77	Borrelia burgdorferi	2001	Northeast (CT,RI,MI)	Homo sapiens	Lyme disease	Skin	3	K	2	N	NA	Y	D
UCT96	K84	Borrelia burgdorferi	2001	Northeast (CT,RI,MI)	Homo sapiens	Lyme disease	Skin	59	B	1	Y	NA	N	D
URI97	K51	Borrelia burgdorferi	1998	Northeast (CT,RI,MI)	Homo sapiens	Lyme disease	Skin	3	K	2	N	NA	N	L
URI98	K53	Borrelia burgdorferi	1998	Northeast (CT,RI,MI)	Homo sapiens	Lyme disease	Skin	3	K	2	N	NA	Y	D
URI99	K54	Borrelia burgdorferi	1998	Northeast (CT,RI,MI)	Homo sapiens	Lyme disease	Skin	36	N	2	Y	NA	N	D
URI100	K55	Borrelia burgdorferi	1998	Northeast (CT,RI,MI)	Homo sapiens	Lyme disease	Skin	59	B	1	N	NA	N	L
URI101	K57	Borrelia burgdorferi	1998	Northeast (CT,RI,MI)	Homo sapiens	Lyme disease	Skin	1	A	1	Y	NA	Y	D
URI102	K58	Borrelia burgdorferi	1998	Northeast (CT,RI,MI)	Homo sapiens	Lyme disease	Skin	1	A	1	Y	NA	Y	D
URI103	K59	Borrelia burgdorferi	1998	Northeast (CT,RI,MI)	Homo sapiens	Lyme disease	Skin	3	K	2	N	NA	N	L
UCT104	K61	Borrelia burgdorferi	2000	Northeast (CT,RI,MI)	Homo sapiens	Lyme disease	Skin	3	K	2	N	NA	Y	D
URI105	K63	Borrelia burgdorferi	2000	Northeast (CT,RI,MI)	Homo sapiens	Lyme disease	Skin	1	A	1	N	NA	Y	D
UCT106	K65	Borrelia burgdorferi	2000	Northeast (CT,RI,MI)	Homo sapiens	Lyme disease	Skin	36	N	2	N	NA	Y	D
URI107	K66	Borrelia burgdorferi	2000	Northeast (CT,RI,MI)	Homo sapiens	Lyme disease	Skin	1	A	1	N	NA	Y	D
URI108	K67	Borrelia burgdorferi	2000	Northeast (CT,RI,MI)	Homo sapiens	Lyme disease	Skin	59	B	1	Y	NA	Y	D
UCT109	K69	Borrelia burgdorferi	2000	Northeast (CT,RI,MI)	Homo sapiens	Lyme disease	Skin	1	A	1	N	NA	N	L
UCT110	K70	Borrelia burgdorferi	2000	Northeast (CT,RI,MI)	Homo sapiens	Lyme disease	Skin	3	K	2	Y	NA	Y	D
URI111	K74	Borrelia burgdorferi	2001	Northeast (CT,RI,MI)	Homo sapiens	Lyme disease	Skin	1	A	1	N	NA	Y	D
URI112	K75	Borrelia burgdorferi	2001	Northeast (CT,RI,MI)	Homo sapiens	Lyme disease	Skin	3	K	2	N	NA	N	L
UCT113	K76	Borrelia burgdorferi	2001	Northeast (CT,RI,MI)	Homo sapiens	Lyme disease	Skin	4	H	2	Y	NA	Y	D
URI114	K78	Borrelia burgdorferi	2001	Northeast (CT,RI,MI)	Homo sapiens	Lyme disease	Skin	16	I	3	N	NA	Y	D
UCT115	K79	Borrelia burgdorferi	2001	Northeast (CT,RI,MI)	Homo sapiens	Lyme disease	Skin	4	H	2	Y	NA	Y	D
URI116	K81	Borrelia burgdorferi	2001	Northeast (CT,RI,MI)	Homo sapiens	Lyme disease	Skin	36	N	2	N	NA	N	L
URI117	K82	Borrelia burgdorferi	2001	Northeast (CT,RI,MI)	Homo sapiens	Lyme disease	Skin	3	K	2	N	NA	N	L
URI118	K83	Borrelia burgdorferi	2001	Northeast (CT,RI,MI)	Homo sapiens	Lyme disease	Skin	3	K	2	N	NA	N	L
URI119	K85	Borrelia burgdorferi	2001	Northeast (CT,RI,MI)	Homo sapiens	Lyme disease	Skin	1	A	1	N	NA	N	L
URI120	K86	Borrelia burgdorferi	2001	Northeast (CT,RI,MI)	Homo sapiens	Lyme disease	Skin	1	A	1	N	NA	Y	D
UCT121	K87	Borrelia burgdorferi	2001	Northeast (CT,RI,MI)	Homo sapiens	Lyme disease	Skin	59	B	1	N	NA	N	L
URI122	K88	Borrelia burgdorferi	2001	Northeast (CT,RI,MI)	Homo sapiens	Lyme disease	Skin	3	K	2	N	NA	N	L
UMA127	N14	Borrelia burgdorferi	2015	Northeast (CT,RI,MI)	Homo sapiens	Lyme disease	Skin	11	C	3	N	NA	N	L
UNY129	B5	Borrelia burgdorferi	1992	NY	Homo sapiens	Lyme disease	Skin	1	A	1	N	N	NA	L
UNY130	B19	Borrelia burgdorferi	1992	NY	Homo sapiens	Lyme disease	Skin	3	K	2	N	N	NA	L
UNY131	B23	Borrelia burgdorferi	1992	NY	Homo sapiens	Lyme disease	Skin	50	G	3	N	N	NA	L
UNY132	B26	Borrelia burgdorferi	1992	NY	Homo sapiens	Lyme disease	Skin	16	I	3	N	N	NA	L
UNY133	B48	Borrelia burgdorferi	1993	NY	Homo sapiens	Lyme disease	Skin	8	F	2	N	Y	NA	D
UNY134	B62	Borrelia burgdorferi	1993	NY	Homo sapiens	Lyme disease	Skin	36	N	2	N	Y	NA	D
UNY135	B68	Borrelia burgdorferi	1993	NY	Homo sapiens	Lyme disease	Skin	16	I	3	N	Y	NA	D
UNY136	B76	Borrelia burgdorferi	1993	NY	Homo sapiens	Lyme disease	Skin	19	E	3	N	N	NA	L
UNY137	B83	Borrelia burgdorferi	1993	NY	Homo sapiens	Lyme disease	Skin	54	O	3	N	N	NA	L
UNY138	B93	Borrelia burgdorferi	1994	NY	Homo sapiens	Lyme disease	Skin	9	N	2	N	NA	NA	L
UNY139	B123	Borrelia burgdorferi	1994	NY	Homo sapiens	Lyme disease	Skin	7	B	1	N	NA	NA	L
UNY140	B124	Borrelia burgdorferi	1994	NY	Homo sapiens	Lyme disease	Skin	19	E	3	N	NA	NA	L
UNY141	B156	Borrelia burgdorferi	1994	NY	Homo sapiens	Lyme disease	Skin	8	F	2	N	NA	NA	L
UNY142	B157	Borrelia burgdorferi	1994	NY	Homo sapiens	Lyme disease	Skin	50	G	3	N	NA	NA	L
UNY143	B210	Borrelia burgdorferi	1995	NY	Homo sapiens	Lyme disease	Skin	12	M	3	N	NA	NA	L
UNY144	B225	Borrelia burgdorferi	1995	NY	Homo sapiens	Lyme disease	Skin	18	U	3	N	N	NA	L
UNY145	B229	Borrelia burgdorferi	1995	NY	Homo sapiens	Lyme disease	Skin	1	A	1	N	NA	NA	L
UNY146	B232	Borrelia burgdorferi	1995	NY	Homo sapiens	Lyme disease	Skin	3	K	2	N	N	NA	L
UNY147	B236	Borrelia burgdorferi	1995	NY	Homo sapiens	Lyme disease	Skin	34	J	3	N	N	NA	L
UNY148	B244	Borrelia burgdorferi	1995	NY	Homo sapiens	Lyme disease	Skin	4	H	2	N	N	NA	L
UNY149	B247	Borrelia burgdorferi	1995	NY	Homo sapiens	Lyme disease	Skin	3	K	2	N	Y	NA	D
UNY150	B250	Borrelia burgdorferi	1995	NY	Homo sapiens	Lyme disease	Skin	7	B	1	N	Y	NA	D
UNY151	B251	Borrelia burgdorferi	1995	NY	Homo sapiens	Lyme disease	Skin	4	H	2	Y	Y	NA	D
UNY152	B252	Borrelia burgdorferi	1995	NY	Homo sapiens	Lyme disease	Skin	18	U	3	N	N	NA	L
UNY153	B253	Borrelia burgdorferi	1995	NY	Homo sapiens	Lyme disease	Skin	1	A	1	N	Y	NA	D
UNY154	B257	Borrelia burgdorferi	1995	NY	Homo sapiens	Lyme disease	Skin	3	K	2	N	N	NA	L
UNY155	B258	Borrelia burgdorferi	1995	NY	Homo sapiens	Lyme disease	Skin	3	K	2	N	N	NA	L
UNY156	B261	Borrelia burgdorferi	1995	NY	Homo sapiens	Lyme disease	Skin	3	K	2	N	N	NA	L
UNY157	B262	Borrelia burgdorferi	1995	NY	Homo sapiens	Lyme disease	Skin	59	B	1	N	N	NA	L
UNY158	B266	Borrelia burgdorferi	1995	NY	Homo sapiens	Lyme disease	Skin	50	G	3	N	N	NA	L
UNY159	B269	Borrelia burgdorferi	1995	NY	Homo sapiens	Lyme disease	Skin	18	U	3	N	N	NA	L
UNY160	B272	Borrelia burgdorferi	1999	NY	Homo sapiens	Lyme disease	Skin	3	K	2	N	N	NA	L
UNY161	B279	Borrelia burgdorferi	1996	NY	Homo sapiens	Lyme disease	Skin	1	A	1	Y	NA	NA	D
UNY162	B281	Borrelia burgdorferi	1996	NY	Homo sapiens	Lyme disease	Skin	9	N	2	N	NA	NA	L
UNY163	B310	Borrelia burgdorferi	1996	NY	Homo sapiens	Lyme disease	Skin	7	B	1	N	NA	NA	L
UNY164	B322	Borrelia burgdorferi	1996	NY	Homo sapiens	Lyme disease	Skin	4	H	2	N	N	NA	L
UNY165	B323	Borrelia burgdorferi	1996	NY	Homo sapiens	Lyme disease	Skin	14	G	3	N	N	NA	L
UNY166	B329	Borrelia burgdorferi	1996	NY	Homo sapiens	Lyme disease	Skin	9	N	2	N	N	NA	L
UNY167	B331	Borrelia burgdorferi	1996	NY	Homo sapiens	Lyme disease	Skin	16	I	3	N	N	NA	L
UNY168	B346	Borrelia burgdorferi	1997	NY	Homo sapiens	Lyme disease	Skin	4	H	2	N	N	NA	L
UNY169	B348	Borrelia burgdorferi	1997	NY	Homo sapiens	Lyme disease	Skin	19	E	3	Y	Y	NA	D
UNY170	B352	Borrelia burgdorferi	1997	NY	Homo sapiens	Lyme disease	Skin	1	A	1	N	Y	NA	D
UNY171	B353	Borrelia burgdorferi	1997	NY	Homo sapiens	Lyme disease	Skin	8	F	2	N	N	NA	L
UNY172	B356	Borrelia burgdorferi	1997	NY	Homo sapiens	Lyme disease	Skin	12	M	3	N	N	NA	L
UNY173	B364	Borrelia burgdorferi	1997	NY	Homo sapiens	Lyme disease	Skin	38	D	3	N	N	NA	L
UNY174	B367	Borrelia burgdorferi	1997	NY	Homo sapiens	Lyme disease	Skin	7	B	1	N	N	NA	L
UNY175	B369	Borrelia burgdorferi	1997	NY	Homo sapiens	Lyme disease	Skin	14	G	3	N	N	NA	L
UNY176	B373	Borrelia burgdorferi	1997	NY	Homo sapiens	Lyme disease	Skin	7	B	1	N	Y	NA	D
UNY177	B379	Borrelia burgdorferi	1997	NY	Homo sapiens	Lyme disease	Skin	3	K	2	Y	Y	NA	D
UNY178	B385	Borrelia burgdorferi	1998	NY	Homo sapiens	Lyme disease	Skin	14	G	3	N	Y	NA	D
UNY179	B388	Borrelia burgdorferi	1998	NY	Homo sapiens	Lyme disease	Skin	3	K	2	Y	Y	NA	D
UNY180	B390	Borrelia burgdorferi	1998	NY	Homo sapiens	Lyme disease	Skin	3	K	2	N	N	NA	L
UNY181	B400	Borrelia burgdorferi	1998	NY	Homo sapiens	Lyme disease	Skin	3	K	2	N	Y	NA	D
UNY182	B401	Borrelia burgdorferi	1998	NY	Homo sapiens	Lyme disease	Skin	3	K	2	N	Y	NA	D
UNY183	B408	Borrelia burgdorferi	1998	NY	Homo sapiens	Lyme disease	Skin	16	I	3	N	NA	NA	L
UNY184	B410	Borrelia burgdorferi	1998	NY	Homo sapiens	Lyme disease	Skin	1	A	1	N	N	NA	L
UNY185	B413	Borrelia burgdorferi	1998	NY	Homo sapiens	Lyme disease	Skin	3	K	2	N	N	NA	L
UNY187	B427	Borrelia burgdorferi	1999	NY	Homo sapiens	Lyme disease	Skin	7	B	1	N	Y	NA	D
UNY188	B435	Borrelia burgdorferi	1999	NY	Homo sapiens	Lyme disease	Skin	3	K	2	N	Y	NA	D
UNY189	B449	Borrelia burgdorferi	1999	NY	Homo sapiens	Lyme disease	Skin	16	I	3	N	Y	NA	D
UNY190	B454	Borrelia burgdorferi	1999	NY	Homo sapiens	Lyme disease	Skin	59	B	1	N	Y	NA	D
UNY191	B471	Borrelia burgdorferi	2000	NY	Homo sapiens	Lyme disease	Skin	4	H	2	N	Y	NA	D
UNY192	B475	Borrelia burgdorferi	2000	NY	Homo sapiens	Lyme disease	Skin	1	A	1	Y	Y	NA	D
UNY193	B477	Borrelia burgdorferi	2000	NY	Homo sapiens	Lyme disease	Skin	38	D	3	N	N	NA	L
UNY194	B478	Borrelia burgdorferi	2000	NY	Homo sapiens	Lyme disease	Skin	3	K	2	Y	N	NA	D
UNY195	B479	Borrelia burgdorferi	2000	NY	Homo sapiens	Lyme disease	Skin	1	A	1	N	Y	NA	D
UNY196	B500	Borrelia burgdorferi	2000	NY	Homo sapiens	Lyme disease	Skin	15	I	3	Y	Y	NA	D
UNY197	B503	Borrelia burgdorferi	2000	NY	Homo sapiens	Lyme disease	Skin	3	K	2	N	Y	NA	D
UNY199	CDC146	Borrelia burgdorferi	1991	NY	Homo sapiens	Lyme disease	Skin	19	E	3	N	N	NA	L
UNY200	CDC160	Borrelia burgdorferi	1991	NY	Homo sapiens	Lyme disease	Skin	1	A	1	N	N	NA	L
UNY201	CDC161	Borrelia burgdorferi	1991	NY	Homo sapiens	Lyme disease	Skin	34	J	3	Y	N	NA	D
UNY202	MR604	Borrelia burgdorferi	2001	NY	Homo sapiens	Lyme disease	Skin	9	N	2	N	Y	NA	D
UNY203	MR616	Borrelia burgdorferi	2001	NY	Homo sapiens	Lyme disease	Skin	14	G	3	N	N	NA	L
UNY204	MR620	Borrelia burgdorferi	2001	NY	Homo sapiens	Lyme disease	Skin	12	M	3	Y	Y	NA	D
UNY205	MR625	Borrelia burgdorferi	2001	NY	Homo sapiens	Lyme disease	Skin	16	I	3	Y	Y	NA	D
UNY206	MR628	Borrelia burgdorferi	2001	NY	Homo sapiens	Lyme disease	Skin	9	N	2	Y	N	NA	D
UNY207	MR635	Borrelia burgdorferi	2001	NY	Homo sapiens	Lyme disease	Skin	11	C	3	N	Y	NA	D
UNY208	MR641	Borrelia burgdorferi	2002	NY	Homo sapiens	Lyme disease	Skin	4	H	2	Y	Y	NA	D
UNY209	MR656	Borrelia burgdorferi	2002	NY	Homo sapiens	Lyme disease	Skin	16	I	3	Y	Y	NA	D
UNY210	MR662	Borrelia burgdorferi	2002	NY	Homo sapiens	Lyme disease	Skin	18	U	3	N	N	NA	L
UNY211	MR663	Borrelia burgdorferi	2002	NY	Homo sapiens	Lyme disease	Skin	3	K	2	N	N	NA	L
UNY212	MR678	Borrelia burgdorferi	2003	NY	Homo sapiens	Lyme disease	Skin	3	K	2	Y	Y	NA	D
UNY213	MR691	Borrelia burgdorferi	2003	NY	Homo sapiens	Lyme disease	Skin	8	F	2	N	Y	NA	D
UNY214	MR692	Borrelia burgdorferi	2003	NY	Homo sapiens	Lyme disease	Skin	40	E3	3	N	N	NA	L
UNY215	MR715	Borrelia burgdorferi	2005	NY	Homo sapiens	Lyme disease	Skin	14	G	3	Y	Y	NA	D
UNY216	MR716	Borrelia burgdorferi	2005	NY	Homo sapiens	Lyme disease	Skin	12	M	3	N	Y	NA	D
UNY217	MR730	Borrelia burgdorferi	2005	NY	Homo sapiens	Lyme disease	Skin	37	T	3	N	N	NA	L
UNY218	MR731	Borrelia burgdorferi	2005	NY	Homo sapiens	Lyme disease	Skin	37	T	3	N	N	NA	L
URI219	R4	Borrelia burgdorferi	2015	Northeast (CT,RI,MI)	Homo sapiens	Lyme disease	Skin	1	A	1	N	NA	N	L
UWI220	MC73	Borrelia burgdorferi	1995	US Midwest	Homo sapiens	Lyme disease	Skin	56	F	2	NA	NA	NA	NA
UWI221	MC74	Borrelia burgdorferi	1995	US Midwest	Homo sapiens	Lyme disease	Skin	32	H	2	N	NA	NA	L
UWI222	MC75	Borrelia burgdorferi	1995	US Midwest	Homo sapiens	Lyme disease	Skin	32	H	2	Y	NA	NA	D
UWI223	MC76	Borrelia burgdorferi	1996	US Midwest	Homo sapiens	Lyme disease	Skin	234	K	2	NA	NA	NA	NA
UWI224	MC77	Borrelia burgdorferi	1996	US Midwest	Homo sapiens	Lyme disease	Skin	32	H	2	Y	NA	NA	D
UWI225	MC78	Borrelia burgdorferi	1996	US Midwest	Homo sapiens	Lyme disease	Skin	56	F	2	N	NA	NA	L
UWI226	MC79	Borrelia burgdorferi	1996	US Midwest	Homo sapiens	Lyme disease	Skin	221	O	3	Y	NA	NA	D
UWI227	MC80	Borrelia burgdorferi	1996	US Midwest	Homo sapiens	Lyme disease	Skin	32	H	2	Y	NA	NA	D
UWI228	MC81	Borrelia burgdorferi	1996	US Midwest	Homo sapiens	Lyme disease	Skin	234	K	2	N	NA	NA	L
UWI229	MC82	Borrelia burgdorferi	1996	US Midwest	Homo sapiens	Lyme disease	Skin	43	N	2	N	NA	NA	L
UWI230	MC83	Borrelia burgdorferi	1996	US Midwest	Homo sapiens	Lyme disease	Skin	222	U	3	Y	NA	NA	D
UWI231	MC85	Borrelia burgdorferi	1996	US Midwest	Homo sapiens	Lyme disease	Skin	52	E3	3	N	NA	NA	L
UWI232	MC86	Borrelia burgdorferi	1996	US Midwest	Homo sapiens	Lyme disease	CSF	234	K	2	N	NA	NA	D
UWI233	MC88	Borrelia burgdorferi	1996	US Midwest	Homo sapiens	Lyme disease	Skin	48	G	3	NA	NA	NA	NA
UWI234	MC89	Borrelia burgdorferi	1997	US Midwest	Homo sapiens	Lyme disease	Skin	29	L	2	N	NA	NA	L
UWI235	MC90	Borrelia burgdorferi	1997	US Midwest	Homo sapiens	Lyme disease	Skin	47	U	3	N	NA	NA	L
UWI236	MC91	Borrelia burgdorferi	1997	US Midwest	Homo sapiens	Lyme disease	Skin	48	G	3	N	NA	NA	L
UWI237	MC92	Borrelia burgdorferi	1997	US Midwest	Homo sapiens	Lyme disease	Skin	229	E	3	NA	NA	NA	NA
UWI238	MC93	Borrelia burgdorferi	1997	US Midwest	Homo sapiens	Lyme disease	Skin	29	L	2	Y	NA	NA	D
UWI239	MC95	Borrelia burgdorferi	1997	US Midwest	Homo sapiens	Lyme disease	Skin	221	O	3	Y	NA	NA	D
UWI240	MC96	Borrelia burgdorferi	1997	US Midwest	Homo sapiens	Lyme disease	Skin	12	M	3	Y	NA	NA	D
UWI241	MC97a	Borrelia burgdorferi	1997	US Midwest	Homo sapiens	Lyme disease	Skin	48	G	3	Y	NA	NA	D
UWI242	MC98	Borrelia burgdorferi	1998	US Midwest	Homo sapiens	Lyme disease	Skin	55	A	1	N	NA	NA	L
UWI243	MC99	Borrelia burgdorferi	1998	US Midwest	Homo sapiens	Lyme disease	Skin	234	K	2	N	NA	NA	L
UWI244	MC100	Borrelia burgdorferi	1998	US Midwest	Homo sapiens	Lyme disease	Skin	237	J	3	N	NA	NA	L
UWI245	MC101	Borrelia burgdorferi	1998	US Midwest	Homo sapiens	Lyme disease	Skin	229	E	3	N	NA	NA	L
UWI246	MC102	Borrelia burgdorferi	1998	US Midwest	Homo sapiens	Lyme disease	Skin	302	E	2	N	NA	NA	L
UWI247	MC104	Borrelia burgdorferi	1998	US Midwest	Homo sapiens	Lyme disease	CSF	4	H	2	N	NA	NA	D
UWI248	MC105	Borrelia burgdorferi	1998	US Midwest	Homo sapiens	Lyme disease	Skin	32	H	2	N	NA	NA	L
UWI249	MC106	Borrelia burgdorferi	1998	US Midwest	Homo sapiens	Lyme disease	Skin	409	M	3	NA	NA	NA	NA
UWI250	MC107	Borrelia burgdorferi	1998	US Midwest	Homo sapiens	Lyme disease	Skin	32	H	2	N	NA	NA	L
UWI251	MC108	Borrelia burgdorferi	1998	US Midwest	Homo sapiens	Lyme disease	Skin	30	B	1	N	NA	NA	L
UWI252	MC111	Borrelia burgdorferi	1998	US Midwest	Homo sapiens	Lyme disease	CSF	29	L	2	N	NA	NA	D
UWI253	MC112	Borrelia burgdorferi	1999	US Midwest	Homo sapiens	Lyme disease	Skin	32	H	2	Y	NA	NA	D
UWI254	MC113	Borrelia burgdorferi	1999	US Midwest	Homo sapiens	Lyme disease	Skin	32	H	2	Y	NA	NA	D
UWI255	MC114	Borrelia burgdorferi	1999	US Midwest	Homo sapiens	Lyme disease	Skin	227	I	3	N	NA	NA	L
UWI256	MC115	Borrelia burgdorferi	1999	US Midwest	Homo sapiens	Lyme disease	Skin	29	L	2	NA	NA	NA	NA
UWI257	MC117	Borrelia burgdorferi	1999	US Midwest	Homo sapiens	Lyme disease	Skin	232	B3	3	N	NA	NA	L
UWI258	MC118	Borrelia burgdorferi	1999	US Midwest	Homo sapiens	Lyme disease	Skin	232	B3	3	NA	NA	NA	NA
UWI260	MC120	Borrelia burgdorferi	1999	US Midwest	Homo sapiens	Lyme disease	Skin	225	F3	3	N	NA	NA	L
UWI261	MC121	Borrelia burgdorferi	1999	US Midwest	Homo sapiens	Lyme disease	CSF	55	A	1	N	NA	NA	D
UWI262	MC122	Borrelia burgdorferi	1999	US Midwest	Homo sapiens	Lyme disease	Skin	51	D	3	N	NA	NA	L
UWI263	MC123	Borrelia burgdorferi	1999	US Midwest	Homo sapiens	Lyme disease	Skin	29	L	2	NA	NA	NA	NA
UWI264	MC125	Borrelia burgdorferi	2000	US Midwest	Homo sapiens	Lyme disease	Skin	29	L	2	Y	NA	NA	D
UWI265	MC126	Borrelia burgdorferi	2000	US Midwest	Homo sapiens	Lyme disease	Skin	234	K	2	N	NA	NA	L
UWI267	MC128	Borrelia burgdorferi	2000	US Midwest	Homo sapiens	Lyme disease	Skin	222	U	3	N	NA	NA	L
UWI268	MC129	Borrelia burgdorferi	2000	US Midwest	Homo sapiens	Lyme disease	Skin	228	I	3	N	NA	NA	L
UWI269	MC130	Borrelia burgdorferi	2000	US Midwest	Homo sapiens	Lyme disease	Skin	32	H	2	Y	NA	NA	D
UWI270	MC131	Borrelia burgdorferi	2001	US Midwest	Homo sapiens	Lyme disease	Skin	51	D	3	N	NA	NA	L
UWI271	MC132	Borrelia burgdorferi	2001	US Midwest	Homo sapiens	Lyme disease	Skin	30	B	1	Y	NA	NA	D
UWI272	MC133	Borrelia burgdorferi	2001	US Midwest	Homo sapiens	Lyme disease	CSF	55	A	1	N	NA	NA	D
UWI273	MC134	Borrelia burgdorferi	2001	US Midwest	Homo sapiens	Lyme disease	Skin	55	C	3	N	NA	NA	L
UWI274	MC135	Borrelia burgdorferi	2001	US Midwest	Homo sapiens	Lyme disease	Skin	226	D	3	N	NA	NA	L
UWI275	MC136	Borrelia burgdorferi	2001	US Midwest	Homo sapiens	Lyme disease	Skin	12	M	3	N	NA	NA	L
UWI276	MC137	Borrelia burgdorferi	2001	US Midwest	Homo sapiens	Lyme disease	Skin	410	N	2	Y	NA	NA	D
UWI277	MC138	Borrelia burgdorferi	2001	US Midwest	Homo sapiens	Lyme disease	Skin	410	N	2	N	NA	NA	L
UWI278	MC139	Borrelia burgdorferi	2001	US Midwest	Homo sapiens	Lyme disease	Skin	32	H	2	Y	NA	NA	D
UWI279	MC140	Borrelia burgdorferi	2001	US Midwest	Homo sapiens	Lyme disease	Skin	302	F	2	Y	NA	NA	D
UWI280	MC143	Borrelia burgdorferi	2002	US Midwest	Homo sapiens	Lyme disease	Skin	32	H	2	N	NA	NA	L
UWI281	MC145	Borrelia burgdorferi	2002	US Midwest	Homo sapiens	Lyme disease	Skin	223	T	3	N	NA	NA	L
UWI282	MC148	Borrelia burgdorferi	2002	US Midwest	Homo sapiens	Lyme disease	Skin	55	C	1	N	NA	NA	L
UWI283	MC149	Borrelia burgdorferi	2002	US Midwest	Homo sapiens	Lyme disease	Skin	221	O	3	N	NA	NA	L
ESI284	2831/06	Borrelia burgdorferi	2006	EU Slovenia	Homo sapiens	Lyme disease	Skin	ST20	R	1	N	N	NA	L
ESI285	953/03	Borrelia burgdorferi	2003	EU Slovenia	Homo sapiens	Lyme disease	Blood	ST20	B	1	Y	Y	NA	D
ESI286	2725/04	Borrelia burgdorferi	2004	EU Slovenia	Homo sapiens	Lyme disease	Skin	ST20	B	1	N	N	NA	L
ESI287	323/96	Borrelia burgdorferi	1996	EU Slovenia	Homo sapiens	Lyme disease	Skin	ST314	B	1	N	NA	NA	L
ESI288a	MKP-2205/13	Borrelia burgdorferi	2013	EU Slovenia	Homo sapiens	Lyme disease	Skin	ST20	S	1	N	N	NA	L
ESI289	2253/11	Borrelia burgdorferi	2011	EU Slovenia	Homo sapiens	Lyme disease	Skin	ST314	B	1	N	N	NA	L
ESI290	2157/06	Borrelia burgdorferi	2006	EU Slovenia	Homo sapiens	Lyme disease	Skin	ST314	B	1	N	N	NA	L
ESI291	1442/99	Borrelia burgdorferi	1999	EU Slovenia	Homo sapiens	Lyme disease	CSF	545	Q	1	N	N	NA	D
ESI292	2624/09	Borrelia burgdorferi	2009	EU Slovenia	Homo sapiens	Lyme disease	Skin	545	B	1	N	N	NA	L
ESI294	375/10	Borrelia burgdorferi	2010	EU Slovenia	Homo sapiens	Lyme disease	CSF	ST314	B	1	N	NA	NA	D
ESI295	1506/08	Borrelia burgdorferi	2008	EU Slovenia	Homo sapiens	Lyme disease	Skin	24	L	3	Y	N	NA	D
ESI297	851/97	Borrelia burgdorferi	1997	EU Slovenia	Homo sapiens	Lyme disease	Skin	ST545	B	1	N	NA	NA	L
ESI299	3471/09	Borrelia burgdorferi	2009	EU Slovenia	Homo sapiens	Lyme disease	CSF	ST24	S	1	N	N	NA	D
ESI300	1929/11	Borrelia burgdorferi	2011	EU Slovenia	Homo sapiens	Lyme disease	Skin	ST24	L	3	N	N	NA	L
ESI301	2093/06	Borrelia burgdorferi	2006	EU Slovenia	Homo sapiens	Lyme disease	Skin	ST314	B	1	N	N	NA	L
ESI303	2033/00	Borrelia burgdorferi	2000	EU Slovenia	Homo sapiens	Lyme disease	Skin	ST545	B	1	N	N	NA	L
ESI304	559/06	Borrelia burgdorferi	2006	EU Slovenia	Homo sapiens	Lyme disease	Skin	ST24	L	3	N	N	NA	L
ESI305	2290/03	Borrelia burgdorferi	2003	EU Slovenia	Homo sapiens	Lyme disease	Skin	ST20	B	1	N	Y	NA	D
ESI306	1313/12	Borrelia burgdorferi	2012	EU Slovenia	Homo sapiens	Lyme disease	Skin	ST545	B	1	N	N	NA	L
ESI307	2249/07	Borrelia burgdorferi	2007	EU Slovenia	Homo sapiens	Lyme disease	Skin	ST545	B	1	N	N	NA	L
ESI308	674/18	Borrelia burgdorferi	2018	EU Slovenia	Homo sapiens	Lyme disease	Skin	ST20	B	1	N	N	NA	L
ESI309	7946/05	Borrelia burgdorferi	2005	EU Slovenia	Homo sapiens	Lyme disease	Skin	ST20	S	1	N	N	NA	L
ESI311	1735/11	Borrelia burgdorferi	2011	EU Slovenia	Homo sapiens	Lyme disease	Blood	ST24	L	3	Y	Y	NA	D
ESI312	861/99	Borrelia burgdorferi	1999	EU Slovenia	Homo sapiens	Lyme disease	Skin	New ST	L	3	N	N	NA	L
ESI313	2543/97	Borrelia burgdorferi	1997	EU Slovenia	Homo sapiens	Lyme disease	Skin	ST314	B	1	N	N	NA	L
ESI314	1809/03	Borrelia burgdorferi	2003	EU Slovenia	Homo sapiens	Lyme disease	CSF	ST20	B	1	N	N	NA	D
ESI315	2130/06	Borrelia burgdorferi	2006	EU Slovenia	Homo sapiens	Lyme disease	Skin	ST545	B	1	N	N	NA	L
ESI316	518/07	Borrelia burgdorferi	2007	EU Slovenia	Homo sapiens	Lyme disease	Skin	ST24	L	3	N	N	NA	L
ESI317	1963/06	Borrelia burgdorferi	2006	EU Slovenia	Homo sapiens	Lyme disease	Skin	ST20	B	1	N	N	NA	L
ESI318	11059/05	Borrelia burgdorferi	2005	EU Slovenia	Homo sapiens	Lyme disease	Skin	ST545	B	1	N	N	NA	L
ESI319	1706/06	Borrelia burgdorferi	2006	EU Slovenia	Homo sapiens	Lyme disease	Skin	ST24	L	3	N	N	NA	L
ESI320	1408/94	Borrelia burgdorferi	1994	EU Slovenia	Homo sapiens	Lyme disease	Skin	546	Q	1	N	NA	NA	L
ESI322	1131/96	Borrelia burgdorferi	1996	EU Slovenia	Homo sapiens	Lyme disease	Skin	ST24	L	3	N	NA	NA	L
ESI323	1502/01	Borrelia burgdorferi	2001	EU Slovenia	Homo sapiens	Lyme disease	Skin	799	L	3	N	N	NA	L
