# Supplementary material for: Whole genome sequencing of human Borrelia burgdorferi isolates reveals linked blocks of accessory genome elements located on plasmids and associated with human dissemination
Source: PLoS Pathog. 2023 Aug 31;19(8):e1011243. doi: 10.1371/journal.ppat.1011243 (PMC10470944; doi:10.1371/journal.ppat.1011243)
Supplement: S3 Table — (TSV) [file ppat.1011243.s003.tsv]

Assembly	ESI26_200	ESI284_200	ESI285_200	ESI286_200	ESI287_200	ESI288a_200	ESI289_200	ESI28_200	ESI290_200	ESI291_200	ESI292_200	ESI294_200	ESI295_200	ESI297_200	ESI299_200	ESI300_200	ESI301_200	ESI303_200	ESI304_200	ESI305_200	ESI306_200	ESI307_200	ESI308_200	ESI309_200	ESI311_200	ESI312_200	ESI313_200	ESI314_200	ESI315_200	ESI316_200	ESI317_200	ESI318_200	ESI319_200	ESI320_200	ESI322_200	ESI323_200	UCT104_200	UCT106_200	UCT109_200	UCT110_200	UCT113_200	UCT115_200	UCT121_200	UCT29_200	UCT30_200	UCT31_200	UCT32_200	UCT35_200	UCT50_200
# contigs (>= 0 bp)	162	70	130	145	190	129	165	101	196	199	150	195	93	196	167	147	157	180	160	152	220	195	174	180	178	160	168	140	244	133	149	190	134	154	124	118	279	357	293	280	283	290	392	245	252	252	288	360	219
# contigs (>= 1000 bp)	41	28	45	51	52	36	47	34	52	45	42	53	36	47	43	30	43	52	32	42	53	47	41	35	28	36	42	41	50	34	38	48	32	37	29	31	70	54	59	60	59	67	74	65	68	65	66	48	48
# contigs (>= 5000 bp)	19	17	20	22	20	20	20	18	18	19	16	18	18	18	16	17	20	21	14	22	19	22	21	21	16	18	19	24	20	19	20	20	17	20	14	14	21	20	28	20	24	22	28	27	22	22	20	20	17
# contigs (>= 10000 bp)	13	15	18	14	15	12	14	15	13	12	9	13	10	13	13	9	14	14	13	18	14	14	16	14	9	14	16	20	15	14	16	15	8	16	10	11	13	15	16	17	13	14	10	16	11	15	14	14	11
# contigs (>= 25000 bp)	10	11	10	10	8	9	8	9	10	8	8	8	6	10	9	7	9	7	6	10	8	9	8	9	7	6	8	7	7	9	7	11	6	13	6	8	6	7	9	7	8	6	5	10	4	9	7	8	9
# contigs (>= 50000 bp)	4	4	3	4	3	4	4	3	3	3	4	4	4	3	4	4	4	3	4	4	4	3	5	4	4	4	3	3	3	5	5	4	4	6	3	4	3	5	5	4	4	4	4	5	3	5	4	4	3
Total length (>= 0 bp)	1326575	1273201	1363836	1375501	1337334	1297541	1335550	1285367	1351048	1312447	1264304	1332369	1205329	1336926	1227664	1206476	1352800	1319613	1232614	1352179	1364907	1369600	1389728	1304120	1216646	1254501	1319757	1334094	1336003	1264629	1331013	1365450	1228578	1381706	1197367	1214197	1412056	1423327	1436140	1414378	1415193	1397081	1370853	1440921	1381406	1389072	1399096	1402753	1370433
Total length (>= 1000 bp)	1282837	1258162	1331217	1338782	1285872	1267003	1287565	1260588	1297438	1253133	1223982	1276898	1181035	1279803	1179945	1160648	1307190	1271919	1180895	1310116	1300086	1312397	1339103	1251885	1159503	1208919	1274427	1297737	1263894	1226769	1289859	1314748	1187698	1336846	1162623	1181079	1340178	1316411	1355871	1336876	1336603	1318496	1264505	1376120	1309269	1322381	1322924	1299814	1317367
Total length (>= 5000 bp)	1228065	1237024	1276362	1277943	1215295	1234010	1218909	1223400	1218451	1191601	1159097	1192972	1143418	1220455	1119420	1134945	1252523	1192804	1134287	1264270	1220359	1245766	1289916	1213041	1135385	1166799	1224442	1265682	1188829	1187060	1254654	1246172	1153582	1300120	1125340	1138260	1240270	1235353	1277385	1239715	1252621	1211969	1162704	1293199	1201690	1218120	1220146	1229955	1238553
Total length (>= 10000 bp)	1189314	1225900	1262532	1219604	1176982	1172467	1178620	1205201	1188671	1140575	1114714	1156748	1092107	1179014	1097552	1077031	1211456	1140281	1128210	1234161	1182963	1186465	1250977	1168190	1090078	1137729	1203745	1236298	1150190	1152970	1221700	1208112	1092516	1272771	1100339	1115529	1175073	1195692	1194256	1217819	1169213	1149898	1029920	1216169	1118942	1167480	1176779	1180653	1197625
Total length (>= 25000 bp)	1133464	1165218	1142743	1158506	1079077	1134190	1090109	1115091	1150588	1074257	1090255	1091656	1010757	1129542	1015883	1037391	1142915	1030246	1011857	1101949	1076310	1116805	1104906	1097476	1055031	1011972	1066431	1029458	1027384	1083924	1068173	1146693	1051210	1215856	1037788	1065673	1057224	1076306	1098570	1056962	1075653	1026681	972458	1132658	979378	1086735	1047618	1080726	1165007
Total length (>= 50000 bp)	957745	958912	904076	957774	904405	953473	958020	904554	904204	904445	971997	957776	956980	904392	863559	957232	959554	904270	956960	904557	958528	904514	1011248	953654	974788	956992	905348	904364	900064	957493	1011452	904542	996021	1013327	957083	960220	952886	1007792	957861	952624	953027	952777	947348	957660	952787	957657	950802	957348	950842
# contigs	63	35	63	74	79	47	80	53	83	73	70	87	53	78	59	49	68	77	57	58	85	77	65	52	48	50	61	54	81	50	53	69	53	57	42	43	104	95	90	96	97	99	114	99	115	95	99	78	61
Largest contig	469018	469081	469159	469247	469200	464834	469190	468972	469190	469299	482819	469252	468969	469236	435060	468992	470931	469225	469165	353968	469264	469348	469371	464958	486946	468968	470209	469309	469230	469265	468988	297916	490131	382099	468968	472574	463767	462013	353803	463767	464414	462041	459498	353803	463767	353802	462140	468749	461948
Total length	1297119	1263058	1343611	1353623	1305182	1273881	1309945	1272248	1317970	1271601	1241180	1300401	1192416	1300827	1191611	1173355	1323751	1288057	1197055	1321076	1322322	1332300	1355992	1263118	1172288	1217736	1287123	1306589	1284973	1236726	1300147	1328507	1201553	1349416	1170595	1189109	1362106	1344576	1377332	1360769	1362134	1340240	1292016	1399382	1341685	1342746	1343617	1319578	1326543
Reference length	1521208	1521208	1521208	1521208	1521208	1521208	1521208	1521208	1521208	1521208	1521208	1521208	1521208	1521208	1521208	1521208	1521208	1521208	1521208	1521208	1521208	1521208	1521208	1521208	1521208	1521208	1521208	1521208	1521208	1521208	1521208	1521208	1521208	1521208	1521208	1521208	1521208	1521208	1521208	1521208	1521208	1521208	1521208	1521208	1521208	1521208	1521208	1521208	1521208
GC (%)	28.20	28.23	28.00	28.00	28.03	28.34	28.05	28.29	28.01	28.12	28.20	28.04	28.23	28.08	28.21	28.15	27.98	28.20	28.10	28.14	28.16	28.08	27.95	28.33	28.13	28.18	28.23	28.17	28.17	28.15	28.15	28.08	28.24	28.44	28.29	28.26	27.91	28.06	27.84	27.96	27.95	28.06	27.89	27.81	27.96	27.89	27.98	27.89	28.08
Reference GC (%)	28.18	28.18	28.18	28.18	28.18	28.18	28.18	28.18	28.18	28.18	28.18	28.18	28.18	28.18	28.18	28.18	28.18	28.18	28.18	28.18	28.18	28.18	28.18	28.18	28.18	28.18	28.18	28.18	28.18	28.18	28.18	28.18	28.18	28.18	28.18	28.18	28.18	28.18	28.18	28.18	28.18	28.18	28.18	28.18	28.18	28.18	28.18	28.18	28.18
N50	221524	221883	221465	221429	221444	221430	221444	221450	221444	221444	221930	221444	221617	221444	230761	221504	221444	221443	221504	213601	221444	221444	221465	221430	221504	221504	221444	221444	217070	221501	221429	213724	231638	213438	435184	221293	435239	221725	213476	221493	221274	221274	221038	213276	435132	213261	221655	221516	435044
NG50	213354	214133	213452	213362	213761	213432	213545	214132	213570	213702	213408	213602	213679	213712	103058	213754	213701	213602	213412	213601	213701	213722	213733	213433	213613	213615	213695	213611	213764	158040	213371	171458	221293	213438	435184	213464	435239	213338	213476	213484	213466	213643	213248	213276	435132	213261	213127	213290	435044
N90	21973	26464	14037	11567	10019	14367	8579	18513	11491	9769	7566	8579	20541	11510	20379	21202	11562	8022	14971	13602	9607	9311	15144	13140	21202	13011	14148	14155	8579	14713	16366	11633	20214	25668	21206	21219	7335	8727	7323	9047	7224	6295	4993	6806	4721	6667	5759	9819	11968
NG90	-	-	-	-	-	-	-	-	-	-	-	-	-	-	-	-	-	-	-	-	-	-	-	-	-	-	-	-	-	-	-	-	-	-	-	-	-	-	621	-	-	-	-	1312	-	-	-	-	-
auN	249964.4	257578.9	242193.9	241074.9	247751.5	252579.6	247555.6	255003.4	246434.4	253749.8	270273.7	248976.8	269274.0	248927.0	225730.6	273547.6	247669.5	249553.1	268369.6	183761.0	244978.8	243667.8	241131.0	252843.6	288115.3	263960.0	251729.2	247094.6	248892.3	247228.4	250037.8	168166.5	290094.4	193883.5	355042.9	272991.3	304111.8	237371.7	176777.5	234997.0	234749.7	236492.9	240664.5	174638.3	307007.7	180409.3	236200.5	245183.1	312771.6
auNG	213142.2	213867.6	213918.4	214516.7	212568.4	211513.7	213175.5	213269.7	213510.0	212113.3	220521.0	212837.2	211073.5	212864.3	176822.0	210995.8	215521.3	211304.8	211182.9	159585.2	212949.7	213408.4	214942.2	209945.9	222030.2	211301.5	212992.9	212233.4	210240.7	200994.1	213702.5	146863.8	229136.2	171988.0	273211.5	213393.8	272304.9	209809.8	160057.8	210212.3	210201.7	208358.9	204404.9	160652.4	270776.6	159244.4	208625.6	212685.0	272747.0
L50	2	2	2	2	2	2	2	2	2	2	2	2	2	2	2	2	2	2	2	3	2	2	2	2	2	2	2	2	2	2	2	3	2	3	2	2	2	2	3	2	2	2	2	3	2	3	2	2	2
LG50	3	3	3	3	3	3	3	3	3	3	3	3	3	3	3	3	3	3	3	3	3	3	3	3	3	3	3	3	3	3	3	4	3	3	2	3	2	3	3	3	3	3	3	3	2	3	3	3	2
L90	12	10	14	14	15	10	15	11	13	13	10	15	9	13	12	8	13	17	10	15	15	16	14	12	8	11	13	15	16	11	12	14	8	13	7	9	19	17	22	18	20	22	29	22	24	21	19	15	11
LG90	-	-	-	-	-	-	-	-	-	-	-	-	-	-	-	-	-	-	-	-	-	-	-	-	-	-	-	-	-	-	-	-	-	-	-	-	-	-	76	-	-	-	-	59	-	-	-	-	-
# misassemblies	8	7	8	8	7	10	11	7	10	8	9	10	7	8	7	7	11	8	7	9	8	12	16	8	8	6	7	6	10	10	9	11	8	8	6	10	24	14	7	25	13	9	8	7	15	8	19	7	22
# misassembled contigs	3	4	6	8	5	6	8	4	7	3	6	4	6	4	4	5	5	6	5	6	5	9	8	7	5	4	5	4	7	4	5	7	5	3	4	7	10	8	7	11	9	6	8	7	10	8	10	4	11
Misassembled contigs length	64104	77631	137701	128097	89172	110326	114504	57026	137946	44660	529029	65510	71121	93634	61479	59312	115712	60172	59412	106707	69887	136250	147915	95629	555925	61310	57850	50295	58674	89351	105161	178451	756659	62150	59874	549157	183364	84786	118291	187467	149370	59753	31554	160812	150537	87539	164019	56835	260015
# local misassemblies	5	5	5	3	6	8	9	3	7	5	7	6	6	8	8	10	8	6	7	8	5	5	10	4	7	6	5	5	5	6	6	8	8	6	5	5	5	6	1	5	5	5	7	0	6	1	7	3	7
# scaffold gap ext. mis.	0	0	0	0	0	0	0	0	0	0	0	0	0	0	0	0	0	0	0	0	0	0	0	0	0	0	0	0	0	0	0	0	0	0	0	0	0	0	0	0	0	0	0	0	0	0	0	0	0
# scaffold gap loc. mis.	0	0	0	0	0	0	0	0	0	0	0	0	0	0	0	0	0	0	0	0	0	0	0	0	0	0	0	0	0	0	0	0	0	0	0	0	0	0	0	0	0	0	0	0	0	0	0	0	0
# unaligned mis. contigs	0	0	1	2	3	0	0	0	2	2	0	2	3	2	4	3	0	1	4	0	1	1	1	0	1	3	1	2	3	3	1	2	3	0	3	3	3	4	0	4	1	6	1	1	3	0	3	5	2
# unaligned contigs	18 + 10 part	7 + 5 part	5 + 8 part	4 + 9 part	7 + 11 part	7 + 9 part	6 + 9 part	6 + 7 part	9 + 11 part	6 + 9 part	6 + 9 part	11 + 9 part	8 + 14 part	8 + 9 part	8 + 14 part	2 + 14 part	7 + 6 part	5 + 11 part	16 + 12 part	6 + 8 part	11 + 11 part	6 + 11 part	7 + 9 part	9 + 10 part	4 + 9 part	10 + 16 part	4 + 12 part	3 + 8 part	4 + 13 part	6 + 15 part	2 + 8 part	4 + 11 part	8 + 11 part	10 + 7 part	6 + 12 part	5 + 12 part	22 + 30 part	22 + 17 part	4 + 5 part	18 + 27 part	18 + 27 part	15 + 28 part	5 + 6 part	6 + 6 part	31 + 33 part	4 + 5 part	20 + 29 part	16 + 24 part	9 + 20 part
Unaligned length	145256	124181	63103	59804	34269	122357	35338	131552	36724	31936	23549	41699	86013	34856	75549	53795	21993	46132	95278	63909	66439	43107	63698	120464	59499	112942	46047	68675	36386	105288	40680	43623	82868	162769	69580	82885	159622	130237	14565	158902	155821	153929	27506	15798	162496	16768	157598	173962	93603
Genome fraction (%)	74.512	73.686	80.572	81.410	80.831	72.791	80.989	74.123	80.819	80.259	79.091	80.698	72.296	80.375	72.870	72.623	81.268	80.779	72.210	80.650	81.021	81.160	80.686	74.002	72.278	72.089	80.794	80.540	81.253	72.720	80.879	80.722	72.734	77.092	71.995	72.464	76.586	77.818	85.587	76.461	77.302	76.553	81.910	87.100	76.612	84.442	76.103	74.436	77.592
Duplication ratio	1.015	1.015	1.042	1.042	1.030	1.037	1.031	1.010	1.039	1.012	1.009	1.022	1.002	1.031	1.002	1.011	1.047	1.008	1.000	1.022	1.016	1.040	1.050	1.011	1.008	1.004	1.006	1.007	1.006	1.022	1.022	1.042	1.006	1.009	1.001	1.000	1.029	1.023	1.045	1.030	1.022	1.015	1.012	1.043	1.008	1.031	1.021	1.011	1.041
# N's per 100 kbp	0.00	0.00	0.00	0.00	0.00	0.00	0.00	0.00	0.00	0.00	0.00	0.00	0.00	0.00	0.00	0.00	0.00	0.00	0.00	0.00	0.00	0.00	0.00	0.00	0.00	0.00	0.00	0.00	0.00	0.00	0.00	0.00	0.00	0.00	0.00	0.00	0.00	0.00	0.00	0.00	0.00	0.00	0.00	0.00	0.00	0.00	0.00	0.00	0.00
# mismatches per 100 kbp	461.60	431.51	423.58	425.47	469.84	455.66	458.90	457.26	438.59	457.56	466.24	442.50	698.11	436.26	678.00	720.41	486.18	444.77	690.03	418.27	440.90	454.25	427.20	482.02	706.27	692.77	441.00	431.59	474.04	703.29	442.41	458.52	710.95	462.74	704.56	698.23	652.49	660.07	46.58	667.20	698.30	638.59	284.46	59.51	672.46	49.99	655.91	631.49	758.22
# indels per 100 kbp	30.35	29.54	31.01	33.31	30.49	24.29	32.74	30.64	28.27	31.25	28.84	32.60	32.76	28.73	31.16	34.65	37.78	26.09	32.97	27.93	28.52	29.51	34.70	26.96	33.94	32.43	26.04	31.85	30.73	37.87	34.53	28.76	32.97	25.78	29.82	34.46	37.96	41.29	6.91	40.50	41.87	36.04	18.32	8.62	40.85	7.93	38.15	32.86	48.03
Largest alignment	468984	469003	468516	469217	468517	464276	468516	468964	468516	468515	468830	468515	467045	468516	435000	467046	468516	468516	467224	353134	468575	468576	468517	464325	467043	467044	469430	468518	468510	467324	468824	297916	467046	382099	467044	467061	463628	461794	353765	463628	463658	462041	459498	353765	463628	353764	462140	466842	461730
Total aligned length	1149917	1137392	1277203	1290794	1265954	1148434	1270426	1139186	1276810	1235018	1213740	1254683	1102121	1260040	1110464	1116722	1294369	1238166	1097922	1253246	1251756	1284318	1288158	1138533	1107793	1100805	1236494	1234045	1243147	1130254	1256979	1279557	1113158	1182949	1096576	1102645	1198632	1211085	1361075	1197545	1201207	1181984	1260967	1381289	1174948	1324318	1182030	1144285	1228274
NA50	221524	221883	221465	221429	221444	221425	221444	221450	221444	221444	221930	221444	221617	221444	230761	221504	221444	221443	221504	213552	221444	221444	221465	221425	221504	221504	221444	221444	217070	221501	221429	213545	221293	213250	435174	221293	435229	221725	213438	221493	221274	221274	221038	213276	435067	213261	221655	221516	435006
NGA50	213300	214116	213387	213345	213712	213384	213545	214115	213553	213545	213391	213553	213628	213545	103058	213603	213545	213553	213402	213552	213545	213545	213544	213384	213603	213605	213537	213477	213715	158040	213273	170699	213402	213250	435174	213331	435229	213336	213438	213474	213456	213633	213248	213276	435067	213261	213117	213280	435006
NA90	-	517	5253	3884	5374	510	5253	-	5446	7141	6545	4042	1864	8507	3084	7213	11304	4285	1795	5691	2778	4908	5632	468	4107	652	10166	5374	4191	1169	11460	6482	2376	-	5179	3084	-	322	6014	-	-	-	3808	5139	-	4536	-	-	1771
NGA90	-	-	-	-	-	-	-	-	-	-	-	-	-	-	-	-	-	-	-	-	-	-	-	-	-	-	-	-	-	-	-	-	-	-	-	-	-	-	-	-	-	-	-	734	-	-	-	-	-
auNA	247121.1	254488.1	239142.6	238425.3	245832.0	247741.5	245626.3	251386.3	244071.3	252306.8	259321.0	246714.5	266264.2	247000.8	223979.9	270714.8	243414.2	248264.9	265313.7	181653.3	243075.0	241106.4	237641.5	249723.1	270885.9	260670.7	250096.2	245256.9	247725.2	243023.4	247757.0	165167.3	264166.1	189403.1	352075.5	266818.9	300175.6	233053.7	175188.8	230804.6	230836.5	233013.1	240436.1	172739.6	304508.8	179335.6	232622.5	240226.4	307592.0
auNGA	210717.7	211301.3	211223.3	212159.0	210921.5	207462.3	211514.1	210244.6	211462.6	210907.1	211584.5	210903.3	208714.2	211217.2	175450.6	208810.7	211818.4	210214.1	208778.2	157754.8	211294.9	211165.1	211831.7	207354.8	208752.7	208668.4	211611.1	210654.9	209254.9	197575.4	211753.1	144244.5	208656.2	168013.6	270928.0	208569.0	268780.4	205993.1	158619.4	206462.0	206697.7	205293.1	204210.9	158905.7	268572.7	158296.7	205465.3	208385.3	268230.3
LA50	2	2	2	2	2	2	2	2	2	2	2	2	2	2	2	2	2	2	2	3	2	2	2	2	2	2	2	2	2	2	2	3	2	3	2	2	2	2	3	2	2	2	2	3	2	3	2	2	2
LGA50	3	3	3	3	3	3	3	3	3	3	3	3	3	3	3	3	3	3	3	3	3	3	3	3	3	3	3	3	3	3	3	4	3	3	2	3	2	3	3	3	3	3	3	3	2	3	3	3	2
LA90	-	33	19	22	18	46	18	-	17	15	12	20	20	16	20	11	16	22	21	19	24	20	21	46	12	36	15	19	20	31	15	21	19	-	11	17	-	94	26	-	-	-	33	27	-	24	-	-	34
LGA90	-	-	-	-	-	-	-	-	-	-	-	-	-	-	-	-	-	-	-	-	-	-	-	-	-	-	-	-	-	-	-	-	-	-	-	-	-	-	-	-	-	-	-	78	-	-	-	-	-
[truncated: 250 more columns]
