# Supplementary material for: Whole genome sequencing of human Borrelia burgdorferi isolates reveals linked blocks of accessory genome elements located on plasmids and associated with human dissemination
Source: PLoS Pathog. 2023 Aug 31;19(8):e1011243. doi: 10.1371/journal.ppat.1011243 (PMC10470944; doi:10.1371/journal.ppat.1011243)
Supplement: S4 Table — (CSV) [file ppat.1011243.s004.csv]

	Number of Disseminated Isolates	Number of Localized Isolates	Fisher Exact test P value	Chi Square test P value
(US isolates only) WGS Group A	38	36	0.020705	0.021638
(US isolates only) WGS Group B	33	69
(US isolates only) WGS Group C	38	41
(US isolates only) WGS Group (split B) A	38	36	0.003973	0.005177
(US isolates only) WGS Group (split B) B.1	26	39
(US isolates only) WGS Group (split B) B.2	7	31
(US isolates only) WGS Group (split B) C	38	40
WGS Group A	44	56	0.059509	0.059423
WGS Group B	36	76
WGS Group C	38	41
WGS Group (split B) A	44	56	0.013045	0.015448
WGS Group (split B) B.1	26	39
WGS Group (split B) B.2	10	38
WGS Group (split B) C	38	40
Country Slovenia	9	27	0.046916	0.064512
Country US	109	146
RST Type 1	45	53	0.01002	0.010735
RST Type 2	50	58
RST Type 3	23	62
Osp C Type A	26	18	0.305214	0.316813
Osp C Type B	16	30
Osp C Type B3	0	1
Osp C Type C	1	3
Osp C Type D	1	6
Osp C Type E	2	6
Osp C Type E3	0	2
Osp C Type F	3	5
Osp C Type F3	0	1
Osp C Type G	3	11
Osp C Type H	13	8
Osp C Type I	7	10
Osp C Type J	1	2
Osp C Type K	21	30
Osp C Type L	5	8
Osp C Type M	3	3
Osp C Type N	10	12
Osp C Type O	2	2
Osp C Type Q	1	1
Osp C Type R	1	2
Osp C Type S	1	2
Osp C Type T	0	4
Osp C Type U	1	6
Osp C Type A binary 0	92	155	0.007755	0.010704
Osp C Type A binary 1	26	18
