# Supplementary material for: Whole genome sequencing of human Borrelia burgdorferi isolates reveals linked blocks of accessory genome elements located on plasmids and associated with human dissemination
Source: PLoS Pathog. 2023 Aug 31;19(8):e1011243. doi: 10.1371/journal.ppat.1011243 (PMC10470944; doi:10.1371/journal.ppat.1011243)
Supplement: S5 Table — (TSV) [file ppat.1011243.s005.tsv]

plasmid	pval	OR	conflower	confupper	logp	adjustedP	pval_adjusted_fdr
lp28.9	0.4066127049736651	0.2881867837208303	0.006025688681990138	2.6231509265304185	0.3908190555707006	0.7115722337039139	0.7115722337039139
lp28.7	0.35597116635259085	0.6094059166648831	0.18606912022035385	1.7516155434833025	0.4485851784347143	0.7115722337039139	0.7115722337039139
lp28.6	0.8103467211085208	0.9273429366953604	0.5623833405994842	1.5256992482837115	0.09132912081808732	0.9075883276415434	0.9075883276415434
lp28.5	0.579286293712666	1.184067011405431	0.6624128903791529	2.104893717896032	0.23710674706693063	0.8115058929749588	0.8115058929749588
lp28.11	0.2673030088833308	1.3776759676923345	0.7735048555135647	2.448087940796245	0.5729961526012158	0.5828586971448901	0.5828586971448901
lp28.4	0.6515220402925426	2.7609239677671695	0.26878431557176996	137.43614266203832	0.18607088798589524	0.8686960537233901	0.8686960537233901
lp28.3	0.16330501534436537	2.1404028169986096	0.7131815238395623	7.748655798986718	0.787000477217187	0.536675033580803	0.536675033580803
lp28.2	0.8085391001047594	1.0816387500101068	0.653757036843408	1.7868756044093508	0.09229897322308223	0.9075883276415434	0.9075883276415434
lp28.1	0.01962719151882687	1.8111944898809191	1.0751521214174091	3.085143315721945	1.7071418397345164	0.2747806812635762	0.2747806812635762
lp21	0.2086534477411714	1.4062085577004746	0.8359886439662109	2.3650065321318783	0.6805744347117025	0.536675033580803	0.536675033580803
lp25	0.13731464119335296	2.502347269987526	0.7597379863991155	10.714986622043801	0.8622831535827871	0.536675033580803	0.536675033580803
lp36	1.0000000000000002	0.9053645811812785	0.2672011482203156	3.2571179746516585	-9.64327466553287e-17	1	1
lp38	0.05480906792292636	1.6102846192716276	0.9785555576460672	2.658278026248111	1.2611475834299295	0.32832540353603357	0.32832540353603357
lp54	0.9999999999999999	0.6811715005874909	0.008624060666791557	53.826834556928446	4.821637332766436e-17	1	1
lp56	0.14679742496407866	1.5674934393934277	0.8592858208813666	2.860122686465549	0.8332815624969222	0.536675033580803	0.536675033580803
cp26	0.447636063093273	1.681622863620282	0.5330850424791906	6.266177797484502	0.3490749324843944	0.7372829274477437	0.7372829274477437
cp32.1	1.0000000000000004	1.0201451578545162	0.6161331614495363	1.68551120167314	-1.9286549331065737e-16	1	1
cp32.3	0.18091156927859403	1.4021486879299214	0.8422188809937983	2.350214022710246	0.742533659159024	0.536675033580803	0.536675033580803
cp32.4	0.03884058100728063	1.7473020826487682	1.0049718426200773	3.0880461961478876	1.4107142822045926	0.32832540353603357	0.32832540353603357
cp32.5	0.27061296653155614	0.7198987351371401	0.4073423830977009	1.274888999935956	0.5676513978411702	0.5828586971448901	0.5828586971448901
cp32.6	0.772064141447621	1.1394155450043417	0.621034517105661	2.122044559833641	0.11234661790310979	0.9075883276415434	0.9075883276415434
cp32.7	0.2108366203353155	0.7016498264947051	0.393672909143424	1.2526578112729625	0.6760539540463759	0.536675033580803	0.536675033580803
cp32.8	0.05862953634572028	1.6375349641354964	0.9727403953948056	2.7608221715651013	1.2318835402905806	0.32832540353603357	0.32832540353603357
cp32.9	0.3831940584386428	1.2660261403624435	0.7523684547610064	2.145992204453962	0.4165812334330447	0.7115722337039139	0.7115722337039139
cp32.10	0.7190439137029996	1.1138274844651956	0.6772638063330991	1.8313698203625128	0.14324458542169213	0.9075883276415434	0.9075883276415434
cp32.11	0.016952208358453454	1.9031284637247297	1.1139777564764626	3.2977885468693753	1.7707737183801728	0.2747806812635762	0.2747806812635762
cp32.12	0.5288663183820018	0.8392030118093398	0.4924205717299583	1.4198651492287535	0.27665409077383596	0.8115058929749588	0.8115058929749588
cp32.13	0.5796470664106849	0.7776766693222756	0.3352995855047398	1.7252014803494768	0.23683635775478698	0.8115058929749588	0.8115058929749588
