# Supplementary material for: Whole genome sequencing of human Borrelia burgdorferi isolates reveals linked blocks of accessory genome elements located on plasmids and associated with human dissemination
Source: PLoS Pathog. 2023 Aug 31;19(8):e1011243. doi: 10.1371/journal.ppat.1011243 (PMC10470944; doi:10.1371/journal.ppat.1011243)
Supplement: S6 Table — (TSV) [file ppat.1011243.s006.tsv]

plasmid	pval	OR	conflower	confupper	logp	adjustedP	pval_adjusted_fdr
cp32.1	0.4054982817869431	Inf	0.03759211053889766	Inf	0.39201098167978027	0.8109965635738862	0.8109965635738862
cp32.3	0.6987174822451405	0.8337665223941654	0.34355822212383036	1.9318810890226303	0.15569839035434194	0.9733681634098783	0.9733681634098783
cp32.4	0.019911119114845763	2.172793161709748	1.0826724770500198	4.423793466812428	1.700904329538476	0.3074745554719104	0.3074745554719104
cp32.6	0.8859998308569708	1.0386683400361951	0.5627758016348112	1.8974153040202308	0.052566361022533065	0.9967498097140921	0.9967498097140921
cp32.7	0.3014614246687411	0.7385391285494671	0.42495364386104617	1.2695545789154719	0.5207682527620623	0.6782882055046675	0.6782882055046675
cp32.8	0.7749646845700912	1.2693314515014997	0.342726902954992	4.541062189326815	0.11071808800439074	0.9733681634098783	0.9733681634098783
cp32.9	0.5376245980779524	0.814771391066016	0.41233863321481223	1.5736434869641123	0.2695208691113559	0.8797493423093766	0.8797493423093766
cp9	1	0.9900795764678784	0.603204612159179	1.624375685451342	-0	1	1
lp21	0.1122612605928698	1.665822449402274	0.8572940271877482	3.2454143678376655	0.9497700853529981	0.34060382631746444	0.34060382631746444
lp25	0.8111401361748987	1.0744575650648898	0.6540520677985305	1.764666746461515	0.09090410866194266	0.9733681634098783	0.9733681634098783
lp28.1	0.03416383949687893	2.0403580214902823	1.0376736751017575	4.054515380792392	1.4664333271339398	0.3074745554719104	0.3074745554719104
lp28.2	0.7652412401650185	1.14611358776948	0.6122899102899726	2.1825027647869013	0.1162016331383628	0.9733681634098783	0.9733681634098783
lp28.3	0.11353460877248815	2.297175518633549	0.7750280392125796	8.255073043459847	0.9448717322345165	0.34060382631746444	0.34060382631746444
lp28.4	0.14937167648473407	Inf	0.452297895700389	Inf	0.825731744639322	0.3840985966750305	0.3840985966750305
lp36	0.5101576044495598	0.7258473654887786	0.28165760950206	1.8881474687190516	0.2922956353354868	0.8797493423093766	0.8797493423093766
lp38	0.056283646206107436	1.587931454483483	0.965758490420651	2.619722932378033	1.2496177755603435	0.33770187723664463	0.33770187723664463
lp56	0.08045325557577428	1.8601830657220602	0.8933228035037097	3.9104945741956203	1.0944563772953781	0.34060382631746444	0.34060382631746444
lp5	1.0000000000000002	0.8736403202198649	0.25335147039271383	2.742587359892225	-9.64327466553287e-17	1	1
