# Supplementary material for: Whole genome sequencing of human Borrelia burgdorferi isolates reveals linked blocks of accessory genome elements located on plasmids and associated with human dissemination
Source: PLoS Pathog. 2023 Aug 31;19(8):e1011243. doi: 10.1371/journal.ppat.1011243 (PMC10470944; doi:10.1371/journal.ppat.1011243)
Supplement: S7 Table — (CSV) [file ppat.1011243.s007.csv]

	group	af	filter-pvalue	lrt-pvalue	beta	beta-std-err	intercept	PC1	PC2	PC3	PC4	PC5	PC6	PC7	PC8	PC9	PC10	lineage	notes	-log10 P	Unnamed: 0	ID	Group	Locus	B31_Annotation	Localization	filter-pvalue-fdr	lrt-pvalue-fdr
325	group_1505	0.921	0.012	0.0014	-1.58	0.517	1.01	-0.678	-0.276	-0.46	1.02	-0.125	-0.0697	0.718	-1.09	0.152	0.256	MDS10		2.853871964321762	166	CCPCLGGI_00176	group_1505	BB_0673	conserved hypothetical protein		0.45816	0.8115555555555556
205	group_688	0.976	0.0138	0.00143	-2.69	7.89	2.21	-0.66	-0.253	-0.478	0.926	0.0169	0.145	0.691	-0.994	0.132	0.375	MDS10	bad-chisq	2.844663962534938	662	CCPCLGGI_00700	group_688	BB_0156	conserved hypothetical protein		0.45816	0.8115555555555556
461	group_42	0.519	0.312	0.00216	-1.81	0.654	0.469	-1.11	0.594	-1.5	0.239	-0.315	-0.684	0.799	-1.12	0.073	0.506	MDS6		2.665546248849069	1561	DCJNHIBD_01184	group_42	BB_O15	conserved hypothetical protein		0.7542229007633587	0.8115555555555556
425	group_566	0.643	0.77	0.00254	-1.36	0.485	0.418	-1.08	-0.244	-0.199	0.647	0.56	0.0212	1.34	-1.93	-0.0898	0.345	MDS8		2.595166283380062	1284	PFDKALEN_01266	group_566	BB_S42	BapA protein		0.9361696113074205	0.8115555555555556
548	group_114	0.436	0.4	0.0038	-1.64	0.635	0.258	-0.6	-1.22	-0.41	0.963	0.414	-0.234	0.848	-0.22	0.0982	0.312	MDS2		2.42021640338319	900	CCPCLGGI_00947	group_114	BB_K47	conserved hypothetical protein		0.7952095808383234	0.8115555555555556
536	group_575	0.44	0.0322	0.00481	-1.3	0.49	0.133	-0.869	0.377	0.25	0.205	0.0939	-0.291	0.766	-1.13	0.156	0.517	MDS2		2.317854923626168	1340	OJICOLNA_01010	group_575	BB_0372	glutamyl-tRNA synthetase		0.5903826086956522	0.8115555555555556
650	group_236	0.299	0.0229	0.00656	1.29	0.498	-0.834	-0.752	0.195	-0.57	1.18	-0.354	-0.502	-0.195	-1.0	0.427	0.373	MDS6		2.1830961606243395	1355	OJICOLNA_01043	group_236	BB_O18	conserved hypothetical protein		0.5335298245614035	0.8115555555555556
278	group_29	0.948	0.096	0.00658	1.72	0.699	-2.07	-0.549	-0.295	-0.434	0.983	0.0569	-0.176	0.762	-1.24	0.278	0.422			2.1817741063860443	965	CCPCLGGI_01015	group_29	BB_R13	conserved hypothetical protein		0.6159659574468085	0.8115555555555556
803	mlpG	0.144	0.0874	0.00734	-1.37	0.52	-0.236	-0.63	-0.607	-0.224	0.856	-0.0409	-0.168	0.389	-0.858	0.675	0.41	MDS2		2.1343039400839294	1168	CCPCLGGI_01273	mlpG	BB_N28	lipoprotein	S	0.6159659574468085	0.8115555555555556
659	group_1311	0.271	0.287	0.00854	-3.75	4.28	0.6	-2.71	1.09	-0.0832	0.823	0.126	-0.155	0.73	-1.03	0.0687	0.609	MDS1	high-bse	2.068542129310995	1557	DCJNHIBD_01143	group_1311	BB_0733	conserved hypothetical protein		0.7542229007633587	0.8115555555555556
468	group_1011	0.509	0.151	0.00855	-1.21	0.482	0.167	-0.799	0.407	-0.632	1.15	-0.584	-0.251	0.81	-0.73	0.121	0.334	MDS10		2.068033885271827	1580	DCJNHIBD_01252	group_1011	BB_O02	conserved hypothetical protein		0.6408126984126984	0.8115555555555556
604	soj_11	0.361	0.374	0.00939	-1.03	0.411	-0.0641	-1.1	-0.0906	-0.21	0.964	0.00132	-0.191	0.247	-0.771	0.22	0.403	MDS1		2.027334407733889	1041	CCPCLGGI_01108	soj_11	BB_L32	PF-32 protein		0.756838905775076	0.8115555555555556
768	group_411	0.165	0.000762	0.0105	-1.35	0.537	-0.221	-0.47	-0.395	-0.0742	0.616	-0.0236	0.516	0.203	-0.737	0.468	0.407	MDS6		1.978810700930062	1172	CCPCLGGI_01288	group_411	BB_M27	rev protein	S	0.4482	0.8115555555555556
637	group_1010	0.313	0.425	0.0107	-1.54	0.664	0.0435	-1.44	0.262	-0.245	0.961	0.0533	-0.2	0.76	-1.18	0.152	0.534	MDS1		1.9706162223147903	1577	DCJNHIBD_01248	group_1010	BB_O40	ErpM protein	S	0.8346314243759176	0.8115555555555556
462	group_49	0.533	0.357	0.0108	-0.86	0.342	0.0196	-0.889	-0.154	-0.0996	1.26	0.0587	-0.147	0.397	-0.916	-0.0597	0.56	MDS4		1.9665762445130504	1088	CCPCLGGI_01159	group_49	BB_P35	BppA protein		0.7542229007633587	0.8115555555555556
1132	group_1437	0.0241	0.0921	0.0108	1.93	1.2	-0.465	-0.646	-0.241	-0.405	0.825	-0.142	-0.113	0.638	-1.09	0.135	0.416	MDS8	bad-chisq	1.9665762445130504	2201	CABLLEJJ_00899	group_1437	BB_0600	IPT/TIG domain protein		0.6159659574468085	0.8115555555555556
1126	group_1020	0.0241	0.0138	0.0109	2.1	1.01	-0.456	-0.569	-0.226	-0.23	0.72	-0.207	-0.131	0.541	-1.18	0.207	0.393	MDS10	bad-chisq	1.9625735020593764	1648	FAKOJBMH_01308	group_1020	BB_0192	conserved hypothetical protein		0.45816	0.8115555555555556
372	group_1273	0.825	0.0948	0.0114	-0.933	0.372	0.327	-0.71	-0.258	-0.371	0.598	-0.229	-0.172	0.919	-1.01	0.066	0.418	MDS7		1.9430951486635273	1263	AHLIMJDN_01243	group_1273	BB_O33	putative plasmid partition protein; Orf3		0.6159659574468085	0.8115555555555556
700	group_1666	0.234	0.212	0.0118	-3.79	2.82	0.433	-0.751	-2.0	0.398	0.883	0.0659	-0.272	2.81	-2.43	-0.651	0.361	MDS2		1.9281179926938745	1283	PFDKALEN_01265	group_1666	BB_0258	undecaprenol kinase		0.7055962877030163	0.8115555555555556
126	tdk	0.983	0.0699	0.0133	-2.29	7.95	1.83	-0.607	-0.222	-0.365	0.916	-0.145	0.0172	0.647	-1.12	0.135	0.375	MDS10	bad-chisq	1.8761483590329142	53	CCPCLGGI_00055	tdk	BB_0791	thymidine kinase		0.6159659574468085	0.8115555555555556
725	ospC	0.199	0.65	0.0136	-1.54	0.695	-0.128	-1.17	0.121	-0.265	0.901	-0.00659	-0.196	0.711	-1.07	0.138	-0.52	MDS10		1.8664610916297826	1534	DCJNHIBD_01020	ospC	BB_B19	outer surface protein C (OspC)	S	0.9361696113074205	0.8115555555555556
593	group_1003	0.357	0.429	0.0137	-1.38	0.6	0.0597	-1.1	0.329	0.0709	0.394	0.0858	-0.902	0.7	-1.14	0.0647	0.511	MDS2		1.8632794328435933	1529	DCJNHIBD_00990	group_1003	BB_J17	PF-32 protein		0.8353548387096775	0.8115555555555556
546	group_421	0.433	0.142	0.0155	-1.71	0.755	0.29	-1.09	0.642	0.469	-0.0186	0.0693	-0.014	0.728	-1.09	0.077	0.52	MDS7		1.8096683018297086	1352	OJICOLNA_01025	group_421	BB_K15	antigen, P35, putative		0.6408126984126984	0.8115555555555556
253	coaBC	0.959	0.2	0.0156	-1.62	0.683	1.11	-0.695	-0.278	-0.416	1.07	-0.00513	-0.117	0.644	-1.13	0.143	0.363	MDS10		1.8068754016455384	32	CCPCLGGI_00034	coaBC	BB_0812	phosphopantothenoylcysteine decarboxylase/phosphopantothenate--cysteine ligase		0.6967688311688313	0.8115555555555556
210	group_952	0.979	0.188	0.0163	-2.01	7.93	1.54	-0.644	-0.242	-0.462	0.972	0.00821	-0.052	0.673	-0.983	0.134	0.416	MDS7	bad-chisq	1.7878123955960423	1014	CCPCLGGI_01080	group_952	BB_B24	conserved hypothetical protein		0.6967688311688313	0.8115555555555556
500	group_90	0.457	0.798	0.0164	-1.62	0.771	0.303	-0.992	0.513	-0.985	1.86	0.979	-0.306	0.746	-1.1	0.0922	0.309			1.785156151952302	1574	DCJNHIBD_01226	group_90	BB_S41	ErpG protein	S	0.9361696113074205	0.8115555555555556
982	group_2134	0.0481	0.195	0.0165	1.5	0.638	-0.516	-0.681	-0.277	-0.463	1.08	-0.0801	-0.0908	0.638	-1.12	0.185	0.38	MDS10		1.7825160557860937	2204	CABLLEJJ_00908	group_2134	BB_0344	DNA helicase		0.6967688311688313	0.8115555555555556
139	group_259	0.983	0.0699	0.0182	-2.18	7.95	1.73	-0.59	-0.227	-0.406	0.899	0.023	0.00982	0.68	-0.988	0.133	0.435	MDS6	bad-chisq	1.739928612014925	38	CCPCLGGI_00040	group_259	BB_0806	lipoprotein, putative	P-IM	0.6159659574468085	0.816921212121212
824	group_994	0.12	0.0776	0.0182	1.84	0.866	-0.66	-0.966	-0.397	-0.0458	-0.225	-0.498	-0.215	0.832	-0.183	0.125	0.445			1.739928612014925	1623	FAKOJBMH_01117	group_994	BB_M38	ErpK protein	S	0.6159659574468085	0.816921212121212
1224	group_2109	0.0172	0.0699	0.019	2.18	0.94	-0.453	-0.601	-0.22	-0.403	0.901	0.0248	0.00867	0.684	-0.991	0.136	0.375	MDS10	bad-chisq	1.7212463990471711	2169	CABLLEJJ_00637	group_2109	BB_0099	ribosome small subunit-dependent GTPase A		0.6159659574468085	0.816921212121212
627	group_214	0.323	0.462	0.0194	-2.03	1.04	0.227	-1.63	0.499	-0.858	0.735	-1.33	-0.196	0.727	-1.01	0.0896	0.478	MDS1		1.712198270069774	1559	DCJNHIBD_01149	group_214	BB_J23	tetratricopeptide repeat domain protein		0.87648	0.816921212121212
455	mlpI_2	0.55	0.323	0.0202	-1.15	0.52	0.196	-1.21	-0.288	-0.458	0.82	-0.774	-0.231	0.641	-1.08	0.819	0.434	MDS9		1.6946486305533763	1046	CCPCLGGI_01113	mlpI_2	BB_N28	lipoprotein	S	0.7542229007633587	0.816921212121212
353	group_741	0.863	0.031	0.0203	1.34	0.649	-1.61	-0.505	-0.193	-0.735	0.852	-1.07	-0.219	0.514	-0.931	0.138	0.322	MDS10		1.6925039620867872	1238	AHLIMJDN_00999	group_741	BB_G01	putative lipoprotein	S	0.5903826086956522	0.816921212121212
315	group_383	0.935	0.531	0.0223	-1.29	0.569	0.76	-0.705	-0.277	-0.461	1.12	-0.124	-0.0756	0.681	-1.21	0.13	0.392	MDS10		1.6516951369518393	611	CCPCLGGI_00646	group_383	BB_B23	putative guanine/xanthine permease		0.8964416562107905	0.819895652173913
164	group_1074	0.979	0.031	0.0226	-1.94	7.96	1.49	-0.579	-0.211	-0.345	0.794	-0.131	-0.0624	0.564	-1.04	0.188	0.442		bad-chisq	1.645891560852599	529	CCPCLGGI_00562	group_1074	BB_0291	flagellar M-ring protein FliF		0.5903826086956522	0.819895652173913
377	group_743	0.821	0.126	0.0231	-0.832	0.369	0.245	-0.681	-0.247	-0.361	0.61	-0.211	-0.193	0.903	-1.02	0.0714	0.395	MDS7		1.6363880201078558	1262	AHLIMJDN_01242	group_743	BB_O32	PF-32 protein		0.6408126984126984	0.819895652173913
784	group_734	0.162	0.188	0.0235	-1.11	0.501	-0.254	-0.62	-0.565	-0.229	0.844	-0.0425	-0.184	0.47	-0.911	0.593	0.412	MDS9		1.6289321377282637	1150	CCPCLGGI_01244	group_734	BB_O40	ErpM protein	S	0.6967688311688313	0.819895652173913
301	group_1515	0.938	0.181	0.0237	-1.24	0.556	0.72	-0.665	-0.286	-0.367	1.01	-0.144	-0.194	0.638	-1.11	0.147	0.372	MDS4		1.6252516539898962	325	CCPCLGGI_00347	group_1515	BB_0507	conserved hypothetical protein		0.6967188405797101	0.819895652173913
11	spo0J	0.99	0.035	0.0243	-2.87	7.99	2.43	-0.562	-0.167	-0.268	0.813	-0.157	-0.136	0.641	-1.16	0.201	0.416		bad-chisq	1.6143937264016879	397	CCPCLGGI_00424	spo0J	BB_0434	stage 0 sporulation protein J		0.5903826086956522	0.819895652173913
241	nucA	0.969	0.105	0.0248	-1.71	0.792	1.22	-0.635	-0.252	-0.367	0.973	-0.0652	-0.286	0.647	-1.14	0.144	0.328	MDS6		1.6055483191737838	416	CCPCLGGI_00447	nucA	BB_0362	prolipoprotein diacylglyceryl transferase		0.6159659574468085	0.819895652173913
189	group_89	0.979	0.0409	0.0272	2.43	8.0	-2.8	-0.531	-0.237	-0.356	0.814	-0.117	-0.0991	0.661	-0.976	0.226	0.409	MDS9	bad-chisq	1.5654310959658013	925	CCPCLGGI_00974	group_89	BB_I16	virulent strain-associated repetitive antigen A (VraA protein)	S	0.5903826086956522	0.819895652173913
254	group_1512	0.962	0.335	0.0272	-1.58	0.724	1.07	-0.686	-0.286	-0.52	1.08	-0.0296	-0.207	0.667	-1.04	0.142	0.408	MDS10		1.5654310959658013	260	CCPCLGGI_00278	group_1512	BB_0577	conserved hypothetical protein		0.7542229007633587	0.819895652173913
939	group_1387	0.0584	0.0127	0.0285	-1.62	0.824	-0.353	-0.541	-0.148	-0.302	0.694	-0.0189	0.16	0.612	-1.08	0.151	0.615	MDS6		1.5451551399914898	1964	KHMPAEIP_00903	group_1387	BB_P30	BBC01		0.45816	0.819895652173913
1063	group_1046	0.0344	0.00972	0.0288	1.63	0.83	-0.479	-0.547	-0.168	-0.406	0.852	-0.0787	-0.165	0.564	-0.972	0.295	0.495	MDS9		1.5406075122407692	1897	PLJFLFNC_01247	group_1046	BB_0431	CobQ/CobB/MinD/ParA nucleotide binding domain, putative		0.45816	0.819895652173913
229	rluB	0.969	0.352	0.029	-1.46	7.9	0.994	-0.622	-0.244	-0.395	0.945	-0.053	-0.146	0.633	-1.05	0.139	0.43	MDS4	bad-chisq	1.537602002101044	686	CCPCLGGI_00724	rluB	BB_0129	putative RNA pseudouridine synthase (RNA-uridine isomerase) (RNA pseudouridylate synthase)		0.7542229007633587	0.819895652173913
423	group_550	0.67	0.123	0.0293	-0.757	0.349	0.0685	-0.712	-0.304	-0.397	0.457	-0.215	0.043	0.732	-1.18	0.381	0.103	MDS10		1.5331323796458904	1129	CCPCLGGI_01219	group_550	BB_M34	BdrK		0.6408126984126984	0.819895652173913
856	group_1818	0.0997	0.372	0.0294	-1.7	0.866	-0.249	-0.633	-0.619	-0.203	0.859	-0.0449	-0.179	1.3	-1.44	0.835	0.424	MDS9		1.5316526695878427	1671	OANOCMKI_01195	group_1818	BB_0646	conserved hypothetical protein		0.7542229007633587	0.819895652173913
543	group_36	0.436	0.0709	0.0301	0.766	0.359	-0.772	-0.696	0.099	-0.042	0.995	0.0667	-0.233	0.597	-0.995	0.245	0.438	MDS2		1.5214335044061567	1059	CCPCLGGI_01126	group_36	BB_O15	conserved hypothetical protein		0.6159659574468085	0.819895652173913
202	group_507	0.979	0.188	0.0314	-1.78	7.94	1.33	-0.605	-0.231	-0.389	0.917	-0.129	-0.117	0.638	-1.08	0.137	0.372	MDS8	bad-chisq	1.5030703519267852	472	CCPCLGGI_00505	group_507	BB_0352	conserved hypothetical protein	S	0.6967688311688313	0.819895652173913
913	group_1378	0.0687	0.00544	0.0316	1.1	0.531	-0.502	-0.541	-0.165	-0.383	0.831	-0.117	-0.163	0.509	-1.0	0.232	0.525	MDS4		1.5003129173815961	1889	HNHCKIHP_01210	group_1378	BB_Q67	adenine specific DNA methyltransferase		0.45816	0.819895652173913
911	group_134	0.0687	0.00544	0.0332	1.08	0.525	-0.501	-0.542	-0.19	-0.382	0.804	-0.118	-0.162	0.518	-1.01	0.164	0.538	MDS4		1.4788619162959638	1727	DBPMLNPF_01348	group_134	BB_J16	putative plasmid partition protein		0.45816	0.819895652173913
252	group_1281	0.966	0.202	0.0337	-1.56	0.751	1.07	-0.664	-0.241	-0.482	1.02	-0.0224	-0.16	0.649	-1.03	0.172	0.394			1.4723700991286615	222	CCPCLGGI_00235	group_1281	BB_0616	conserved hypothetical integral membrane protein		0.6967688311688313	0.819895652173913
153	group_717	0.983	0.0625	0.0337	2.4	8.01	-2.77	-0.54	-0.242	-0.368	0.83	-0.119	-0.14	0.661	-0.975	0.226	0.409	MDS5	bad-chisq	1.4723700991286615	927	CCPCLGGI_00976	group_717	BB_Q06	borrelia membrane protein P13		0.6159659574468085	0.819895652173913
182	group_538	0.979	0.188	0.034	-1.74	7.94	1.29	-0.607	-0.248	-0.35	0.918	-0.0478	-0.116	0.591	-1.05	0.149	0.432		bad-chisq	1.4685210829577449	814	CCPCLGGI_00857	group_538	BB_A69	putative surface protein	S	0.6967688311688313	0.819895652173913
1139	group_2022	0.0241	0.0921	0.0353	1.64	1.22	-0.45	-0.606	-0.225	-0.157	0.868	0.155	-0.0816	0.613	-0.962	0.148	0.417		bad-chisq	1.4522252946121774	2056	EPOMKECH_01233	group_2022	BB_0600	IPT/TIG domain protein		0.6159659574468085	0.819895652173913
239	panF	0.966	0.202	0.0354	-1.53	0.744	1.04	-0.653	-0.266	-0.468	1.01	-0.0225	-0.18	0.672	-1.04	0.146	0.334	MDS5		1.4509967379742121	31	CCPCLGGI_00033	panF	BB_0814	sodium/pantothenate symporter		0.6967688311688313	0.819895652173913
292	group_1216	0.942	0.114	0.0356	-1.19	0.578	0.685	-0.629	-0.27	-0.397	1.01	-0.0976	-0.129	0.644	-1.04	0.135	0.295	MDS10		1.448550002027125	739	CCPCLGGI_00779	group_1216	BB_0073	conserved hypothetical protein		0.6334393305439331	0.819895652173913
173	group_272	0.979	0.188	0.0364	-1.72	7.95	1.26	-0.605	-0.226	-0.414	0.905	0.00942	-0.116	0.67	-0.982	0.139	0.381	MDS10	bad-chisq	1.438898616350944	375	CCPCLGGI_00402	group_272	BB_0456	conserved hypothetical protein	P-IM	0.6967688311688313	0.819895652173913
183	group_542	0.979	0.0409	0.0371	2.28	8.01	-2.65	-0.515	-0.21	-0.355	0.87	-0.114	-0.169	0.629	-0.955	0.192	0.409	MDS9	bad-chisq	1.4306260903849541	918	CCPCLGGI_00967	group_542	BB_I29	Borrelia burgdorferi virulent strain associated lipoprotein	S	0.5903826086956522	0.819895652173913
1077	group_2124	0.0309	0.352	0.0372	1.37	1.45	-0.458	-0.602	-0.206	-0.424	0.9	-0.00538	-0.183	0.725	-1.02	0.125	0.387	MDS10	bad-chisq	1.4294570601181025	2191	CABLLEJJ_00837	group_2124	BB_0110	conserved hypothetical protein		0.7542229007633587	0.819895652173913
447	group_74	0.567	0.827	0.0378	-1.23	0.631	0.25	-0.865	-0.34	0.309	0.321	0.0371	-0.581	1.31	-1.53	-0.0781	-0.367	MDS3		1.4225082001627747	1545	DCJNHIBD_01127	group_74	BB_R43	conserved hypothetical protein		0.9479172413793103	0.819895652173913
80	ptsG_1	0.986	0.158	0.0402	-2.11	7.97	1.67	-0.617	-0.237	-0.317	0.911	-0.0469	0.00556	0.584	-1.07	0.149	0.414		bad-chisq	1.39577394691553	194	CCPCLGGI_00204	ptsG_1	BB_0645	pts system, iibc components		0.6476049382716049	0.819895652173913
866	group_1332	0.0893	0.304	0.0404	-3.08	1.98	-0.148	-1.12	0.108	-0.381	0.834	0.0153	-0.165	0.607	-1.12	0.139	2.76	MDS10		1.393618634889395	1694	FCECMJMA_01168	group_1332	BB_S30	lipoprotein	S	0.7542229007633587	0.819895652173913
261	group_646	0.959	0.2	0.0405	-1.34	0.662	0.842	-0.644	-0.26	-0.346	0.936	-0.111	-0.211	0.62	-1.18	0.146	0.383	MDS10		1.3925449767853315	281	CCPCLGGI_00300	group_646	BB_0556	conserved hypothetical protein		0.6967688311688313	0.819895652173913
360	group_1635	0.842	0.659	0.0421	-1.05	0.537	0.448	-0.72	-0.191	0.0329	1.11	-0.61	-0.577	0.78	-1.13	0.0198	0.351	MDS3		1.3757179041643317	1132	CCPCLGGI_01224	group_1635	BB_M33	PF-49 protein		0.9361696113074205	0.819895652173913
1245	group_1340	0.0137	0.0147	0.0426	2.36	0.602	-0.435	-0.513	-0.197	-0.378	0.793	-0.0605	-0.136	0.593	-0.932	0.196	0.479	MDS9	bad-chisq	1.3705904008972811	1729	JGDNCADE_01281	group_1340	BB_0844	lipoprotein, putative	P-IM	0.4648	0.819895652173913
212	group_1214	0.973	0.2	0.0427	-1.45	7.93	0.995	-0.6	-0.227	-0.427	0.907	-0.00394	-0.179	0.6	-0.937	0.178	0.436	MDS5	bad-chisq	1.3695721249749762	724	CCPCLGGI_00763	group_1214	BB_0090	V-type ATPase, subunit K		0.6967688311688313	0.819895652173913
217	group_1754	0.973	0.2	0.0452	-1.38	7.92	0.928	-0.615	-0.226	-0.338	0.844	0.0319	-0.118	0.676	-0.906	0.14	0.416	MDS7	bad-chisq	1.344861565188618	499	CCPCLGGI_00532	group_1754	BB_0324	conserved hypothetical protein	P-OM	0.6967688311688313	0.819895652173913
209	yigZ	0.976	0.365	0.0453	-1.51	7.93	1.05	-0.615	-0.223	-0.297	0.906	-0.0888	-0.118	0.609	-1.14	0.139	0.416	MDS4	bad-chisq	1.3439017979871681	400	CCPCLGGI_00427	yigZ	BB_0430	conserved hypothetical protein		0.7542229007633587	0.819895652173913
487	group_170	0.481	0.594	0.0454	0.849	0.434	-0.842	-0.935	-0.206	-0.71	0.875	-0.293	-0.163	0.0928	-1.08	-0.21	0.416	MDS9		1.342944147142896	1362	OJICOLNA_01085	group_170	BB_Q40	PF-32 protein		0.921500575373993	0.819895652173913
314	flgI	0.935	0.267	0.0463	-1.07	0.542	0.563	-0.654	-0.284	-0.424	0.99	-0.0291	-0.16	0.642	-1.09	0.149	0.317	MDS10		1.334419008982047	72	CCPCLGGI_00075	flgI	BB_0772	flagellar P-ring protein (Basal body P-ring protein)		0.7542229007633587	0.819895652173913
264	group_887	0.962	0.335	0.0476	-1.34	0.679	0.853	-0.646	-0.25	-0.411	0.994	-0.0719	-0.174	0.674	-1.13	0.134	0.411	MDS8		1.322393047279507	475	CCPCLGGI_00508	group_887	BB_0349	conserved hypothetical protein		0.7542229007633587	0.819895652173913
215	group_1553	0.973	0.101	0.0485	1.5	7.97	-1.87	-0.537	-0.213	-0.35	0.849	-0.0985	-0.164	0.646	-0.966	0.202	0.458	MDS9	bad-chisq	1.3142582613977363	926	CCPCLGGI_00975	group_1553	BB_I29	Borrelia burgdorferi virulent strain associated lipoprotein	S	0.6159659574468085	0.819895652173913
321	group_467	0.931	0.372	0.0485	-1.03	0.52	0.516	-0.642	-0.246	-0.377	1.0	-0.0558	-0.118	0.695	-1.18	0.13	0.352	MDS10		1.3142582613977363	119	CCPCLGGI_00125	group_467	BB_0732	penicillin-binding protein		0.7542229007633587	0.819895652173913
556	group_245	0.405	0.488	0.0486	-0.876	0.46	-0.0854	-0.897	0.126	-0.46	0.648	0.305	-0.0571	0.634	-1.29	0.0962	0.344	MDS4		1.3133637307377066	1384	PEHDDNBE_01094	group_245	BB_0065	peptide deformylase		0.8944370179948588	0.819895652173913
243	adk	0.962	0.335	0.0487	-1.34	0.684	0.854	-0.641	-0.249	-0.436	0.992	-0.129	-0.178	0.679	-1.13	0.137	0.391	MDS8		1.3124710387853658	410	CCPCLGGI_00441	adk	BB_0417	adenylate kinase (ATP-AMP transphosphorylase) (AK)(Superoxide-inducible protein 16) (SOI16)		0.7542229007633587	0.819895652173913
439	group_746	0.612	0.238	0.0501	-0.8	0.421	0.0537	-0.879	-0.317	-0.459	0.729	-0.413	-0.383	0.941	-1.56	0.0381	0.266	MDS1		1.3001622741327543	1280	PFDKALEN_01211	group_746	BB_S35	PF-32 protein		0.721607305936073	0.819895652173913
666	group_1788	0.265	0.196	0.0515	-2.53	1.63	0.237	-2.04	0.642	-0.188	0.841	0.0514	-0.179	0.711	-1.08	0.0843	0.512			1.288192770958809	1556	DCJNHIBD_01142	group_1788	BB_0280	flagellar motor apparatus		0.6967688311688313	0.819895652173913
394	group_551	0.78	0.0813	0.0521	-0.681	0.35	0.0957	-0.584	-0.222	-0.402	0.723	-0.198	-0.086	0.719	-1.21	0.364	0.107	MDS10		1.2831622767004756	1131	CCPCLGGI_01221	group_551	BB_S35	PF-32 protein		0.6159659574468085	0.819895652173913
588	group_1241	0.378	0.922	0.0522	-1.21	0.67	0.017	-0.657	-0.988	-0.0422	0.931	-0.0715	-0.242	0.604	-0.998	0.108	0.379	MDS2		1.282329496997738	893	CCPCLGGI_00939	group_1241	BB_K0058	hypothetical protein		0.984447806354009	0.819895652173913
82	ybgI	0.986	0.158	0.0523	-2.03	7.98	1.59	-0.589	-0.216	-0.437	0.886	-0.0673	-0.00516	0.683	-0.989	0.137	0.375	MDS10	bad-chisq	1.2814983111327258	363	CCPCLGGI_00385	ybgI	BB_0468	conserved hypothetical protein		0.6476049382716049	0.819895652173913
574	dbpA	0.388	0.205	0.0529	-1.94	1.17	0.311	-1.35	0.65	-0.111	2.33	0.203	-0.191	0.706	-1.1	0.048	0.535	MDS9		1.2765443279648143	1512	DCJNHIBD_00893	dbpA	BB_A24	decorin-binding protein A	S	0.7052849740932642	0.819895652173913
159	cysQ	0.986	0.158	0.0538	-1.92	7.98	1.48	-0.587	-0.205	-0.293	0.856	-0.0389	-0.0755	0.641	-1.09	0.136	0.415	MDS5	bad-chisq	1.269217724333611	312	CCPCLGGI_00334	cysQ	BB_0524	Inositol monophosphatase family protein		0.6476049382716049	0.819895652173913
898	group_1335	0.0722	0.0114	0.0543	2.07	1.18	-0.58	-0.276	-0.407	-0.406	0.855	-0.0923	-0.165	0.628	-1.01	0.161	-0.894	MDS10		1.265200170411153	1702	FCECMJMA_01311	group_1335	BB_S27	Bbs27 protein		0.45816	0.819895652173913
259	group_46	0.959	0.0203	0.0545	1.38	7.97	-1.74	-0.499	-0.157	-0.26	0.753	-0.0338	-0.313	0.632	-0.959	0.117	0.371	MDS6	bad-chisq	1.2636034977233577	1100	CCPCLGGI_01184	group_46	BB_N31	borrelia family of unknown function		0.5086490566037736	0.819895652173913
475	group_169	0.495	0.127	0.0549	-0.822	0.439	-0.0268	-0.72	0.171	-0.23	0.427	0.177	-0.237	0.625	-1.41	0.0999	0.464			1.260427655549908	1339	OJICOLNA_01009	group_169	BB_Q05	antigen, P35, putative	S	0.6408126984126984	0.819895652173913
1251	group_1467	0.0137	0.158	0.0549	1.9	0.91	-0.44	-0.587	-0.205	-0.293	0.855	-0.0397	-0.0729	0.641	-1.09	0.136	0.415	MDS8	bad-chisq	1.260427655549908	2475	FDEHIFHJ_00725	group_1467	BB_0688	mevalonate kinase		0.6476049382716049	0.819895652173913
885	group_1321	0.079	0.237	0.0549	1.71	0.957	-0.574	-0.862	-0.372	-0.53	-0.186	-0.149	-0.217	0.622	-1.01	0.15	0.436			1.260427655549908	1624	FAKOJBMH_01118	group_1321	BB_Q31	hemolysin accessory protein		0.7202196796338672	0.819895652173913
294	group_28	0.938	0.255	0.0555	1.09	0.599	-1.46	-0.667	-0.183	-0.364	0.861	-0.036	-0.189	0.664	-0.994	0.0389	0.613	MDS10		1.2557070168773237	1037	CCPCLGGI_01104	group_28	BB_M36	BppB		0.7542229007633587	0.819895652173913
565	group_211	0.402	0.0699	0.056	-0.802	0.428	-0.113	-0.757	0.137	-0.065	0.484	-0.0888	-0.254	0.673	-1.09	0.0905	0.405	MDS4		1.2518119729937995	1344	OJICOLNA_01015	group_211	BB_J29	conserved hypothetical protein		0.6159659574468085	0.819895652173913
458	group_27	0.543	0.0297	0.0567	-0.605	0.321	-0.102	-0.657	-0.0669	-0.0882	0.568	0.0155	-0.129	0.772	-1.08	0.0629	0.277	MDS10		1.2464169411070933	1365	OJICOLNA_01113	group_27	BB_O15	conserved hypothetical protein		0.5903826086956522	0.819895652173913
629	group_955	0.33	0.624	0.0568	-0.807	0.431	-0.167	-0.99	-0.122	-0.267	0.892	-0.0217	-0.169	0.312	-0.812	0.239	0.359	MDS1		1.245651664288981	1040	CCPCLGGI_01107	group_955	BB_C03	BBC03		0.9272599118942731	0.819895652173913
894	group_2066	0.0687	0.173	0.0582	0.98	0.524	-0.502	-0.644	-0.263	-0.417	0.928	-0.0282	-0.108	0.598	-1.05	0.203	0.34	MDS10		1.2350770153501116	2112	KEPMHACA_00744	group_2066	BB_0675	conserved hypothetical protein		0.6878562874251496	0.8276525252525253
200	murC	0.979	0.188	0.0591	-1.59	7.96	1.14	-0.587	-0.244	-0.404	0.895	0.00553	0.00238	0.625	-0.952	0.151	0.397	MDS5	bad-chisq	1.2284125191187447	28	CCPCLGGI_00030	murC	BB_0817	UDP-N-acetylmuramate--alanine ligase		0.6967688311688313	0.8276525252525253
706	mlpA	0.227	0.524	0.0598	-1.21	0.68	-0.155	-1.19	0.144	-0.32	0.845	0.00494	-0.174	0.682	-1.01	0.14	0.365			1.2232988160115892	1583	DCJNHIBD_01268	mlpA	BB_P28	surface protein, mlp lipoprotein family	S	0.8944370179948588	0.8276525252525253
705	mlpJ_2	0.23	0.74	0.0608	-1.32	0.752	-0.145	-0.438	-0.497	0.0956	0.504	0.00681	-0.335	1.31	-1.46	0.848	0.403	MDS9		1.216096420727265	1684	OANOCMKI_01285	mlpJ_2	BB_Q35	MlpJ	S	0.9361696113074205	0.8276525252525253
199	pepD	0.976	0.365	0.0615	-1.39	7.94	0.941	-0.591	-0.227	-0.356	0.889	-0.0444	-0.108	0.635	-1.05	0.141	0.429	MDS8	bad-chisq	1.2111248842245832	229	CCPCLGGI_00247	pepD	BB_0608	aminoacyl-histidine dipeptidase		0.7542229007633587	0.8276525252525253
860	group_150	0.0962	0.000719	0.0615	-1.32	0.749	-0.325	-0.396	-0.101	-0.0731	0.498	-0.0203	-0.325	0.646	-1.03	0.128	0.405	MDS1		1.2111248842245832	1799	JAEJLJHM_01226	group_150	BB_Q29	conserved hypothetical protein		0.4482	0.8276525252525253
220	dnaE	0.973	0.2	0.0617	-1.31	7.94	0.865	-0.573	-0.228	-0.394	0.868	-0.0029	-0.215	0.658	-0.975	0.144	0.322	MDS6	bad-chisq	1.2097148359667584	258	CCPCLGGI_00276	dnaE	BB_0579	DNA polymerase III subunit alpha		0.6967688311688313	0.8276525252525253
245	group_1521	0.966	0.536	0.0636	-1.14	7.9	0.69	-0.615	-0.234	-0.386	0.876	-0.0509	-0.131	0.634	-1.03	0.144	0.39	MDS10	bad-chisq	1.1965428843515862	422	CCPCLGGI_00453	group_1521	BB_0404	conserved hypothetical protein		0.8964416562107905	0.8367167630057802
357	group_64	0.856	0.0874	0.0645	0.703	0.391	-1.04	-0.596	-0.184	-0.3	0.955	-0.0267	-0.196	0.618	-0.978	0.145	0.503	MDS4		1.1904402853647322	1187	AHLIMJDN_00857	group_64	BB_E18	PF-49 protein		0.6159659574468085	0.8367167630057802
231	group_1527	0.969	0.352	0.0646	-1.19	7.91	0.744	-0.616	-0.229	-0.355	0.855	0.0173	-0.0865	0.669	-0.91	0.142	0.416	MDS5	bad-chisq	1.1897674820049158	498	CCPCLGGI_00531	group_1527	BB_0325	conserved hypothetical protein		0.7542229007633587	0.8367167630057802
591	group_971	0.368	0.371	0.0661	-1.05	0.603	-0.0468	-1.13	-0.0471	-0.253	0.918	0.0471	-0.209	0.774	-1.13	-0.595	0.477	MDS1		1.1797985405143596	1531	DCJNHIBD_00992	group_971	BB_0518	chaperone protein DnaK		0.7542229007633587	0.8367167630057802
607	group_431	0.344	0.372	0.0679	-0.895	0.506	-0.123	-0.867	0.127	-0.119	0.527	0.0725	-0.674	0.698	-1.04	0.12	0.409	MDS9		1.1681302257194983	1524	DCJNHIBD_00985	group_431	BB_J25	conserved hypothetical protein		0.7542229007633587	0.8367167630057802
207	ackA	0.979	0.188	0.0688	-1.45	7.96	1.01	-0.567	-0.22	-0.381	0.854	0.00576	-0.161	0.663	-0.978	0.142	0.398	MDS5	bad-chisq	1.1624115617644888	216	CCPCLGGI_00228	ackA	BB_0622	acetate kinase		0.6967688311688313	0.8367167630057802
184	group_663	0.979	0.634	0.0699	-1.56	7.95	1.11	-0.628	-0.237	-0.481	0.943	-0.0741	-0.147	0.663	-0.976	0.138	0.414	MDS7	bad-chisq	1.1555228242543185	468	CCPCLGGI_00501	group_663	BB_0681	methyl-accepting chemotaxis protein		0.9272599118942731	0.8367167630057802
770	group_787	0.165	0.265	0.07	-0.667	0.374	-0.323	-0.647	-0.249	-0.277	0.85	-0.0465	-0.252	0.719	-1.07	-0.0547	0.381	MDS9		1.154901959985743	1709	JKKDDLLD_01287	group_787	BB_C06	exported protein A (eppA)		0.7542229007633587	0.8367167630057802
223	group_604	0.973	0.581	0.0701	-1.25	7.92	0.803	-0.606	-0.215	-0.369	0.894	-0.0482	-0.175	0.661	-1.06	0.134	0.415	MDS8	bad-chisq	1.1542819820333414	54	CCPCLGGI_00056	group_604	BB_0790	conserved hypothetical protein		0.921500575373993	0.8367167630057802
380	group_238	0.814	0.735	0.071	-0.72	0.401	0.15	-0.667	-0.334	-0.531	1.02	-0.036	-0.361	0.72	-1.03	0.127	0.153	MDS10		1.1487416512809248	1226	AHLIMJDN_00980	group_238	BB_G20	putative phage portal protein, HI1409 family		0.9361696113074205	0.8367167630057802
952	group_1424	0.0584	0.0027	0.0711	-1.34	1.16	-0.34	-0.42	-0.128	-0.197	0.546	-0.0757	-0.0973	0.632	-0.959	0.156	0.408	MDS2	bad-chisq	1.1481303992702336	1742	JAEJLJHM_00441	group_1424	BB_H04	conserved hypothetical protein		0.4482	0.8367167630057802
619	mlpI_1	0.337	0.282	0.0716	-0.88	0.503	-0.136	-1.07	0.0287	-0.275	0.933	0.0085	-0.206	0.749	-1.14	0.134	0.487	MDS1		1.1450869776921444	1576	DCJNHIBD_01247	mlpI_1	BB_N28	lipoprotein	S	0.7542229007633587	0.8367167630057802
211	group_1191	0.973	0.581	0.0726	-1.29	7.93	0.842	-0.62	-0.232	-0.404	0.92	0.0491	-0.0545	0.654	-0.972	0.14	0.415	MDS5	bad-chisq	1.1390633792999063	596	CCPCLGGI_00630	group_1191	BB_K13	conserved hypothetical protein		0.921500575373993	0.8367167630057802
1119	group_2013	0.0275	0.2	0.0727	1.7	1.38	-0.456	-0.6	-0.22	-0.0945	0.838	0.565	-0.127	0.616	-0.952	0.149	0.419	MDS5	bad-chisq	1.138465589140962	2044	OPFCEHCP_01283	group_2013	BB_F01	hypothetical protein	S	0.6967688311688313	0.8367167630057802
93	bglK	0.986	0.158	0.0728	-1.9	7.99	1.46	-0.594	-0.234	-0.387	0.884	0.0225	-0.0143	0.626	-0.954	0.152	0.375	MDS10	bad-chisq	1.1378686206869628	15	CCPCLGGI_00017	bglK	BB_0831	xylose operon regulatory protein		0.6476049382716049	0.8367167630057802
1194	group_1433	0.0172	0.372	0.0731	1.68	1.08	-0.443	-0.617	-0.238	-0.347	0.915	-0.0466	0.021	0.593	-1.04	0.15	0.414	MDS3	bad-chisq	1.1360826230421395	2172	CABLLEJJ_00681	group_1433	BB_0217	phosphate ABC transporter, permease protein PstA		0.7542229007633587	0.8367167630057802
1195	group_1434	0.0172	0.372	0.0731	1.62	1.08	-0.443	-0.606	-0.222	-0.409	0.896	0.00683	-0.119	0.665	-0.978	0.138	0.414	MDS5	bad-chisq	1.1360826230421395	2175	CABLLEJJ_00727	group_1434	BB_0730	glucose-6-phosphate isomerase		0.7542229007633587	0.8367167630057802
493	group_721	0.478	0.931	0.0746	-0.996	0.59	0.0373	-0.557	-0.827	-0.688	0.894	0.423	-0.24	0.583	-0.982	0.135	0.303			1.1272611725273312	979	CCPCLGGI_01029	group_721	BB_D0027	hypothetical protein		0.984447806354009	0.8367167630057802
702	group_1007	0.223	0.638	0.0756	-1.21	0.714	-0.158	-1.18	0.135	-0.321	0.844	0.000641	-0.172	0.677	-1.0	0.138	0.0634	MDS10		1.1214782044987934	1558	DCJNHIBD_01148	group_1007	BB_O15	conserved hypothetical protein		0.9320836083608361	0.8367167630057802
147	lysS	0.983	0.372	0.0764	-1.64	7.97	1.2	-0.606	-0.222	-0.41	0.898	0.00682	0.00659	0.667	-0.979	0.138	0.414	MDS5	bad-chisq	1.11690664142431	180	CCPCLGGI_00190	lysS	BB_0659	lysyl-tRNA synthetase		0.7542229007633587	0.8367167630057802
371	group_73	0.825	0.679	0.079	-0.811	0.466	0.236	-0.663	-0.219	0.0819	0.978	0.253	-0.233	0.599	-1.42	0.17	0.44	MDS3		1.1023729087095586	1199	AHLIMJDN_00870	group_73	BB_H09	type I restriction enzyme r protein n terminus (hsdr_n)		0.9361696113074205	0.8367167630057802
378	group_100	0.814	0.783	0.0796	-0.783	0.448	0.203	-0.69	-0.352	-0.645	1.06	-0.121	-0.486	0.717	-1.07	0.124	0.146	MDS10		1.099086932262331	1229	AHLIMJDN_00983	group_100	BB_G17	conserved hypothetical protein		0.9361696113074205	0.8367167630057802
962	group_121	0.055	0.193	0.08	-1.04	0.625	-0.378	-0.61	-0.294	-0.354	0.851	-0.1	-0.169	0.66	-1.03	0.0541	0.394	MDS9		1.0969100130080565	1322	OMIKMNGD_01083	group_121	BB_D21	CdsM		0.6967688311688313	0.8367167630057802
656	group_1006	0.275	0.137	0.0803	-2.91	2.09	0.362	-2.28	0.803	-0.222	0.826	0.116	-0.178	0.68	-1.17	0.13	0.61			1.095284454721319	1542	DCJNHIBD_01090	group_1006	BB_K13	conserved hypothetical protein		0.6408126984126984	0.8367167630057802
143	group_3101	0.983	0.0625	0.0803	2.06	8.03	-2.44	-0.528	-0.217	-0.362	0.81	-0.117	-0.165	0.627	-0.954	0.191	0.409	MDS5	bad-chisq	1.095284454721319	917	CCPCLGGI_00966	group_3101	BB_I12	conserved hypothetical protein		0.6159659574468085	0.8367167630057802
1320	group_2337	0.0103	0.035	0.0809	2.29	0.573	-0.43	-0.497	-0.237	-0.369	0.794	-0.0602	-0.137	0.622	-0.951	0.15	0.513		bad-chisq	1.0920514783877278	2415	NHPOCENL_01241	group_2337	BB_G13	conserved hypothetical protein		0.5903826086956522	0.8367167630057802
152	group_68	0.983	0.0625	0.0814	2.01	8.03	-2.39	-0.528	-0.175	-0.365	0.856	-0.114	-0.171	0.629	-0.955	0.154	0.383	MDS4	bad-chisq	1.0893755951107988	932	CCPCLGGI_00982	group_68	BB_H09	type I restriction enzyme r protein n terminus (hsdr_n)		0.6159659574468085	0.8367167630057802
558	group_561	0.419	0.898	0.0824	-1.13	0.675	0.0332	-0.53	-0.901	-0.735	0.786	0.557	-0.24	0.712	-1.07	0.123	0.383	MDS2		1.0840727883028842	1234	AHLIMJDN_00992	group_561	BB_G07	borrelia family of unknown function		0.9709179528838343	0.8367167630057802
213	potH	0.973	0.581	0.0825	-1.2	7.93	0.755	-0.608	-0.224	-0.34	0.893	0.0133	-0.171	0.631	-1.03	0.142	0.415	MDS6	bad-chisq	1.083546051450075	198	CCPCLGGI_00208	potH	BB_0641	putrescine transport system permease protein PotH		0.921500575373993	0.8367167630057802
883	group_800	0.0825	0.0222	0.084	0.792	0.466	-0.495	-0.554	-0.193	-0.397	0.83	-0.108	-0.142	0.54	-1.0	0.208	0.523	MDS4		1.0757207139381184	1888	HNHCKIHP_01209	group_800	BB_0405	conserved hypothetical protein		0.526457142857143	0.8367167630057802
247	recB	0.962	0.335	0.0843	-1.18	0.689	0.704	-0.663	-0.251	-0.378	0.943	-0.0896	-0.172	0.694	-0.925	0.147	0.406	MDS10		1.0741724253752576	206	CCPCLGGI_00216	recB	BB_0633	exodeoxyribonuclease V, beta subunit		0.7542229007633587	0.8367167630057802
709	group_782	0.227	0.227	0.0859	-3.11	2.89	0.231	-0.467	-1.09	-0.906	0.599	-2.37	-0.0396	2.27	-2.05	1.81	0.367			1.0660068361687576	1675	OANOCMKI_01199	group_782	BB_Q08	PF-32 protein		0.7055962877030163	0.8367167630057802
237	rsmD	0.973	0.581	0.0878	-1.21	7.93	0.766	-0.604	-0.232	-0.422	0.904	-0.0126	-0.142	0.653	-0.971	0.142	0.389	MDS5	bad-chisq	1.0565054840938974	613	CCPCLGGI_00648	rsmD	BB_0206	putative methyltransferase		0.921500575373993	0.8367167630057802
1105	group_1817	0.0275	0.364	0.0891	-1.42	0.892	-0.393	-0.591	-0.288	-0.331	0.84	-0.0647	-0.193	0.748	-1.09	0.234	0.425			1.0501222959631251	1670	OANOCMKI_01189	group_1817	BB_0604	L-lactate permease		0.7542229007633587	0.8367167630057802
729	mlpJ_1	0.196	0.57	0.0899	-0.836	0.502	-0.266	-0.93	-0.0146	-0.355	0.845	-0.0224	-0.169	0.639	-1.07	0.137	0.624	MDS10		1.0462403082667713	1693	FCECMJMA_01154	mlpJ_1	BB_Q35	MlpJ	S	0.921500575373993	0.8367167630057802
298	btuD_2	0.945	0.428	0.0899	-1.01	0.6	0.518	-0.644	-0.263	-0.447	1.01	-0.0676	-0.0845	0.666	-0.985	0.178	0.362	MDS10		1.0462403082667713	670	CCPCLGGI_00708	btuD_2	BB_0146	glycine betaine, L-proline ABC transporter, ATP-binding protein		0.8346314243759176	0.8367167630057802
562	group_740	0.409	0.856	0.0902	-1.1	0.675	0.0142	-0.546	-0.895	-0.708	0.797	0.523	-0.222	0.725	-1.01	0.123	0.384	MDS9		1.0447934624580582	1232	AHLIMJDN_00990	group_740	BB_G09	putative plasmid partition protein		0.9602289562289562	0.8367167630057802
945	group_2111	0.0584	0.284	0.0906	0.956	0.569	-0.491	-0.649	-0.253	-0.335	0.96	-0.142	-0.072	0.668	-0.941	0.137	0.401	MDS1		1.0428718023231869	2171	CABLLEJJ_00675	group_2111	BB_0154	preprotein translocase, SecA subunit		0.7542229007633587	0.8367167630057802
167	nadD	0.979	0.634	0.0911	-1.41	7.95	0.968	-0.611	-0.226	-0.398	0.909	-0.115	-0.0832	0.635	-1.05	0.139	0.414	MDS8	bad-chisq	1.0404816230270018	62	CCPCLGGI_00065	nadD	BB_0782	nicotinate (nicotinamide) nucleotide adenylyltransferase		0.9272599118942731	0.8367167630057802
1198	group_1457	0.0172	0.372	0.0921	1.54	1.07	-0.44	-0.592	-0.221	-0.435	0.884	-0.0664	-0.12	0.667	-0.979	0.141	0.381	MDS10	bad-chisq	1.035740369803151	2411	GBGPBMBC_01147	group_1457	BB_0239	deoxyguanosine/deoxyadenosine kinase		0.7542229007633587	0.8367167630057802
369	group_730	0.835	0.881	0.0925	-0.85	0.51	0.277	-0.686	-0.391	-0.645	1.09	-0.12	-0.531	0.622	-1.01	0.152	0.101	MDS10		1.0338582672609673	1109	CCPCLGGI_01195	group_730	BB_G14	conserved hypothetical protein		0.9709179528838343	0.8367167630057802
836	group_244	0.11	0.44	0.0926	0.759	0.459	-0.516	-0.663	-0.258	-0.472	0.921	0.00482	-0.43	0.576	-0.981	0.154	0.453	MDS6		1.0333890133180657	1377	PEHDDNBE_01045	group_244	BB_C06	exported protein A (eppA)		0.8493023255813954	0.8367167630057802
681	group_429	0.247	0.618	0.0927	-0.969	0.604	-0.19	-1.06	0.0831	-0.317	0.812	-0.0035	-0.176	0.644	-1.08	0.137	0.389	MDS1		1.032920265855503	1513	DCJNHIBD_00967	group_429	BB_0076	signal recognition particle-docking protein FtsY		0.9272599118942731	0.8367167630057802
1078	group_2372	0.0309	0.105	0.0929	1.24	0.765	-0.468	-0.592	-0.223	-0.323	0.894	0.0139	-0.116	0.677	-0.984	0.185	0.385	MDS5		1.0319842860063582	2453	IBIHIJGK_01274	group_2372	BB_G24	conserved hypothetical protein		0.6159659574468085	0.8367167630057802
635	group_215	0.316	0.396	0.0941	-0.525	0.316	-0.267	-0.628	-0.202	-0.325	0.878	-0.154	-0.284	0.725	-1.09	-0.161	0.495	MDS9		1.026410376572743	1578	DCJNHIBD_01249	group_215	BB_0142	outer membrane efflux protein		0.7884377811094453	0.8367167630057802
233	oppA_3	0.976	0.365	0.0952	-1.2	7.95	0.764	-0.586	-0.226	-0.396	0.822	-0.0045	-0.121	0.653	-0.971	0.142	0.427		bad-chisq	1.0213630516155257	495	CCPCLGGI_00528	oppA_3	BB_0328	bacterial extracellular solute-binding protein, family 5	P-IM	0.7542229007633587	0.8367167630057802
130	group_1137	0.983	0.372	0.0952	-1.49	7.97	1.05	-0.584	-0.199	-0.386	0.858	0.00522	-0.0494	0.701	-1.0	0.129	0.415	MDS7	bad-chisq	1.0213630516155257	357	CCPCLGGI_00379	group_1137	BB_0475	lipoprotein, putative	P-OM	0.7542229007633587	0.8367167630057802
1183	group_2826	0.0206	0.0409	0.0956	-2.0	0.63	-0.374	-0.503	-0.182	-0.435	0.711	-0.154	-0.242	0.6	-1.04	0.151	0.408		bad-chisq	1.0195421077239	2926	PMGBFNOH_00916	group_2826	BB_C06	exported protein A (eppA)		0.5903826086956522	0.8367167630057802
158	ligA	0.986	0.158	0.0956	-1.69	7.99	1.25	-0.569	-0.205	-0.36	0.836	0.02	-0.0843	0.672	-0.984	0.14	0.378	MDS10	bad-chisq	1.0195421077239	285	CCPCLGGI_00304	ligA	BB_0552	DNA ligase, NAD-dependent		0.6476049382716049	0.8367167630057802
1045	group_727	0.0378	0.0303	0.096	-1.18	1.1	-0.366	-0.533	-0.24	-0.342	0.78	-0.0949	-0.126	0.495	-0.868	0.158	0.407	MDS7	bad-chisq	1.0177287669604316	1076	CCPCLGGI_01146	group_727	BB_H27	borrelia family of unknown function		0.5903826086956522	0.8367167630057802
191	group_1110	0.976	0.365	0.0987	-1.2	7.95	0.759	-0.569	-0.203	-0.359	0.844	-0.0973	-0.157	0.668	-1.06	0.137	0.361	MDS10	bad-chisq	1.0056828473303634	201	CCPCLGGI_00211	group_1110	BB_0638	Na+/H+ antiporter		0.7542229007633587	0.8367167630057802
1128	group_1384	0.0241	0.365	0.0987	1.2	1.27	-0.44	-0.569	-0.203	-0.359	0.844	-0.0973	-0.157	0.668	-1.06	0.137	0.361	MDS10	bad-chisq	1.0056828473303634	1959	KHMPAEIP_00241	group_1384	BB_N01	conserved hypothetical protein		0.7542229007633587	0.8367167630057802
1138	group_1971	0.0241	0.365	0.0987	1.2	1.27	-0.44	-0.569	-0.203	-0.359	0.844	-0.0973	-0.157	0.668	-1.06	0.137	0.361	MDS10	bad-chisq	1.0056828473303634	1958	KHMPAEIP_00240	group_1971	BB_C05	BBC05		0.7542229007633587	0.8367167630057802
919	group_1837	0.0687	0.021	0.0996	0.866	0.537	-0.488	-0.567	-0.138	-0.43	0.869	-0.0799	-0.133	0.522	-0.945	0.25	0.468			1.0017406615763014	1718	OFHDCNNN_01221	group_1837	BB_O28	lipoprotein	S	0.5164444444444445	0.8367167630057802
498	group_159	0.478	0.879	0.0999	-0.892	0.558	-0.0142	-0.476	-0.655	-0.0943	1.49	0.113	-0.263	0.745	-0.93	0.1	0.362	MDS8		1.0004345117740177	813	CCPCLGGI_00856	group_159	BB_I38	putative surface antigen	S	0.9709179528838343	0.8367167630057802
561	group_325	0.412	0.0235	0.101	0.797	0.493	-0.76	-0.811	-0.0274	0.104	0.437	0.0349	-0.13	0.209	-0.795	0.295	0.466	MDS4		0.9956786262173574	1622	FAKOJBMH_01109	group_325	BB_E31	putative surface protein	S	0.5380689655172414	0.8367167630057802
530	group_83	0.454	0.545	0.102	-0.708	0.444	-0.114	-0.558	-0.611	-0.393	0.964	0.082	-0.199	0.703	-0.657	0.107	0.407	MDS2		0.9913998282380825	898	CCPCLGGI_00944	group_83	BB_K45	immunogenic protein P37		0.9035705368289639	0.8367167630057802
701	group_781	0.234	0.00783	0.103	1.05	0.656	-0.68	-0.539	0.283	-0.597	0.867	-0.109	-0.126	0.172	-0.718	0.342	0.416			0.9871627752948278	1667	OANOCMKI_01153	group_781	BB_R28	lipoprotein	S	0.45816	0.8367167630057802
1181	group_2248	0.0172	0.372	0.103	1.44	1.08	-0.437	-0.596	-0.216	-0.363	0.81	-0.112	-0.159	0.636	-1.05	0.14	0.414		bad-chisq	0.9871627752948278	2318	HJJPMMDK_01135	group_2248	BB_0608	aminoacyl-histidine dipeptidase		0.7542229007633587	0.8367167630057802
739	mlpH	0.189	0.0189	0.104	0.608	0.377	-0.544	-0.508	-0.191	-0.456	0.778	-0.0931	-0.123	0.553	-0.964	0.49	0.406			0.9829666607012196	1594	DCJNHIBD_01304	mlpH	BB_L28	lipoprotein	S	0.5086490566037736	0.8367167630057802
244	group_1464	0.966	0.536	0.104	-0.955	7.91	0.513	-0.59	-0.213	-0.349	0.867	0.000279	-0.163	0.684	-0.932	0.139	0.393	MDS10	bad-chisq	0.9829666607012196	221	CCPCLGGI_00234	group_1464	BB_0617	conserved hypothetical protein		0.8964416562107905	0.8367167630057802
580	group_318	0.375	0.587	0.104	-0.771	0.486	-0.142	-0.84	0.087	-0.113	0.609	-0.00598	-0.585	0.691	-1.1	0.141	0.48	MDS2		0.9829666607012196	1527	DCJNHIBD_00988	group_318	BB_J19	borrelia ORF-A superfamily		0.921500575373993	0.8367167630057802
123	mtnN_3	0.986	0.0963	0.105	2.01	8.03	-2.39	-0.538	-0.222	-0.377	0.829	-0.12	-0.14	0.627	-0.953	0.191	0.409	MDS5	bad-chisq	0.978810700930062	914	CCPCLGGI_00963	mtnN_3	BB_I06	MTA/SAH nucleosidase		0.6159659574468085	0.8367167630057802
98	group_3158	0.986	0.0963	0.105	2.01	8.03	-2.39	-0.538	-0.222	-0.377	0.829	-0.12	-0.14	0.627	-0.953	0.191	0.409	MDS5	bad-chisq	0.978810700930062	921	CCPCLGGI_00970	group_3158	BB_I20	borrelia family of unknown function		0.6159659574468085	0.8367167630057802
1147	group_2343	0.0241	0.152	0.106	-1.61	1.03	-0.369	-0.516	-0.193	-0.554	0.761	-0.498	-0.144	0.632	-0.953	0.153	0.407		bad-chisq	0.9746941347352298	2421	HKPPKNEB_00734	group_2343	BB_E09	protein p23		0.6408126984126984	0.8367167630057802
520	group_1016	0.45	0.0331	0.106	0.75	0.467	-0.772	-0.806	0.02	0.0294	0.449	-0.00938	-0.114	0.32	-0.864	0.247	0.456	MDS9		0.9746941347352298	1615	FAKOJBMH_01091	group_1016	BB_J25	conserved hypothetical protein		0.5903826086956522	0.8367167630057802
388	group_30	0.811	0.927	0.107	-0.713	0.444	0.145	-0.688	-0.363	-0.513	1.08	-0.158	-0.458	0.658	-0.945	0.148	0.154	MDS10		0.9706162223147904	997	CCPCLGGI_01063	group_30	BB_0183	conserved hypothetical protein		0.984447806354009	0.8367167630057802
13	tmpC_3	0.99	0.354	0.107	-1.95	8.0	1.52	-0.605	-0.232	-0.354	0.891	-0.132	-0.176	0.587	-1.06	0.15	0.413		bad-chisq	0.9706162223147904	442	CCPCLGGI_00475	tmpC_3	BB_0383	basic membrane protein A (bmpA), immunodominant antigen P39		0.7542229007633587	0.8367167630057802
564	group_1290	0.402	0.0699	0.107	-0.732	0.463	-0.138	-0.724	0.127	-0.0608	0.482	-0.0101	-0.207	0.666	-1.05	0.107	0.406	MDS4		0.9706162223147904	1341	OJICOLNA_01011	group_1290	BB_T07	outer membrane protein		0.6159659574468085	0.8367167630057802
265	group_1143	0.959	0.2	0.108	-1.02	0.645	0.547	-0.616	-0.237	-0.362	0.891	-0.00669	-0.143	0.668	-0.987	0.18	0.392			0.9665762445130504	380	CCPCLGGI_00407	group_1143	BB_0451	chromate transport protein, putative		0.6967688311688313	0.8367167630057802
370	soj_7	0.828	0.931	0.109	-0.798	0.506	0.227	-0.703	-0.224	-0.0526	1.09	-0.463	-0.496	0.719	-1.12	0.0662	0.374	MDS6		0.9625735020593764	1133	CCPCLGGI_01225	soj_7	BB_M32	PF-32 protein		0.984447806354009	0.8367167630057802
165	group_117	0.979	0.229	0.109	1.34	7.99	-1.72	-0.544	-0.239	-0.364	0.82	-0.101	-0.14	0.66	-0.975	0.217	0.41	MDS5	bad-chisq	0.9625735020593764	928	CCPCLGGI_00977	group_117	BB_I34	Borrelia burgdorferi virulent strain associated lipoprotein		0.7055962877030163	0.8367167630057802
54	group_487	0.99	0.354	0.109	-1.92	8.0	1.49	-0.593	-0.213	-0.431	0.876	-0.0656	-0.176	0.676	-0.986	0.136	0.414	MDS6	bad-chisq	0.9625735020593764	263	CCPCLGGI_00281	group_487	BB_0574	conserved hypothetical integral membrane protein		0.7542229007633587	0.8367167630057802
232	group_156	0.973	0.581	0.109	-1.11	7.94	0.665	-0.591	-0.225	-0.363	0.879	-0.0422	-0.17	0.632	-1.03	0.143	0.383	MDS6	bad-chisq	0.9625735020593764	471	CCPCLGGI_00504	group_156	BB_0353	membrane protein, putative		0.921500575373993	0.8367167630057802
817	group_445	0.127	0.152	0.111	0.678	0.427	-0.519	-0.638	-0.158	-0.51	0.987	-0.0617	-0.127	0.491	-0.925	0.172	0.451	MDS5		0.9546770212133425	1679	OANOCMKI_01216	group_445	BB_L40	ErpB8 protein	S	0.6408126984126984	0.842494623655914
567	group_989	0.402	0.279	0.112	-0.444	0.281	-0.255	-0.557	-0.212	-0.317	0.933	-0.0876	-0.198	0.824	-1.06	0.129	0.323	MDS10		0.9507819773298184	1374	PEHDDNBE_01042	group_989	BB_N32	PF-32 protein		0.7542229007633587	0.842494623655914
187	ybhL	0.979	0.188	0.113	-1.31	7.97	0.878	-0.552	-0.238	-0.358	0.852	-0.106	-0.0633	0.601	-1.02	0.151	0.352	MDS10	bad-chisq	0.9469215565165803	298	CCPCLGGI_00317	ybhL	BB_0539	membrane protein, putative		0.6967688311688313	0.842494623655914
155	group_832	0.983	0.372	0.113	-1.48	7.98	1.05	-0.599	-0.221	-0.399	0.885	0.00871	-0.00973	0.618	-0.948	0.196	0.414		bad-chisq	0.9469215565165803	173	CCPCLGGI_00183	group_832	BB_0666	N-acetylmuramoyl-L-alanine amidase domain protein		0.7542229007633587	0.842494623655914
1182	group_2385	0.0172	0.372	0.114	1.38	1.09	-0.435	-0.574	-0.193	-0.314	0.834	-0.0388	-0.0982	0.671	-1.07	0.131	0.415		bad-chisq	0.9430951486635274	2470	FDEHIFHJ_00262	group_2385	BB_0501	ribosomal protein S11		0.7542229007633587	0.842494623655914
174	lptB_2	0.979	0.634	0.114	-1.32	7.96	0.884	-0.605	-0.224	-0.414	0.895	-0.00512	-0.0889	0.657	-0.973	0.141	0.414	MDS5	bad-chisq	0.9430951486635274	264	CCPCLGGI_00282	lptB_2	BB_0466	ABC transporter, ATP-binding protein		0.9272599118942731	0.842494623655914
960	group_1061	0.0515	0.261	0.116	-0.967	0.642	-0.383	-0.583	-0.286	-0.409	0.863	-0.0015	-0.17	0.723	-0.952	0.162	0.423	MDS8		0.9355420107730815	2021	EDMIHMOI_01092	group_1061	BB_B10	borrelia ORF-A superfamily		0.7542229007633587	0.842494623655914
389	group_549	0.811	0.927	0.117	-0.695	0.445	0.131	-0.688	-0.366	-0.494	1.08	-0.124	-0.451	0.643	-0.936	0.151	0.161	MDS10		0.9318141382538383	1108	CCPCLGGI_01194	group_549	BB_G13	conserved hypothetical protein		0.984447806354009	0.842494623655914
50	group_393	0.99	0.354	0.118	-1.92	8.0	1.49	-0.592	-0.212	-0.432	0.878	-0.0675	-0.0134	0.677	-0.986	0.135	0.413	MDS7	bad-chisq	0.9281179926938746	770	CCPCLGGI_00813	group_393	BB_J18	borrelia family of unknown function		0.7542229007633587	0.842494623655914
16	soj_3	0.99	0.354	0.118	-1.92	8.0	1.49	-0.592	-0.212	-0.432	0.878	-0.0675	-0.0134	0.677	-0.986	0.135	0.413	MDS7	bad-chisq	0.9281179926938746	1031	CCPCLGGI_01097	soj_3	BB_B12	PF-32 protein		0.7542229007633587	0.842494623655914
66	lss	0.99	0.354	0.118	-1.92	8.0	1.49	-0.592	-0.212	-0.432	0.878	-0.0675	-0.0134	0.677	-0.986	0.135	0.413	MDS7	bad-chisq	0.9281179926938746	83	CCPCLGGI_00086	lss	BB_0262	M23 peptidase domain protein		0.7542229007633587	0.842494623655914
24	PdeB	0.99	0.354	0.118	-1.92	8.0	1.49	-0.592	-0.212	-0.432	0.878	-0.0675	-0.0134	0.677	-0.986	0.135	0.413	MDS7	bad-chisq	0.9281179926938746	451	CCPCLGGI_00484	PdeB	BB_0374	HD domain protein		0.7542229007633587	0.842494623655914
26	group_1535	0.99	0.354	0.118	-1.92	8.0	1.49	-0.592	-0.212	-0.432	0.878	-0.0675	-0.0134	0.677	-0.986	0.135	0.413	MDS7	bad-chisq	0.9281179926938746	592	CCPCLGGI_00626	group_1535	BB_0227	conserved hypothetical protein	P-IM	0.7542229007633587	0.842494623655914
277	group_1197	0.952	0.46	0.119	-0.965	0.618	0.483	-0.657	-0.253	-0.369	0.94	0.0212	-0.209	0.607	-1.06	0.145	0.389	MDS2		0.9244530386074693	626	CCPCLGGI_00664	group_1197	BB_0193	lipoprotein, putative	P-IM	0.87648	0.8439014778325122
589	group_1268	0.378	0.731	0.12	-0.666	0.433	-0.184	-0.58	-0.558	-0.17	1.03	-0.00337	-0.246	0.764	-1.12	0.108	0.425	MDS4		0.9208187539523752	1218	AHLIMJDN_00971	group_1268	BB_G28	conserved hypothetical protein		0.9361696113074205	0.8439014778325122
293	group_206	0.942	0.0475	0.121	0.979	0.678	-1.36	-0.561	-0.216	-0.34	0.898	-0.0348	-0.154	0.578	-0.942	0.195	0.439	MDS7		0.9172146296835499	1190	AHLIMJDN_00860	group_206	BB_E20	borrelia family of unknown function		0.6159659574468085	0.8439014778325122
760	group_1317	0.179	0.00547	0.122	0.58	0.376	-0.533	-0.523	-0.117	-0.455	0.829	-0.0892	-0.141	0.448	-0.897	0.225	0.551			0.9136401693252518	1589	DCJNHIBD_01287	group_1317	BB_L39	ErpA8 protein	S	0.45816	0.8439014778325122
1129	group_1385	0.0206	0.188	0.122	1.21	1.13	-0.434	-0.544	-0.216	-0.342	0.824	-0.0978	-0.105	0.633	-1.04	0.146	0.363	MDS10	bad-chisq	0.9136401693252518	1960	KHMPAEIP_00409	group_1385	BB_Q05	antigen, P35, putative	S	0.6967688311688313	0.8439014778325122
1067	group_1692	0.0344	0.489	0.123	2.24	1.47	-0.498	-0.741	-0.315	-0.632	1.14	-0.0884	-1.06	0.611	-0.944	0.148	0.418		high-bse	0.9100948885606021	1359	OJICOLNA_01078	group_1692	BB_U09	TM2 domain family		0.8944370179948588	0.8439014778325122
1228	group_2261	0.0172	0.372	0.125	1.35	1.08	-0.434	-0.578	-0.197	-0.349	0.784	-0.105	-0.0928	0.671	-1.07	0.133	0.415	MDS6	bad-chisq	0.9030899869919435	2329	LLGEFJJO_00889	group_2261	BB_Q29	conserved hypothetical protein		0.7542229007633587	0.8439014778325122
179	uvrC	0.979	0.634	0.126	-1.29	7.96	0.848	-0.586	-0.228	-0.437	0.884	-0.0667	-0.176	0.655	-0.972	0.141	0.427	MDS6	bad-chisq	0.8996294548824371	374	CCPCLGGI_00401	uvrC	BB_0457	excinuclease ABC, C subunit		0.9272599118942731	0.8439014778325122
477	group_176	0.485	0.779	0.127	-0.853	0.581	-0.0235	-0.848	0.147	-0.931	0.548	-0.194	-0.345	0.703	-1.06	0.0914	0.414	MDS4		0.8961962790440431	1562	DCJNHIBD_01186	group_176	BB_Q24	conserved hypothetical protein		0.9361696113074205	0.8439014778325122
340	yrbG	0.9	0.196	0.127	-0.685	0.448	0.184	-0.593	-0.26	-0.371	0.926	-0.0257	-0.171	0.667	-1.05	0.137	0.232	MDS10		0.8961962790440431	654	CCPCLGGI_00692	yrbG	BB_0164	putative K+-dependent Na+/Ca+ exchanger homolog		0.6967688311688313	0.8439014778325122
503	group_69	0.471	0.0708	0.128	-0.579	0.383	-0.162	-0.777	-0.0511	-0.175	0.679	-0.0235	-0.219	0.411	-0.883	0.208	0.369	MDS2		0.8927900303521317	1269	AHLIMJDN_01277	group_69	BB_O15	conserved hypothetical protein		0.6159659574468085	0.8439014778325122
382	group_239	0.811	0.691	0.129	-0.674	0.444	0.113	-0.671	-0.336	-0.605	1.03	-0.114	-0.445	0.705	-1.06	0.129	0.169	MDS10		0.889410289700751	1227	AHLIMJDN_00981	group_239	BB_G19	putative phage terminase		0.9361696113074205	0.8439014778325122
383	group_302	0.811	0.691	0.129	-0.674	0.444	0.113	-0.671	-0.336	-0.605	1.03	-0.114	-0.445	0.705	-1.06	0.129	0.169	MDS10		0.889410289700751	1228	AHLIMJDN_00982	group_302	BB_G18	conserved hypothetical protein		0.9361696113074205	0.8439014778325122
668	group_1307	0.258	0.48	0.129	-0.716	0.483	-0.245	-0.921	-0.00976	-0.328	0.91	-0.0146	-0.185	0.665	-1.08	0.142	0.421	MDS1		0.889410289700751	1516	DCJNHIBD_00973	group_1307	BB_U11	Sua5/YciO/YrdC/YwlC family protein, putative		0.8944370179948588	0.8439014778325122
384	group_55	0.811	0.691	0.129	-0.674	0.444	0.113	-0.671	-0.336	-0.605	1.03	-0.114	-0.445	0.705	-1.06	0.129	0.169	MDS10		0.889410289700751	1222	AHLIMJDN_00975	group_55	BB_G24	conserved hypothetical protein		0.9361696113074205	0.8439014778325122
385	group_739	0.811	0.691	0.129	-0.674	0.444	0.113	-0.671	-0.336	-0.605	1.03	-0.114	-0.445	0.705	-1.06	0.129	0.169	MDS10		0.889410289700751	1225	AHLIMJDN_00979	group_739	BB_G21	phage terminase, large subunit, pbsx family		0.9361696113074205	0.8439014778325122
663	group_1308	0.268	0.523	0.129	-0.679	0.457	-0.248	-0.908	-0.0374	-0.338	0.86	-0.00267	-0.196	0.691	-1.06	0.142	0.42	MDS1		0.889410289700751	1517	DCJNHIBD_00974	group_1308	BB_0705	ribonuclease III		0.8944370179948588	0.8439014778325122
621	group_1	0.33	0.301	0.13	-0.685	0.461	-0.204	-0.957	-0.0518	-0.36	0.89	0.0328	-0.174	0.77	-0.981	0.0956	0.448	MDS1		0.8860566476931632	1592	DCJNHIBD_01297	group_1	BB_F0041	outer surface protein VlsE1		0.7542229007633587	0.8462745098039216
238	group_1243	0.969	0.0677	0.133	1.1	7.99	-1.47	-0.516	-0.206	-0.328	0.762	-0.0896	-0.168	0.627	-0.954	0.142	0.409	MDS1	bad-chisq	0.8761483590329142	923	CCPCLGGI_00972	group_1243	BB_I22	PF-49 protein		0.6159659574468085	0.856373831775701
401	group_43	0.753	0.957	0.134	-0.544	0.362	-0.0238	-0.613	-0.355	-0.577	0.969	-0.115	-0.381	0.686	-1.05	0.132	0.323	MDS3		0.8728952016351923	1213	AHLIMJDN_00966	group_43	BB_G33	RepU		0.984447806354009	0.856373831775701
474	group_310	0.502	0.849	0.135	0.872	0.608	-0.871	-0.481	-0.729	-0.88	0.829	-0.23	-0.215	0.591	-0.937	0.21	0.371	MDS2		0.8696662315049939	1333	OJICOLNA_00979	group_310	BB_I41	conserved hypothetical protein		0.9602289562289562	0.856373831775701
309	cca	0.942	0.284	0.136	-0.838	0.563	0.356	-0.61	-0.264	-0.417	0.92	-0.00802	-0.149	0.652	-1.03	0.152	0.307	MDS10		0.8664610916297825	135	CCPCLGGI_00144	cca	BB_0706	polynucleotide adenylyltransferase		0.7542229007633587	0.856373831775701
180	group_506	0.979	0.634	0.137	-1.2	7.96	0.768	-0.587	-0.206	-0.393	0.861	-0.00738	-0.123	0.683	-0.99	0.134	0.414	MDS7	bad-chisq	0.8632794328435932	465	CCPCLGGI_00498	group_506	BB_0360	conserved hypothetical protein		0.9272599118942731	0.856373831775701
1196	group_1435	0.0172	0.372	0.137	1.31	1.06	-0.433	-0.568	-0.216	-0.377	0.845	0.000824	-0.157	0.656	-0.973	0.141	0.428	MDS6	bad-chisq	0.8632794328435932	2179	CABLLEJJ_00750	group_1435	BB_0272	flagellar biosynthetic protein FlhB		0.7542229007633587	0.856373831775701
201	group_499	0.976	0.365	0.138	-1.06	7.96	0.623	-0.59	-0.227	-0.343	0.781	-0.0448	-0.0721	0.609	-1.01	0.153	0.389	MDS2	bad-chisq	0.8601209135987634	405	CCPCLGGI_00435	group_499	BB_0422	DNA-3-methyladenine glycosylase		0.7542229007633587	0.856373831775701
1092	group_2047	0.0275	0.2	0.138	1.16	1.36	-0.44	-0.594	-0.218	-0.154	0.857	-0.182	-0.1	0.683	-0.737	0.149	0.415	MDS3	bad-chisq	0.8601209135987634	2094	MKCMKCOD_01222	group_2047	BB_0316	conserved hypothetical integral membrane protein		0.6967688311688313	0.856373831775701
773	group_1292	0.162	0.188	0.138	-1.35	0.951	-0.221	-0.212	-0.0197	-0.0888	1.72	-0.0154	0.357	0.677	-1.05	0.148	0.412	MDS7		0.8601209135987634	1348	OJICOLNA_01020	group_1292	BB_M32	PF-32 protein		0.6967688311688313	0.856373831775701
987	group_1796	0.0481	0.195	0.138	1.07	0.733	-0.483	-0.688	-0.272	-0.386	0.462	-0.13	-0.153	0.613	-1.07	0.154	0.43			0.8601209135987634	1626	FAKOJBMH_01135	group_1796	BB_S27	Bbs27 protein		0.6967688311688313	0.856373831775701
15	group_1224	0.99	0.354	0.141	-1.79	8.0	1.36	-0.578	-0.202	-0.328	0.841	-0.121	-0.229	0.641	-1.09	0.137	0.414		bad-chisq	0.8507808873446201	781	CCPCLGGI_00824	group_1224	BB_0027	conserved hypothetical protein		0.7542229007633587	0.8668888888888888
386	group_968	0.811	0.691	0.141	-0.652	0.443	0.0952	-0.667	-0.33	-0.577	1.05	-0.128	-0.436	0.712	-1.03	0.13	0.178	MDS10		0.8507808873446201	1231	AHLIMJDN_00985	group_968	BB_G15	conserved hypothetical protein		0.9361696113074205	0.8668888888888888
831	group_198	0.113	0.542	0.142	0.693	0.479	-0.511	-0.513	-0.165	-0.414	0.854	-0.0835	-0.168	0.897	-1.19	0.087	0.511	MDS7		0.8477116556169435	1043	CCPCLGGI_01110	group_198	BB_M30	BBC01		0.900846057571965	0.8671415525114154
402	group_3133	0.735	0.307	0.143	-0.502	0.345	-0.0623	-0.551	-0.0698	-0.464	0.879	-0.0498	-0.167	0.803	-1.13	0.215	0.407	MDS2		0.8446639625349383	1364	OJICOLNA_01102	group_3133	BB_D24	conserved hypothetical protein		0.7542229007633587	0.8671415525114154
616	group_1789	0.337	0.0193	0.143	0.456	0.313	-0.585	-0.557	-0.206	-0.34	0.736	0.161	-0.167	0.515	-0.967	0.401	0.415	MDS9		0.8446639625349383	1570	DCJNHIBD_01198	group_1789	BB_L35	BdrO		0.5086490566037736	0.8671415525114154
930	group_799	0.0653	0.0379	0.145	0.741	0.517	-0.477	-0.551	-0.194	-0.378	0.838	-0.101	-0.164	0.558	-1.01	0.192	0.505	MDS4		0.8386319977650252	1884	HNHCKIHP_01167	group_799	BB_B02	conserved hypothetical protein		0.5903826086956522	0.8713122171945702
970	group_2138	0.0481	0.857	0.145	0.909	0.615	-0.48	-0.654	-0.248	-0.405	0.949	-0.0275	-0.115	0.66	-1.09	0.143	0.44	MDS8		0.8386319977650252	2208	CABLLEJJ_00945	group_2138	BB_0555	conserved hypothetical protein		0.9602289562289562	0.8713122171945702
1125	group_984	0.0275	0.859	0.147	1.29	1.34	-0.448	-0.613	-0.221	-0.459	0.908	-0.0674	-0.449	0.68	-0.988	0.136	0.415	MDS6	bad-chisq	0.8326826652518239	1354	OJICOLNA_01040	group_984	BB_L15	conserved hypothetical protein		0.9602289562289562	0.8722033898305085
1061	group_442	0.0309	0.0677	0.148	-1.1	1.06	-0.374	-0.522	-0.186	-0.37	0.724	-0.184	-0.237	0.631	-0.955	0.117	0.398		bad-chisq	0.8297382846050426	2330	LLGEFJJO_01124	group_442	BB_L40	ErpB8 protein	S	0.6159659574468085	0.8722033898305085
192	glpD	0.976	0.9	0.149	-1.16	7.95	0.717	-0.605	-0.226	-0.42	0.898	-0.0121	-0.0591	0.652	-0.97	0.143	0.414		bad-chisq	0.826813731587726	577	CCPCLGGI_00611	glpD	BB_0243	glycerol-3-phosphate dehydrogenase, anaerobic		0.9709179528838343	0.8722033898305085
186	group_810	0.979	0.634	0.15	-1.18	7.97	0.745	-0.577	-0.22	-0.372	0.86	-0.0996	-0.201	0.633	-1.03	0.142	0.425	MDS6	bad-chisq	0.8239087409443188	36	CCPCLGGI_00038	group_810	BB_0808	putative permease, YjgP/YjgQ family		0.9272599118942731	0.8722033898305085
505	group_321	0.467	0.0341	0.151	0.617	0.432	-0.721	-0.753	-0.0376	-0.0515	0.531	-0.0242	-0.109	0.357	-0.879	0.25	0.487	MDS6		0.8210230527068306	1595	DCJNHIBD_01313	group_321	BB_J46	conserved hypothetical protein		0.5903826086956522	0.8722033898305085
195	comEC	0.979	0.634	0.151	-1.21	7.97	0.772	-0.598	-0.222	-0.404	0.88	-0.00822	-0.171	0.618	-0.948	0.189	0.414	MDS9	bad-chisq	0.8210230527068306	246	CCPCLGGI_00264	comEC	BB_0591	competence locus E, putative		0.9272599118942731	0.8722033898305085
457	group_400	0.526	0.228	0.152	-0.919	0.645	0.0484	-0.896	0.0552	-0.564	0.432	0.49	-0.661	0.189	-0.734	0.265	0.476			0.8181564120552275	910	CCPCLGGI_00959	group_400	BB_H04	conserved hypothetical protein		0.7055962877030163	0.8722033898305085
424	group_102	0.649	0.509	0.152	-0.773	0.547	0.0682	-0.607	0.211	-0.655	0.962	-0.118	-0.441	0.762	-1.1	0.133	0.418	MDS6		0.8181564120552275	1511	DCJNHIBD_00857	group_102	BB_A69	putative surface protein	S	0.8944370179948588	0.8722033898305085
19	group_1500	0.99	0.354	0.153	-1.74	8.0	1.31	-0.567	-0.185	-0.401	0.831	-0.0621	-0.0823	0.72	-1.01	0.125	0.414	MDS7	bad-chisq	0.8153085691824012	95	CCPCLGGI_00099	group_1500	BB_0748	septum formation initiator subfamily, putative		0.7542229007633587	0.8722033898305085
73	group_869	0.99	0.354	0.153	-1.79	8.01	1.36	-0.597	-0.229	-0.383	0.874	0.0218	-0.17	0.622	-0.951	0.15	0.413		bad-chisq	0.8153085691824012	372	CCPCLGGI_00399	group_869	BB_0459	tetratricopeptide repeat domain protein		0.7542229007633587	0.8722033898305085
890	group_1372	0.0722	0.484	0.153	-1.52	1.19	-0.323	-0.517	-0.185	-0.839	0.789	-1.17	-0.184	0.671	-1.03	0.18	0.378	MDS5		0.8153085691824012	1874	KIDCBPBH_01185	group_1372	BB_M38	ErpK protein	S	0.8944370179948588	0.8722033898305085
1091	group_2010	0.0309	0.352	0.154	1.31	1.49	-0.448	-0.592	-0.217	-0.138	0.831	0.463	-0.129	0.618	-0.953	0.15	0.417		bad-chisq	0.8124792791635369	2040	OPFCEHCP_01234	group_2010	BB_Q35	MlpJ	S	0.7542229007633587	0.8722033898305085
29	recC	0.99	0.354	0.154	-1.72	8.0	1.29	-0.577	-0.202	-0.331	0.843	-0.121	-0.0819	0.64	-1.08	0.138	0.414	MDS6	bad-chisq	0.8124792791635369	205	CCPCLGGI_00215	recC	BB_M26	borrelia orf-D family		0.7542229007633587	0.8722033898305085
638	group_298	0.32	0.855	0.155	-0.632	0.448	-0.229	-0.909	-0.144	-0.296	0.85	-0.0346	-0.167	0.37	-0.849	0.212	0.401	MDS1		0.8096683018297085	1039	CCPCLGGI_01106	group_298	BB_M34	BdrK		0.9602289562289562	0.8722033898305085
8	group_1139	0.99	0.354	0.155	-1.71	8.0	1.28	-0.577	-0.202	-0.332	0.842	-0.119	-0.0822	0.641	-1.08	0.137	0.414	MDS8	bad-chisq	0.8096683018297085	367	CCPCLGGI_00389	group_1139	BB_0464	conserved hypothetical protein		0.7542229007633587	0.8722033898305085
31	group_226	0.99	0.354	0.156	-1.71	8.0	1.28	-0.577	-0.202	-0.332	0.842	-0.119	-0.0825	0.641	-1.08	0.137	0.414	MDS8	bad-chisq	0.8068754016455384	268	CCPCLGGI_00287	group_226	BB_0569	conserved hypothetical protein		0.7542229007633587	0.8741265822784811
170	hisS	0.979	0.634	0.158	-1.12	7.96	0.684	-0.578	-0.201	-0.337	0.842	-0.0422	-0.153	0.66	-1.04	0.136	0.414	MDS8	bad-chisq	0.8013429130455774	680	CCPCLGGI_00718	hisS	BB_0135	histidyl-tRNA synthetase		0.9272599118942731	0.8744032921810699
221	divIB	0.973	0.581	0.158	-0.946	7.95	0.511	-0.565	-0.225	-0.411	0.854	-0.0627	-0.163	0.648	-0.968	0.146	0.381	MDS10	bad-chisq	0.8013429130455774	519	CCPCLGGI_00552	divIB	BB_0301	DivIB		0.921500575373993	0.8744032921810699
168	group_1511	0.979	0.634	0.159	-1.11	7.96	0.68	-0.578	-0.201	-0.337	0.842	-0.0423	-0.152	0.66	-1.04	0.136	0.414	MDS8	bad-chisq	0.7986028756795485	259	CCPCLGGI_00277	group_1511	BB_0578	methyl-accepting chemotaxis protein		0.9272599118942731	0.8744032921810699
978	group_1405	0.0447	0.0136	0.16	-1.27	1.12	-0.354	-0.442	-0.14	-0.197	0.6	-0.0301	-0.46	0.626	-0.955	0.152	0.41	MDS6	bad-chisq	0.7958800173440752	2033	DIFHMJPJ_01264	group_1405	BB_S30	lipoprotein	S	0.45816	0.8744032921810699
554	group_194	0.423	0.976	0.16	-0.77	0.563	-0.108	-0.626	-0.686	-0.377	0.891	0.201	-0.21	0.733	-0.642	0.129	0.386			0.7958800173440752	903	CCPCLGGI_00951	group_194	BB_K50	immunogenic protein P37	S	0.984447806354009	0.8744032921810699
414	group_1783	0.701	0.00327	0.16	0.598	0.43	-0.854	-0.458	-0.278	-0.523	0.829	0.189	0.046	0.277	-0.824	0.208	0.445	MDS7		0.7958800173440752	1510	DCJNHIBD_00822	group_1783	BB_0395	preprotein translocase, SecE subunit		0.45816	0.8744032921810699
575	group_115	0.395	0.738	0.162	-0.723	0.529	-0.148	-0.66	-0.654	-0.145	0.922	-0.0191	-0.218	0.617	-1.01	0.129	0.368	MDS2		0.790484985457369	902	CCPCLGGI_00949	group_115	BB_K49	conserved hypothetical protein		0.9361696113074205	0.8747936507936508
924	group_1377	0.0653	0.0379	0.163	0.709	0.517	-0.475	-0.558	-0.187	-0.38	0.838	-0.0994	-0.164	0.553	-1.01	0.182	0.491	MDS4		0.7878123955960422	1887	HNHCKIHP_01208	group_1377	BB_0557	phosphocarrier protein HPr		0.5903826086956522	0.8747936507936508
270	group_113	0.952	0.46	0.163	-0.836	0.598	0.362	-0.625	-0.242	-0.382	0.909	-0.0228	-0.169	0.683	-1.01	0.144	0.398	MDS1		0.7878123955960422	607	CCPCLGGI_00642	group_113	BB_0212	borrelia ORF-A superfamily		0.87648	0.8747936507936508
893	group_1836	0.0756	0.348	0.164	2.09	2.35	-0.564	-0.519	0.111	-0.482	0.792	-0.0821	-0.131	0.463	-0.844	1.54	0.44		high-bse	0.7851561519523022	1717	OFHDCNNN_01209	group_1836	BB_Q30	holin, BlyA family		0.7542229007633587	0.8747936507936508
634	group_948	0.326	0.521	0.164	-0.587	0.428	-0.239	-0.639	-0.51	-0.269	0.862	-0.0303	-0.195	0.512	-0.884	0.00917	0.398	MDS2		0.7851561519523022	897	CCPCLGGI_00943	group_948	BB_K42	conserved hypothetical protein		0.8944370179948588	0.8747936507936508
77	ung	0.99	0.354	0.166	-1.78	8.01	1.35	-0.596	-0.229	-0.383	0.876	0.0201	-0.0248	0.623	-0.951	0.15	0.413		bad-chisq	0.7798919119599449	758	CCPCLGGI_00799	ung	BB_0053	uracil-DNA glycosylase		0.7542229007633587	0.8747936507936508
169	group_1520	0.979	0.634	0.166	-1.13	7.97	0.7	-0.595	-0.225	-0.321	0.867	0.0141	-0.122	0.604	-1.01	0.15	0.414		bad-chisq	0.7798919119599449	364	CCPCLGGI_00386	group_1520	BB_0467	conserved hypothetical protein		0.9272599118942731	0.8747936507936508
618	group_992	0.333	0.673	0.166	-0.534	0.39	-0.253	-0.816	-0.133	-0.307	0.846	-0.00876	-0.156	0.693	-1.12	-0.115	0.402	MDS1		0.7798919119599449	1402	JAAKCDKC_01072	group_992	BB_Q05	antigen, P35, putative	S	0.9361696113074205	0.8747936507936508
104	group_501	0.99	0.354	0.166	-1.78	8.01	1.35	-0.596	-0.229	-0.383	0.876	0.0201	-0.0248	0.623	-0.951	0.15	0.413		bad-chisq	0.7798919119599449	415	CCPCLGGI_00446	group_501	BB_0412	membrane protein, putative		0.7542229007633587	0.8747936507936508
269	group_664	0.959	0.496	0.167	-0.887	0.638	0.416	-0.624	-0.237	-0.36	0.899	-0.0887	-0.192	0.671	-1.05	0.142	0.418	MDS1		0.7772835288524167	470	CCPCLGGI_00503	group_664	BB_0354	conserved hypothetical protein		0.8944370179948588	0.8751570881226053
342	group_24	0.904	0.505	0.169	-0.641	0.472	0.147	-0.636	-0.228	-0.43	0.963	-0.101	0.00815	0.565	-1.05	0.193	0.44	MDS6		0.7721132953863264	1124	CCPCLGGI_01212	group_24	BB_N02	conserved hypothetical protein		0.8944370179948588	0.8751570881226053
22	cdd	0.99	0.354	0.169	-1.76	8.01	1.33	-0.595	-0.228	-0.382	0.874	0.0194	-0.0271	0.623	-0.951	0.15	0.413		bad-chisq	0.7721132953863264	220	CCPCLGGI_00233	cdd	BB_0618	cytidine deaminase		0.7542229007633587	0.8751570881226053
986	group_1406	0.0481	0.195	0.169	1.14	0.848	-0.486	-0.649	-0.234	0.0136	0.922	0.0838	-0.159	0.745	-0.606	0.15	0.434			0.7721132953863264	2038	OPFCEHCP_01198	group_1406	BB_S30	lipoprotein	S	0.6967688311688313	0.8751570881226053
979	group_1687	0.0447	0.875	0.171	1.14	0.877	-0.486	-0.639	-0.29	-0.502	1.01	-0.0863	-0.586	0.627	-1.01	0.154	0.472			0.7670038896078462	1329	OJICOLNA_00941	group_1687	BB_B19	outer surface protein C (OspC)	S	0.9699499165275459	0.8751570881226053
460	dnaB_2	0.533	0.972	0.171	-0.627	0.461	-0.1	-0.488	-0.546	-0.707	0.921	-0.177	-0.264	0.673	-1.08	0.143	0.422	MDS4		0.7670038896078462	1214	AHLIMJDN_00967	dnaB_2	BB_G32	putative replicative helicase		0.984447806354009	0.8751570881226053
1284	group_1376	0.0103	0.035	0.171	1.88	0.571	-0.425	-0.532	-0.187	-0.375	0.793	-0.0584	-0.136	0.58	-0.923	0.105	0.443	MDS10	bad-chisq	0.7670038896078462	1886	HNHCKIHP_01207	group_1376	BB_0072	membrane protein, putative		0.5903826086956522	0.8751570881226053
796	group_750	0.148	0.136	0.172	-1.07	0.802	-0.278	-0.308	-0.0638	-0.16	1.44	-0.0354	0.263	0.654	-1.03	0.134	0.416	MDS4		0.7644715530924511	1350	OJICOLNA_01022	group_750	BB_L30	BBC01		0.6408126984126984	0.8751570881226053
722	group_163	0.206	0.922	0.172	-0.744	0.554	-0.278	-0.618	-0.507	-0.246	0.865	-0.0467	-0.186	0.574	-0.978	0.574	0.406			0.7644715530924511	1095	CCPCLGGI_01176	group_163	BB_R22	conserved hypothetical protein		0.984447806354009	0.8751570881226053
381	group_299	0.814	0.783	0.173	-0.616	0.453	0.0697	-0.67	-0.346	-0.497	1.03	0.058	-0.434	0.623	-1.01	0.153	0.191	MDS10		0.7619538968712046	1161	CCPCLGGI_01259	group_299	BB_G12	conserved hypothetical protein		0.9361696113074205	0.8754962962962962
491	group_108	0.481	0.0145	0.175	0.573	0.425	-0.708	-0.719	-0.0386	-0.121	0.521	0.0105	-0.127	0.388	-0.817	0.217	0.455	MDS2		0.7569619513137056	1644	FAKOJBMH_01295	group_108	BB_J43	conserved hypothetical protein		0.4648	0.8754962962962962
519	soj_5	0.454	0.0421	0.176	0.587	0.435	-0.699	-0.747	-0.0372	-0.0755	0.533	-0.00885	-0.126	0.377	-0.928	0.226	0.466	MDS4		0.7544873321858502	1611	FAKOJBMH_01086	soj_5	BB_J17	PF-32 protein		0.5948333333333333	0.8754962962962962
625	group_1552	0.333	0.499	0.176	-1.55	1.18	0.0812	-0.691	-1.25	0.0419	0.848	0.00896	-0.204	0.631	-1.02	0.0813	0.376			0.7544873321858502	872	CCPCLGGI_00915	group_1552	BB_H09	type I restriction enzyme r protein n terminus (hsdr_n)		0.8944370179948588	0.8754962962962962
766	group_420	0.172	0.176	0.176	-1.18	0.895	-0.232	-0.238	-0.0413	-0.0901	1.57	-0.0194	0.395	0.689	-1.05	0.164	0.413			0.7544873321858502	1349	OJICOLNA_01021	group_420	BB_F25	borrelia family of unknown function		0.6911812865497076	0.8754962962962962
1104	group_1425	0.0275	0.0178	0.177	-1.95	0.648	-0.363	-0.464	-0.153	-0.238	0.635	-0.0396	0.275	0.632	-0.957	0.154	0.409	MDS6	bad-chisq	0.7520267336381934	2135	PNJOOICL_01190	group_1425	BB_N28	lipoprotein	S	0.5057702127659573	0.8754962962962962
1121	group_2083	0.0275	0.0178	0.177	-1.95	0.648	-0.363	-0.464	-0.153	-0.238	0.635	-0.0396	0.275	0.632	-0.957	0.154	0.409	MDS6	bad-chisq	0.7520267336381934	2133	PNJOOICL_01118	group_2083	BB_L39	ErpA8 protein	S	0.5057702127659573	0.8754962962962962
692	group_1802	0.244	0.0105	0.178	1.32	1.01	-0.754	-0.538	0.388	-0.686	0.868	-0.125	-0.0581	-0.164	-0.501	0.451	0.486			0.7495799976911061	1649	FAKOJBMH_01310	group_1802	BB_0089	conserved hypothetical protein		0.45816	0.8754962962962962
1047	group_95	0.0412	0.603	0.178	1.21	0.922	-0.491	-0.715	-0.291	-0.535	1.1	-0.048	0.191	0.631	-1.01	0.151	0.429			0.7495799976911061	2026	DIFHMJPJ_01089	group_95	BB_F0041	outer surface protein VlsE1		0.921500575373993	0.8754962962962962
1082	group_1076	0.0309	0.352	0.18	0.759	1.45	-0.431	-0.559	-0.205	-0.307	0.817	0.0278	-0.119	0.671	-0.934	0.143	0.373	MDS10	bad-chisq	0.744727494896694	2409	GBGPBMBC_00523	group_1076	BB_H09	type I restriction enzyme r protein n terminus (hsdr_n)		0.7542229007633587	0.876674816625917
777	group_769	0.162	0.985	0.181	-0.802	0.614	-0.3	-0.859	-0.0522	-0.336	0.868	-0.0429	-0.169	0.651	-1.03	0.144	-0.0162	MDS10		0.7423214251308154	1573	DCJNHIBD_01225	group_769	BB_Q35	MlpJ	S	0.9879758308157099	0.876674816625917
226	fba	0.973	0.581	0.182	-0.858	7.95	0.426	-0.575	-0.216	-0.325	0.846	-0.068	-0.127	0.642	-0.965	0.145	0.387	MDS3	bad-chisq	0.7399286120149252	386	CCPCLGGI_00413	fba	BB_0445	fructose-bisphosphate aldolase, class II		0.921500575373993	0.876674816625917
595	group_432	0.357	0.588	0.182	-0.582	0.442	-0.222	-0.762	0.00111	-0.193	0.674	-0.0465	-0.5	0.678	-1.08	0.146	0.411	MDS1		0.7399286120149252	1525	DCJNHIBD_00986	group_432	BB_J24	conserved hypothetical protein		0.921500575373993	0.876674816625917
829	group_1041	0.113	0.37	0.184	-0.873	0.67	-0.334	-0.436	-0.15	-0.455	1.35	0.117	-0.165	0.733	-0.79	0.148	0.419	MDS4		0.7351821769904635	1844	OJJAJGLG_01263	group_1041	BB_M39	conserved hypothetical protein		0.7542229007633587	0.876674816625917
711	group_1028	0.216	0.0577	0.184	-0.537	0.407	-0.317	-0.459	-0.182	-0.499	0.755	0.123	-0.396	0.635	-1.14	0.203	0.441	MDS1		0.7351821769904635	1746	JAEJLJHM_00971	group_1028	BB_O39	ErpL protein	S	0.6159659574468085	0.876674816625917
387	group_1269	0.808	0.605	0.185	-0.579	0.437	0.0349	-0.657	-0.313	-0.555	1.02	-0.121	-0.408	0.714	-1.03	0.13	0.205	MDS10		0.7328282715969862	1230	AHLIMJDN_00984	group_1269	BB_G16	conserved hypothetical protein		0.9234942528735631	0.876674816625917
1275	group_1047	0.0103	0.15	0.186	-1.94	0.573	-0.386	-0.555	-0.243	-0.347	0.794	-0.0517	-0.138	0.646	-0.967	-0.0216	0.408	MDS9	bad-chisq	0.7304870557820837	2288	EDPAHIAP_01279	group_1047	BB_F0041	outer surface protein VlsE1		0.6408126984126984	0.876674816625917
895	group_1050	0.0687	0.142	0.188	-0.853	0.667	-0.375	-0.546	-0.219	-0.625	0.803	0.186	-0.167	0.692	-0.905	0.0657	0.409	MDS3		0.7258421507363202	1929	PJPNAMDE_01297	group_1050	BB_Q67	adenine specific DNA methyltransferase		0.6408126984126984	0.876674816625917
290	group_635	0.945	0.428	0.188	-0.768	0.585	0.293	-0.632	-0.244	-0.365	0.931	-0.104	-0.0936	0.674	-0.916	0.141	0.405	MDS1		0.7258421507363202	202	CCPCLGGI_00212	group_635	BB_0637	Na+/H+ antiporter family		0.8346314243759176	0.876674816625917
724	group_792	0.203	0.0398	0.189	-0.569	0.437	-0.318	-0.444	-0.178	-0.523	0.733	0.109	-0.409	0.62	-1.14	0.191	0.43	MDS6		0.7235381958267558	1768	JAEJLJHM_01004	group_792	BB_L03	lyme disease proteins of unknown function		0.5903826086956522	0.876674816625917
740	group_735	0.192	0.0422	0.189	-0.597	0.46	-0.319	-0.446	-0.172	-0.499	0.732	0.193	-0.419	0.617	-1.14	0.209	0.423	MDS1		0.7235381958267558	1760	JAEJLJHM_00994	group_735	BB_R13	conserved hypothetical protein		0.5948333333333333	0.876674816625917
501	group_1289	0.464	0.951	0.191	0.599	0.462	-0.711	-0.82	-0.159	-0.181	1.16	-0.0127	-0.267	0.391	-0.864	-0.185	0.441	MDS1		0.7189666327522725	1327	OJICOLNA_00872	group_1289	BB_0466	ABC transporter, ATP-binding protein		0.984447806354009	0.876674816625917
609	group_212	0.34	0.64	0.191	-0.479	0.37	-0.268	-0.788	-0.14	-0.32	0.86	-0.034	-0.158	0.691	-1.11	-0.0662	0.404	MDS1		0.7189666327522725	1403	JAAKCDKC_01073	group_212	BB_T07	outer membrane protein		0.933978021978022	0.876674816625917
405	group_958	0.749	0.349	0.191	-0.432	0.33	-0.109	-0.608	-0.234	-0.397	0.816	-0.0974	-0.0563	0.67	-1.12	0.284	0.224	MDS10		0.7189666327522725	1130	CCPCLGGI_01220	group_958	BB_M33	PF-49 protein		0.7542229007633587	0.876674816625917
612	group_770	0.351	0.733	0.192	-0.507	0.391	-0.255	-0.764	-0.0771	-0.213	0.772	-0.0244	-0.327	0.692	-1.06	-0.0106	0.376			0.7166987712964504	1582	DCJNHIBD_01267	group_770	BB_M27	rev protein	S	0.9361696113074205	0.876674816625917
140	group_268	0.986	0.698	0.192	-1.42	7.99	0.991	-0.591	-0.216	-0.427	0.873	-0.0657	-0.121	0.661	-0.975	0.14	0.413	MDS7	bad-chisq	0.7166987712964504	287	CCPCLGGI_00306	group_268	BB_0550	flagellar protein FliS		0.9361696113074205	0.876674816625917
103	group_490	0.986	0.698	0.193	-1.42	7.99	0.989	-0.591	-0.216	-0.427	0.873	-0.0657	-0.121	0.661	-0.975	0.14	0.413	MDS7	bad-chisq	0.7144426909922262	305	CCPCLGGI_00327	group_490	BB_0413	conserved hypothetical integral membrane protein		0.9361696113074205	0.876674816625917
1252	group_1493	0.0103	0.354	0.194	1.6	0.84	-0.427	-0.556	-0.178	-0.313	0.804	-0.111	-0.137	0.683	-1.1	0.127	0.414		bad-chisq	0.712198270069774	2939	DMIODFDI_00676	group_1493	BB_0362	prolipoprotein diacylglyceryl transferase		0.7542229007633587	0.876674816625917
4	secD	0.99	0.354	0.194	-1.6	8.01	1.17	-0.556	-0.178	-0.313	0.804	-0.111	-0.137	0.683	-1.1	0.127	0.414		bad-chisq	0.712198270069774	187	CCPCLGGI_00197	secD	BB_0652	protein-export membrane protein SecD	P-IM	0.7542229007633587	0.876674816625917
990	group_1895	0.0481	0.349	0.198	-1.3	1.05	-0.37	-0.531	-0.199	-0.702	0.797	-0.745	-0.178	0.659	-0.978	0.159	0.417			0.7033348097384688	1854	KIDCBPBH_00929	group_1895	BB_0166	4-alpha-glucanotransferase		0.7542229007633587	0.876674816625917
578	group_987	0.381	0.621	0.198	0.516	0.404	-0.628	-0.812	-0.266	-0.553	0.866	-0.241	-0.189	0.414	-1.12	-0.0261	0.402	MDS1		0.7033348097384688	1363	OJICOLNA_01086	group_987	BB_P33	PF-49 protein		0.9272599118942731	0.876674816625917
764	group_1345	0.172	0.047	0.198	-0.642	0.504	-0.324	-0.451	-0.182	-0.514	0.688	0.229	-0.421	0.615	-1.15	0.213	0.432	MDS6		0.7033348097384688	1753	JAEJLJHM_00979	group_1345	BB_L30	BBC01		0.6159659574468085	0.876674816625917
251	group_97	0.966	0.202	0.198	-2.43	2.43	1.91	-0.674	-0.225	0.254	0.971	-0.633	-0.161	0.921	0.0774	0.126	0.434	MDS3		0.7033348097384688	880	CCPCLGGI_00924	group_97	BB_K15	antigen, P35, putative		0.6967688311688313	0.876674816625917
214	group_1532	0.973	0.859	0.199	-0.916	7.95	0.482	-0.586	-0.206	-0.424	0.865	-0.0646	-0.141	0.686	-0.992	0.134	0.414	MDS7	bad-chisq	0.7011469235902933	557	CCPCLGGI_00590	group_1532	BB_0263	signal peptidase I		0.9602289562289562	0.876674816625917
1089	mlpJ	0.0309	0.105	0.199	0.958	0.769	-0.458	-0.597	-0.179	-0.398	0.798	-0.077	-0.164	0.596	-0.993	0.28	0.43			0.7011469235902933	1639	FAKOJBMH_01249	mlpJ	BB_Q35	MlpJ	S	0.6159659574468085	0.876674816625917
563	group_92	0.402	0.0398	0.199	-0.517	0.406	-0.224	-0.345	-0.195	-0.407	0.913	0.251	-0.278	0.69	-1.06	0.312	0.436			0.7011469235902933	1297	LBEIHGGO_01257	group_92	BB_R42	ErpY protein	S	0.5903826086956522	0.876674816625917
438	group_53	0.608	0.43	0.2	0.369	0.289	-0.656	-0.634	-0.147	-0.419	0.814	0.0724	-0.129	0.67	-1.13	0.163	0.367	MDS2		0.6989700043360187	1121	CCPCLGGI_01209	group_53	BB_Q12	lyme disease proteins of unknown function		0.8360761346998536	0.876674816625917
1142	group_2060	0.0241	0.365	0.201	0.844	1.26	-0.428	-0.558	-0.197	-0.356	0.781	-0.0842	-0.166	0.617	-0.996	0.162	0.427	MDS4	bad-chisq	0.6968039425795111	2105	EJELBCAM_00592	group_2060	BB_0632	exodeoxyribonuclease V, alpha subunit		0.7542229007633587	0.876674816625917
307	group_140	0.928	0.493	0.202	-0.657	0.515	0.177	-0.611	-0.232	-0.429	0.942	-0.021	-0.199	0.644	-1.02	0.171	0.356			0.6946486305533762	1103	CCPCLGGI_01187	group_140	BB_N34	BdrQ		0.8944370179948588	0.876674816625917
297	murG	0.942	0.284	0.203	-0.694	0.545	0.222	-0.606	-0.251	-0.351	0.87	-0.0561	-0.184	0.648	-1.03	0.151	0.346	MDS10		0.6925039620867871	78	CCPCLGGI_00081	murG	BB_0767	undecaprenyldiphospho-muramoylpentapeptide beta-N-acetylglucosaminyltransferase		0.7542229007633587	0.876674816625917
451	group_142	0.553	0.945	0.203	-0.549	0.435	-0.129	-0.503	-0.493	-0.67	0.896	-0.144	-0.249	0.677	-1.04	0.146	0.398	MDS6		0.6925039620867871	1215	AHLIMJDN_00968	group_142	BB_G31	borrelia family of unknown function		0.984447806354009	0.876674816625917
319	group_1141	0.928	0.823	0.204	-0.66	0.516	0.179	-0.652	-0.252	-0.358	0.927	-0.0885	-0.139	0.675	-0.986	0.146	0.418	MDS1		0.6903698325741012	376	CCPCLGGI_00403	group_1141	BB_0455	DNA polymerase III, delta subunit superfamily		0.9479172413793103	0.876674816625917
523	group_427	0.457	0.643	0.206	-0.414	0.328	-0.242	-0.662	-0.0814	-0.448	0.892	-0.198	-0.334	0.661	-1.12	0.133	0.281	MDS10		0.6861327796308466	1480	MEJHBAGP_01024	group_427	BB_G27	conserved hypothetical protein		0.9361696113074205	0.876674816625917
379	group_218	0.801	0.0514	0.206	0.599	0.484	-0.912	-0.587	-0.38	-0.329	0.823	-0.0694	-0.194	0.307	-0.815	0.276	0.396	MDS2		0.6861327796308466	1334	OJICOLNA_00981	group_218	BB_E31	putative surface protein	S	0.6159659574468085	0.876674816625917
440	group_88	0.615	0.0389	0.207	0.357	0.284	-0.652	-0.579	-0.254	-0.299	0.846	-0.124	-0.211	0.509	-0.902	0.137	0.474	MDS2		0.6840296545430823	1277	PFDKALEN_01020	group_88	BB_S40	BppC		0.5903826086956522	0.876674816625917
59	rpmB	0.99	0.354	0.207	-1.68	8.01	1.25	-0.571	-0.233	-0.417	0.863	-0.0652	-0.0359	0.624	-0.951	0.15	0.431		bad-chisq	0.6840296545430823	474	CCPCLGGI_00507	rpmB	BB_0350	ribosomal protein L28		0.7542229007633587	0.876674816625917
532	group_234	0.45	0.977	0.207	-0.584	0.47	-0.17	-0.624	-0.556	-0.386	0.888	0.0972	-0.185	0.711	-0.733	0.137	0.359	MDS2		0.6840296545430823	896	CCPCLGGI_00942	group_234	BB_K41	conserved hypothetical protein		0.984447806354009	0.876674816625917
305	group_99	0.935	0.0734	0.209	0.725	0.604	-1.11	-0.57	-0.219	-0.346	0.885	-0.0417	-0.156	0.575	-0.948	0.19	0.418	MDS8		0.679853713888946	1189	AHLIMJDN_00859	group_99	BB_E21	conserved hypothetical protein		0.6159659574468085	0.876674816625917
443	group_168	0.57	0.2	0.212	-0.657	0.532	-0.0566	-0.579	0.178	-0.341	0.884	0.3	-0.234	0.658	-1.11	0.116	0.452			0.6736641390712486	1338	OJICOLNA_01008	group_168	BB_E09	protein p23		0.6967688311688313	0.876674816625917
391	ytrE	0.777	0.00731	0.213	0.527	0.426	-0.841	-0.564	-0.257	-0.255	0.738	-0.0525	0.142	0.382	-0.886	0.212	0.449	MDS6		0.6716203965612623	1523	DCJNHIBD_00984	ytrE	BB_J26	ABC transporter, ATP-binding protein		0.45816	0.876674816625917
281	group_372	0.948	0.62	0.214	-0.722	0.576	0.252	-0.632	-0.243	-0.383	0.855	-0.0397	-0.118	0.654	-1.07	0.145	0.417	MDS8		0.6695862266508091	533	CCPCLGGI_00566	group_372	BB_0287	flagellar protein		0.9272599118942731	0.876674816625917
1098	group_1357	0.0275	0.859	0.215	1.02	1.35	-0.437	-0.613	-0.239	-0.426	0.912	-0.0213	0.0301	0.623	-0.95	0.149	0.413		bad-chisq	0.6675615400843947	1809	JAEJLJHM_01262	group_1357	BB_F0041	outer surface protein VlsE1		0.9602289562289562	0.876674816625917
1289	group_1429	0.0103	0.354	0.215	1.56	0.826	-0.426	-0.581	-0.217	-0.296	0.842	-0.0347	-0.088	0.596	-1.04	0.15	0.413		bad-chisq	0.6675615400843947	2150	CABLLEJJ_00382	group_1429	BB_0713	conserved hypothetical protein		0.7542229007633587	0.876674816625917
553	group_728	0.426	0.946	0.215	-0.415	0.337	-0.255	-0.651	-0.312	-0.363	0.872	-0.0356	-0.137	0.54	-1.03	-0.0182	0.699	MDS1		0.6675615400843947	1091	CCPCLGGI_01162	group_728	BB_P32	PF-32 protein		0.984447806354009	0.876674816625917
71	htpG	0.99	0.354	0.215	-1.56	8.01	1.13	-0.581	-0.217	-0.296	0.842	-0.0347	-0.088	0.596	-1.04	0.15	0.413		bad-chisq	0.6675615400843947	277	CCPCLGGI_00296	htpG	BB_0560	chaperone protein HtpG		0.7542229007633587	0.876674816625917
600	group_565	0.361	0.724	0.215	-0.962	0.815	-0.0882	-0.627	-0.855	-0.19	0.848	-0.0784	-0.211	0.612	-0.92	0.147	0.393	MDS7		0.6675615400843947	1127	CCPCLGGI_01216	group_565	BB_N39	ErpQ protein	S	0.9361696113074205	0.876674816625917
1065	group_1409	0.0344	0.536	0.216	0.766	1.57	-0.433	-0.581	-0.214	-0.218	0.799	0.132	-0.132	0.599	-1.02	0.15	0.415	MDS5	bad-chisq	0.6655462488490691	2042	OPFCEHCP_01261	group_1409	BB_Q35	MlpJ	S	0.8964416562107905	0.876674816625917
69	nanE	0.99	0.354	0.216	-1.53	8.01	1.1	-0.571	-0.202	-0.358	0.83	0.0154	-0.0903	0.666	-0.979	0.139	0.414	MDS5	bad-chisq	0.6655462488490691	195	CCPCLGGI_00205	nanE	BB_0644	putative N-acetylmannosamine-6-P epimerase		0.7542229007633587	0.876674816625917
40	group_309	0.99	0.354	0.216	-1.53	8.01	1.1	-0.571	-0.202	-0.358	0.83	0.0154	-0.0903	0.666	-0.979	0.139	0.414	MDS5	bad-chisq	0.6655462488490691	560	CCPCLGGI_00593	group_309	BB_0260	conserved hypothetical protein		0.7542229007633587	0.876674816625917
38	cheR	0.99	0.354	0.216	-1.53	8.01	1.11	-0.572	-0.202	-0.358	0.83	0.0153	-0.0901	0.666	-0.979	0.139	0.414	MDS5	bad-chisq	0.6655462488490691	768	CCPCLGGI_00811	cheR	BB_0040	CheR methyltransferase, SAM binding domain		0.7542229007633587	0.876674816625917
34	group_261	0.99	0.354	0.216	-1.53	8.01	1.11	-0.572	-0.202	-0.358	0.83	0.0155	-0.0901	0.666	-0.979	0.139	0.414	MDS5	bad-chisq	0.6655462488490691	93	CCPCLGGI_00097	group_261	BB_0751	conserved hypothetical protein		0.7542229007633587	0.876674816625917
46	group_361	0.99	0.354	0.217	-1.68	8.02	1.25	-0.581	-0.227	-0.414	0.864	-0.0634	-0.0362	0.628	-0.954	0.153	0.375	MDS10	bad-chisq	0.6635402661514705	417	CCPCLGGI_00448	group_361	BB_0409	conserved hypothetical protein		0.7542229007633587	0.876674816625917
227	menE	0.973	0.859	0.217	-0.905	7.95	0.472	-0.585	-0.227	-0.431	0.878	-0.0652	-0.113	0.645	-0.965	0.145	0.423		bad-chisq	0.6635402661514705	678	CCPCLGGI_00716	menE	BB_0137	long-chain-fatty-acid CoA ligase		0.9602289562289562	0.876674816625917
615	group_1256	0.347	0.608	0.218	-1.01	0.852	-0.0843	-0.66	-0.876	-0.107	0.834	-0.0463	-0.21	0.612	-1.0	0.14	0.367	MDS2		0.6615435063953952	1128	CCPCLGGI_01217	group_1256	BB_N41	conserved hypothetical protein		0.9270080367393799	0.876674816625917
322	group_118	0.918	0.582	0.218	-0.659	0.544	0.174	-0.632	-0.21	-0.451	0.927	-0.1	-0.413	0.598	-0.955	0.134	0.449	MDS2		0.6615435063953952	1123	CCPCLGGI_01211	group_118	BB_N03	lyme disease proteins of unknown function		0.921500575373993	0.876674816625917
459	group_1233	0.533	0.972	0.218	-0.569	0.465	-0.13	-0.813	-0.165	-0.197	1.15	-0.0164	-0.252	0.403	-0.872	-0.168	0.441	MDS1		0.6615435063953952	853	CCPCLGGI_00896	group_1233	BB_0398	lipoprotein, putative	P-IM	0.984447806354009	0.876674816625917
772	group_1022	0.165	0.144	0.219	-1.56	3.22	-0.154	-0.543	-0.657	-0.102	0.694	-0.0795	0.0371	1.43	-1.47	0.976	0.407		high-bse	0.6595558851598816	1674	OANOCMKI_01198	group_1022	BB_Q07	putative plasmid partition protein		0.6408126984126984	0.876674816625917
774	group_1327	0.165	0.144	0.219	-1.56	3.22	-0.154	-0.543	-0.657	-0.102	0.694	-0.0795	0.0371	1.43	-1.47	0.976	0.407		high-bse	0.6595558851598816	1672	OANOCMKI_01196	group_1327	BB_Q05	antigen, P35, putative	S	0.6408126984126984	0.876674816625917
776	group_1810	0.165	0.144	0.219	-1.56	3.22	-0.154	-0.543	-0.657	-0.102	0.694	-0.0795	0.0371	1.43	-1.47	0.976	0.407		high-bse	0.6595558851598816	1658	OANOCMKI_01073	group_1810	BB_I34	Borrelia burgdorferi virulent strain associated lipoprotein		0.6408126984126984	0.876674816625917
929	group_37	0.0653	0.191	0.22	1.32	1.17	-0.52	-0.747	-0.319	-0.549	1.15	0.0175	-0.923	0.62	-1.01	0.152	0.451	MDS6		0.6575773191777937	1351	OJICOLNA_01023	group_37	BB_F0041	outer surface protein VlsE1		0.6967688311688313	0.876674816625917
1010	group_2388	0.0378	0.736	0.22	0.841	0.678	-0.466	-0.619	-0.237	-0.404	0.931	-0.00453	-0.171	0.671	-1.04	0.143	0.414	MDS10		0.6575773191777937	2476	FDEHIFHJ_00839	group_2388	BB_0420	sensory transduction histidine kinase, putative		0.9361696113074205	0.876674816625917
584	group_399	0.385	0.697	0.224	-0.679	0.573	-0.172	-0.633	-0.639	-0.171	0.916	-0.046	-0.215	0.617	-1.01	0.13	0.379	MDS2		0.6497519816658371	894	CCPCLGGI_00940	group_399	BB_J31	conserved hypothetical protein		0.9361696113074205	0.876674816625917
892	group_149	0.0687	0.372	0.224	0.618	0.51	-0.474	-0.6	-0.238	-0.372	0.926	-0.0596	-0.109	0.629	-1.01	0.154	0.401	MDS10		0.6497519816658371	1923	IMOAFOEB_01075	group_149	BB_0468	conserved hypothetical protein		0.7542229007633587	0.876674816625917
512	group_777	0.464	0.048	0.225	0.534	0.44	-0.679	-0.732	-0.0571	-0.0778	0.566	-0.00581	-0.13	0.408	-0.907	0.219	0.471	MDS4		0.6478174818886375	1614	FAKOJBMH_01090	group_777	BB_J24	conserved hypothetical protein		0.6159659574468085	0.876674816625917
849	group_1361	0.0997	0.134	0.228	-0.613	0.519	-0.373	-0.523	-0.201	-0.539	0.896	0.103	-0.225	0.623	-0.979	0.174	0.435	MDS3		0.6420651529995461	1830	OJJAJGLG_01067	group_1361	BB_O08	conserved hypothetical protein		0.6408126984126984	0.876674816625917
268	potD	0.955	0.674	0.228	-0.749	0.616	0.283	-0.618	-0.225	-0.336	0.92	-0.107	-0.138	0.653	-1.08	0.168	0.421	MDS3		0.6420651529995461	200	CCPCLGGI_00210	potD	BB_0639	spermidine/putrescine ABC transporter, spermidine/putrescine-binding periplasmic protein		0.9361696113074205	0.876674816625917
197	fruA_2	0.976	0.9	0.229	-0.884	7.96	0.455	-0.593	-0.226	-0.361	0.825	-0.0473	-0.155	0.609	-0.995	0.151	0.413		bad-chisq	0.640164517660112	418	CCPCLGGI_00449	fruA_2	BB_0408	pts system, fructose-specific iiabc component		0.9709179528838343	0.876674816625917
393	group_765	0.77	0.00932	0.229	0.494	0.413	-0.812	-0.568	-0.252	-0.271	0.744	-0.0752	0.122	0.398	-0.895	0.208	0.464	MDS6		0.640164517660112	1522	DCJNHIBD_00983	group_765	BB_J27	efflux ABC transporter, permease protein		0.45816	0.876674816625917
324	arnC	0.928	0.493	0.229	-0.622	0.518	0.145	-0.608	-0.255	-0.417	0.923	-0.0696	-0.0787	0.656	-0.997	0.172	0.345	MDS10		0.640164517660112	265	CCPCLGGI_00283	arnC	BB_0572	glycosyl transferase		0.8944370179948588	0.876674816625917
1264	group_2409	0.0137	0.698	0.23	1.3	0.992	-0.428	-0.573	-0.197	-0.405	0.84	-0.0618	-0.158	0.691	-0.995	0.133	0.414	MDS7	bad-chisq	0.638272163982407	2499	KHBBIPCO_00978	group_2409	BB_0280	flagellar motor apparatus		0.9361696113074205	0.876674816625917
258	group_352	0.959	0.936	0.231	-0.803	0.661	0.336	-0.643	-0.243	-0.385	0.92	-0.0285	-0.193	0.64	-1.07	0.151	0.412	MDS10		0.6363880201078557	284	CCPCLGGI_00303	group_352	BB_N34	BdrQ		0.984447806354009	0.876674816625917
1189	mlpC_1	0.0172	0.345	0.231	-1.01	0.97	-0.386	-0.584	-0.185	-0.359	0.792	-0.0542	-0.136	0.623	-0.951	0.15	0.412	MDS1	bad-chisq	0.6363880201078557	1976	KHMPAEIP_01250	mlpC_1	BB_S30	lipoprotein	S	0.7542229007633587	0.876674816625917
102	kinE	0.986	0.698	0.231	-1.29	8.0	0.86	-0.58	-0.209	-0.356	0.847	-0.102	-0.157	0.635	-1.04	0.142	0.413	MDS8	bad-chisq	0.6363880201078557	81	CCPCLGGI_00084	kinE	BB_0764	sensory transduction histidine kinase, putative		0.9361696113074205	0.876674816625917
284	group_942	0.948	0.62	0.234	-0.708	0.592	0.239	-0.625	-0.255	-0.369	0.914	-0.00349	-0.15	0.622	-1.05	0.156	0.384	MDS10		0.6307841425898572	779	CCPCLGGI_00822	group_942	BB_0029	YaiI/YqxD family protein		0.9272599118942731	0.876674816625917
537	group_581	0.447	0.68	0.236	-0.388	0.329	-0.258	-0.664	-0.0939	-0.446	0.863	-0.192	-0.324	0.659	-1.11	0.134	0.289	MDS10		0.6270879970298935	1476	MEJHBAGP_01020	group_581	BB_G30	conserved hypothetical protein		0.9361696113074205	0.876674816625917
289	group_486	0.945	0.789	0.236	-0.693	0.581	0.221	-0.626	-0.252	-0.384	0.922	-0.0913	-0.178	0.627	-1.1	0.151	0.382	MDS10		0.6270879970298935	261	CCPCLGGI_00279	group_486	BB_0576	conserved hypothetical protein		0.9361696113074205	0.876674816625917
981	group_2009	0.0515	0.62	0.237	1.96	1.93	-0.507	-0.65	-0.236	0.181	0.884	1.21	-0.117	0.605	-0.951	0.146	0.427		high-bse	0.6252516539898961	2034	OPFCEHCP_01050	group_2009	BB_J18	borrelia family of unknown function		0.9272599118942731	0.876674816625917
274	group_353	0.955	0.674	0.238	-0.75	0.631	0.284	-0.613	-0.231	-0.39	0.922	-0.068	-0.218	0.653	-1.07	0.168	0.371	MDS10		0.623423042943488	288	CCPCLGGI_00307	group_353	BB_0549	conserved hypothetical protein		0.9361696113074205	0.876674816625917
88	group_1525	0.986	0.698	0.239	-1.38	8.0	0.948	-0.59	-0.222	-0.308	0.863	-0.148	-0.0592	0.578	-1.1	0.15	0.413	MDS9	bad-chisq	0.6216020990518624	478	CCPCLGGI_00511	group_1525	BB_0346	export chaperone		0.9361696113074205	0.876674816625917
1291	mlpD_3	0.0103	0.035	0.239	1.73	0.573	-0.424	-0.547	-0.163	-0.379	0.793	-0.0576	-0.136	0.557	-0.909	0.0821	0.412	MDS9	bad-chisq	0.6216020990518624	2216	GAFEJMFM_01288	mlpD_3	BB_S30	lipoprotein	S	0.5903826086956522	0.876674816625917
348	group_609	0.88	0.303	0.239	-0.466	0.394	-0.0219	-0.613	-0.237	-0.35	0.811	-0.0376	-0.16	0.68	-1.03	0.151	0.335	MDS10		0.6216020990518624	20	CCPCLGGI_00022	group_609	BB_0826	conserved hypothetical protein		0.7542229007633587	0.876674816625917
68	mbl	0.99	0.354	0.24	-1.52	8.01	1.09	-0.586	-0.221	-0.338	0.783	-0.112	-0.0843	0.598	-1.04	0.152	0.413		bad-chisq	0.619788758288394	127	CCPCLGGI_00133	mbl	BB_0715	cell division protein FtsA, putative		0.7542229007633587	0.876674816625917
5	group_1115	0.99	0.354	0.24	-1.52	8.01	1.09	-0.586	-0.221	-0.338	0.783	-0.112	-0.0843	0.598	-1.04	0.152	0.413		bad-chisq	0.619788758288394	274	CCPCLGGI_00293	group_1115	BB_0563	conserved hypothetical protein		0.7542229007633587	0.876674816625917
1319	group_2262	0.0103	0.354	0.24	1.52	0.814	-0.425	-0.586	-0.221	-0.338	0.783	-0.112	-0.0843	0.598	-1.04	0.152	0.413		bad-chisq	0.619788758288394	2331	LLGEFJJO_01233	group_2262	BB_0459	tetratricopeptide repeat domain protein		0.7542229007633587	0.876674816625917
7	rplB	0.99	0.354	0.24	-1.52	8.01	1.09	-0.586	-0.221	-0.338	0.783	-0.112	-0.0843	0.598	-1.04	0.152	0.413		bad-chisq	0.619788758288394	351	CCPCLGGI_00373	rplB	BB_0481	ribosomal protein L2		0.7542229007633587	0.876674816625917
74	oppB	0.99	0.354	0.241	-1.52	8.01	1.1	-0.551	-0.208	-0.39	0.82	-0.0589	-0.208	0.665	-0.979	0.14	0.43		bad-chisq	0.6179829574251317	492	CCPCLGGI_00525	oppB	BB_0332	ABC transporter, permease protein		0.7542229007633587	0.876674816625917
1236	group_553	0.0172	0.0625	0.242	-1.55	0.627	-0.381	-0.55	-0.24	-0.388	0.786	-0.0165	-0.137	0.521	-0.812	0.188	0.407		bad-chisq	0.6161846340195687	1160	CCPCLGGI_01258	group_553	BB_0163	conserved hypothetical protein		0.6159659574468085	0.876674816625917
590	group_584	0.364	0.623	0.243	-0.492	0.426	-0.251	-0.73	-0.0309	-0.232	0.712	-0.0383	-0.449	0.678	-1.05	0.147	0.413	MDS1		0.6143937264016879	1532	DCJNHIBD_00993	group_584	BB_J34	putative lipoprotein	S	0.9272599118942731	0.876674816625917
737	group_788	0.196	0.0659	0.244	-0.509	0.44	-0.333	-0.466	-0.178	-0.494	0.769	0.134	-0.372	0.619	-1.12	0.201	0.448	MDS6		0.6126101736612706	1747	JAEJLJHM_00972	group_788	BB_L38	BppC		0.6159659574468085	0.876674816625917
465	group_98	0.533	0.101	0.244	-0.368	0.316	-0.235	-0.478	-0.259	-0.329	0.899	-0.236	-0.257	0.557	-1.08	0.0737	0.551	MDS1		0.6126101736612706	1087	CCPCLGGI_01157	group_98	BB_L38	BppC		0.6159659574468085	0.876674816625917
940	group_1388	0.055	0.428	0.244	0.658	0.564	-0.468	-0.607	-0.247	-0.375	0.896	-0.0393	-0.169	0.622	-1.05	0.177	0.355	MDS10		0.6126101736612706	1965	KHMPAEIP_01052	group_1388	BB_0821	tRNA delta(2)-isopentenylpyrophosphate transferase		0.8346314243759176	0.876674816625917
850	group_148	0.0997	0.0129	0.244	0.543	0.468	-0.483	-0.566	-0.14	-0.422	0.862	-0.0773	-0.146	0.505	-0.934	0.115	0.398	MDS10		0.6126101736612706	1678	OANOCMKI_01204	group_148	BB_S33	BBC01		0.45816	0.876674816625917
86	group_1215	0.986	0.698	0.245	-1.28	8.0	0.851	-0.573	-0.198	-0.405	0.841	-0.0627	-0.0687	0.69	-0.994	0.133	0.413	MDS7	bad-chisq	0.6108339156354675	731	CCPCLGGI_00770	group_1215	BB_0083	conserved hypothetical protein		0.9361696113074205	0.876674816625917
813	group_795	0.127	0.00125	0.246	-1.16	1.07	-0.289	-0.306	-0.0598	0.0391	0.293	-0.0451	-0.572	0.657	-1.04	0.177	0.419			0.6090648928966209	1792	JAEJLJHM_01177	group_795	BB_N38	ErpP protein	S	0.4482	0.876674816625917
280	group_3147	0.955	0.462	0.249	-1.78	1.51	1.27	-0.703	-0.257	0.119	1.03	-0.588	-0.0476	0.361	-1.86	0.149	0.434			0.6038006529042637	907	CCPCLGGI_00956	group_3147	BB_D22	conserved hypothetical protein		0.87648	0.876674816625917
678	group_1012	0.258	0.327	0.249	-0.633	0.562	-0.268	-0.913	-0.0374	-0.319	0.885	-0.038	-0.172	0.644	-1.03	0.125	0.39			0.6038006529042637	1581	DCJNHIBD_01254	group_1012	BB_Q48	conserved hypothetical protein		0.7542229007633587	0.876674816625917
719	group_791	0.206	0.0618	0.249	-0.484	0.423	-0.333	-0.475	-0.184	-0.481	0.753	0.125	-0.373	0.628	-1.12	0.192	0.417	MDS1		0.6038006529042637	1767	JAEJLJHM_01003	group_791	BB_M04	lyme disease proteins of unknown function		0.6159659574468085	0.876674816625917
1106	group_1838	0.0275	0.364	0.25	-1.02	0.93	-0.404	-0.595	-0.268	-0.355	0.853	-0.0657	-0.167	0.642	-1.02	-0.0398	0.422	MDS9		0.6020599913279624	1719	OFHDCNNN_01239	group_1838	BB_0398	lipoprotein, putative	P-IM	0.7542229007633587	0.876674816625917
376	group_733	0.821	0.735	0.25	-0.519	0.452	-0.00517	-0.654	-0.325	-0.49	1.01	-0.0781	-0.369	0.638	-0.971	0.153	0.226	MDS10		0.6020599913279624	1145	CCPCLGGI_01239	group_733	BB_G0036	hypothetical protein		0.9361696113074205	0.876674816625917
108	group_660	0.986	0.698	0.25	-1.3	8.0	0.873	-0.592	-0.227	-0.388	0.868	-0.000145	-0.122	0.623	-0.951	0.15	0.413		bad-chisq	0.6020599913279624	452	CCPCLGGI_00485	group_660	BB_0373	P31-23 protein		0.9361696113074205	0.876674816625917
804	group_1661	0.144	0.992	0.25	0.815	0.718	-0.553	-0.574	0.0075	-0.468	0.867	-0.0916	-0.145	0.871	-1.17	0.658	0.446	MDS9		0.6020599913279624	1246	AHLIMJDN_01167	group_1661	BB_0202	hemolysin, putative		0.9934962292609352	0.876674816625917
111	group_701	0.986	0.698	0.25	-1.3	8.0	0.873	-0.592	-0.227	-0.388	0.868	-0.000145	-0.122	0.623	-0.951	0.15	0.413		bad-chisq	0.6020599913279624	778	CCPCLGGI_00821	group_701	BB_0030	signal peptidase I		0.9361696113074205	0.876674816625917
738	group_1267	0.196	0.349	0.251	0.601	0.53	-0.552	-0.733	-0.222	-0.539	0.588	-0.116	-0.327	0.898	-1.19	0.0745	0.439	MDS6		0.6003262785189618	1192	AHLIMJDN_00863	group_1267	BB_E17	conserved hypothetical protein		0.7542229007633587	0.876674816625917
161	group_892	0.986	0.698	0.252	-1.29	8.0	0.865	-0.592	-0.226	-0.387	0.867	-0.000569	-0.121	0.623	-0.951	0.15	0.413	MDS5	bad-chisq	0.5985994592184559	506	CCPCLGGI_00539	group_892	BB_0315	conserved hypothetical protein		0.9361696113074205	0.876674816625917
961	group_1063	0.0515	0.559	0.254	0.87	0.776	-0.481	-0.693	-0.278	-0.497	1.0	-0.0576	0.0975	0.631	-1.01	0.152	0.428	MDS9		0.595166283380062	2032	DIFHMJPJ_01254	group_1063	BB_O28	lipoprotein	S	0.9210322580645163	0.876674816625917
409	group_1272	0.722	0.0682	0.254	0.677	0.607	-0.925	-0.349	-0.117	-0.597	1.21	-0.381	0.0382	0.656	-0.721	0.199	0.391	MDS6		0.595166283380062	1259	AHLIMJDN_01232	group_1272	BB_K54	conserved hypothetical protein		0.6159659574468085	0.876674816625917
1064	group_1248	0.0344	0.971	0.255	0.955	0.835	-0.467	-0.582	-0.149	-0.397	0.852	-0.0755	-0.168	0.862	-1.16	0.0894	0.432	MDS7		0.5934598195660449	1052	CCPCLGGI_01119	group_1248	BB_Q29	conserved hypothetical protein		0.984447806354009	0.876674816625917
748	group_1857	0.189	0.0546	0.256	-0.529	0.469	-0.333	-0.458	-0.179	-0.485	0.746	0.163	-0.391	0.618	-1.13	0.203	0.431	MDS6		0.5917600346881504	1761	JAEJLJHM_00995	group_1857	BB_N12	conserved hypothetical protein		0.6159659574468085	0.876674816625917
1145	group_2099	0.0241	0.9	0.257	0.893	1.23	-0.429	-0.578	-0.222	-0.418	0.861	-0.0636	-0.135	0.62	-0.949	0.181	0.384	MDS10	bad-chisq	0.5900668766687055	2159	CABLLEJJ_00512	group_2099	BB_0437	chromosomal replication initiator protein DnaA		0.9709179528838343	0.876674816625917
1088	group_1795	0.0309	0.809	0.257	0.68	1.43	-0.427	-0.594	-0.228	-0.404	0.741	-0.0669	-0.0732	0.624	-0.952	0.151	0.413	MDS4	bad-chisq	0.5900668766687055	1605	FAKOJBMH_00983	group_1795	BB_0802	ribosome-binding factor A		0.9424140350877194	0.876674816625917
761	group_1336	0.175	0.831	0.257	-0.396	0.351	-0.361	-0.641	-0.225	-0.321	0.868	-0.0556	-0.203	0.683	-1.05	0.0412	0.428	MDS9		0.5900668766687055	1704	JKKDDLLD_01158	group_1336	BB_U09	TM2 domain family		0.9488976784178847	0.876674816625917
204	group_653	0.976	0.9	0.257	-0.893	7.97	0.465	-0.578	-0.222	-0.418	0.861	-0.0636	-0.135	0.62	-0.949	0.181	0.384	MDS10	bad-chisq	0.5900668766687055	379	CCPCLGGI_00406	group_653	BB_0452	chromate transporter superfamily		0.9709179528838343	0.876674816625917
395	group_744	0.773	0.524	0.259	-0.367	0.325	-0.148	-0.636	-0.231	-0.381	0.731	-0.12	-0.169	0.724	-0.999	0.158	0.423	MDS4		0.5867002359187482	1264	AHLIMJDN_01244	group_744	BB_O34	BdrM		0.8944370179948588	0.876674816625917
566	group_1252	0.405	0.971	0.259	-0.385	0.343	-0.275	-0.65	-0.307	-0.353	0.874	-0.0332	-0.131	0.536	-1.04	-0.0109	0.668	MDS10		0.5867002359187482	1090	CCPCLGGI_01161	group_1252	BB_P33	PF-49 protein		0.984447806354009	0.876674816625917
680	group_425	0.247	0.618	0.26	-0.509	0.458	-0.305	-0.805	-0.0737	-0.345	0.828	-0.0198	-0.144	0.646	-1.09	0.16	0.386	MDS1		0.585026652029182	1410	JAAKCDKC_01080	group_425	BB_O24	hemolysin accessory protein		0.9272599118942731	0.876674816625917
354	group_40	0.863	0.939	0.26	0.42	0.376	-0.792	-0.611	-0.263	-0.376	0.864	-0.12	-0.18	0.691	-1.08	0.167	0.407	MDS1		0.585026652029182	1053	CCPCLGGI_01120	group_40	BB_Q28	conserved hypothetical protein		0.984447806354009	0.876674816625917
224	group_620	0.973	0.859	0.26	-0.777	7.96	0.349	-0.576	-0.211	-0.408	0.848	-0.0614	-0.182	0.659	-0.974	0.143	0.395	MDS10	bad-chisq	0.585026652029182	86	CCPCLGGI_00090	group_620	BB_0758	conserved hypothetical protein	S	0.9602289562289562	0.876674816625917
946	group_219	0.0584	0.335	0.261	0.952	0.88	-0.494	-0.717	-0.292	-0.52	1.1	-0.0154	0.191	0.63	-1.01	0.151	0.43			0.583359492661719	1804	JAEJLJHM_01248	group_219	BB_F0041	outer surface protein VlsE1		0.7542229007633587	0.876674816625917
203	nagZ_1	0.979	0.634	0.261	-0.845	7.98	0.42	-0.56	-0.199	-0.332	0.815	-0.0417	-0.117	0.651	-1.02	0.142	0.393	MDS10	bad-chisq	0.583359492661719	218	CCPCLGGI_00231	nagZ_1	BB_0620	beta-glucosidase, putative		0.9272599118942731	0.876674816625917
434	group_715	0.619	0.0858	0.262	-0.517	0.461	-0.113	-0.665	-0.0151	-0.408	0.812	0.27	-0.316	0.386	-0.86	0.22	0.457			0.5816987086802545	912	CCPCLGGI_00961	group_715	BB_0254	single-stranded-DNA-specific exonuclease RecJ		0.6159659574468085	0.876674816625917
260	csd	0.959	0.936	0.262	-0.777	0.684	0.31	-0.625	-0.241	-0.45	0.947	-0.0823	-0.133	0.671	-1.04	0.146	0.372	MDS7		0.5816987086802545	730	CCPCLGGI_00769	csd	BB_0084	aminotransferase, class V superfamily		0.984447806354009	0.876674816625917
1309	group_1908	0.0103	0.15	0.262	-1.81	0.573	-0.387	-0.533	-0.198	-0.461	0.777	-0.284	-0.141	0.629	-0.953	0.153	0.409	MDS5	bad-chisq	0.5816987086802545	1880	KIDCBPBH_01233	group_1908	BB_K22	borrelia family of unknown function		0.6408126984126984	0.876674816625917
435	group_101	0.622	0.693	0.263	0.318	0.285	-0.628	-0.632	-0.281	-0.346	0.961	-0.0552	-0.154	0.575	-0.974	0.204	0.353	MDS7		0.5800442515102421	1278	PFDKALEN_01209	group_101	BB_S37	BdrE		0.9361696113074205	0.876674816625917
339	group_32	0.904	0.584	0.264	0.497	0.451	-0.88	-0.568	-0.232	-0.362	0.893	-0.14	-0.186	0.687	-1.05	0.204	0.47	MDS4		0.5783960731301689	1061	CCPCLGGI_01129	group_32	BB_L12	conserved hypothetical protein		0.921500575373993	0.876674816625917
853	group_1884	0.0997	0.134	0.265	-0.568	0.52	-0.377	-0.525	-0.197	-0.539	0.891	0.0658	-0.222	0.617	-0.976	0.166	0.434	MDS3		0.5767541260631921	1826	OJJAJGLG_01052	group_1884	BB_Q30	holin, BlyA family		0.6408126984126984	0.876674816625917
540	group_144	0.433	0.324	0.266	-0.61	0.55	-0.167	-0.76	0.0666	-0.0944	0.52	0.0268	-0.0985	0.686	-1.06	0.12	0.478	MDS2		0.575118363368933	1331	OJICOLNA_00967	group_144	BB_G32	putative replicative helicase		0.7542229007633587	0.876674816625917
396	group_764	0.763	0.0117	0.266	0.455	0.411	-0.778	-0.568	-0.252	-0.291	0.75	-0.0628	0.0996	0.399	-0.922	0.207	0.46	MDS6		0.575118363368933	1521	DCJNHIBD_00982	group_764	BB_J28	conserved hypothetical protein		0.45816	0.876674816625917
134	group_1227	0.983	0.98	0.266	-1.13	7.99	0.702	-0.589	-0.218	-0.422	0.867	-0.0643	-0.168	0.652	-0.969	0.143	0.413	MDS6	bad-chisq	0.575118363368933	795	CCPCLGGI_00838	group_1227	BB_0013	conserved hypothetical protein		0.984447806354009	0.876674816625917
762	group_252	0.172	0.687	0.267	0.571	0.523	-0.53	-0.699	-0.29	-0.117	0.974	0.16	0.0285	0.569	-1.18	0.151	0.398			0.5734887386354247	1600	FAKOJBMH_00856	group_252	BB_G23	conserved hypothetical protein		0.9361696113074205	0.876674816625917
454	group_545	0.546	0.9	0.268	-1.16	1.11	0.194	-0.301	-0.84	-0.548	1.52	0.687	0.0435	0.584	-0.986	0.136	0.368			0.5718652059712112	1027	CCPCLGGI_01093	group_545	BB_0151	N-acetylglucosamine-6-phosphate deacetylase		0.9709179528838343	0.876674816625917
882	group_199	0.079	0.0555	0.268	-0.635	0.588	-0.384	-0.523	-0.186	-0.302	0.887	-0.0436	-0.308	0.592	-1.01	0.163	0.451			0.5718652059712112	1069	CCPCLGGI_01139	group_199	BB_J13	conserved hypothetical protein		0.6159659574468085	0.876674816625917
166	group_13	0.979	0.188	0.269	-0.782	7.98	0.359	-0.554	-0.181	-0.341	0.798	0.0144	-0.135	0.597	-0.935	0.182	0.413	MDS5	bad-chisq	0.5702477199975919	958	CCPCLGGI_01008	group_13	BB_L06	conserved hypothetical protein		0.6967688311688313	0.876674816625917
837	group_752	0.11	0.248	0.269	0.749	0.691	-0.513	-0.539	-0.301	-0.476	0.958	-0.0887	-0.45	0.606	-0.999	0.161	-0.0191			0.5702477199975919	1366	OJICOLNA_01115	group_752	BB_L40	ErpB8 protein	S	0.7434401805869075	0.876674816625917
287	group_1198	0.945	0.789	0.269	-0.637	0.572	0.17	-0.627	-0.237	-0.368	0.91	-0.0555	-0.107	0.662	-1.04	0.148	0.389	MDS3		0.5702477199975919	627	CCPCLGGI_00665	group_1198	BB_0192	conserved hypothetical protein		0.9361696113074205	0.876674816625917
780	group_1809	0.162	0.109	0.269	-1.51	3.22	-0.165	-0.557	-0.659	-0.0898	0.715	-0.0166	-0.0078	1.41	-1.46	0.901	0.407		high-bse	0.5702477199975919	1657	OANOCMKI_01072	group_1809	BB_I16	virulent strain-associated repetitive antigen A (VraA protein)	S	0.6159659574468085	0.876674816625917
452	group_59	0.546	0.9	0.27	0.433	0.396	-0.67	-0.554	-0.243	-0.221	0.658	0.00234	-0.115	0.757	-1.29	0.383	0.669	MDS3		0.5686362358410126	1257	AHLIMJDN_01180	group_59	BB_O39	ErpL protein	S	0.9709179528838343	0.876674816625917
714	group_122	0.213	0.0734	0.27	-0.447	0.408	-0.337	-0.483	-0.189	-0.48	0.759	0.0905	-0.358	0.63	-1.12	0.176	0.438	MDS1		0.5686362358410126	1758	JAEJLJHM_00992	group_122	BB_L15	conserved hypothetical protein		0.6159659574468085	0.876674816625917
751	mlpJ_3	0.182	0.0441	0.27	0.575	0.526	-0.534	-0.352	-0.362	-0.404	0.854	-0.0899	-0.164	0.622	-1.01	0.15	0.476			0.5686362358410126	1591	DCJNHIBD_01293	mlpJ_3	BB_Q35	MlpJ	S	0.603760824742268	0.876674816625917
190	group_980	0.979	0.634	0.271	-0.872	7.98	0.447	-0.585	-0.221	-0.351	0.81	-0.0442	-0.126	0.638	-0.903	0.151	0.413	MDS9	bad-chisq	0.5670307091255943	94	CCPCLGGI_00098	group_980	BB_0749	conserved hypothetical protein		0.9272599118942731	0.8777756097560976
645	group_569	0.309	0.519	0.272	-0.446	0.41	-0.294	-0.582	-0.425	-0.237	0.832	-0.0437	-0.151	0.607	-1.0	0.0873	0.417	MDS2		0.5654310959658012	1140	CCPCLGGI_01234	group_569	BB_M38	ErpK protein	S	0.8944370179948588	0.8780423529411766
418	group_712	0.698	0.0306	0.274	-0.823	0.756	0.141	-0.177	-0.499	-0.224	0.932	-0.317	-0.113	0.765	-0.63	0.138	0.332			0.562249437179612	888	CCPCLGGI_00933	group_712	BB_H09	type I restriction enzyme r protein n terminus (hsdr_n)		0.5903826086956522	0.8780423529411766
115	group_860	0.986	0.698	0.274	-1.19	8.0	0.769	-0.565	-0.192	-0.342	0.819	-0.0955	-0.186	0.664	-1.05	0.135	0.414		bad-chisq	0.562249437179612	310	CCPCLGGI_00332	group_860	BB_0526	conserved hypothetical protein		0.9361696113074205	0.8780423529411766
255	group_161	0.962	0.736	0.274	-0.742	0.672	0.281	-0.608	-0.236	-0.413	0.918	-0.043	-0.17	0.648	-1.03	0.173	0.432	MDS4		0.562249437179612	1018	CCPCLGGI_01084	group_161	BB_B28	putative ankyrin repeat protein		0.9361696113074205	0.8780423529411766
1146	group_2139	0.0241	0.9	0.276	-0.878	1.31	-0.384	-0.6	-0.175	-0.356	0.794	-0.052	-0.138	0.627	-0.955	0.151	0.618	MDS10	bad-chisq	0.5590909179347823	2209	ACGAHNKG_01256	group_2139	BB_K52	putative lipoprotein	S	0.9709179528838343	0.8780423529411766
846	group_1025	0.0962	0.284	0.276	-1.12	1.1	-0.324	-0.763	-0.0899	-0.363	0.835	-0.0257	-0.201	0.625	-1.07	0.153	1.24			0.5590909179347823	1697	FCECMJMA_01235	group_1025	BB_Q15	conserved hypothetical protein		0.7542229007633587	0.8780423529411766
27	group_1540	0.99	0.354	0.277	-1.45	8.02	1.02	-0.568	-0.216	-0.331	0.833	-0.106	-0.0952	0.602	-1.03	0.153	0.378	MDS10	bad-chisq	0.5575202309355514	661	CCPCLGGI_00699	group_1540	BB_0157	conserved hypothetical protein		0.7542229007633587	0.8780423529411766
25	group_1534	0.99	0.354	0.277	-1.45	8.02	1.02	-0.568	-0.216	-0.331	0.833	-0.106	-0.0952	0.602	-1.03	0.153	0.378	MDS10	bad-chisq	0.5575202309355514	588	CCPCLGGI_00622	group_1534	BB_0231	hypothetical protein		0.7542229007633587	0.8780423529411766
105	group_527	0.986	0.698	0.278	-1.25	8.0	0.824	-0.584	-0.214	-0.416	0.859	-0.0639	-0.123	0.619	-0.948	0.192	0.413	MDS9	bad-chisq	0.5559552040819237	685	CCPCLGGI_00723	group_527	BB_0130	conserved hypothetical protein		0.9361696113074205	0.8780423529411766
316	group_547	0.928	0.493	0.279	-0.56	0.515	0.087	-0.597	-0.249	-0.39	0.924	-0.0419	-0.142	0.667	-1.01	0.149	0.321	MDS10		0.5543957967264024	1030	CCPCLGGI_01096	group_547	BB_A19	borrelia family of unknown function		0.8944370179948588	0.8780423529411766
771	group_982	0.165	0.151	0.279	-1.07	1.02	-0.256	-0.266	-0.0395	-0.114	1.45	-0.0258	0.395	0.657	-1.03	0.135	0.415	MDS4		0.5543957967264024	1347	OJICOLNA_01019	group_982	BB_M33	PF-49 protein		0.6408126984126984	0.8780423529411766
335	group_126	0.911	0.82	0.28	-0.963	0.879	0.443	-0.7	-0.264	0.104	1.04	-0.573	-0.233	0.603	-1.05	0.148	0.448	MDS4		0.5528419686577808	904	CCPCLGGI_00952	group_126	BB_K52	putative lipoprotein	S	0.9479172413793103	0.8780423529411766
236	group_718	0.969	0.255	0.28	0.885	0.864	-1.29	-0.57	-0.231	-0.354	0.841	-0.0954	-0.175	0.656	-1.03	0.196	0.425	MDS9		0.5528419686577808	931	CCPCLGGI_00980	group_718	BB_H29	putative plasmid partition protein		0.7542229007633587	0.8780423529411766
397	group_60	0.773	0.828	0.281	0.337	0.314	-0.691	-0.639	-0.203	-0.368	0.917	-0.113	-0.185	0.641	-1.04	0.201	0.343	MDS10		0.5512936800949201	959	CCPCLGGI_01009	group_60	BB_M07	conserved hypothetical protein		0.9479172413793103	0.8780423529411766
818	group_973	0.113	0.603	0.281	0.587	0.549	-0.499	-0.712	-0.28	-0.317	0.822	-0.248	0.0239	0.58	-1.17	0.154	0.431			0.5512936800949201	1837	OJJAJGLG_01199	group_973	BB_O34	BdrM		0.921500575373993	0.8780423529411766
997	group_1407	0.0447	0.674	0.282	1.26	1.25	-0.488	-0.647	-0.236	-0.0592	0.905	0.658	-0.155	0.623	-1.02	0.153	0.434			0.549750891680639	2039	OPFCEHCP_01204	group_1407	BB_S30	lipoprotein	S	0.9361696113074205	0.8781438515081206
909	group_1057	0.0687	0.173	0.283	0.566	0.53	-0.469	-0.578	-0.148	-0.401	0.853	-0.0747	-0.167	0.635	-1.02	0.267	0.406	MDS9		0.5482135644757098	1978	KHMPAEIP_01267	group_1057	BB_Q35	MlpJ	S	0.6878562874251496	0.8781438515081206
789	group_1021	0.155	0.0105	0.284	0.947	0.876	-0.578	-0.565	0.0924	-0.522	0.868	-0.0913	-0.123	0.224	-0.754	-0.321	0.43			0.5466816599529624	1655	OANOCMKI_01017	group_1021	BB_B19	outer surface protein C (OspC)	S	0.45816	0.8781438515081206
673	group_402	0.261	0.0336	0.284	-0.393	0.369	-0.329	-0.493	-0.227	-0.454	0.781	0.0753	-0.335	0.542	-1.05	0.195	0.44	MDS6		0.5466816599529624	971	CCPCLGGI_01021	group_402	BB_L19	conserved hypothetical protein		0.5903826086956522	0.8781438515081206
675	group_250	0.247	0.618	0.285	-0.532	0.503	-0.297	-0.816	-0.102	-0.343	0.88	-0.0319	-0.169	0.663	-1.07	0.067	0.14	MDS9		0.5451551399914898	1546	DCJNHIBD_01129	group_250	BB_L40	ErpB8 protein	S	0.9272599118942731	0.8781438515081206
53	group_482	0.99	0.354	0.285	-1.43	8.01	1.0	-0.576	-0.216	-0.322	0.832	0.0829	-0.0935	0.623	-0.952	0.151	0.413		bad-chisq	0.5451551399914898	242	CCPCLGGI_00260	group_482	BB_0595	conserved hypothetical protein		0.7542229007633587	0.8781438515081206
1259	group_2094	0.0137	0.698	0.291	1.14	0.997	-0.424	-0.565	-0.193	-0.345	0.821	-0.0944	-0.107	0.662	-1.05	0.135	0.413	MDS8	bad-chisq	0.5361070110140927	2148	CABLLEJJ_00380	group_2094	BB_N28	lipoprotein	S	0.9361696113074205	0.886348623853211
1233	group_2765	0.0137	0.158	0.291	1.06	0.917	-0.422	-0.511	-0.227	-0.368	0.793	-0.0567	-0.137	0.624	-0.952	0.152	0.458		bad-chisq	0.5361070110140927	2861	LIBDOBIH_01249	group_2765	BB_R28	lipoprotein	S	0.6476049382716049	0.886348623853211
156	ydcV	0.983	0.0625	0.291	1.44	8.05	-1.82	-0.526	-0.208	-0.314	0.742	-0.048	-0.0797	0.604	-0.939	0.112	0.409	MDS6	bad-chisq	0.5361070110140927	199	CCPCLGGI_00209	ydcV	BB_0640	binding-protein-dependent transport systems inner membrane component domain protein		0.6159659574468085	0.886348623853211
1240	group_1070	0.0137	0.698	0.291	1.14	0.997	-0.424	-0.565	-0.193	-0.345	0.821	-0.0944	-0.107	0.662	-1.05	0.135	0.413	MDS8	bad-chisq	0.5361070110140927	2149	CABLLEJJ_00381	group_1070	BB_0217	phosphate ABC transporter, permease protein PstA		0.9361696113074205	0.886348623853211
807	group_1356	0.124	0.346	0.291	0.589	0.565	-0.505	-0.731	-0.294	-0.407	0.89	-0.212	0.108	0.603	-1.1	0.153	0.431	MDS3		0.5361070110140927	1801	JAEJLJHM_01235	group_1356	BB_F23	PF49		0.7542229007633587	0.886348623853211
375	group_3076	0.814	0.975	0.292	0.363	0.346	-0.726	-0.663	-0.205	-0.352	0.849	-0.0389	-0.172	0.688	-1.06	0.158	0.349	MDS1		0.5346171485515817	1051	CCPCLGGI_01118	group_3076	BB_Q30	holin, BlyA family		0.984447806354009	0.8873454545454544
84	group_1161	0.986	0.698	0.294	-1.22	8.01	0.796	-0.573	-0.23	-0.412	0.856	-0.0633	-0.124	0.624	-0.951	0.151	0.425		bad-chisq	0.5316526695878427	444	CCPCLGGI_00477	group_1161	BB_0381	trehalase		0.9361696113074205	0.8873454545454544
62	group_687	0.99	0.354	0.294	-1.41	8.02	0.987	-0.569	-0.201	-0.345	0.829	-0.0978	-0.0967	0.685	-0.9	0.14	0.413		bad-chisq	0.5316526695878427	659	CCPCLGGI_00697	group_687	BB_0159	conserved hypothetical protein		0.7542229007633587	0.8873454545454544
793	group_1014	0.148	0.85	0.294	0.566	0.539	-0.516	-0.733	-0.293	-0.43	0.554	-0.0234	-0.0568	0.625	-1.04	0.143	0.42	MDS4		0.5316526695878427	1606	FAKOJBMH_01001	group_1014	BB_T03	conserved hypothetical protein		0.9602289562289562	0.8873454545454544
517	group_586	0.464	0.859	0.298	-0.334	0.321	-0.276	-0.65	-0.116	-0.431	0.875	-0.173	-0.303	0.674	-1.11	0.124	0.308	MDS10		0.5257837359237448	1541	DCJNHIBD_01063	group_586	BB_G28	conserved hypothetical protein		0.9602289562289562	0.8973786848072561
344	group_187	0.897	0.471	0.299	-0.46	0.441	-0.0191	-0.603	-0.248	-0.39	0.901	-0.0623	-0.148	0.672	-0.988	0.143	0.311	MDS10		0.5243288116755703	620	CCPCLGGI_00658	group_187	BB_R45	phage terminase, large subunit, pbsx family		0.8897411095305832	0.8983529411764706
1012	group_1300	0.0412	0.496	0.301	0.681	0.66	-0.459	-0.615	-0.231	-0.422	0.839	-0.08	-0.226	0.625	-1.01	0.218	0.39			0.5214335044061567	1437	FFCAMEMO_00983	group_1300	BB_0303	phospho-N-acetylmuramoyl-pentapeptide-transferase		0.8944370179948588	0.9023205417607224
1226	group_2241	0.0172	0.372	0.303	1.09	1.1	-0.425	-0.571	-0.21	-0.256	0.811	0.191	-0.133	0.621	-0.953	0.151	0.414		bad-chisq	0.518557371497695	2310	FPDEKJLO_01228	group_2241	BB_0306	S-adenosyl-methyltransferase MraW		0.7542229007633587	0.9034541910331384
863	group_567	0.0962	0.886	0.304	0.576	0.559	-0.489	-0.682	-0.262	-0.242	0.991	-0.0724	-0.0339	0.671	-0.862	0.151	0.431	MDS2		0.5171264163912462	1793	JAEJLJHM_01198	group_567	BB_N34	BdrQ		0.9709179528838343	0.9034541910331384
524	group_439	0.457	0.823	0.304	-0.33	0.322	-0.28	-0.644	-0.113	-0.432	0.883	-0.172	-0.302	0.668	-1.1	0.13	0.314	MDS10		0.5171264163912462	1535	DCJNHIBD_01041	group_439	BB_H29	putative plasmid partition protein		0.9479172413793103	0.9034541910331384
411	group_729	0.701	0.942	0.305	-0.471	0.461	-0.102	-0.703	-0.356	-0.425	0.797	0.208	-0.0541	0.644	-1.02	0.146	0.15			0.5157001606532142	1102	CCPCLGGI_01186	group_729	BB_N33	PF-49 protein		0.984447806354009	0.9034541910331384
644	group_167	0.299	0.851	0.305	-0.74	0.748	-0.211	-0.88	-0.132	-0.287	0.788	0.00941	-0.25	0.712	-1.08	-0.368	-0.0603	MDS1		0.5157001606532142	1544	DCJNHIBD_01123	group_167	BB_R15	conserved hypothetical protein		0.9602289562289562	0.9034541910331384
712	group_1790	0.22	0.989	0.306	-0.596	0.589	-0.301	-0.82	-0.0405	-0.291	0.787	-0.0411	-0.273	0.649	-1.03	0.163	0.195			0.51427857351842	1571	DCJNHIBD_01220	group_1790	BB_H09	type I restriction enzyme r protein n terminus (hsdr_n)		0.9912392452830189	0.9034541910331384
765	group_1684	0.172	0.176	0.307	-0.993	1.01	-0.258	-0.499	-0.296	-0.122	0.612	-0.0318	0.468	0.726	-1.08	-0.591	0.533			0.5128616245228135	1326	OJICOLNA_00364	group_1684	BB_0492	ribosomal protein S8		0.6911812865497076	0.9034541910331384
1133	group_1470	0.0206	0.634	0.307	0.765	1.17	-0.423	-0.565	-0.208	-0.343	0.822	-0.0407	-0.146	0.652	-0.93	0.147	0.394	MDS10	bad-chisq	0.5128616245228135	2502	KHBBIPCO_01037	group_1470	BB_0160	alanine racemase		0.9272599118942731	0.9034541910331384
127	dus	0.983	0.98	0.308	-1.02	7.99	0.592	-0.579	-0.212	-0.367	0.846	-0.0913	-0.187	0.632	-1.02	0.144	0.413	MDS6	bad-chisq	0.5114492834995558	106	CCPCLGGI_00112	dus	BB_0737	histidine phosphokinase/phophatase, putative		0.984447806354009	0.9034541910331384
263	yigL_1	0.962	0.736	0.309	-0.679	0.662	0.221	-0.613	-0.226	-0.42	0.868	-0.0785	-0.143	0.664	-1.04	0.168	0.419	MDS7		0.5100415205751654	406	CCPCLGGI_00436	yigL_1	BB_0421	haloacid dehalogenase-like hydrolase		0.9361696113074205	0.9034541910331384
83	group_1140	0.986	0.698	0.31	-1.21	8.01	0.78	-0.579	-0.225	-0.409	0.856	-0.0618	-0.125	0.626	-0.953	0.153	0.384	MDS10	bad-chisq	0.5086383061657274	371	CCPCLGGI_00396	group_1140	BB_0460	lipoprotein, putative	P-OM	0.9361696113074205	0.9034541910331384
125	pgcA	0.986	0.698	0.31	-1.21	8.01	0.78	-0.579	-0.225	-0.409	0.856	-0.0618	-0.125	0.626	-0.953	0.153	0.384	MDS10	bad-chisq	0.5086383061657274	11	CCPCLGGI_00013	pgcA	BB_0835	phosphomannomutase		0.9361696113074205	0.9034541910331384
504	group_776	0.467	0.0602	0.311	0.5	0.493	-0.665	-0.732	-0.0567	-0.1	0.572	-0.0107	-0.131	0.409	-0.906	0.202	0.454	MDS4		0.5072396109731625	1613	FAKOJBMH_01089	group_776	BB_J23	tetratricopeptide repeat domain protein		0.6159659574468085	0.9034541910331384
941	group_18	0.055	0.789	0.311	0.844	0.87	-0.475	-0.614	-0.218	-0.143	0.876	-0.297	-0.162	0.492	-1.37	0.159	0.417	MDS10		0.5072396109731625	1707	JKKDDLLD_01277	group_18	BB_F0041	outer surface protein VlsE1		0.9361696113074205	0.9034541910331384
91	mepA	0.986	0.698	0.312	-1.23	8.01	0.801	-0.571	-0.23	-0.412	0.857	-0.0635	-0.0456	0.624	-0.952	0.151	0.426		bad-chisq	0.5058454059815573	358	CCPCLGGI_00380	mepA	BB_0473	conserved hypothetical integral membrane protein		0.9361696113074205	0.9034541910331384
118	group_888	0.986	0.698	0.313	-1.2	8.01	0.772	-0.578	-0.224	-0.408	0.855	-0.0618	-0.124	0.626	-0.953	0.152	0.384	MDS10	bad-chisq	0.5044556624535516	488	CCPCLGGI_00521	group_888	BB_0767	undecaprenyldiphospho-muramoylpentapeptide beta-N-acetylglucosaminyltransferase		0.9361696113074205	0.9034541910331384
559	group_129	0.419	0.898	0.314	-0.34	0.339	-0.289	-0.641	-0.293	-0.369	0.879	-0.0427	-0.136	0.552	-1.02	0.00879	0.649	MDS1		0.5030703519267851	1089	CCPCLGGI_01160	group_129	BB_P34	BdrA		0.9709179528838343	0.9034541910331384
665	group_1001	0.261	0.256	0.315	-0.626	0.638	-0.266	-0.913	-0.0189	-0.337	0.831	-0.0254	-0.19	0.643	-1.06	0.125	0.473	MDS1		0.5016894462103995	1514	DCJNHIBD_00971	group_1001	BB_I26	transporter, major facilitator family		0.7542229007633587	0.9034541910331384
79	btuD_1	0.986	0.698	0.316	-1.12	8.0	0.693	-0.574	-0.208	-0.37	0.836	-0.00606	-0.0807	0.652	-0.97	0.143	0.413	MDS5	bad-chisq	0.5003129173815962	90	CCPCLGGI_00094	btuD_1	BB_0754	ABC transporter, ATP-binding protein		0.9361696113074205	0.9034541910331384
1071	group_1902	0.0309	0.809	0.317	0.571	1.44	-0.423	-0.572	-0.209	-0.329	0.825	0.063	-0.102	0.615	-0.947	0.143	0.413	MDS5	bad-chisq	0.4989407377822485	1865	KIDCBPBH_01078	group_1902	BB_C07	BBC07		0.9424140350877194	0.9034541910331384
669	group_1581	0.268	0.479	0.317	0.878	0.906	-0.665	-0.601	0.0853	-0.239	0.85	0.506	-0.157	1.14	-1.35	0.641	0.488			0.4989407377822485	981	CCPCLGGI_01032	group_1581	BB_K52	putative lipoprotein	S	0.8944370179948588	0.9034541910331384
743	group_998	0.192	0.0839	0.318	-0.442	0.445	-0.347	-0.482	-0.19	-0.479	0.769	0.107	-0.343	0.627	-1.11	0.201	0.43	MDS6		0.4975728800155673	1749	JAEJLJHM_00974	group_998	BB_L36	BppA		0.6159659574468085	0.9034541910331384
136	coaD	0.983	0.98	0.319	-0.988	7.99	0.563	-0.574	-0.203	-0.403	0.84	-0.0617	-0.127	0.671	-0.982	0.138	0.413	MDS7	bad-chisq	0.4962093169428189	139	CCPCLGGI_00148	coaD	BB_0702	pantetheine-phosphate adenylyltransferase		0.984447806354009	0.9034541910331384
723	group_449	0.203	0.0785	0.321	-0.428	0.434	-0.345	-0.482	-0.185	-0.468	0.775	0.103	-0.35	0.627	-1.11	0.2	0.424	MDS1		0.4934949675951279	1754	JAEJLJHM_00980	group_449	BB_L29	2.9-5 36K; minus strand ORF		0.6159659574468085	0.9034541910331384
222	group_6	0.976	0.152	0.321	0.764	8.01	-1.15	-0.546	-0.227	-0.364	0.814	-0.082	-0.137	0.537	-0.895	0.178	0.409	MDS5	bad-chisq	0.4934949675951279	1210	AHLIMJDN_00950	group_6	BB_H40	transposase, family		0.6408126984126984	0.9034541910331384
413	group_312	0.698	0.00548	0.322	0.366	0.369	-0.687	-0.496	-0.215	-0.408	0.697	0.126	-0.167	0.532	-0.981	0.223	0.467	MDS7		0.4921441283041691	1295	LBEIHGGO_01206	group_312	BB_P33	PF-49 protein		0.45816	0.9034541910331384
571	group_240	0.395	0.563	0.322	-0.677	0.688	-0.164	-0.58	-0.633	-0.577	0.793	0.312	-0.189	0.7	-1.02	0.134	0.392	MDS2		0.4921441283041691	1235	AHLIMJDN_00993	group_240	BB_M30	BBC01		0.921500575373993	0.9034541910331384
897	group_1293	0.0722	0.484	0.322	0.735	0.742	-0.488	-0.696	-0.274	-0.376	1.04	-0.204	-0.352	0.694	-0.784	0.151	0.431			0.4921441283041691	1367	OJICOLNA_01124	group_1293	BB_Q35	MlpJ	S	0.8944370179948588	0.9034541910331384
193	group_12	0.976	0.365	0.324	-0.673	7.96	0.25	-0.582	-0.222	-0.377	0.667	-0.0651	-0.133	0.624	-0.951	0.151	0.412		bad-chisq	0.48945498979338786	1058	CCPCLGGI_01125	group_12	BB_O16	conserved hypothetical protein		0.7542229007633587	0.9034541910331384
328	group_202	0.911	0.148	0.325	-0.491	0.498	0.0168	-0.599	-0.172	-0.44	0.901	-0.0799	-0.118	0.546	-0.961	0.0677	0.442			0.4881166390211256	1149	CCPCLGGI_01243	group_202	BB_R43	conserved hypothetical protein		0.6408126984126984	0.9034541910331384
1232	group_2733	0.0137	0.524	0.326	-1.0	0.917	-0.389	-0.573	-0.191	-0.362	0.791	-0.0534	-0.136	0.622	-0.951	0.15	0.508	MDS10	bad-chisq	0.48678239993206096	2821	NONDFIMN_01023	group_2733	BB_0488	ribosomal protein L14		0.8944370179948588	0.9034541910331384
1190	group_1393	0.0137	0.524	0.326	-1.0	0.917	-0.389	-0.573	-0.191	-0.362	0.791	-0.0534	-0.136	0.622	-0.951	0.15	0.508	MDS10	bad-chisq	0.48678239993206096	2822	NONDFIMN_01025	group_1393	BB_F0041	outer surface protein VlsE1		0.8944370179948588	0.9034541910331384
1231	group_2732	0.0137	0.524	0.326	-1.0	0.917	-0.389	-0.573	-0.191	-0.362	0.791	-0.0534	-0.136	0.622	-0.951	0.15	0.508	MDS10	bad-chisq	0.48678239993206096	2820	NONDFIMN_00852	group_2732	BB_D01	conserved hypothetical protein		0.8944370179948588	0.9034541910331384
1086	group_1423	0.0275	0.859	0.326	0.702	1.29	-0.425	-0.568	-0.228	-0.405	0.847	-0.0619	-0.196	0.623	-0.951	0.151	0.396	MDS6	bad-chisq	0.48678239993206096	2132	PNJOOICL_01097	group_1423	BB_L28	lipoprotein	S	0.9602289562289562	0.9034541910331384
1262	group_2245	0.0137	0.158	0.329	1.0	0.89	-0.421	-0.531	-0.199	-0.371	0.793	-0.0569	-0.137	0.633	-0.958	0.132	0.386		bad-chisq	0.48280410205002566	2314	CAKCKHDA_00973	group_2245	BB_0528	aldose reductase, putative		0.6476049382716049	0.9034541910331384
802	group_1034	0.141	0.0535	0.329	-0.504	0.523	-0.362	-0.466	-0.143	-0.267	0.991	-0.0776	-0.164	0.641	-1.02	0.159	0.415			0.48280410205002566	1791	JAEJLJHM_01163	group_1034	BB_F01	hypothetical protein	S	0.6159659574468085	0.9034541910331384
463	group_966	0.533	0.784	0.33	-0.458	0.472	-0.188	-0.516	-0.458	-0.635	0.906	-0.135	-0.231	0.668	-1.04	0.147	0.422	MDS6		0.4814860601221125	1220	AHLIMJDN_00973	group_966	BB_G26	conserved hypothetical protein		0.9361696113074205	0.9034541910331384
875	group_597	0.079	0.766	0.33	0.823	0.854	-0.496	-0.643	-0.234	-0.0206	0.914	0.438	-0.156	0.637	-1.04	0.148	0.446	MDS5		0.4814860601221125	1876	KIDCBPBH_01214	group_597	BB_Q29	conserved hypothetical protein		0.9361696113074205	0.9034541910331384
464	group_967	0.533	0.784	0.33	-0.458	0.472	-0.188	-0.516	-0.458	-0.635	0.906	-0.135	-0.231	0.668	-1.04	0.147	0.422	MDS6		0.4814860601221125	1221	AHLIMJDN_00974	group_967	BB_G25	borrelia orf-D family	P-OM	0.9361696113074205	0.9034541910331384
887	group_220	0.079	0.104	0.332	0.449	0.465	-0.465	-0.572	-0.2	-0.387	0.839	-0.0906	-0.154	0.576	-1.01	0.164	0.474	MDS7		0.4788619162959637	1883	HNHCKIHP_01166	group_220	BB_0840	lipoprotein, putative		0.6159659574468085	0.9034541910331384
661	group_249	0.271	0.287	0.332	-0.433	0.451	-0.312	-0.795	-0.101	-0.353	0.876	-0.0262	-0.179	0.671	-1.05	0.146	0.416	MDS1		0.4788619162959637	1518	DCJNHIBD_00975	group_249	BB_Q31	hemolysin accessory protein		0.7542229007633587	0.9034541910331384
526	group_766	0.457	0.823	0.333	-0.32	0.331	-0.284	-0.642	-0.109	-0.431	0.89	-0.168	-0.298	0.659	-1.1	0.123	0.313	MDS10		0.4775557664936801	1537	DCJNHIBD_01043	group_766	BB_H27	borrelia family of unknown function		0.9479172413793103	0.9034541910331384
721	group_1346	0.203	0.0785	0.333	-0.414	0.429	-0.348	-0.49	-0.182	-0.475	0.766	0.0788	-0.344	0.622	-1.1	0.193	0.438	MDS1		0.4775557664936801	1757	JAEJLJHM_00991	group_1346	BB_O16	conserved hypothetical protein		0.6159659574468085	0.9034541910331384
67	group_820	0.99	0.354	0.334	-1.35	8.02	0.931	-0.553	-0.206	-0.386	0.819	-0.0602	-0.0995	0.661	-0.975	0.141	0.371	MDS10	bad-chisq	0.4762535331884355	99	CCPCLGGI_00105	group_820	BB_0744	Borrelia P83/P100 antigen		0.7542229007633587	0.9034541910331384
295	group_3177	0.938	0.102	0.335	0.569	0.611	-0.967	-0.568	-0.215	-0.346	0.871	-0.0467	-0.168	0.597	-0.968	0.18	0.41	MDS9		0.47495519296315475	1191	AHLIMJDN_00861	group_3177	BB_E19	PF-32 protein		0.6159659574468085	0.9034541910331384
90	group_195	0.986	0.698	0.335	-1.08	8.01	0.657	-0.577	-0.211	-0.396	0.789	-0.0617	-0.15	0.651	-0.969	0.144	0.413		bad-chisq	0.47495519296315475	1016	CCPCLGGI_01082	group_195	BB_B26	conserved hypothetical protein		0.9361696113074205	0.9034541910331384
969	group_2065	0.0515	0.964	0.336	0.583	0.601	-0.462	-0.628	-0.239	-0.412	0.888	-0.0258	-0.0989	0.66	-1.03	0.149	0.422	MDS5		0.4736607226101559	2111	KEPMHACA_00718	group_2065	BB_0838	conserved hypothetical protein		0.984447806354009	0.9034541910331384
515	group_1310	0.464	0.859	0.338	-0.312	0.327	-0.286	-0.641	-0.116	-0.427	0.89	-0.165	-0.295	0.663	-1.1	0.118	0.316	MDS10		0.47108329972234525	1540	DCJNHIBD_01060	group_1310	BB_G25	borrelia orf-D family	P-OM	0.9602289562289562	0.9034541910331384
741	group_774	0.196	0.349	0.338	-0.386	0.404	-0.355	-0.511	-0.154	-0.395	0.995	-0.175	-0.274	0.63	-1.09	0.153	0.453	MDS4		0.47108329972234525	1603	FAKOJBMH_00876	group_774	BB_C06	exported protein A (eppA)		0.7542229007633587	0.9034541910331384
419	group_204	0.691	0.0529	0.339	-0.425	0.448	-0.138	-0.708	-0.195	-0.44	1.11	-0.217	-0.226	0.595	-1.22	0.374	0.428	MDS9		0.4698003017969178	1258	AHLIMJDN_01192	group_204	BB_M27	rev protein	S	0.6159659574468085	0.9034541910331384
922	group_600	0.055	0.798	0.339	-1.17	1.3	-0.369	-0.52	-0.201	-0.843	0.778	0.354	-0.17	0.544	-1.37	0.162	0.421			0.4698003017969178	2092	MKCMKCOD_01211	group_600	BB_R22	conserved hypothetical protein		0.9361696113074205	0.9034541910331384
985	group_1325	0.0481	0.0637	0.339	0.566	0.602	-0.456	-0.579	-0.185	-0.393	0.838	-0.0743	-0.165	0.586	-0.987	0.184	0.383	MDS9		0.4698003017969178	1643	FAKOJBMH_01290	group_1325	BB_O28	lipoprotein	S	0.6159659574468085	0.9034541910331384
732	group_577	0.196	0.0659	0.34	-0.434	0.457	-0.347	-0.479	-0.186	-0.495	0.754	0.0977	-0.353	0.628	-1.09	0.195	0.429	MDS6		0.46852108295774486	1769	JAEJLJHM_01005	group_577	BB_N02	conserved hypothetical protein		0.6159659574468085	0.9034541910331384
327	truB	0.918	0.582	0.341	-0.453	0.475	-0.0155	-0.602	-0.251	-0.411	0.879	-0.0412	-0.158	0.637	-1.02	0.147	0.371	MDS10		0.4672456210075022	41	CCPCLGGI_00043	truB	BB_0803	tRNA pseudouridine synthase B		0.921500575373993	0.9034541910331384
248	group_41	0.966	0.536	0.341	-0.282	7.92	-0.134	-0.562	-0.21	-0.36	0.749	-0.0672	-0.136	0.628	-0.936	0.16	0.416	MDS4	bad-chisq	0.4672456210075022	1060	CCPCLGGI_01127	group_41	BB_O14	conserved hypothetical protein		0.8964416562107905	0.9034541910331384
693	mlpD	0.241	0.914	0.341	0.388	0.411	-0.524	-0.606	-0.086	-0.47	0.912	-0.0728	-0.295	0.745	-1.09	0.194	0.428	MDS9		0.4672456210075022	1164	CCPCLGGI_01262	mlpD	BB_M28	lipoprotein	S	0.9844217356042174	0.9034541910331384
857	group_81	0.0962	0.505	0.342	0.441	0.464	-0.473	-0.63	-0.21	-0.322	0.81	0.0848	-0.212	0.653	-1.01	0.135	0.431	MDS5		0.46597389394386496	1268	AHLIMJDN_01271	group_81	BB_S15	conserved hypothetical protein		0.8944370179948588	0.9034541910331384
662	group_303	0.278	0.623	0.343	-0.376	0.4	-0.326	-0.507	-0.252	-0.43	0.776	0.0854	-0.33	0.733	-1.16	0.303	0.439	MDS1		0.46470587995722945	1668	OANOCMKI_01174	group_303	BB_R44	hypothetical protein		0.9272599118942731	0.9034541910331384
716	group_450	0.21	0.0925	0.343	-0.394	0.417	-0.349	-0.492	-0.186	-0.468	0.78	0.0719	-0.336	0.628	-1.1	0.196	0.437	MDS1		0.46470587995722945	1763	JAEJLJHM_00998	group_450	BB_N09	conserved hypothetical protein		0.6159659574468085	0.9034541910331384
137	group_1551	0.983	0.98	0.344	-0.992	8.0	0.567	-0.587	-0.224	-0.389	0.859	-0.0145	-0.105	0.624	-0.952	0.151	0.413	MDS5	bad-chisq	0.46344155742846993	854	CCPCLGGI_00897	group_1551	BB_A21	PF-49 protein		0.984447806354009	0.9034541910331384
141	group_283	0.983	0.98	0.344	-0.992	8.0	0.567	-0.587	-0.224	-0.389	0.859	-0.0145	-0.105	0.624	-0.952	0.151	0.413	MDS5	bad-chisq	0.46344155742846993	674	CCPCLGGI_00712	group_283	BB_0142	outer membrane efflux protein		0.984447806354009	0.9034541910331384
373	group_1150	0.818	0.438	0.345	-0.328	0.346	-0.163	-0.601	-0.257	-0.358	0.876	-0.0553	-0.148	0.66	-0.977	0.166	0.325	MDS10		0.4621809049267259	398	CCPCLGGI_00425	group_1150	BB_0053	uracil-DNA glycosylase		0.8491445255474454	0.9034541910331384
522	group_326	0.45	0.0586	0.345	0.391	0.414	-0.607	-0.685	-0.0946	-0.195	0.647	-0.0113	-0.141	0.457	-0.955	0.197	0.458	MDS7		0.4621809049267259	1633	FAKOJBMH_01188	group_326	BB_0569	conserved hypothetical protein		0.6159659574468085	0.9034541910331384
854	group_1360	0.0962	0.174	0.346	-0.49	0.529	-0.385	-0.535	-0.2	-0.508	0.887	0.0689	-0.215	0.619	-0.981	0.164	0.433	MDS3		0.46092390120722343	1829	OJJAJGLG_01064	group_1360	BB_M11	conserved hypothetical protein		0.6897671641791046	0.9034541910331384
145	group_3181	0.983	0.345	0.348	0.831	8.01	-1.22	-0.541	-0.212	-0.388	0.81	-0.13	-0.139	0.621	-0.949	0.171	0.41	MDS5	bad-chisq	0.4584207560534191	922	CCPCLGGI_00971	group_3181	BB_I21	PF-32 protein		0.7542229007633587	0.9034541910331384
956	group_1999	0.0515	0.261	0.348	-0.587	0.642	-0.402	-0.558	-0.192	-0.398	0.919	-0.0427	-0.208	0.641	-1.01	0.156	0.413			0.4584207560534191	2011	GKHJLIDB_00956	group_1999	BB_G22	conserved hypothetical protein		0.7542229007633587	0.9034541910331384
480	group_217	0.491	0.0556	0.349	0.429	0.457	-0.642	-0.702	-0.084	-0.148	0.619	-0.0216	-0.125	0.437	-0.919	0.219	0.456	MDS2		0.45717457304082015	1631	FAKOJBMH_01172	group_217	BB_J34	putative lipoprotein	S	0.6159659574468085	0.9034541910331384
257	group_277	0.966	0.971	0.349	-0.696	0.735	0.24	-0.631	-0.232	-0.408	0.874	-0.1	-0.0722	0.637	-1.06	0.172	0.428			0.45717457304082015	585	CCPCLGGI_00619	group_277	BB_0234	conserved hypothetical integral membrane protein		0.984447806354009	0.9034541910331384
651	group_132	0.289	0.42	0.349	0.358	0.384	-0.535	-0.687	-0.208	-0.205	0.825	-0.112	-0.217	0.785	-1.11	0.0882	0.419	MDS3		0.45717457304082015	1266	AHLIMJDN_01265	group_132	BB_Q30	holin, BlyA family		0.8287667161961367	0.9034541910331384
1267	group_2724	0.0103	0.354	0.349	1.23	0.825	-0.421	-0.537	-0.191	-0.371	0.793	-0.0566	-0.138	0.682	-0.99	0.138	0.427		bad-chisq	0.45717457304082015	2811	JDOILFKP_01139	group_2724	BB_L28	lipoprotein	S	0.7542229007633587	0.9034541910331384
899	group_1399	0.0722	0.823	0.351	0.646	0.694	-0.478	-0.617	-0.21	-0.216	0.864	0.319	-0.16	0.702	-1.06	0.133	0.442	MDS4		0.4546928835341759	2015	ELHNMEBA_01224	group_1399	BB_J0058	hypothetical protein		0.9479172413793103	0.905922480620155
351	group_130	0.863	0.19	0.352	0.523	0.575	-0.881	-0.599	-0.349	-0.326	0.857	-0.1	-0.182	0.842	-1.15	0.346	0.417	MDS9		0.453457336521869	929	CCPCLGGI_00978	group_130	BB_I36	antigen, P35, putative	S	0.6967688311688313	0.905922480620155
788	group_986	0.155	0.935	0.352	0.618	0.674	-0.53	-0.609	-0.346	-0.558	1.08	-0.105	-0.192	0.625	-1.01	0.153	0.0204			0.453457336521869	1361	OJICOLNA_01080	group_986	BB_M38	ErpK protein	S	0.984447806354009	0.905922480620155
160	rplO	0.983	0.98	0.353	-0.932	7.99	0.509	-0.568	-0.199	-0.356	0.824	-0.0857	-0.203	0.653	-1.03	0.139	0.413		bad-chisq	0.4522252946121775	335	CCPCLGGI_00357	rplO	BB_0497	ribosomal protein L15		0.984447806354009	0.9067388781431334
1070	group_1828	0.0344	0.489	0.354	-0.67	0.744	-0.408	-0.612	-0.2	-0.356	0.836	-0.0669	-0.191	0.635	-1.02	0.135	0.473	MDS10		0.4509967379742122	1706	JKKDDLLD_01227	group_1828	BB_T07	outer membrane protein		0.8944370179948588	0.9075521235521234
75	glpK	0.99	0.354	0.357	-1.27	8.02	0.852	-0.571	-0.206	-0.387	0.766	-0.0603	-0.186	0.619	-0.949	0.196	0.413		bad-chisq	0.4473317838878068	578	CCPCLGGI_00612	glpK	BB_0241	glycerol kinase		0.7542229007633587	0.911723076923077
163	group_10	0.979	0.716	0.357	0.591	7.99	-0.983	-0.545	-0.203	-0.35	0.848	-0.0502	-0.139	0.642	-0.964	0.169	0.401	MDS4	bad-chisq	0.4473317838878068	1063	CCPCLGGI_01131	group_10	BB_M10	conserved hypothetical protein		0.9361696113074205	0.911723076923077
1123	group_760	0.0275	0.581	0.359	0.441	1.34	-0.418	-0.551	-0.204	-0.375	0.788	-0.0582	-0.139	0.62	-0.949	0.193	0.382		bad-chisq	0.44490555142168087	1469	KFKPBLAP_00978	group_760	BB_0587	methionyl-tRNA synthetase		0.921500575373993	0.9133180076628352
689	group_719	0.244	0.0303	0.359	-0.357	0.391	-0.344	-0.507	-0.216	-0.445	0.779	0.0762	-0.319	0.538	-1.03	0.204	0.417	MDS1		0.44490555142168087	939	CCPCLGGI_00989	group_719	BB_O25	2.9-7 ORF-C		0.5903826086956522	0.9133180076628352
368	group_175	0.835	0.0376	0.36	0.467	0.519	-0.823	-0.492	-0.192	-0.543	0.816	0.172	-0.0588	0.581	-0.984	0.179	0.419	MDS6		0.44369749923271273	1274	AHLIMJDN_01311	group_175	BB_H02	CdsC		0.5903826086956522	0.9141108986615678
1056	group_1563	0.0378	0.773	0.361	0.758	0.827	-0.461	-0.583	-0.159	-0.394	0.852	-0.0745	-0.168	0.829	-1.14	0.0991	0.431			0.4424927980943421	949	CCPCLGGI_00999	group_1563	BB_Q45	BppC		0.9361696113074205	0.9149007633587786
271	group_180	0.952	0.857	0.362	-0.553	0.601	0.0951	-0.617	-0.231	-0.366	0.888	-0.0145	-0.168	0.667	-1.01	0.149	0.422	MDS7		0.4412914294668343	165	CCPCLGGI_00175	group_180	BB_0674	membrane protein, putative		0.9602289562289562	0.9156876190476191
116	cheR1	0.986	0.698	0.363	-1.05	8.01	0.627	-0.564	-0.208	-0.39	0.827	-0.0587	-0.152	0.652	-0.97	0.146	0.387	MDS10	bad-chisq	0.4400933749638875	413	CCPCLGGI_00444	cheR1	BB_0414	chemotaxis protein methyltransferase		0.9361696113074205	0.9164714828897339
117	group_881	0.986	0.698	0.364	-0.993	8.0	0.572	-0.567	-0.203	-0.323	0.819	-0.0392	-0.112	0.632	-1.02	0.144	0.413	MDS6	bad-chisq	0.438898616350944	426	CCPCLGGI_00457	group_881	BB_0400	conserved hypothetical protein		0.9361696113074205	0.9170716981132074
828	group_590	0.117	0.232	0.365	0.398	0.439	-0.477	-0.611	-0.165	-0.434	0.891	-0.0627	-0.182	0.546	-0.961	0.188	0.43			0.4377071355435253	1680	OANOCMKI_01217	group_590	BB_N38	ErpP protein	S	0.7131851851851853	0.9170716981132074
124	group_978	0.986	0.698	0.366	-0.997	8.0	0.576	-0.562	-0.195	-0.358	0.813	-0.00951	-0.113	0.671	-0.983	0.138	0.413	MDS7	bad-chisq	0.43651891460558934	140	CCPCLGGI_00149	group_978	BB_0701	conserved hypothetical protein		0.9361696113074205	0.9170716981132074
122	group_938	0.986	0.698	0.366	-0.997	8.0	0.576	-0.562	-0.195	-0.358	0.813	-0.00951	-0.113	0.671	-0.983	0.138	0.413	MDS7	bad-chisq	0.43651891460558934	765	CCPCLGGI_00808	group_938	BB_0044	conserved hypothetical protein		0.9361696113074205	0.9170716981132074
489	group_329	0.488	0.538	0.367	-0.339	0.378	-0.266	-0.723	-0.179	-0.38	0.805	-0.283	-0.169	0.49	-0.924	0.0827	0.396	MDS9		0.4353339357479107	1086	CCPCLGGI_01156	group_329	BB_L40	ErpB8 protein	S	0.8964416562107905	0.9176629213483146
806	group_1286	0.137	0.0123	0.368	0.684	0.773	-0.528	-0.775	-0.32	-0.649	1.19	-0.113	-0.333	0.655	-1.03	0.144	0.417	MDS4		0.43415218132648237	1325	OJICOLNA_00004	group_1286	BB_H09	type I restriction enzyme r protein n terminus (hsdr_n)		0.45816	0.9176629213483146
502	group_207	0.471	0.915	0.369	-0.529	0.595	-0.183	-0.527	-0.52	-0.682	0.76	-0.174	-0.142	0.652	-1.05	0.131	0.401	MDS2		0.4329736338409396	1196	AHLIMJDN_00867	group_207	BB_E09	protein p23		0.984447806354009	0.9176629213483146
432	group_415	0.639	0.0173	0.369	-0.538	0.601	-0.0881	-0.893	-0.347	-0.348	0.839	-0.38	-0.202	0.736	-1.08	0.11	0.45			0.4329736338409396	1249	AHLIMJDN_01170	group_415	BB_F24	PF32		0.5057702127659573	0.9176629213483146
586	group_435	0.381	0.0271	0.374	0.326	0.368	-0.554	-0.482	-0.244	-0.454	0.732	-0.101	-0.133	0.545	-0.958	0.311	0.565	MDS10		0.42712839779951983	1584	DCJNHIBD_01269	group_435	BB_L40	ErpB8 protein	S	0.5903826086956522	0.926169741697417
511	group_762	0.471	0.895	0.375	-0.284	0.321	-0.297	-0.637	-0.129	-0.421	0.886	-0.157	-0.284	0.658	-1.09	0.127	0.325	MDS10		0.42596873227228116	1481	MEJHBAGP_01025	group_762	BB_G26	conserved hypothetical protein		0.9709179528838343	0.926169741697417
944	group_1988	0.0619	0.52	0.375	-0.619	0.707	-0.392	-0.52	-0.178	-0.332	1.1	-0.049	-0.169	0.638	-1.02	0.158	0.424	MDS4		0.42596873227228116	1992	OHACLJJN_01117	group_1988	BB_C06	exported protein A (eppA)		0.8944370179948588	0.926169741697417
683	group_544	0.251	0.0363	0.376	-0.337	0.381	-0.347	-0.509	-0.215	-0.446	0.791	0.0532	-0.311	0.544	-1.03	0.201	0.433	MDS1		0.42481215507233894	938	CCPCLGGI_00988	group_544	BB_Q31	hemolysin accessory protein		0.5903826086956522	0.926169741697417
1102	group_1392	0.0275	0.859	0.376	-0.354	1.35	-0.395	-0.547	-0.217	-0.348	0.799	-0.0522	-0.148	0.643	-0.964	0.129	0.41	MDS9	bad-chisq	0.42481215507233894	1981	EKKFJFKO_00127	group_1392	BB_0546	conserved hypothetical protein		0.9602289562289562	0.926169741697417
445	group_557	0.577	0.65	0.378	-0.525	0.6	-0.129	-0.44	-0.463	-0.626	1.15	-0.144	-0.233	0.666	-1.07	0.162	0.409	MDS1		0.4225082001627747	1216	AHLIMJDN_00969	group_557	BB_G30	conserved hypothetical protein		0.9361696113074205	0.926169741697417
1134	group_1691	0.0241	0.514	0.378	1.25	1.23	-0.437	-0.616	-0.242	-0.454	0.911	-0.0664	-0.455	0.62	-0.95	0.151	0.414		bad-chisq	0.4225082001627747	1356	OJICOLNA_01056	group_1691	BB_S30	lipoprotein	S	0.8944370179948588	0.926169741697417
470	pncA	0.509	0.809	0.378	0.607	0.706	-0.74	-0.528	-0.59	-0.738	0.794	-0.142	-0.189	0.604	-0.994	0.182	0.387			0.4225082001627747	1332	OJICOLNA_00978	pncA	BB_E22	pyrazinamidase/nicotinamidase, PncA protein		0.9424140350877194	0.926169741697417
901	group_1823	0.0722	0.0385	0.379	1.14	1.33	-0.511	-0.408	-0.327	-0.395	0.852	-0.0827	-0.164	0.627	-1.01	0.157	-0.329			0.42136079003192767	1688	FCECMJMA_00997	group_1823	BB_B19	outer surface protein C (OspC)	S	0.5903826086956522	0.9269097605893186
736	group_307	0.196	0.124	0.38	-0.37	0.424	-0.359	-0.507	-0.193	-0.465	0.788	0.0774	-0.309	0.628	-1.1	0.194	0.437	MDS1		0.42021640338318983	1745	JAEJLJHM_00969	group_307	BB_O44	phage terminase, large subunit, pbsx family		0.6408126984126984	0.9276470588235295
620	group_410	0.344	0.538	0.382	-0.722	0.848	-0.183	-0.642	-0.69	-0.175	0.865	-0.0305	-0.188	0.592	-0.99	0.141	0.383	MDS2		0.41793663708829126	1166	CCPCLGGI_01270	group_410	BB_R22	conserved hypothetical protein		0.8964416562107905	0.9308183486238533
859	group_1359	0.0928	0.225	0.385	-0.456	0.533	-0.389	-0.542	-0.203	-0.504	0.891	0.0589	-0.201	0.62	-0.983	0.164	0.432	MDS3		0.4145392704914993	1828	OJJAJGLG_01061	group_1359	BB_M14	conserved hypothetical protein		0.7055962877030163	0.9362877697841727
497	group_783	0.474	0.0545	0.387	0.386	0.446	-0.613	-0.69	-0.0988	-0.17	0.634	-0.0421	-0.14	0.463	-0.933	0.207	0.428	MDS2		0.4122890349810886	1636	FAKOJBMH_01191	group_783	BB_J09	outer surface protein D (OspD)	S	0.6159659574468085	0.9362877697841727
579	group_1705	0.375	0.236	0.388	0.322	0.373	-0.551	-0.542	-0.355	-0.413	0.697	-0.0603	-0.132	0.63	-0.995	0.145	0.462	MDS2		0.41116827440579273	1399	JAAKCDKC_01068	group_1705	BB_T02	conserved hypothetical protein		0.7202196796338672	0.9362877697841727
172	group_221	0.983	0.98	0.388	-0.855	8.0	0.434	-0.573	-0.21	-0.375	0.833	-0.0191	-0.128	0.643	-0.965	0.146	0.413	MDS5	bad-chisq	0.41116827440579273	8	CCPCLGGI_00010	group_221	BB_0838	conserved hypothetical protein		0.984447806354009	0.9362877697841727
230	group_127	0.969	0.809	0.389	-0.252	7.95	-0.161	-0.557	-0.201	-0.351	0.794	-0.0444	-0.131	0.625	-0.935	0.143	0.412	MDS7	bad-chisq	0.41005039867429227	919	CCPCLGGI_00968	group_127	BB_I16	virulent strain-associated repetitive antigen A (VraA protein)	S	0.9424140350877194	0.9362877697841727
648	group_146	0.299	0.169	0.389	-0.272	0.316	-0.349	-0.548	-0.154	-0.343	0.91	-0.144	-0.19	0.654	-1.03	0.119	0.394	MDS5		0.41005039867429227	1551	DCJNHIBD_01137	group_146	BB_D14	borrelia ORF-A superfamily		0.6800969696969698	0.9362877697841727
429	group_26	0.636	0.997	0.39	0.244	0.285	-0.585	-0.585	-0.233	-0.345	0.82	-0.0893	-0.254	0.704	-1.11	0.127	0.473	MDS6		0.4089353929735008	1056	CCPCLGGI_01123	group_26	BB_L18	conserved hypothetical protein		0.997	0.9362877697841727
310	group_512	0.938	0.882	0.392	-0.488	0.565	0.0258	-0.624	-0.238	-0.384	0.932	-0.0569	-0.146	0.658	-0.976	0.168	0.412	MDS10		0.4067139329795427	512	CCPCLGGI_00545	group_512	BB_0308	conserved hypothetical protein		0.9709179528838343	0.9362877697841727
1255	group_1974	0.0137	0.524	0.392	-0.855	0.913	-0.392	-0.57	-0.2	-0.358	0.793	-0.0539	-0.137	0.628	-0.954	0.121	0.448	MDS10	bad-chisq	0.4067139329795427	1969	KHMPAEIP_01131	group_1974	BB_N38	ErpP protein	S	0.8944370179948588	0.9362877697841727
106	group_574	0.986	0.698	0.392	-1.14	8.01	0.717	-0.571	-0.226	-0.406	0.85	-0.063	-0.0563	0.624	-0.952	0.151	0.375	MDS2	bad-chisq	0.4067139329795427	1021	CCPCLGGI_01087	group_574	BB_B02	conserved hypothetical protein		0.9361696113074205	0.9362877697841727
1256	group_1975	0.0137	0.524	0.392	-0.855	0.913	-0.392	-0.57	-0.2	-0.358	0.793	-0.0539	-0.137	0.628	-0.954	0.121	0.448	MDS10	bad-chisq	0.4067139329795427	1970	KHMPAEIP_01132	group_1975	BB_L40	ErpB8 protein	S	0.8944370179948588	0.9362877697841727
763	group_444	0.179	0.126	0.394	-0.677	0.832	-0.312	-0.593	-0.41	-0.256	0.827	-0.076	-0.0952	0.987	-1.24	0.494	0.405	MDS6		0.40450377817442584	1661	OANOCMKI_01076	group_444	BB_Q67	adenine specific DNA methyltransferase		0.6408126984126984	0.9393752244165171
482	group_44	0.491	0.0556	0.395	0.361	0.424	-0.608	-0.676	-0.11	-0.182	0.664	-0.0291	-0.133	0.469	-0.935	0.198	0.461	MDS2		0.40340290437353976	1621	FAKOJBMH_01107	group_44	BB_J08	putative surface protein		0.6159659574468085	0.9400716845878136
991	group_65	0.0447	0.875	0.396	-1.52	1.66	-0.337	-0.468	-0.179	-0.803	0.711	0.251	-0.174	0.419	-1.69	0.158	0.406		high-bse	0.40230481407448765	2078	MKCMKCOD_01040	group_65	BB_F0041	outer surface protein VlsE1		0.9699499165275459	0.9407656529516994
273	group_31	0.952	0.349	0.399	0.617	0.746	-1.02	-0.563	-0.215	-0.472	0.818	-0.285	-0.192	0.631	-1.03	0.169	0.423	MDS5		0.3990271043132517	913	CCPCLGGI_00962	group_31	BB_U04	BBC01		0.7542229007633587	0.9441985815602837
1225	group_2123	0.0172	0.98	0.4	0.914	1.06	-0.422	-0.575	-0.222	-0.402	0.846	-0.0606	-0.159	0.626	-0.953	0.152	0.39	MDS10	bad-chisq	0.3979400086720376	2190	CABLLEJJ_00826	group_2123	BB_0192	conserved hypothetical protein		0.984447806354009	0.9441985815602837
1124	group_804	0.0206	0.716	0.401	0.866	1.17	-0.424	-0.587	-0.224	-0.383	0.862	-0.0881	-0.0428	0.612	-0.992	0.15	0.412		bad-chisq	0.39685562737981767	2202	CABLLEJJ_00900	group_804	BB_L22	conserved hypothetical protein		0.9361696113074205	0.9441985815602837
949	group_1333	0.055	0.428	0.401	-0.689	0.832	-0.392	-0.667	-0.169	-0.381	0.85	-0.0489	-0.168	0.646	-0.995	0.155	0.756	MDS10		0.39685562737981767	1698	FCECMJMA_01257	group_1333	BB_Q35	MlpJ	S	0.8346314243759176	0.9441985815602837
1051	group_1349	0.0344	0.0453	0.401	-0.781	1.09	-0.376	-0.488	-0.167	-0.267	0.668	-0.0374	-0.32	0.627	-0.956	0.155	0.41		bad-chisq	0.39685562737981767	1772	JAEJLJHM_01098	group_1349	BB_L30	BBC01		0.6138612244897959	0.9441985815602837
196	group_232	0.976	0.9	0.402	-0.517	7.98	0.1	-0.56	-0.21	-0.35	0.816	-0.0496	-0.132	0.643	-0.929	0.148	0.394	MDS7	bad-chisq	0.3957739469155299	733	CCPCLGGI_00772	group_232	BB_0081	efflux ABC transporter, permease protein		0.9709179528838343	0.9442521891418564
852	group_1883	0.0962	0.341	0.403	-1.02	1.25	-0.332	-0.5	-0.186	-0.974	0.746	-0.545	-0.182	0.786	-0.586	0.162	0.401	MDS5		0.39469495385889053	1823	OJJAJGLG_00969	group_1883	BB_0052	tRNA/rRNA methyltransferase		0.7542229007633587	0.9442521891418564
684	group_58	0.244	0.619	0.404	0.361	0.434	-0.519	-0.652	-0.183	-0.194	0.793	-0.0543	-0.153	0.846	-1.08	0.0915	0.421	MDS7		0.393618634889395	1093	CCPCLGGI_01169	group_58	BB_L15	conserved hypothetical protein		0.9272599118942731	0.9442521891418564
798	group_120	0.144	0.313	0.405	0.408	0.493	-0.488	-0.597	-0.13	-0.307	0.861	-0.175	-0.163	0.515	-1.13	0.311	0.433	MDS9		0.3925449767853314	1843	OJJAJGLG_01254	group_120	BB_S15	conserved hypothetical protein		0.7542229007633587	0.9442521891418564
753	group_1344	0.182	0.0894	0.406	-0.386	0.467	-0.361	-0.5	-0.193	-0.47	0.755	0.0832	-0.32	0.623	-1.1	0.191	0.43	MDS6		0.39147396642280585	1751	JAEJLJHM_00976	group_1344	BB_C03	BBC03		0.6159659574468085	0.9442521891418564
1180	group_2084	0.0206	0.0409	0.406	-1.48	0.631	-0.376	-0.491	-0.169	-0.277	0.685	-0.0445	0.145	0.63	-0.956	0.153	0.41	MDS6	bad-chisq	0.39147396642280585	2134	PNJOOICL_01183	group_2084	BB_Q35	MlpJ	S	0.5903826086956522	0.9442521891418564
671	group_1326	0.265	0.118	0.406	-0.568	0.707	-0.282	-0.619	-0.493	-0.268	0.837	-0.0537	-0.197	0.929	-1.18	0.0591	0.412	MDS2		0.39147396642280585	1669	OANOCMKI_01176	group_1326	BB_R42	ErpY protein	S	0.6408126984126984	0.9442521891418564
408	group_138	0.722	0.119	0.408	0.313	0.38	-0.656	-0.519	-0.198	-0.3	0.968	-0.065	0.0194	0.629	-1.02	0.0369	0.394	MDS9		0.3893398369101201	908	CCPCLGGI_00957	group_138	BB_G34	conserved hypothetical protein		0.6408126984126984	0.9472447552447552
933	group_1040	0.055	0.436	0.409	-0.695	0.851	-0.393	-0.549	-0.209	-0.667	0.798	0.119	-0.171	0.65	-0.999	0.159	0.422			0.38827669199265824	1839	OJJAJGLG_01203	group_1040	BB_M04	lyme disease proteins of unknown function		0.8465029239766082	0.9479092495636998
1286	group_1398	0.0103	0.354	0.41	1.11	0.828	-0.419	-0.55	-0.213	-0.302	0.804	-0.0335	-0.136	0.606	-1.01	0.151	0.432		bad-chisq	0.38721614328026455	2010	HIKGPOHM_01349	group_1398	BB_J36	lipoprotein, putative	S	0.7542229007633587	0.9485714285714285
728	group_1030	0.199	0.0991	0.413	-0.359	0.44	-0.359	-0.499	-0.188	-0.454	0.788	0.0749	-0.321	0.624	-1.09	0.188	0.442	MDS6		0.384049948343599	1756	JAEJLJHM_00990	group_1030	BB_L17	conserved hypothetical protein		0.6159659574468085	0.9538504347826087
1235	group_2836	0.0172	0.98	0.416	0.832	1.1	-0.42	-0.562	-0.197	-0.324	0.813	-0.103	-0.164	0.637	-1.05	0.141	0.413	MDS6	bad-chisq	0.3809066693732573	2936	BPCAANBB_00960	group_2836	BB_G24	conserved hypothetical protein		0.984447806354009	0.9574488734835355
1085	group_1383	0.0309	0.0677	0.416	-0.804	1.04	-0.379	-0.5	-0.181	-0.274	0.685	-0.0447	-0.315	0.636	-0.96	0.162	0.41		bad-chisq	0.3809066693732573	1942	KGAMKNHC_01104	group_1383	BB_J36	lipoprotein, putative	S	0.6159659574468085	0.9574488734835355
801	group_1018	0.137	0.939	0.417	1.09	1.38	-0.582	-0.846	-0.348	-0.178	0.0896	-0.422	-0.185	0.469	-1.49	0.148	0.437	MDS4		0.3798639450262425	1637	FAKOJBMH_01222	group_1018	BB_Q35	MlpJ	S	0.984447806354009	0.9577142857142856
844	group_1980	0.0962	0.505	0.419	0.369	0.455	-0.466	-0.597	-0.243	-0.381	0.886	-0.0633	-0.139	0.656	-0.988	0.148	0.333	MDS10		0.3777859770337047	1979	KHMPAEIP_01274	group_1980	BB_0478	ribosomal protein L3		0.8944370179948588	0.9577142857142856
494	group_413	0.485	0.967	0.419	-0.421	0.522	-0.228	-0.479	-0.386	-0.166	1.07	0.00304	-0.00507	0.723	-1.07	0.128	0.439	MDS6		0.3777859770337047	1217	AHLIMJDN_00970	group_413	BB_G29	borrelia ORF-A superfamily		0.984447806354009	0.9577142857142856
1140	group_2024	0.0241	0.152	0.419	-1.38	1.03	-0.374	-0.516	-0.196	-0.621	0.744	0.184	-0.141	0.753	-0.558	0.155	0.408		bad-chisq	0.3777859770337047	2059	BHBIAHEI_01252	group_2024	BB_Q35	MlpJ	S	0.6408126984126984	0.9577142857142856
889	group_1341	0.0687	0.6	0.421	-0.54	0.673	-0.392	-0.566	-0.243	-0.506	0.851	0.0726	-0.171	0.764	-0.824	0.214	0.424	MDS4		0.3757179041643317	1733	HHAPCEJG_01100	group_1341	BB_F08	conserved hypothetical protein		0.921500575373993	0.9592367972742759
256	group_19	0.959	0.603	0.422	0.513	0.65	-0.921	-0.596	-0.237	-0.385	0.848	-0.0767	-0.167	0.65	-1.0	0.111	0.439	MDS9		0.37468754903832613	1062	CCPCLGGI_01130	group_19	BB_O11	conserved hypothetical protein		0.921500575373993	0.9592367972742759
674	group_433	0.265	0.196	0.422	-0.329	0.413	-0.344	-0.585	-0.282	-0.346	0.895	-0.119	-0.205	0.815	-1.1	0.33	0.439	MDS6		0.37468754903832613	1555	DCJNHIBD_01141	group_433	BB_H29	putative plasmid partition protein		0.6967688311688313	0.9592367972742759
492	group_324	0.478	0.068	0.423	0.34	0.423	-0.593	-0.675	-0.115	-0.198	0.675	-0.0459	-0.135	0.483	-0.943	0.201	0.449	MDS2		0.37365963262495766	1618	FAKOJBMH_01098	group_324	BB_J48	conserved hypothetical protein		0.6159659574468085	0.9592367972742759
317	group_91	0.924	0.386	0.424	0.451	0.572	-0.847	-0.539	-0.187	-0.377	0.991	-0.0995	-0.155	0.644	-1.0	0.158	0.417	MDS4		0.37263414340726736	1064	CCPCLGGI_01132	group_91	BB_M09	conserved hypothetical protein		0.7731644042232277	0.9592367972742759
392	group_174	0.77	0.00932	0.424	0.334	0.419	-0.688	-0.556	-0.243	-0.301	0.764	-0.0837	0.00887	0.474	-0.934	0.192	0.449	MDS6		0.37263414340726736	1530	DCJNHIBD_00991	group_174	BB_J16	putative plasmid partition protein		0.45816	0.9592367972742759
296	group_39	0.942	0.649	0.427	0.431	0.549	-0.836	-0.604	-0.216	-0.349	0.847	-0.0636	-0.192	0.652	-1.03	0.169	0.423	MDS6		0.36957212497497616	1048	CCPCLGGI_01115	group_39	BB_Q33	borrelia orf-D family		0.9361696113074205	0.9601081081081081
733	group_591	0.199	0.0991	0.427	-0.346	0.437	-0.362	-0.503	-0.19	-0.459	0.78	0.0535	-0.315	0.624	-1.09	0.187	0.441	MDS6		0.36957212497497616	1762	JAEJLJHM_00997	group_591	BB_N10	conserved hypothetical protein		0.6159659574468085	0.9601081081081081
1097	mlpC_3	0.0275	0.581	0.427	0.292	1.33	-0.414	-0.546	-0.204	-0.367	0.797	-0.0559	-0.147	0.621	-0.95	0.157	0.376	MDS10	bad-chisq	0.36957212497497616	1700	FCECMJMA_01300	mlpC_3	BB_S30	lipoprotein	S	0.921500575373993	0.9601081081081081
734	group_789	0.199	0.0991	0.428	-0.347	0.44	-0.362	-0.5	-0.194	-0.458	0.78	0.0547	-0.316	0.628	-1.09	0.191	0.429	MDS6		0.368556230986828	1752	JAEJLJHM_00977	group_789	BB_L32	PF-32 protein		0.6159659574468085	0.9601081081081081
869	group_1885	0.0893	0.287	0.428	-0.422	0.538	-0.393	-0.548	-0.206	-0.498	0.894	0.0489	-0.189	0.621	-0.985	0.164	0.432	MDS3		0.368556230986828	1827	OJJAJGLG_01057	group_1885	BB_O18	conserved hypothetical protein		0.7542229007633587	0.9601081081081081
677	group_993	0.251	0.509	0.429	-0.349	0.444	-0.343	-0.735	-0.119	-0.362	0.835	-0.0273	-0.151	0.647	-1.05	0.158	0.397	MDS1		0.36754270781527576	1409	JAAKCDKC_01079	group_993	BB_0420	sensory transduction histidine kinase, putative		0.8944370179948588	0.9607284991568297
129	nrnA	0.983	0.98	0.43	-0.798	8.0	0.378	-0.562	-0.198	-0.327	0.814	-0.101	-0.12	0.637	-1.05	0.142	0.413	MDS7	bad-chisq	0.36653154442041347	219	CCPCLGGI_00232	nrnA	BB_0619	DHH family		0.984447806354009	0.9613468013468013
466	group_558	0.529	0.71	0.433	-0.377	0.482	-0.231	-0.526	-0.418	-0.588	0.896	-0.124	-0.221	0.661	-1.03	0.149	0.428	MDS6		0.36351210364663455	1219	AHLIMJDN_00972	group_558	BB_G27	conserved hypothetical protein		0.9361696113074205	0.9631892797319933
951	group_1370	0.0584	0.649	0.433	-0.974	1.28	-0.373	-0.545	-0.197	-0.656	0.805	-0.726	-0.177	0.645	-1.02	0.159	0.406	MDS5		0.36351210364663455	1859	KIDCBPBH_01021	group_1370	BB_0733	conserved hypothetical protein		0.9361696113074205	0.9631892797319933
1099	group_1375	0.0275	0.581	0.433	0.0154	1.4	-0.406	-0.551	-0.202	-0.362	0.794	-0.0552	-0.137	0.623	-0.952	0.149	0.411	MDS4	bad-chisq	0.36351210364663455	1882	HNHCKIHP_01165	group_1375	BB_0154	preprotein translocase, SecA subunit		0.921500575373993	0.9631892797319933
417	group_1242	0.684	0.0482	0.434	-0.484	0.614	-0.1	-0.6	0.0132	-0.352	0.886	0.24	-0.149	0.403	-0.871	0.23	0.447			0.3625102704874893	911	CCPCLGGI_00960	group_1242	BB_Q85	conserved hypothetical protein		0.6159659574468085	0.963799331103679
1072	group_1992	0.0309	0.654	0.436	-0.655	0.852	-0.41	-0.552	-0.197	-0.353	1.02	-0.0611	-0.172	0.635	-1.02	0.155	0.425			0.36051351073141397	1998	OHACLJJN_01371	group_1992	BB_B19	outer surface protein C (OspC)	S	0.9361696113074205	0.9650133333333333
1060	group_2035	0.0344	0.971	0.436	-1.59	1.52	-0.351	-0.487	-0.187	-0.753	0.743	0.296	-0.139	0.437	-1.62	0.158	0.408	MDS3	high-bse	0.36051351073141397	2074	MKCMKCOD_01036	group_2035	BB_J23	tetratricopeptide repeat domain protein		0.984447806354009	0.9650133333333333
272	group_3086	0.955	0.674	0.44	-0.814	1.02	0.345	-0.647	-0.241	-0.209	0.947	-0.261	-0.19	0.733	-0.661	0.152	0.43	MDS3		0.3565473235138126	886	CCPCLGGI_00931	group_3086	BB_K24	PF-49 protein		0.9361696113074205	0.9688187134502925
752	group_1238	0.175	0.831	0.444	-0.273	0.359	-0.382	-0.598	-0.264	-0.362	0.858	-0.0524	-0.187	0.663	-0.995	0.208	0.391	MDS9		0.3526170298853802	877	CCPCLGGI_00920	group_1238	BB_H09	type I restriction enzyme r protein n terminus (hsdr_n)		0.9488976784178847	0.9688187134502925
1069	group_1794	0.0344	0.971	0.445	0.588	0.765	-0.451	-0.633	-0.243	-0.423	0.827	-0.0812	-0.0839	0.634	-1.02	0.156	0.427	MDS4		0.3516399890190684	1604	FAKOJBMH_00981	group_1794	BB_H09	type I restriction enzyme r protein n terminus (hsdr_n)		0.984447806354009	0.9688187134502925
291	coaE	0.945	0.789	0.445	-0.44	0.574	-0.0144	-0.605	-0.238	-0.381	0.886	-0.0481	-0.154	0.651	-1.0	0.153	0.387	MDS10		0.3516399890190684	290	CCPCLGGI_00309	coaE	BB_0547	dephospho-CoA kinase		0.9361696113074205	0.9688187134502925
1293	group_1455	0.0103	0.354	0.447	1.11	0.8	-0.419	-0.554	-0.204	-0.379	0.812	-0.059	-0.11	0.621	-0.95	0.192	0.385	MDS9	bad-chisq	0.34969247686806354	2391	CFOOMGOJ_01388	group_1455	BB_0075	conserved hypothetical protein		0.7542229007633587	0.9688187134502925
262	group_796	0.966	0.971	0.447	-0.555	0.721	0.105	-0.608	-0.234	-0.39	0.901	-0.0264	-0.169	0.645	-1.02	0.152	0.417	MDS10		0.34969247686806354	425	CCPCLGGI_00456	group_796	BB_0401	glutamate transporter, putative		0.984447806354009	0.9688187134502925
345	group_3130	0.887	0.0427	0.449	0.361	0.483	-0.752	-0.542	-0.206	-0.341	0.861	-0.035	-0.0725	0.597	-0.969	0.175	0.439	MDS6		0.3477536589966768	1200	AHLIMJDN_00939	group_3130	BB_J13	conserved hypothetical protein		0.5948333333333333	0.9688187134502925
225	group_824	0.973	0.859	0.451	-0.307	7.97	-0.105	-0.559	-0.209	-0.355	0.796	-0.0531	-0.131	0.631	-0.935	0.152	0.404	MDS2	bad-chisq	0.34582345812203946	121	CCPCLGGI_00127	group_824	BB_0721	CDP-diacylglycerol--glycerol-3-phosphate 3-phosphatidyltransferase		0.9602289562289562	0.9688187134502925
267	group_3193	0.959	0.496	0.453	-0.823	1.08	0.358	-0.636	-0.234	-0.17	0.923	-0.223	-0.177	0.734	-0.658	0.152	0.43	MDS1		0.34390179798716813	884	CCPCLGGI_00929	group_3193	BB_K22	borrelia family of unknown function		0.8944370179948588	0.9688187134502925
154	group_779	0.983	0.98	0.453	-0.732	8.0	0.314	-0.563	-0.201	-0.366	0.816	-0.024	-0.107	0.656	-0.973	0.143	0.413	MDS7	bad-chisq	0.34390179798716813	614	CCPCLGGI_00649	group_779	BB_0205	conserved hypothetical protein		0.984447806354009	0.9688187134502925
742	group_790	0.192	0.0839	0.453	-0.327	0.437	-0.368	-0.506	-0.193	-0.445	0.786	0.0385	-0.307	0.629	-1.07	0.185	0.429	MDS6		0.34390179798716813	1766	JAEJLJHM_01002	group_790	BB_M05	lyme disease proteins of unknown function		0.6159659574468085	0.9688187134502925
865	group_1323	0.0928	0.665	0.453	0.433	0.579	-0.47	-0.641	-0.255	-0.329	0.665	-0.155	-0.175	0.594	-1.13	0.154	0.427			0.34390179798716813	1638	FAKOJBMH_01244	group_1323	BB_O40	ErpM protein	S	0.9361696113074205	0.9688187134502925
495	group_562	0.474	0.00194	0.455	-0.385	0.513	-0.249	-0.4	-0.222	-0.398	0.883	-0.202	-0.105	0.589	-0.769	-0.0825	0.401	MDS3		0.34198860334288755	1242	AHLIMJDN_01106	group_562	BB_H09	type I restriction enzyme r protein n terminus (hsdr_n)		0.4482	0.9688187134502925
178	group_459	0.979	0.716	0.455	-0.657	7.99	0.238	-0.57	-0.21	-0.375	0.828	-0.0287	-0.15	0.638	-0.961	0.147	0.412	MDS5	bad-chisq	0.34198860334288755	7	CCPCLGGI_00009	group_459	BB_0838a	hypothetical protein		0.9361696113074205	0.9688187134502925
35	tcyP	0.99	0.354	0.455	-1.05	8.02	0.627	-0.563	-0.201	-0.336	0.76	-0.0891	-0.135	0.604	-1.0	0.189	0.413		bad-chisq	0.34198860334288755	113	CCPCLGGI_00119	tcyP	BB_0729	transporter, dicarboxylate/amino acid:cation (na+ or H+) symporter (daacs) family		0.7542229007633587	0.9688187134502925
49	group_392	0.99	0.354	0.457	-1.14	8.03	0.723	-0.556	-0.217	-0.352	0.817	0.000252	-0.108	0.624	-0.952	0.151	0.373	MDS10	bad-chisq	0.34008379993014975	741	CCPCLGGI_00781	group_392	BB_O11	conserved hypothetical protein		0.7542229007633587	0.9688187134502925
442	group_972	0.608	0.201	0.457	-0.286	0.385	-0.256	-0.661	-0.229	-0.36	0.751	-0.114	-0.162	0.765	-1.26	0.0889	0.367	MDS1		0.34008379993014975	1282	PFDKALEN_01257	group_972	BB_S27	Bbs27 protein		0.6967688311688313	0.9688187134502925
1277	group_1073	0.0103	0.15	0.46	-1.57	0.524	-0.388	-0.533	-0.209	-0.325	0.755	-0.0498	-0.122	0.654	-0.972	0.182	0.411		bad-chisq	0.3372421683184259	2184	CABLLEJJ_00763	group_1073	BB_Q22	conserved hypothetical protein		0.6408126984126984	0.9688187134502925
113	group_827	0.986	0.698	0.46	-0.878	8.01	0.46	-0.57	-0.208	-0.387	0.786	-0.0602	-0.145	0.621	-0.95	0.182	0.413		bad-chisq	0.3372421683184259	134	CCPCLGGI_00143	group_827	BB_0707	conserved hypothetical protein		0.9361696113074205	0.9688187134502925
208	der	0.979	0.716	0.46	-0.699	7.99	0.28	-0.58	-0.22	-0.399	0.813	-0.0618	-0.137	0.624	-0.952	0.151	0.412		bad-chisq	0.3372421683184259	324	CCPCLGGI_00346	der	BB_0508	ribosome-associated GTPase EngA		0.9361696113074205	0.9688187134502925
43	group_3175	0.99	0.15	0.46	1.57	8.05	-1.96	-0.533	-0.209	-0.325	0.755	-0.0498	-0.122	0.654	-0.972	0.182	0.411		bad-chisq	0.3372421683184259	830	CCPCLGGI_00873	group_3175	BB_O15	conserved hypothetical protein		0.6408126984126984	0.9688187134502925
509	group_70	0.467	0.784	0.463	-0.213	0.291	-0.331	-0.559	-0.209	-0.328	0.922	-0.0724	-0.19	0.728	-1.06	0.128	0.369	MDS1		0.33441900898204685	1373	PEHDDNBE_01041	group_70	BB_C02	borrelia family of unknown function		0.9361696113074205	0.9688187134502925
110	gyrA_2	0.986	0.0963	0.463	1.24	8.06	-1.62	-0.529	-0.2	-0.359	0.754	-0.114	-0.123	0.599	-0.935	0.16	0.409	MDS5	bad-chisq	0.33441900898204685	773	CCPCLGGI_00816	gyrA_2	BB_0035	DNA gyrase/topoisomerase IV, A subunit domain protein		0.6159659574468085	0.9688187134502925
150	group_541	0.983	0.345	0.463	0.667	8.02	-1.06	-0.539	-0.208	-0.361	0.798	-0.0847	-0.156	0.619	-0.949	0.167	0.41	MDS5	bad-chisq	0.33441900898204685	916	CCPCLGGI_00965	group_541	BB_K07	lipoprotein, putative	S	0.7542229007633587	0.9688187134502925
218	group_196	0.976	0.9	0.464	-0.362	7.98	-0.0512	-0.551	-0.208	-0.354	0.802	-0.025	-0.139	0.63	-0.956	0.15	0.39	MDS10	bad-chisq	0.3334820194451191	1017	CCPCLGGI_01083	group_196	BB_B27	lipoprotein, putative	P-IM	0.9709179528838343	0.9688187134502925
658	group_1002	0.271	0.287	0.464	-0.33	0.454	-0.34	-0.744	-0.126	-0.366	0.856	-0.0285	-0.182	0.662	-1.02	0.144	0.418	MDS1		0.3334820194451191	1519	DCJNHIBD_00976	group_1002	BB_T07	outer membrane protein		0.7542229007633587	0.9688187134502925
235	uppP	0.973	0.859	0.466	0.181	7.97	-0.58	-0.545	-0.198	-0.369	0.788	-0.0548	-0.134	0.62	-0.972	0.152	0.421	MDS10	bad-chisq	0.3316140833099998	562	CCPCLGGI_00595	uppP	BB_0258	undecaprenol kinase		0.9602289562289562	0.9688187134502925
206	rlpA	0.976	0.152	0.468	0.516	8.02	-0.905	-0.525	-0.194	-0.34	0.773	-0.0791	-0.159	0.612	-0.945	0.156	0.41		bad-chisq	0.32975414692587596	107	CCPCLGGI_00113	rlpA	BB_0735	rare lipoprotein A		0.6408126984126984	0.9688187134502925
283	hrpA	0.948	0.62	0.469	-0.419	0.576	-0.0328	-0.6	-0.23	-0.359	0.849	-0.108	-0.187	0.658	-1.01	0.15	0.398	MDS10		0.32882715728491674	19	CCPCLGGI_00021	hrpA	BB_0827	ATP-dependent helicase HrpA		0.9272599118942731	0.9688187134502925
744	group_1033	0.189	0.106	0.47	-0.266	0.37	-0.38	-0.558	-0.181	-0.425	0.809	-0.116	-0.18	0.66	-0.955	0.155	0.45	MDS2		0.3279021420642826	1786	JAEJLJHM_01137	group_1033	BB_C02	borrelia family of unknown function		0.6159659574468085	0.9688187134502925
1131	group_1419	0.0241	0.9	0.471	0.279	1.26	-0.411	-0.552	-0.201	-0.361	0.787	-0.0615	-0.14	0.621	-0.96	0.155	0.416	MDS4	bad-chisq	0.3269790928711038	2106	EJELBCAM_00593	group_1419	BB_0058	tetratricopeptide repeat domain protein		0.9709179528838343	0.9688187134502925
778	group_1328	0.162	0.109	0.472	-1.25	3.22	-0.204	-0.538	-0.56	-0.117	0.698	-0.0211	0.0341	1.27	-1.37	0.809	0.408		high-bse	0.32605800136591223	1673	OANOCMKI_01197	group_1328	BB_Q06	borrelia membrane protein P13		0.6159659574468085	0.9688187134502925
783	group_1815	0.162	0.109	0.472	-1.25	3.22	-0.204	-0.538	-0.56	-0.117	0.698	-0.0211	0.0341	1.27	-1.37	0.809	0.408		high-bse	0.32605800136591223	1664	OANOCMKI_01080	group_1815	BB_A05	S1 antigen	P-IM	0.6159659574468085	0.9688187134502925
782	group_1814	0.162	0.109	0.472	-1.25	3.22	-0.204	-0.538	-0.56	-0.117	0.698	-0.0211	0.0341	1.27	-1.37	0.809	0.408		high-bse	0.32605800136591223	1663	OANOCMKI_01079	group_1814	BB_0231	hypothetical protein		0.6159659574468085	0.9688187134502925
781	group_1813	0.162	0.109	0.472	-1.25	3.22	-0.204	-0.538	-0.56	-0.117	0.698	-0.0211	0.0341	1.27	-1.37	0.809	0.408		high-bse	0.32605800136591223	1662	OANOCMKI_01078	group_1813	BB_G19	putative phage terminase		0.6159659574468085	0.9688187134502925
845	group_756	0.107	0.825	0.473	0.488	0.687	-0.483	-0.692	-0.277	-0.455	0.632	-0.098	-0.321	0.628	-1.01	0.153	0.43			0.32513885926218844	1388	ODCIKDNL_00918	group_756	BB_H04	conserved hypothetical protein		0.9479172413793103	0.9688187134502925
453	group_172	0.546	0.714	0.474	0.215	0.301	-0.547	-0.634	-0.252	-0.375	0.816	-0.0256	-0.123	0.525	-1.07	0.163	0.439	MDS2		0.324221658325915	1375	PEHDDNBE_01043	group_172	BB_C03	BBC03		0.9361696113074205	0.9688187134502925
963	group_1354	0.055	0.0187	0.474	-0.608	0.877	-0.4	-0.528	-0.182	-0.284	0.735	-0.0552	-0.145	0.638	-1.02	0.158	0.425	MDS2		0.324221658325915	1789	JAEJLJHM_01141	group_1354	BB_C07	BBC07		0.5086490566037736	0.9688187134502925
338	group_165	0.9	0.762	0.477	-0.459	0.638	-0.018	-0.627	-0.219	-0.246	0.909	0.242	-0.145	0.669	-1.07	0.133	0.439	MDS5		0.3214816209598861	1236	AHLIMJDN_00996	group_165	BB_Q06	borrelia membrane protein P13		0.9361696113074205	0.9688187134502925
691	group_1787	0.244	0.148	0.478	-0.31	0.441	-0.355	-0.589	-0.284	-0.348	0.882	-0.104	-0.194	0.805	-1.1	0.321	0.436	MDS6		0.3205721033878811	1553	DCJNHIBD_01139	group_1787	BB_F14	borrelia family of unknown function		0.6408126984126984	0.9688187134502925
109	group_682	0.986	0.698	0.478	-0.809	8.01	0.391	-0.545	-0.198	-0.342	0.798	-0.0787	-0.137	0.648	-1.01	0.142	0.423	MDS8	bad-chisq	0.3205721033878811	631	CCPCLGGI_00669	group_682	BB_0187	conserved hypothetical protein		0.9361696113074205	0.9688187134502925
833	group_1342	0.103	0.0049	0.479	-0.476	0.674	-0.383	-0.497	-0.164	-0.261	0.687	-0.0865	-0.209	0.639	-1.02	0.159	0.424	MDS9		0.3196644865854368	1743	JAEJLJHM_00901	group_1342	BB_A24	decorin-binding protein A	S	0.45816	0.9688187134502925
718	group_771	0.196	0.385	0.48	0.465	0.662	-0.522	-0.422	-0.34	-0.407	0.889	-0.102	-0.119	0.632	-0.989	0.15	0.706	MDS10		0.3187587626244128	1585	DCJNHIBD_01273	group_771	BB_Q35	MlpJ	S	0.7723262839879155	0.9688187134502925
347	group_35	0.88	0.303	0.481	-0.307	0.436	-0.16	-0.625	-0.221	-0.36	0.725	-0.122	-0.154	0.648	-0.971	0.16	0.424	MDS4		0.31785492362616824	1057	CCPCLGGI_01124	group_35	BB_O17	conserved hypothetical protein		0.7542229007633587	0.9688187134502925
485	group_25	0.488	0.414	0.483	-0.251	0.36	-0.308	-0.537	-0.268	-0.509	0.979	-0.0975	-0.199	0.742	-1.07	0.174	0.394	MDS2		0.31605286924848786	1616	FAKOJBMH_01095	group_25	BB_J45	putative lipoprotein		0.8181428571428572	0.9688187134502925
374	group_20	0.821	0.735	0.483	-0.274	0.39	-0.206	-0.608	-0.26	-0.303	0.904	-0.194	-0.174	0.619	-1.06	0.158	0.456	MDS2		0.31605286924848786	1044	CCPCLGGI_01111	group_20	BB_R29	2.9-5 36K; minus strand ORF		0.9361696113074205	0.9688187134502925
331	group_3115	0.911	0.138	0.485	-0.409	0.583	-0.0587	-0.638	-0.223	-0.416	0.944	-0.0854	-0.313	0.679	-1.09	0.13	0.43			0.3142582613977364	1206	AHLIMJDN_00945	group_3115	BB_H29	putative plasmid partition protein		0.6408126984126984	0.9688187134502925
582	group_133	0.378	0.922	0.487	-0.307	0.445	-0.316	-0.556	-0.345	-0.274	0.803	-0.0269	-0.0963	0.784	-1.05	0.103	0.439	MDS2		0.3124710387853657	1285	PFDKALEN_01267	group_133	BB_S41	ErpG protein	S	0.984447806354009	0.9688187134502925
332	group_5	0.911	0.82	0.49	0.315	0.459	-0.716	-0.586	-0.248	-0.347	0.879	-0.0634	-0.166	0.657	-1.03	0.13	0.415			0.3098039199714863	1038	CCPCLGGI_01105	group_5	BB_P35	BppA protein		0.9479172413793103	0.9688187134502925
755	group_1791	0.186	0.518	0.49	0.234	0.339	-0.474	-0.589	-0.25	-0.354	0.85	0.00777	-0.13	0.623	-1.01	0.169	0.44	MDS5		0.3098039199714863	1579	DCJNHIBD_01250	group_1791	BB_E09	protein p23		0.8944370179948588	0.9688187134502925
993	group_784	0.0481	0.857	0.491	0.689	1.02	-0.464	-0.623	-0.228	-0.184	0.885	0.301	-0.16	0.618	-1.05	0.154	0.431			0.3089185078770315	1877	KIDCBPBH_01219	group_784	BB_L15	conserved hypothetical protein		0.9602289562289562	0.9688187134502925
1093	group_2057	0.0309	0.809	0.492	0.085	1.49	-0.407	-0.555	-0.206	-0.363	0.779	-0.0563	-0.137	0.625	-0.953	0.152	0.411	MDS9	bad-chisq	0.30803489723263966	2102	KAEBOHNC_01211	group_2057	BB_N28	lipoprotein	S	0.9424140350877194	0.9688187134502925
1157	group_1466	0.0206	0.634	0.492	0.407	1.21	-0.414	-0.554	-0.205	-0.327	0.8	-0.0147	-0.136	0.638	-0.936	0.15	0.402	MDS5	bad-chisq	0.30803489723263966	2473	FDEHIFHJ_00696	group_1466	BB_Q08	PF-32 protein		0.9272599118942731	0.9688187134502925
198	group_295	0.976	0.514	0.492	0.25	7.99	-0.647	-0.545	-0.201	-0.355	0.787	-0.0666	-0.157	0.628	-0.955	0.134	0.406	MDS9	bad-chisq	0.30803489723263966	933	CCPCLGGI_00983	group_295	BB_K01	lipoprotein, putative	S	0.8944370179948588	0.9688187134502925
527	group_1005	0.454	0.9	0.493	-0.225	0.329	-0.328	-0.624	-0.142	-0.412	0.87	-0.139	-0.264	0.65	-1.07	0.122	0.35	MDS10		0.30715308072277	1538	DCJNHIBD_01044	group_1005	BB_K23	borrelia ORF-A superfamily		0.9709179528838343	0.9688187134502925
162	leuS	0.983	0.98	0.494	-0.641	8.0	0.224	-0.559	-0.2	-0.34	0.807	-0.0437	-0.125	0.641	-0.997	0.144	0.413	MDS8	bad-chisq	0.30627305107635305	569	CCPCLGGI_00602	leuS	BB_0251	leucyl-tRNA synthetase		0.984447806354009	0.9688187134502925
713	group_1833	0.213	0.36	0.499	-0.385	0.574	-0.349	-0.498	-0.222	-0.264	1.02	-0.0377	-0.194	0.67	-1.04	-0.107	0.418	MDS4		0.3018994543766101	1714	OFHDCNNN_01056	group_1833	BB_H09	type I restriction enzyme r protein n terminus (hsdr_n)		0.7542229007633587	0.9688187134502925
1021	group_1559	0.0412	0.603	0.499	0.554	0.817	-0.454	-0.585	-0.172	-0.389	0.852	-0.0735	-0.168	0.785	-1.11	0.112	0.43			0.3018994543766101	944	CCPCLGGI_00994	group_1559	BB_Q40	PF-32 protein		0.921500575373993	0.9688187134502925
1026	group_1565	0.0412	0.603	0.499	0.554	0.817	-0.454	-0.585	-0.172	-0.389	0.852	-0.0735	-0.168	0.785	-1.11	0.112	0.43			0.3018994543766101	951	CCPCLGGI_01001	group_1565	BB_L42	hypothetical protein		0.921500575373993	0.9688187134502925
1028	group_1567	0.0412	0.603	0.499	0.554	0.817	-0.454	-0.585	-0.172	-0.389	0.852	-0.0735	-0.168	0.785	-1.11	0.112	0.43			0.3018994543766101	954	CCPCLGGI_01004	group_1567	BB_L02	conserved hypothetical protein		0.921500575373993	0.9688187134502925
1025	group_1564	0.0412	0.603	0.499	0.554	0.817	-0.454	-0.585	-0.172	-0.389	0.852	-0.0735	-0.168	0.785	-1.11	0.112	0.43			0.3018994543766101	950	CCPCLGGI_01000	group_1564	BB_M38	ErpK protein	S	0.921500575373993	0.9688187134502925
1024	group_1562	0.0412	0.603	0.499	0.554	0.817	-0.454	-0.585	-0.172	-0.389	0.852	-0.0735	-0.168	0.785	-1.11	0.112	0.43			0.3018994543766101	948	CCPCLGGI_00998	group_1562	BB_R37	BppB		0.921500575373993	0.9688187134502925
1023	group_1561	0.0412	0.603	0.499	0.554	0.817	-0.454	-0.585	-0.172	-0.389	0.852	-0.0735	-0.168	0.785	-1.11	0.112	0.43			0.3018994543766101	947	CCPCLGGI_00997	group_1561	BB_R36	BppA		0.921500575373993	0.9688187134502925
1022	group_1560	0.0412	0.603	0.499	0.554	0.817	-0.454	-0.585	-0.172	-0.389	0.852	-0.0735	-0.168	0.785	-1.11	0.112	0.43			0.3018994543766101	945	CCPCLGGI_00995	group_1560	BB_P33	PF-49 protein		0.921500575373993	0.9688187134502925
1029	group_1568	0.0412	0.603	0.499	0.554	0.817	-0.454	-0.585	-0.172	-0.389	0.852	-0.0735	-0.168	0.785	-1.11	0.112	0.43			0.3018994543766101	955	CCPCLGGI_01005	group_1568	BB_L03	lyme disease proteins of unknown function		0.921500575373993	0.9688187134502925
1034	group_1573	0.0412	0.603	0.499	0.554	0.817	-0.454	-0.585	-0.172	-0.389	0.852	-0.0735	-0.168	0.785	-1.11	0.112	0.43			0.3018994543766101	962	CCPCLGGI_01012	group_1573	BB_M10	conserved hypothetical protein		0.921500575373993	0.9688187134502925
1020	group_1558	0.0412	0.603	0.499	0.554	0.817	-0.454	-0.585	-0.172	-0.389	0.852	-0.0735	-0.168	0.785	-1.11	0.112	0.43			0.3018994543766101	943	CCPCLGGI_00993	group_1558	BB_I20	borrelia family of unknown function		0.921500575373993	0.9688187134502925
1019	group_1557	0.0412	0.603	0.499	0.554	0.817	-0.454	-0.585	-0.172	-0.389	0.852	-0.0735	-0.168	0.785	-1.11	0.112	0.43			0.3018994543766101	942	CCPCLGGI_00992	group_1557	BB_P30	BBC01		0.921500575373993	0.9688187134502925
1018	group_1556	0.0412	0.603	0.499	0.554	0.817	-0.454	-0.585	-0.172	-0.389	0.852	-0.0735	-0.168	0.785	-1.11	0.112	0.43			0.3018994543766101	941	CCPCLGGI_00991	group_1556	BB_C05	BBC05		0.921500575373993	0.9688187134502925
1036	group_1575	0.0412	0.603	0.499	0.554	0.817	-0.454	-0.585	-0.172	-0.389	0.852	-0.0735	-0.168	0.785	-1.11	0.112	0.43			0.3018994543766101	964	CCPCLGGI_01014	group_1575	BB_N12	conserved hypothetical protein		0.921500575373993	0.9688187134502925
1037	group_1576	0.0412	0.603	0.499	0.554	0.817	-0.454	-0.585	-0.172	-0.389	0.852	-0.0735	-0.168	0.785	-1.11	0.112	0.43			0.3018994543766101	966	CCPCLGGI_01016	group_1576	BB_O14	conserved hypothetical protein		0.921500575373993	0.9688187134502925
1017	group_1555	0.0412	0.603	0.499	0.554	0.817	-0.454	-0.585	-0.172	-0.389	0.852	-0.0735	-0.168	0.785	-1.11	0.112	0.43			0.3018994543766101	940	CCPCLGGI_00990	group_1555	BB_M26	borrelia orf-D family		0.921500575373993	0.9688187134502925
1030	group_1569	0.0412	0.603	0.499	0.554	0.817	-0.454	-0.585	-0.172	-0.389	0.852	-0.0735	-0.168	0.785	-1.11	0.112	0.43			0.3018994543766101	956	CCPCLGGI_01006	group_1569	BB_M04	lyme disease proteins of unknown function		0.921500575373993	0.9688187134502925
361	group_63	0.838	0.34	0.499	-0.307	0.454	-0.172	-0.616	-0.198	-0.196	0.883	0.0425	-0.173	0.638	-0.915	0.14	0.437	MDS8		0.3018994543766101	1177	ELNKIJFI_01234	group_63	BB_L03	lyme disease proteins of unknown function		0.7542229007633587	0.9688187134502925
1038	group_1577	0.0412	0.603	0.499	0.554	0.817	-0.454	-0.585	-0.172	-0.389	0.852	-0.0735	-0.168	0.785	-1.11	0.112	0.43			0.3018994543766101	967	CCPCLGGI_01017	group_1577	BB_L15	conserved hypothetical protein		0.921500575373993	0.9688187134502925
1039	group_1578	0.0412	0.603	0.499	0.554	0.817	-0.454	-0.585	-0.172	-0.389	0.852	-0.0735	-0.168	0.785	-1.11	0.112	0.43			0.3018994543766101	968	CCPCLGGI_01018	group_1578	BB_R16	conserved hypothetical protein		0.921500575373993	0.9688187134502925
1031	group_1570	0.0412	0.603	0.499	0.554	0.817	-0.454	-0.585	-0.172	-0.389	0.852	-0.0735	-0.168	0.785	-1.11	0.112	0.43			0.3018994543766101	957	CCPCLGGI_01007	group_1570	BB_M05	lyme disease proteins of unknown function		0.921500575373993	0.9688187134502925
1040	group_1579	0.0412	0.603	0.499	0.554	0.817	-0.454	-0.585	-0.172	-0.389	0.852	-0.0735	-0.168	0.785	-1.11	0.112	0.43			0.3018994543766101	969	CCPCLGGI_01019	group_1579	BB_M17	conserved hypothetical protein		0.921500575373993	0.9688187134502925
1035	group_1574	0.0412	0.603	0.499	0.554	0.817	-0.454	-0.585	-0.172	-0.389	0.852	-0.0735	-0.168	0.785	-1.11	0.112	0.43			0.3018994543766101	963	CCPCLGGI_01013	group_1574	BB_L11	conserved hypothetical protein		0.921500575373993	0.9688187134502925
1041	group_1580	0.0412	0.603	0.499	0.554	0.817	-0.454	-0.585	-0.172	-0.389	0.852	-0.0735	-0.168	0.785	-1.11	0.112	0.43			0.3018994543766101	970	CCPCLGGI_01020	group_1580	BB_O18	conserved hypothetical protein		0.921500575373993	0.9688187134502925
1032	group_1571	0.0412	0.603	0.499	0.554	0.817	-0.454	-0.585	-0.172	-0.389	0.852	-0.0735	-0.168	0.785	-1.11	0.112	0.43			0.3018994543766101	960	CCPCLGGI_01010	group_1571	BB_O08	conserved hypothetical protein		0.921500575373993	0.9688187134502925
1033	group_1572	0.0412	0.603	0.499	0.554	0.817	-0.454	-0.585	-0.172	-0.389	0.852	-0.0735	-0.168	0.785	-1.11	0.112	0.43			0.3018994543766101	961	CCPCLGGI_01011	group_1572	BB_N09	conserved hypothetical protein		0.921500575373993	0.9688187134502925
1048	group_951	0.0412	0.603	0.499	0.554	0.817	-0.454	-0.585	-0.172	-0.389	0.852	-0.0735	-0.168	0.785	-1.11	0.112	0.43			0.3018994543766101	946	CCPCLGGI_00996	group_951	BB_S37	BdrE		0.921500575373993	0.9688187134502925
1027	group_1566	0.0412	0.603	0.499	0.554	0.817	-0.454	-0.585	-0.172	-0.389	0.852	-0.0735	-0.168	0.785	-1.11	0.112	0.43			0.3018994543766101	952	CCPCLGGI_01002	group_1566	BB_O44	phage terminase, large subunit, pbsx family		0.921500575373993	0.9688187134502925
664	group_747	0.275	0.235	0.5	-0.242	0.359	-0.364	-0.647	-0.177	-0.365	0.819	-0.0197	-0.112	0.576	-0.936	0.181	0.36	MDS6		0.3010299956639812	1292	LBEIHGGO_00990	group_747	BB_I15	Borrelia burgdorferi virulent strain associated lipoprotein		0.7202196796338672	0.9693430656934306
426	group_294	0.636	0.319	0.501	-0.272	0.403	-0.258	-0.626	-0.107	-0.312	0.886	-0.0103	-0.207	0.503	-1.07	0.169	0.435	MDS7		0.30016227413275426	909	CCPCLGGI_00958	group_294	BB_D01	conserved hypothetical protein		0.7542229007633587	0.969865889212828
746	group_1343	0.189	0.106	0.505	-0.306	0.46	-0.373	-0.513	-0.196	-0.444	0.785	0.0526	-0.298	0.625	-1.08	0.183	0.429	MDS6		0.2967086218813386	1748	JAEJLJHM_00973	group_1343	BB_R37	BppB		0.6159659574468085	0.9729710982658959
444	group_21	0.588	0.375	0.506	0.185	0.278	-0.539	-0.614	-0.183	-0.389	0.824	-0.0668	-0.201	0.598	-1.02	0.13	0.417	MDS2		0.2958494831602009	1092	CCPCLGGI_01164	group_21	BB_M30	BBC01		0.756838905775076	0.9729710982658959
1009	group_2093	0.0447	0.462	0.506	-0.43	0.658	-0.411	-0.58	-0.201	-0.382	0.862	-0.087	-0.171	0.641	-1.0	0.156	0.471	MDS10		0.2958494831602009	2147	CABLLEJJ_00315	group_2093	BB_0472	UDP-N-acetylglucosamine 1-carboxyvinyltransferase		0.87648	0.9729710982658959
488	group_203	0.488	0.538	0.507	-0.207	0.312	-0.329	-0.554	-0.265	-0.474	0.89	-0.115	-0.103	0.588	-1.0	0.204	0.453	MDS2		0.294992040666664	1151	CCPCLGGI_01245	group_203	BB_O39	ErpL protein	S	0.8964416562107905	0.9729710982658959
858	group_11	0.0928	0.423	0.507	0.374	0.567	-0.466	-0.642	-0.249	-0.407	0.95	-0.077	-0.0221	0.639	-0.968	0.16	0.439	MDS1		0.294992040666664	1736	LIGOPDEN_01289	group_11	BB_F0041	outer surface protein VlsE1		0.8334480712166172	0.9729710982658959
1184	group_603	0.0172	0.345	0.507	-0.711	0.908	-0.391	-0.537	-0.208	-0.362	0.766	-0.0304	-0.128	0.658	-0.932	0.174	0.411	MDS9	bad-chisq	0.294992040666664	2178	CABLLEJJ_00744	group_603	BB_H32	antigen, P35, putative	S	0.7542229007633587	0.9729710982658959
1079	group_798	0.0309	0.255	0.509	-1.06	1.59	-0.398	-0.554	-0.21	-0.631	0.804	0.167	-0.17	0.761	-0.626	0.159	0.423			0.29328221766324125	1849	OJJAJGLG_01299	group_798	BB_A24	decorin-binding protein A	S	0.7542229007633587	0.9753997113997114
636	group_988	0.309	0.898	0.513	-0.318	0.488	-0.332	-0.7	-0.0947	-0.301	0.755	-0.0287	-0.26	0.644	-1.03	0.151	0.418	MDS1		0.2898826348881837	1520	DCJNHIBD_00979	group_988	BB_H40	transposase, family		0.9709179528838343	0.9798280802292264
476	group_1665	0.502	0.0626	0.514	-0.262	0.403	-0.298	-0.71	-0.23	-0.46	0.828	-0.186	-0.173	0.665	-1.16	0.0457	0.386			0.28903688100472424	1279	PFDKALEN_01210	group_1665	BB_P33	PF-49 protein		0.6159659574468085	0.9798280802292264
928	group_1959	0.0653	0.41	0.514	-0.392	0.606	-0.405	-0.553	-0.19	-0.338	0.945	-0.0572	-0.213	0.636	-1.02	0.157	0.433	MDS4		0.28903688100472424	1946	KGAMKNHC_01204	group_1959	BB_F25	borrelia family of unknown function		0.8126567164179105	0.9798280802292264
633	group_327	0.32	0.00843	0.515	-0.5	0.785	-0.271	-0.674	-0.29	-0.465	0.823	-0.421	-0.2	0.885	-1.2	0.412	0.797			0.28819277095880896	1681	OANOCMKI_01224	group_327	BB_Q47	ErpX protein	S	0.45816	0.9798280802292264
881	group_1881	0.0825	0.751	0.515	0.794	1.27	-0.497	-0.658	-0.238	0.042	0.926	0.352	-0.155	0.543	-1.27	0.152	0.435			0.28819277095880896	1820	OJJAJGLG_00574	group_1881	BB_0143	conserved hypothetical protein YidD		0.9361696113074205	0.9798280802292264
646	group_748	0.299	0.136	0.516	0.202	0.31	-0.49	-0.609	-0.184	-0.366	0.754	0.000292	-0.175	0.604	-1.0	0.161	0.433	MDS5		0.28735029837278864	1296	LBEIHGGO_01207	group_748	BB_S37	BdrE		0.6408126984126984	0.9803261802575107
1178	group_1901	0.0206	0.634	0.519	0.644	1.22	-0.419	-0.564	-0.208	-0.292	0.805	0.106	-0.135	0.623	-0.953	0.151	0.413		bad-chisq	0.28483264215154214	1864	KIDCBPBH_01077	group_1901	BB_U09	TM2 domain family		0.9272599118942731	0.9804153627311522
510	group_753	0.464	0.677	0.519	-0.315	0.49	-0.285	-0.669	-0.0576	-0.236	0.878	-0.019	-0.248	0.599	-1.01	0.173	0.443	MDS2		0.28483264215154214	1368	LLKONJJF_01131	group_753	BB_H04	conserved hypothetical protein		0.9361696113074205	0.9804153627311522
555	group_213	0.423	0.832	0.519	-0.224	0.347	-0.336	-0.628	-0.135	-0.422	0.87	-0.141	-0.254	0.631	-1.06	0.132	0.35	MDS10		0.28483264215154214	1477	MEJHBAGP_01021	group_213	BB_G29	borrelia ORF-A superfamily		0.9492233676975944	0.9804153627311522
286	group_84	0.948	0.261	0.519	0.399	0.631	-0.809	-0.577	-0.214	-0.358	0.829	-0.0939	-0.174	0.64	-1.02	0.157	0.415	MDS5		0.28483264215154214	924	CCPCLGGI_00973	group_84	BB_I26	transporter, major facilitator family		0.7542229007633587	0.9804153627311522
547	group_424	0.43	0.298	0.524	-0.246	0.388	-0.324	-0.695	-0.171	-0.359	0.85	-0.0919	-0.179	0.67	-1.09	0.00831	0.413	MDS1		0.28066871301627333	1404	JAAKCDKC_01074	group_424	BB_P33	PF-49 protein		0.7542229007633587	0.9856543909348443
312	tsf	0.928	0.105	0.524	0.466	0.732	-0.864	-0.595	-0.276	-0.354	0.852	-0.0642	-0.165	0.456	-0.902	0.195	0.421	MDS7		0.28066871301627333	693	CCPCLGGI_00731	tsf	BB_0122	translation elongation factor Ts		0.6159659574468085	0.9856543909348443
735	group_1347	0.196	0.124	0.524	-0.282	0.443	-0.375	-0.52	-0.195	-0.438	0.794	0.0435	-0.288	0.626	-1.07	0.181	0.438	MDS6		0.28066871301627333	1765	JAEJLJHM_01000	group_1347	BB_L07	conserved hypothetical protein		0.6408126984126984	0.9856543909348443
1155	group_135	0.0206	0.634	0.525	0.66	1.22	-0.419	-0.564	-0.208	-0.289	0.805	0.115	-0.134	0.623	-0.953	0.151	0.413		bad-chisq	0.2798406965940431	2037	OPFCEHCP_01098	group_135	BB_F0041	outer surface protein VlsE1		0.9272599118942731	0.9861386138613862
346	group_826	0.883	0.652	0.526	-0.259	0.407	-0.201	-0.599	-0.237	-0.359	0.862	-0.0872	-0.161	0.658	-0.988	0.148	0.381	MDS10		0.27901425584626094	133	CCPCLGGI_00142	group_826	BB_0708	conserved hypothetical protein		0.9361696113074205	0.9866214689265538
964	group_1888	0.0515	0.261	0.532	-0.696	1.16	-0.394	-0.547	-0.205	-0.608	0.846	0.076	-0.172	0.742	-0.689	0.158	0.422			0.2740883677049518	1834	OJJAJGLG_01185	group_1888	BB_U09	TM2 domain family		0.7542229007633587	0.9964682651622003
367	group_131	0.835	0.0788	0.534	0.313	0.507	-0.692	-0.53	-0.206	-0.539	0.8	-0.00227	-0.074	0.599	-0.993	0.172	0.421	MDS6		0.27245874297144357	1261	AHLIMJDN_01234	group_131	BB_H06	complement regulator-acquiring surface protein 2 (CRASP-2)	S	0.6159659574468085	0.9978651685393259
749	group_441	0.179	0.979	0.535	-0.631	1.03	-0.318	-0.418	-0.142	-0.65	1.28	0.242	-0.169	0.639	-1.1	0.171	0.418	MDS1		0.27164621797877153	1610	FAKOJBMH_01072	group_441	BB_I06	MTA/SAH nucleosidase		0.984447806354009	0.9978651685393259
450	group_414	0.564	0.0222	0.535	-0.354	0.573	-0.231	-0.803	-0.314	-0.265	0.842	-0.0281	-0.187	0.699	-1.04	0.137	0.407	MDS7		0.27164621797877153	1247	AHLIMJDN_01168	group_414	BB_F26	borrelia ORF-A superfamily		0.526457142857143	0.9978651685393259
171	group_2	0.983	0.372	0.539	-0.5	8.01	0.085	-0.552	-0.188	-0.373	0.798	-0.0571	-0.13	0.6	-0.937	0.145	0.412	MDS6	bad-chisq	0.2684112348132613	1084	CCPCLGGI_01154	group_2	BB_L42	hypothetical protein		0.7542229007633587	1.0
1014	group_1394	0.0378	0.773	0.54	-0.482	0.791	-0.412	-0.556	-0.199	-0.355	0.996	-0.0613	-0.171	0.635	-1.02	0.156	0.425			0.26760624017703144	1991	OHACLJJN_00027	group_1394	BB_0448	phosphocarrier protein HPr		0.9361696113074205	1.0
1185	group_1056	0.0172	0.372	0.541	0.398	1.1	-0.414	-0.541	-0.207	-0.363	0.794	-0.0554	-0.138	0.625	-0.953	0.166	0.383	MDS10	bad-chisq	0.26680273489343054	1973	KHMPAEIP_01170	group_1056	BB_M18	conserved hypothetical protein		0.7542229007633587	1.0
334	group_713	0.907	0.696	0.541	0.361	0.595	-0.758	-0.581	-0.257	-0.45	0.836	0.0154	-0.167	0.523	-1.13	0.207	0.423	MDS7		0.26680273489343054	891	CCPCLGGI_00937	group_713	BB_K34	conserved hypothetical protein		0.9361696113074205	1.0
886	group_1662	0.079	0.303	0.543	0.522	0.879	-0.472	-0.582	-0.139	-0.4	0.853	-0.0769	-0.169	0.887	-1.18	0.0835	0.432	MDS7		0.265200170411153	1271	AHLIMJDN_01286	group_1662	BB_E09	protein p23		0.7542229007633587	1.0
759	group_440	0.182	0.441	0.544	-0.256	0.422	-0.384	-0.537	-0.175	-0.376	0.948	-0.136	-0.239	0.632	-1.05	0.15	0.447	MDS4		0.26440110030182007	1602	FAKOJBMH_00875	group_440	BB_S42	BapA protein		0.8499970972423803	1.0
246	group_1545	0.962	0.773	0.546	-0.429	0.701	-0.0177	-0.608	-0.225	-0.37	0.894	-0.0783	-0.139	0.651	-1.03	0.151	0.415	MDS3		0.2628073572952627	729	CCPCLGGI_00768	group_1545	BB_0085	conserved hypothetical protein		0.9361696113074205	1.0
534	group_578	0.44	0.324	0.547	-0.227	0.379	-0.33	-0.684	-0.174	-0.354	0.843	-0.0894	-0.187	0.67	-1.08	0.0222	0.413	MDS1		0.2620126736665692	1406	JAAKCDKC_01076	group_578	BB_F25	borrelia family of unknown function		0.7542229007633587	1.0
577	group_1313	0.392	0.243	0.552	-0.19	0.321	-0.355	-0.645	-0.199	-0.349	0.896	-0.0967	-0.191	0.7	-1.07	0.172	0.338	MDS10		0.2580609222708011	1564	DCJNHIBD_01191	group_1313	BB_U08	SUA5 domain subfamily		0.7350888382687927	1.0
878	group_1015	0.0825	0.582	0.552	0.36	0.608	-0.46	-0.637	-0.239	-0.365	0.68	-0.114	-0.161	0.611	-1.06	0.161	0.428	MDS4		0.2580609222708011	1607	FAKOJBMH_01032	group_1015	BB_B19	outer surface protein C (OspC)	S	0.921500575373993	1.0
848	group_1285	0.0997	0.924	0.552	-0.818	1.43	-0.349	-0.514	-0.19	-0.851	0.778	-0.504	-0.177	0.539	-1.39	0.162	0.405			0.2580609222708011	1879	KIDCBPBH_01227	group_1285	BB_L22	conserved hypothetical protein		0.984447806354009	1.0
779	ade_3	0.158	0.00158	0.553	2.16	2.65	-0.75	-1.26	-0.619	-1.35	2.16	-0.076	-0.252	0.596	-0.927	0.137	0.432		high-bse	0.2572748686953017	1353	OJICOLNA_01026	ade_3	BB_K17	adenine deaminase		0.4482	1.0
581	group_768	0.385	0.261	0.553	-0.189	0.32	-0.357	-0.591	-0.244	-0.364	0.855	-0.125	-0.219	0.741	-1.08	0.218	0.422	MDS6		0.2572748686953017	1549	DCJNHIBD_01135	group_768	BB_F01	hypothetical protein	S	0.7542229007633587	1.0
1188	group_1077	0.0172	0.98	0.555	0.654	1.04	-0.416	-0.552	-0.204	-0.377	0.808	-0.0571	-0.141	0.651	-0.97	0.145	0.386		bad-chisq	0.2557070168773237	2459	NPMEBGNP_01125	group_1077	BB_0623	transcription-repair coupling factor		0.984447806354009	1.0
690	group_767	0.237	0.774	0.556	-0.336	0.576	-0.35	-0.721	-0.123	-0.341	0.829	-0.0452	-0.211	0.638	-1.04	0.139	0.246	MDS2		0.2549252084179425	1547	DCJNHIBD_01130	group_767	BB_N38	ErpP protein	S	0.9361696113074205	1.0
884	group_1060	0.0756	0.626	0.557	0.429	0.732	-0.463	-0.651	-0.253	-0.407	0.627	-0.0887	-0.176	0.631	-1.02	0.154	0.428	MDS4		0.25414480482627105	1640	FAKOJBMH_01281	group_1060	BB_Q35	MlpJ	S	0.9272599118942731	1.0
513	group_964	0.464	0.589	0.557	-0.365	0.623	-0.261	-0.563	-0.432	-0.598	0.798	-0.143	-0.192	0.649	-1.04	0.143	0.399	MDS2		0.25414480482627105	1195	AHLIMJDN_00866	group_964	BB_U08	SUA5 domain subfamily		0.921500575373993	1.0
679	group_171	0.244	0.826	0.559	0.19	0.326	-0.476	-0.602	-0.231	-0.358	0.888	-0.0967	-0.153	0.592	-1.09	0.214	0.412	MDS9		0.25258819211357664	1372	PEHDDNBE_01040	group_171	BB_C01	BBC01		0.9479172413793103	1.0
560	group_323	0.412	0.075	0.56	0.262	0.449	-0.538	-0.641	-0.134	-0.31	0.698	-0.228	-0.152	0.521	-0.96	0.183	0.45	MDS4		0.25181197299379954	1612	FAKOJBMH_01088	group_323	BB_J19	borrelia ORF-A superfamily		0.6159659574468085	1.0
649	group_423	0.299	0.942	0.561	0.18	0.309	-0.484	-0.624	-0.234	-0.412	0.895	-0.0383	-0.17	0.589	-0.977	0.121	0.429	MDS1		0.25103713874383854	1380	PEHDDNBE_01048	group_423	BB_U09	TM2 domain family		0.984447806354009	1.0
506	group_453	0.45	0.352	0.563	0.159	0.275	-0.501	-0.588	-0.246	-0.337	0.855	-0.0894	-0.133	0.631	-0.993	0.164	0.366	MDS2		0.24949160514865382	1961	KHMPAEIP_00519	group_453	BB_H13	RepU		0.7542229007633587	1.0
355	parA	0.869	0.618	0.563	0.326	0.567	-0.714	-0.534	-0.199	-0.548	0.94	0.0558	-0.173	0.629	-1.01	0.162	0.422	MDS3		0.24949160514865382	0	CCPCLGGI_00001	parA	BB_0852	type I restriction enzyme r protein n terminus (hsdr_n)		0.9272599118942731	1.0
592	group_583	0.361	0.886	0.564	-0.246	0.427	-0.341	-0.662	-0.128	-0.304	0.77	-0.0553	-0.308	0.657	-1.04	0.143	0.418	MDS9		0.24872089601665776	1526	DCJNHIBD_00987	group_583	BB_J23	tetratricopeptide repeat domain protein		0.9709179528838343	1.0
403	group_105	0.742	0.0102	0.565	-0.264	0.463	-0.234	-0.667	-0.213	-0.486	0.891	-0.101	-0.199	0.774	-1.12	0.123	0.433	MDS7		0.2479515521805615	1155	CCPCLGGI_01249	group_105	BB_L41	conserved hypothetical protein		0.45816	1.0
406	soj_8	0.742	0.043	0.566	-0.229	0.401	-0.26	-0.654	-0.223	-0.426	0.84	-0.0654	-0.2	0.744	-1.11	0.12	0.427	MDS1		0.24718356881172862	1288	PFDKALEN_01279	soj_8	BB_R33	PF-32 protein		0.5948333333333333	1.0
1272	group_801	0.0137	0.698	0.568	0.678	0.972	-0.415	-0.563	-0.206	-0.354	0.781	-0.0725	-0.124	0.643	-0.941	0.148	0.412	MDS7	bad-chisq	0.24565166428898116	1994	OHACLJJN_01294	group_801	BB_0812	phosphopantothenoylcysteine decarboxylase/phosphopantothenate--cysteine ligase		0.9361696113074205	1.0
422	group_61	0.667	0.237	0.57	-0.184	0.325	-0.307	-0.56	-0.242	-0.284	0.855	-0.0101	-0.189	0.633	-0.953	0.2	0.491	MDS10		0.24412514432750865	1066	CCPCLGGI_01136	group_61	BB_M05	lyme disease proteins of unknown function		0.7202196796338672	1.0
1271	group_755	0.0137	0.524	0.571	-0.711	0.916	-0.394	-0.529	-0.192	-0.351	0.885	-0.0486	-0.14	0.626	-0.954	0.152	0.411		bad-chisq	0.243363891754152	1999	OHACLJJN_01387	group_755	BB_R15	conserved hypothetical protein		0.8944370179948588	1.0
791	group_1801	0.155	0.0105	0.573	0.599	1.06	-0.522	-0.569	-0.0419	-0.465	0.846	-0.0846	-0.14	0.326	-0.819	-0.16	0.445			0.24184537803261005	1647	FAKOJBMH_01304	group_1801	BB_F0040	hypothetical protein		0.45816	1.0
486	group_56	0.488	0.0764	0.573	0.244	0.431	-0.549	-0.646	-0.145	-0.246	0.714	-0.0535	-0.15	0.522	-0.961	0.185	0.461	MDS4		0.24184537803261005	1620	FAKOJBMH_01100	group_56	BB_F0041	outer surface protein VlsE1		0.6159659574468085	1.0
864	group_1291	0.0928	0.00424	0.574	-0.451	0.806	-0.39	-0.509	-0.171	-0.262	0.699	-0.0729	-0.0589	0.638	-1.02	0.156	0.423			0.2410881076020265	1343	OJICOLNA_01014	group_1291	BB_0457	excinuclease ABC, C subunit		0.45816	1.0
811	mlpI	0.124	0.884	0.574	-0.266	0.473	-0.397	-0.555	-0.222	-0.383	0.984	-0.0255	-0.173	0.687	-0.985	0.164	0.424			0.2410881076020265	1625	FAKOJBMH_01133	mlpI	BB_N28	lipoprotein	S	0.9709179528838343	1.0
641	dnaB_3	0.309	0.246	0.575	-0.177	0.315	-0.375	-0.559	-0.178	-0.35	0.891	-0.118	-0.186	0.649	-1.03	0.121	0.408	MDS5		0.24033215531036956	1550	DCJNHIBD_01136	dnaB_3	BB_0111	replicative DNA helicase		0.7391131221719457	1.0
653	group_1277	0.289	0.78	0.578	0.179	0.322	-0.481	-0.579	-0.257	-0.431	0.876	-0.0684	-0.243	0.654	-1.03	0.136	0.414			0.23807216157947098	1276	PFDKALEN_00309	group_1277	BB_0546	conserved hypothetical protein		0.9361696113074205	1.0
499	group_254	0.471	0.123	0.579	0.23	0.414	-0.538	-0.651	-0.152	-0.255	0.735	-0.0539	-0.141	0.537	-0.97	0.192	0.439	MDS2		0.23732143627256383	1634	FAKOJBMH_01189	group_254	BB_J13	conserved hypothetical protein		0.6408126984126984	1.0
148	rbgA	0.983	0.98	0.58	-0.533	8.01	0.119	-0.556	-0.206	-0.36	0.806	-0.0322	-0.141	0.636	-0.96	0.15	0.398	MDS10	bad-chisq	0.23657200643706275	196	CCPCLGGI_00206	rbgA	BB_0643	ribosome biogenesis GTP-binding protein YlqF		0.984447806354009	1.0
727	group_1029	0.199	0.177	0.582	-0.233	0.423	-0.384	-0.535	-0.201	-0.429	0.808	0.0237	-0.261	0.63	-1.07	0.18	0.433	MDS1		0.23507701535011155	1750	JAEJLJHM_00975	group_1029	BB_S37	BdrE		0.6911812865497076	1.0
481	group_251	0.498	0.961	0.582	-0.182	0.331	-0.339	-0.597	-0.172	-0.308	0.901	-0.0803	-0.205	0.706	-1.05	0.197	0.344	MDS10		0.23507701535011155	1565	DCJNHIBD_01192	group_251	BB_U09	TM2 domain family		0.984447806354009	1.0
228	mrdB	0.969	0.255	0.583	0.458	0.859	-0.874	-0.572	-0.212	-0.394	0.844	-0.114	-0.172	0.633	-0.995	0.159	0.425	MDS5		0.23433144524098595	123	CCPCLGGI_00129	mrdB	BB_0719	rod shape-determining protein RodA		0.7542229007633587	1.0
943	group_1906	0.0584	0.957	0.586	0.726	1.37	-0.472	-0.633	-0.233	-0.16	0.878	0.431	-0.159	0.627	-1.02	0.153	0.432	MDS5		0.23210238398190938	1871	KIDCBPBH_01182	group_1906	BB_S44	hypothetical protein		0.984447806354009	1.0
605	group_1312	0.357	0.229	0.586	-0.181	0.334	-0.365	-0.646	-0.198	-0.35	0.883	-0.102	-0.185	0.697	-1.06	0.193	0.346	MDS10		0.23210238398190938	1563	DCJNHIBD_01190	group_1312	BB_U07	BBC01		0.7055962877030163	1.0
1003	group_2037	0.0412	0.936	0.589	-1.47	1.65	-0.343	-0.479	-0.185	-0.807	0.734	0.234	-0.14	0.426	-1.66	0.158	0.406	MDS3	high-bse	0.2298847052128984	2079	MKCMKCOD_01051	group_2037	BB_T03	conserved hypothetical protein		0.984447806354009	1.0
995	group_1067	0.0412	0.936	0.589	-1.47	1.65	-0.343	-0.479	-0.185	-0.807	0.734	0.234	-0.14	0.426	-1.66	0.158	0.406	MDS3	high-bse	0.2298847052128984	2082	MKCMKCOD_01071	group_1067	BB_M24	hemolysin accessory protein		0.984447806354009	1.0
1006	group_2040	0.0412	0.936	0.589	-1.47	1.65	-0.343	-0.479	-0.185	-0.807	0.734	0.234	-0.14	0.426	-1.66	0.158	0.406	MDS3	high-bse	0.2298847052128984	2085	MKCMKCOD_01075	group_2040	BB_O20	conserved hypothetical protein		0.984447806354009	1.0
1008	group_2076	0.0412	0.936	0.589	-1.47	1.65	-0.343	-0.479	-0.185	-0.807	0.734	0.234	-0.14	0.426	-1.66	0.158	0.406	MDS3	high-bse	0.2298847052128984	2087	MKCMKCOD_01077	group_2076	BB_L20	conserved hypothetical protein		0.984447806354009	1.0
598	group_178	0.361	0.272	0.589	-0.153	0.284	-0.374	-0.611	-0.229	-0.35	0.874	-0.0941	-0.185	0.692	-1.06	0.142	0.423	MDS9		0.2298847052128984	1705	JKKDDLLD_01159	group_178	BB_C10	rev protein	S	0.7542229007633587	1.0
1005	group_2039	0.0412	0.936	0.589	-1.47	1.65	-0.343	-0.479	-0.185	-0.807	0.734	0.234	-0.14	0.426	-1.66	0.158	0.406	MDS3	high-bse	0.2298847052128984	2081	MKCMKCOD_01054	group_2039	BB_Q88	CdsC		0.984447806354009	1.0
1004	group_2038	0.0412	0.936	0.589	-1.47	1.65	-0.343	-0.479	-0.185	-0.807	0.734	0.234	-0.14	0.426	-1.66	0.158	0.406	MDS3	high-bse	0.2298847052128984	2080	MKCMKCOD_01053	group_2038	BB_I01	conserved hypothetical protein		0.984447806354009	1.0
433	group_242	0.632	0.401	0.59	0.193	0.358	-0.552	-0.54	-0.255	-0.396	0.787	-0.0335	-0.142	0.689	-1.04	0.248	0.425	MDS1		0.22914798835785583	1252	AHLIMJDN_01173	group_242	BB_E09	protein p23		0.7960059790732437	1.0
906	group_602	0.0687	0.959	0.591	0.281	0.519	-0.449	-0.602	-0.229	-0.372	0.879	-0.0338	-0.154	0.647	-1.01	0.161	0.405	MDS10		0.22841251911874466	2174	CABLLEJJ_00722	group_602	BB_0306	S-adenosyl-methyltransferase MraW		0.984447806354009	1.0
917	mtnN_4	0.0653	0.531	0.591	0.373	0.689	-0.454	-0.603	-0.199	-0.291	0.877	-0.158	-0.154	0.705	-0.862	0.187	0.429	MDS9		0.22841251911874466	1291	LBEIHGGO_00867	mtnN_4	BB_0588	MTA/SAH nucleosidase, Borrelia Glycosaminoglycan binding Protein (Bgp)		0.8964416562107905	1.0
1144	group_2081	0.0241	0.152	0.591	-0.504	1.01	-0.389	-0.52	-0.186	-0.325	0.78	-0.0482	-0.0259	0.628	-0.955	0.153	0.41	MDS6	bad-chisq	0.22841251911874466	2130	PNJOOICL_00987	group_2081	BB_B19	outer surface protein C (OspC)	S	0.6408126984126984	1.0
552	soj_2	0.426	0.512	0.592	-0.308	0.578	-0.299	-0.575	-0.401	-0.465	0.855	0.115	-0.186	0.652	-1.03	0.149	0.405			0.22767829327708025	1233	AHLIMJDN_00991	soj_2	BB_G08	stage 0 sporulation protein J		0.8944370179948588	1.0
358	group_77	0.859	0.112	0.592	0.317	0.597	-0.703	-0.543	-0.215	-0.536	0.787	0.0576	-0.0764	0.606	-0.981	0.176	0.422	MDS9		0.22767829327708025	1260	AHLIMJDN_01233	group_77	BB_H09	type I restriction enzyme r protein n terminus (hsdr_n)		0.6302372881355933	1.0
717	group_592	0.21	0.165	0.592	-0.22	0.411	-0.384	-0.537	-0.199	-0.427	0.806	0.00966	-0.262	0.631	-1.06	0.179	0.429	MDS1		0.22767829327708025	1732	JGDNCADE_01298	group_592	BB_L26	borrelia orf-D family		0.6680487804878049	1.0
921	group_1907	0.0653	0.734	0.594	-0.691	1.34	-0.385	-0.552	-0.2	-0.587	0.825	-0.571	-0.174	0.643	-1.02	0.158	0.411	MDS5		0.22621355501880647	1872	KIDCBPBH_01183	group_1907	BB_U09	TM2 domain family		0.9361696113074205	1.0
216	group_16	0.979	0.716	0.594	-0.378	7.99	-0.0331	-0.556	-0.202	-0.341	0.8	-0.0552	-0.143	0.628	-0.986	0.149	0.412	MDS5	bad-chisq	0.22621355501880647	874	CCPCLGGI_00917	group_16	BB_H09	type I restriction enzyme r protein n terminus (hsdr_n)		0.9361696113074205	1.0
628	mlpH_1	0.326	0.528	0.594	-0.218	0.411	-0.359	-0.679	-0.202	-0.329	0.848	-0.0558	-0.194	0.655	-1.03	0.0357	0.337	MDS9		0.22621355501880647	1575	DCJNHIBD_01234	mlpH_1	BB_L28	lipoprotein	S	0.8964416562107905	1.0
516	group_585	0.464	0.951	0.595	-0.174	0.328	-0.349	-0.617	-0.159	-0.409	0.872	-0.119	-0.239	0.651	-1.05	0.132	0.364	MDS10		0.22548303427145044	1536	DCJNHIBD_01042	group_585	BB_H28	PF-32 protein		0.984447806354009	1.0
1290	group_1436	0.0103	0.15	0.596	-1.24	0.562	-0.39	-0.543	-0.218	-0.339	0.773	-0.0509	-0.166	0.601	-0.938	0.112	0.409	MDS9	bad-chisq	0.22475374025976358	2182	CABLLEJJ_00759	group_1436	BB_0068	haloacid dehalogenase-like hydrolase		0.6408126984126984	1.0
17	ywlC	0.99	0.15	0.596	1.24	8.06	-1.63	-0.543	-0.218	-0.339	0.773	-0.0509	-0.166	0.601	-0.938	0.112	0.409	MDS9	bad-chisq	0.22475374025976358	108	CCPCLGGI_00114	ywlC	BB_0734	Sua5/YciO/YrdC/YwlC family protein, putative		0.6408126984126984	1.0
632	group_166	0.323	0.293	0.598	-0.151	0.286	-0.381	-0.591	-0.218	-0.378	0.865	-0.118	-0.196	0.586	-0.98	0.159	0.421	MDS7		0.22329881601158919	1256	AHLIMJDN_01179	group_166	BB_0733	conserved hypothetical protein		0.7542229007633587	1.0
747	group_1660	0.192	0.194	0.601	0.303	0.58	-0.488	-0.579	-0.0998	-0.425	0.857	-0.0789	-0.156	0.628	-1.01	-0.0158	0.43	MDS2		0.22112552799726048	1244	AHLIMJDN_01165	group_1660	BB_I22	PF-49 protein		0.6967688311688313	1.0
767	group_1882	0.162	0.731	0.602	0.385	0.733	-0.492	-0.639	-0.216	-0.0362	0.909	0.0233	-0.16	0.679	-1.06	0.136	0.439	MDS3		0.22040350874217546	1821	OJJAJGLG_00943	group_1882	BB_G28	conserved hypothetical protein		0.9361696113074205	1.0
745	group_1263	0.192	0.109	0.607	0.209	0.405	-0.47	-0.584	-0.165	-0.412	0.848	-0.0779	-0.17	0.569	-0.975	0.23	0.422	MDS2		0.21681130892474243	1314	CHFIPCIM_01240	group_1263	BB_A41	conserved hypothetical protein		0.6159659574468085	1.0
610	group_552	0.344	0.697	0.609	-0.223	0.435	-0.353	-0.636	-0.181	-0.329	0.987	-0.0483	-0.169	0.546	-0.961	0.178	0.286	MDS4		0.21538270736712464	1139	CCPCLGGI_01233	group_552	BB_A51	conserved hypothetical protein		0.9361696113074205	1.0
1276	group_1058	0.0103	0.15	0.613	-1.25	0.565	-0.391	-0.525	-0.191	-0.378	0.816	-0.0145	-0.174	0.644	-0.894	0.152	0.41		bad-chisq	0.21253952548158497	1995	OHACLJJN_01342	group_1058	BB_0579	DNA polymerase III subunit alpha		0.6408126984126984	1.0
907	group_1024	0.0687	0.372	0.615	-0.332	0.665	-0.406	-0.631	-0.198	-0.368	0.852	-0.0671	-0.166	0.629	-1.01	0.147	0.586	MDS10		0.21112488422458328	1696	FCECMJMA_01217	group_1024	BB_R42	ErpY protein	S	0.7542229007633587	1.0
855	group_1786	0.0997	0.483	0.615	-0.223	0.446	-0.408	-0.58	-0.196	-0.385	0.872	-0.0989	-0.185	0.643	-1.0	0.157	0.428			0.21112488422458328	1552	DCJNHIBD_01138	group_1786	BB_H26	borrelia ORF-A superfamily		0.8944370179948588	1.0
100	mutL	0.986	0.698	0.616	-0.694	8.02	0.279	-0.554	-0.211	-0.334	0.806	-0.0412	-0.154	0.615	-0.982	0.151	0.387	MDS10	bad-chisq	0.21041928783557454	608	CCPCLGGI_00643	mutL	BB_0211	DNA mismatch repair protein MutL		0.9361696113074205	1.0
1083	group_1362	0.0275	0.859	0.617	0.751	1.36	-0.425	-0.576	-0.211	-0.228	0.796	-0.183	-0.135	0.558	-1.16	0.15	0.413		bad-chisq	0.20971483596675833	1831	OJJAJGLG_01087	group_1362	BB_B19	outer surface protein C (OspC)	S	0.9602289562289562	1.0
948	group_793	0.0584	0.141	0.618	0.446	0.907	-0.458	-0.647	-0.252	-0.45	0.967	-0.0651	-0.00294	0.633	-1.02	0.153	0.427			0.20901152491118416	1779	JAEJLJHM_01106	group_793	BB_N30	BBC01		0.6408126984126984	1.0
937	group_1352	0.0584	0.141	0.618	0.446	0.907	-0.458	-0.647	-0.252	-0.45	0.967	-0.0651	-0.00294	0.633	-1.02	0.153	0.427			0.20901152491118416	1780	JAEJLJHM_01107	group_1352	BB_I19	BBC01		0.6408126984126984	1.0
932	group_1032	0.0584	0.141	0.618	0.446	0.907	-0.458	-0.647	-0.252	-0.45	0.967	-0.0651	-0.00294	0.633	-1.02	0.153	0.427			0.20901152491118416	1776	JAEJLJHM_01102	group_1032	BB_P34	BdrA		0.6408126984126984	1.0
288	group_22	0.942	0.649	0.619	0.292	0.593	-0.705	-0.585	-0.225	-0.409	0.837	-0.042	-0.149	0.622	-1.07	0.107	0.416	MDS3		0.208309350979882	1122	CCPCLGGI_01210	group_22	BB_N04	lyme disease proteins of unknown function		0.9361696113074205	1.0
1076	group_2119	0.0344	0.971	0.62	0.356	0.713	-0.442	-0.596	-0.227	-0.378	0.878	-0.0403	-0.154	0.642	-1.02	0.154	0.412	MDS10		0.20760831050174613	2186	CABLLEJJ_00782	group_2119	BB_0211	DNA mismatch repair protein MutL		0.984447806354009	1.0
672	group_1731	0.254	0.585	0.62	0.247	0.496	-0.493	-0.506	-0.288	-0.407	0.851	-0.0908	-0.122	0.654	-1.02	0.148	0.575	MDS2		0.20760831050174613	1444	ADICCIEH_01053	group_1731	BB_K35	conserved hypothetical protein		0.921500575373993	1.0
448	group_54	0.567	0.827	0.621	0.151	0.306	-0.515	-0.63	-0.245	-0.376	0.84	-0.0375	-0.141	0.562	-1.05	0.174	0.431	MDS1		0.20690839982341983	1383	PEHDDNBE_01051	group_54	BB_M35	BppA		0.9479172413793103	1.0
219	group_3074	0.976	0.514	0.621	-0.303	7.99	-0.107	-0.559	-0.208	-0.365	0.8	-0.0449	-0.123	0.625	-0.953	0.151	0.411	MDS2	bad-chisq	0.20690839982341983	972	CCPCLGGI_01022	group_3074	BB_D18	conserved hypothetical protein		0.8944370179948588	1.0
903	group_2014	0.0687	0.959	0.623	-0.376	0.767	-0.404	-0.542	-0.191	-0.349	1.05	-0.0557	-0.173	0.637	-1.02	0.157	0.425	MDS4		0.2055119533408304	2047	PHGMMCFE_01218	group_2014	BB_O39	ErpL protein	S	0.984447806354009	1.0
888	group_797	0.0722	0.0372	0.623	-0.386	0.8	-0.403	-0.548	-0.198	-0.435	0.781	0.00824	-0.14	0.683	-0.873	0.157	0.424	MDS6		0.2055119533408304	1847	OJJAJGLG_01288	group_797	BB_N28	lipoprotein	S	0.5903826086956522	1.0
904	group_2015	0.0687	0.959	0.623	-0.376	0.767	-0.404	-0.542	-0.191	-0.349	1.05	-0.0557	-0.173	0.637	-1.02	0.157	0.425	MDS4		0.2055119533408304	2048	PHGMMCFE_01219	group_2015	BB_O39	ErpL protein	S	0.984447806354009	1.0
900	group_1411	0.0687	0.959	0.623	-0.376	0.767	-0.404	-0.542	-0.191	-0.349	1.05	-0.0557	-0.173	0.637	-1.02	0.157	0.425	MDS4		0.2055119533408304	2046	PHGMMCFE_01217	group_1411	BB_L31	borrelia family of unknown function		0.984447806354009	1.0
832	group_1023	0.107	0.58	0.624	0.204	0.415	-0.451	-0.583	-0.228	-0.361	0.862	-0.0271	-0.147	0.631	-1.0	0.192	0.436	MDS5		0.20481541031757602	1692	FCECMJMA_01106	group_1023	BB_P30	BBC01		0.921500575373993	1.0
597	group_419	0.361	0.695	0.627	-0.344	0.704	-0.306	-0.452	-0.239	-0.172	0.904	-0.0184	-0.0977	0.823	-1.12	0.341	0.421			0.20273245916928356	1337	OJICOLNA_01005	group_419	BB_K35	conserved hypothetical protein		0.9361696113074205	1.0
1136	group_1903	0.0241	0.9	0.628	0.192	1.31	-0.409	-0.553	-0.206	-0.346	0.796	-0.0175	-0.137	0.625	-0.953	0.152	0.415		bad-chisq	0.20204035626280387	1866	KIDCBPBH_01079	group_1903	BB_C06	exported protein A (eppA)		0.9709179528838343	1.0
407	group_322	0.725	0.146	0.629	-0.211	0.44	-0.276	-0.615	-0.197	-0.353	0.907	0.0613	-0.293	0.739	-1.06	0.126	0.434	MDS2		0.20134935455473107	1528	DCJNHIBD_00989	group_322	BB_J18	borrelia family of unknown function		0.6408126984126984	1.0
415	group_568	0.698	0.0823	0.629	-0.182	0.379	-0.303	-0.64	-0.218	-0.349	0.933	-0.165	-0.171	0.685	-1.05	0.114	0.412	MDS4		0.20134935455473107	1294	LBEIHGGO_01205	group_568	BB_S35	PF-32 protein		0.6159659574468085	1.0
613	group_192	0.351	0.246	0.631	0.276	0.575	-0.526	-0.576	-0.0486	-0.455	0.83	-0.087	-0.149	0.641	-1.02	0.177	0.435			0.19997064075586568	895	CCPCLGGI_00941	group_192	BB_K40	conserved hypothetical protein		0.7391131221719457	1.0
1186	bla	0.0172	0.345	0.633	-0.44	0.954	-0.395	-0.553	-0.199	-0.369	0.78	-0.0366	-0.152	0.621	-0.919	0.156	0.394	MDS8	bad-chisq	0.1985962899826449	2023	BCNMCPPI_01303	bla	BB_A37	conserved hypothetical protein		0.7542229007633587	1.0
785	group_757	0.162	0.188	0.633	-0.198	0.415	-0.398	-0.596	-0.249	-0.354	0.839	-0.0794	-0.157	0.572	-0.978	0.104	0.402	MDS9		0.1985962899826449	1157	CCPCLGGI_01251	group_757	BB_Q35	MlpJ	S	0.6967688311688313	1.0
955	group_1960	0.0584	0.649	0.635	-0.292	0.621	-0.413	-0.566	-0.199	-0.353	0.93	-0.061	-0.188	0.636	-1.02	0.157	0.431	MDS4		0.1972262747080243	1947	KGAMKNHC_01205	group_1960	BB_E21	conserved hypothetical protein		0.9361696113074205	1.0
851	group_1858	0.103	0.214	0.636	-0.253	0.534	-0.404	-0.555	-0.206	-0.362	0.791	-0.04	-0.246	0.635	-1.09	0.174	0.421	MDS4		0.19654288435158612	1764	JAEJLJHM_00999	group_1858	BB_O08	conserved hypothetical protein		0.7055962877030163	1.0
572	group_45	0.399	0.8	0.636	-0.159	0.336	-0.367	-0.591	-0.283	-0.327	0.84	-0.0414	-0.135	0.648	-0.995	0.148	0.406	MDS2		0.19654288435158612	1176	ELNKIJFI_01219	group_45	BB_L22	conserved hypothetical protein		0.9376875551632834	1.0
754	group_1609	0.186	0.735	0.637	-0.254	0.539	-0.383	-0.598	-0.311	-0.334	0.85	-0.0628	-0.174	0.612	-1.0	0.289	0.423	MDS7		0.19586056766464957	1045	CCPCLGGI_01112	group_1609	BB_Q35	MlpJ	S	0.9361696113074205	1.0
1313	group_2101	0.0103	0.15	0.638	-1.38	0.54	-0.39	-0.524	-0.191	-0.384	0.745	-0.00655	-0.122	0.602	-1.04	0.153	0.41	MDS6	bad-chisq	0.19517932127883766	2162	CABLLEJJ_00535	group_2101	BB_J19	borrelia ORF-A superfamily		0.6408126984126984	1.0
750	group_216	0.182	0.165	0.641	-0.232	0.499	-0.388	-0.544	-0.192	-0.492	0.811	-0.154	-0.237	0.664	-0.953	0.161	0.432	MDS5		0.19314197048118256	1601	FAKOJBMH_00857	group_216	BB_G22	conserved hypothetical protein		0.6680487804878049	1.0
912	group_1371	0.0653	0.734	0.641	-0.456	0.989	-0.4	-0.57	-0.204	-0.505	0.836	-0.38	-0.171	0.64	-1.02	0.158	0.41	MDS5		0.19314197048118256	1873	KIDCBPBH_01184	group_1371	BB_Q89	hypothetical protein	S	0.9361696113074205	1.0
496	group_778	0.474	0.0923	0.642	0.217	0.466	-0.533	-0.646	-0.148	-0.255	0.736	-0.0444	-0.152	0.535	-0.968	0.182	0.434	MDS2		0.19246497193114673	1635	FAKOJBMH_01190	group_778	BB_K40	conserved hypothetical protein		0.6159659574468085	1.0
1118	group_1998	0.0241	0.152	0.646	-0.425	1.02	-0.391	-0.528	-0.185	-0.32	0.738	-0.0471	-0.218	0.626	-0.954	0.153	0.403		bad-chisq	0.1897674820049159	2009	HIKGPOHM_01347	group_1998	BB_0362	prolipoprotein diacylglyceryl transferase		0.6408126984126984	1.0
643	group_1270	0.309	0.155	0.648	0.37	0.819	-0.545	-0.568	0.014	-0.47	0.857	-0.0885	-0.155	0.588	-0.988	0.188	0.437	MDS2		0.18842499412940666	1251	AHLIMJDN_01172	group_1270	BB_K52	putative lipoprotein	S	0.6476049382716049	1.0
412	group_47	0.704	0.452	0.648	0.161	0.353	-0.543	-0.57	-0.213	-0.324	0.796	-0.0748	-0.208	0.656	-1.05	0.103	0.509	MDS9		0.18842499412940666	1094	CCPCLGGI_01171	group_47	BB_M17	conserved hypothetical protein		0.8686772793053545	1.0
541	group_193	0.443	0.684	0.65	-0.214	0.474	-0.335	-0.601	-0.343	-0.374	0.866	-0.000304	-0.185	0.662	-0.913	0.149	0.404	MDS2		0.18708664335714442	899	CCPCLGGI_00945	group_193	BB_K45	immunogenic protein P37		0.9361696113074205	1.0
528	group_1657	0.45	0.352	0.65	0.352	0.785	-0.588	-0.617	-0.00433	-0.152	0.914	0.00106	-0.146	0.626	-0.998	0.167	0.443			0.18708664335714442	1188	AHLIMJDN_00858	group_1657	BB_E22	pyrazinamidase/nicotinamidase, PncA protein		0.7542229007633587	1.0
1234	group_2784	0.0172	0.372	0.654	0.242	1.1	-0.411	-0.544	-0.209	-0.354	0.795	-0.0627	-0.137	0.629	-0.94	0.152	0.388	MDS10	bad-chisq	0.18442225167573273	2881	PDJNMANP_00992	group_2784	BB_C06	exported protein A (eppA)		0.7542229007633587	1.0
820	group_1448	0.117	0.652	0.656	0.186	0.418	-0.452	-0.591	-0.231	-0.362	0.865	-0.0697	-0.168	0.638	-1.02	0.157	0.367	MDS10		0.1830961606243397	2317	HJJPMMDK_00859	group_1448	BB_0830	exonuclease SbcC		0.9361696113074205	1.0
1052	group_1363	0.0378	0.361	0.658	-0.379	0.864	-0.416	-0.572	-0.212	-0.456	0.858	-0.0336	-0.169	0.671	-0.908	0.157	0.425			0.1817741063860445	1836	OJJAJGLG_01187	group_1363	BB_C06	exported protein A (eppA)		0.7542229007633587	1.0
177	group_404	0.979	0.716	0.659	-0.217	8.0	-0.19	-0.548	-0.206	-0.359	0.794	-0.0471	-0.136	0.625	-0.953	0.152	0.417		bad-chisq	0.18111458540599013	1032	CCPCLGGI_01099	group_404	BB_B14	conserved hypothetical protein		0.9361696113074205	1.0
421	group_443	0.67	0.0785	0.662	-0.227	0.521	-0.278	-0.668	-0.221	-0.3	0.762	0.00878	-0.217	0.714	-1.2	0.114	0.438	MDS3		0.17914201056030005	1543	DCJNHIBD_01117	group_443	BB_E17	conserved hypothetical protein		0.6159659574468085	1.0
841	group_1797	0.103	0.743	0.662	0.673	1.53	-0.5	-0.721	-0.292	-0.446	0.345	-0.108	-0.178	0.628	-1.01	0.153	0.43	MDS4		0.17914201056030005	1628	FAKOJBMH_01163	group_1797	BB_G31	borrelia family of unknown function		0.9361696113074205	1.0
787	group_1819	0.158	0.0801	0.664	-1.21	3.22	-0.211	-0.544	-0.555	-0.134	0.714	-0.0226	0.0744	1.25	-1.36	0.793	0.408		high-bse	0.1778319206319825	1676	OANOCMKI_01200	group_1819	BB_Q09	borrelia family of unknown function		0.6159659574468085	1.0
1062	group_960	0.0344	0.971	0.667	0.31	0.717	-0.44	-0.58	-0.208	-0.38	0.852	-0.0712	-0.167	0.675	-1.04	0.153	0.437			0.17587416608345102	1156	CCPCLGGI_01250	group_960	BB_N39	ErpQ protein	S	0.984447806354009	1.0
810	hhaIM	0.134	0.775	0.668	-0.162	0.378	-0.408	-0.593	-0.209	-0.378	0.85	-0.101	-0.188	0.642	-1.03	0.132	0.414	MDS5		0.1752235375244543	1690	FCECMJMA_01101	hhaIM	BB_0578	methyl-accepting chemotaxis protein		0.9361696113074205	1.0
531	group_965	0.45	0.49	0.67	-0.322	0.75	-0.285	-0.565	-0.412	-0.576	0.799	-0.136	-0.183	0.649	-1.04	0.158	0.411	MDS8		0.17392519729917355	1212	AHLIMJDN_00965	group_965	BB_G34	conserved hypothetical protein		0.8944370179948588	1.0
568	group_173	0.402	0.176	0.671	0.117	0.275	-0.476	-0.578	-0.219	-0.395	0.847	-0.0386	-0.153	0.591	-0.996	0.171	0.437	MDS7		0.17327747983100789	1379	PEHDDNBE_01047	group_173	BB_C07	BBC07		0.6911812865497076	1.0
823	group_605	0.12	0.00264	0.672	-0.42	0.998	-0.38	-0.487	-0.158	-0.227	0.651	-0.0638	-0.287	0.638	-1.02	0.158	0.423	MDS4		0.17263072694617473	1794	JAEJLJHM_01200	group_605	BB_Q35	MlpJ	S	0.4482	1.0
544	group_722	0.44	0.614	0.672	-0.352	0.846	-0.275	-0.58	-0.445	-0.479	0.814	0.128	-0.194	0.615	-1.0	0.148	0.402	MDS8		0.17263072694617473	980	CCPCLGGI_01030	group_722	BB_U04	BBC01		0.9272599118942731	1.0
1127	group_1036	0.0241	0.514	0.673	0.0468	1.18	-0.404	-0.547	-0.201	-0.355	0.784	-0.054	-0.151	0.625	-0.953	0.153	0.411		bad-chisq	0.1719849357760231	1810	JAEJLJHM_01263	group_1036	BB_0306	S-adenosyl-methyltransferase MraW		0.8944370179948588	1.0
614	group_109	0.337	0.852	0.673	-0.133	0.316	-0.385	-0.586	-0.222	-0.406	0.853	-0.144	-0.201	0.641	-1.02	0.0874	0.441	MDS9		0.1719849357760231	1687	FCECMJMA_00969	group_109	BB_K35	conserved hypothetical protein		0.9602289562289562	1.0
1094	group_1051	0.0275	0.101	0.674	-0.466	1.04	-0.388	-0.514	-0.182	-0.306	0.74	-0.0472	-0.251	0.625	-0.953	0.151	0.41		bad-chisq	0.17134010346468015	1935	KGAMKNHC_01054	group_1051	BB_B19	outer surface protein C (OspC)	S	0.6159659574468085	1.0
699	group_950	0.234	0.0636	0.674	-0.173	0.411	-0.39	-0.546	-0.217	-0.409	0.816	0.000719	-0.241	0.586	-1.02	0.184	0.426	MDS6		0.17134010346468015	935	CCPCLGGI_00985	group_950	BB_L21	conserved hypothetical protein		0.6159659574468085	1.0
420	group_1239	0.687	0.0675	0.674	-0.342	0.804	-0.195	-0.416	-0.339	-0.315	0.89	-0.174	-0.139	0.687	-0.856	0.148	0.412	MDS1		0.17134010346468015	887	CCPCLGGI_00932	group_1239	BB_K54	conserved hypothetical protein		0.6159659574468085	1.0
490	group_1054	0.478	0.113	0.675	0.185	0.441	-0.518	-0.638	-0.161	-0.274	0.756	-0.0485	-0.15	0.551	-0.977	0.18	0.436	MDS2		0.17069622716897506	1617	FAKOJBMH_01097	group_1054	BB_J47	conserved hypothetical protein	P-IM	0.6331814345991561	1.0
1311	group_2025	0.0103	0.15	0.676	-1.45	0.573	-0.389	-0.533	-0.2	-0.493	0.768	0.0662	-0.139	0.69	-0.753	0.153	0.41		bad-chisq	0.17005330405836405	2060	BHBIAHEI_01258	group_2025	BB_R36	BppA		0.6408126984126984	1.0
585	group_647	0.368	0.182	0.682	-0.152	0.372	-0.374	-0.545	-0.238	-0.446	0.894	-0.0592	-0.195	0.585	-0.985	0.0952	0.423	MDS3		0.16621562534352105	291	CCPCLGGI_00310	group_647	BB_0546	conserved hypothetical protein		0.6967688311688313	1.0
710	group_576	0.213	0.0734	0.683	-0.272	0.669	-0.372	-0.525	-0.2	-0.561	0.76	-0.138	-0.0271	0.606	-1.0	0.169	0.416	MDS6		0.1655792963184674	1345	OJICOLNA_01017	group_576	BB_G29	borrelia ORF-A superfamily		0.6159659574468085	1.0
436	group_564	0.625	0.0119	0.685	-0.218	0.537	-0.294	-0.713	-0.272	-0.351	0.849	-0.168	-0.182	0.673	-1.04	0.138	0.429	MDS1		0.1643094285075744	1250	AHLIMJDN_01171	group_564	BB_F23	PF49		0.45816	1.0
606	group_1314	0.354	0.12	0.687	0.127	0.315	-0.474	-0.579	-0.212	-0.361	0.816	-0.0103	-0.162	0.597	-1.01	0.229	0.425	MDS4		0.16304326294044955	1569	DCJNHIBD_01197	group_1314	BB_C03	BBC03		0.6408126984126984	1.0
953	mlpI_3	0.0515	0.115	0.688	0.298	0.742	-0.445	-0.56	-0.236	-0.376	0.853	-0.0724	-0.167	0.634	-1.02	0.156	0.302	MDS10		0.16241156176448873	1701	FCECMJMA_01303	mlpI_3	BB_N28	lipoprotein	S	0.6363333333333334	1.0
479	group_82	0.495	0.0775	0.691	-0.109	0.273	-0.376	-0.567	-0.215	-0.397	0.823	-0.0636	-0.158	0.607	-1.01	0.168	0.437	MDS1		0.16052195262580163	1036	CCPCLGGI_01103	group_82	BB_Q45	BppC		0.6159659574468085	1.0
874	group_1948	0.0893	0.304	0.692	0.204	0.516	-0.448	-0.585	-0.18	-0.388	0.852	-0.0727	-0.166	0.615	-1.0	0.215	0.428			0.15989390554324223	1927	PJPNAMDE_00959	group_1948	BB_I41	conserved hypothetical protein		0.7542229007633587	1.0
1130	group_1403	0.0206	0.229	0.696	-0.351	0.991	-0.394	-0.53	-0.192	-0.344	0.765	-0.071	-0.187	0.626	-0.954	0.153	0.411	MDS5	bad-chisq	0.15739076038943792	2030	DIFHMJPJ_01137	group_1403	BB_D18	conserved hypothetical protein		0.7055962877030163	1.0
896	group_1064	0.0653	0.191	0.7	-0.33	0.872	-0.408	-0.566	-0.215	-0.473	0.841	0.0331	-0.181	0.665	-0.859	0.162	0.424	MDS1		0.1549019599857432	1460	BJPCBEGE_00941	group_1064	BB_D01	conserved hypothetical protein		0.6967688311688313	1.0
655	group_969	0.282	0.74	0.706	0.115	0.304	-0.462	-0.599	-0.202	-0.363	0.863	-0.0368	-0.166	0.648	-1.05	0.185	0.422	MDS2		0.15119529894819625	1239	AHLIMJDN_01063	group_969	BB_0431	CobQ/CobB/MinD/ParA nucleotide binding domain, putative		0.9361696113074205	1.0
363	group_690	0.828	0.931	0.706	-0.35	0.929	-0.14	-0.614	-0.165	-0.231	0.888	0.12	-0.153	0.577	-1.1	0.415	0.436	MDS5		0.15119529894819625	673	CCPCLGGI_00711	group_690	BB_0600	IPT/TIG domain protein		0.984447806354009	1.0
902	group_1853	0.0687	0.0524	0.71	0.461	1.28	-0.462	-0.66	-0.259	-0.482	0.995	-0.088	0.0483	0.633	-1.02	0.154	0.428			0.14874165128092473	1741	JAEJLJHM_00435	group_1853	BB_0187	conserved hypothetical protein		0.6159659574468085	1.0
972	group_1324	0.0515	0.62	0.71	0.271	0.729	-0.444	-0.616	-0.233	-0.387	0.745	-0.0783	-0.163	0.633	-1.02	0.155	0.427			0.14874165128092473	1641	FAKOJBMH_01286	group_1324	BB_S30	lipoprotein	S	0.9272599118942731	1.0
840	group_1793	0.107	0.868	0.711	-1.0	2.93	-0.324	-0.392	-0.106	-0.269	1.64	-0.0114	-0.168	0.644	-1.03	0.16	0.42			0.14813039927023372	1599	FAKOJBMH_00726	group_1793	BB_0124	conserved hypothetical protein		0.9686588235294117	1.0
834	group_1792	0.107	0.868	0.711	-1.0	2.93	-0.324	-0.392	-0.106	-0.269	1.64	-0.0114	-0.168	0.644	-1.03	0.16	0.42			0.14813039927023372	1598	FAKOJBMH_00725	group_1792	BB_0125	conserved hypothetical protein		0.9686588235294117	1.0
194	resT	0.979	0.229	0.712	0.281	8.02	-0.676	-0.541	-0.206	-0.341	0.771	-0.0519	-0.142	0.607	-0.941	0.146	0.41	MDS7	bad-chisq	0.14752000636314366	1022	CCPCLGGI_01088	resT	BB_B03	telomere resolvase ResT		0.7055962877030163	1.0
816	group_1400	0.12	0.162	0.712	0.153	0.416	-0.448	-0.558	-0.234	-0.374	0.856	-0.07	-0.163	0.627	-1.0	0.147	0.431	MDS8		0.14752000636314366	2020	EDMIHMOI_00547	group_1400	BB_0546	conserved hypothetical protein		0.6619569230769231	1.0
599	group_233	0.354	0.0911	0.713	-0.202	0.549	-0.359	-0.555	-0.266	-0.504	0.805	-0.103	-0.107	0.554	-0.958	0.0378	0.41	MDS6		0.14691047014813446	851	CCPCLGGI_00894	group_233	BB_A24	decorin-binding protein A	S	0.6159659574468085	1.0
1013	group_1374	0.0412	0.936	0.716	0.378	1.05	-0.445	-0.605	-0.223	-0.289	0.867	0.126	-0.164	0.631	-1.02	0.155	0.428			0.14508697769214446	1878	KIDCBPBH_01226	group_1374	BB_0603	integral outer membrane protein P66		0.984447806354009	1.0
362	group_164	0.842	0.831	0.717	0.193	0.533	-0.592	-0.554	-0.196	-0.468	0.932	0.0154	-0.175	0.639	-1.02	0.158	0.414	MDS4		0.1444808443321999	1	CCPCLGGI_00003	group_164	BB_0844	lipoprotein, putative	P-IM	0.9488976784178847	1.0
601	group_94	0.354	0.347	0.719	-0.139	0.385	-0.381	-0.55	-0.213	-0.401	0.884	-0.135	-0.208	0.63	-1.04	0.0655	0.433	MDS1		0.14327110961711742	1411	JAAKCDKC_01085	group_94	BB_H09	type I restriction enzyme r protein n terminus (hsdr_n)		0.7542229007633587	1.0
337	group_3142	0.904	0.0302	0.719	0.202	0.565	-0.613	-0.567	-0.216	-0.354	0.814	-0.0632	-0.0982	0.616	-0.985	0.162	0.424	MDS6		0.14327110961711742	1204	AHLIMJDN_00943	group_3142	BB_H27	borrelia family of unknown function		0.5903826086956522	1.0
731	group_434	0.192	0.488	0.72	-0.196	0.546	-0.392	-0.661	-0.173	-0.368	0.862	-0.0577	-0.168	0.638	-1.03	0.154	0.318	MDS10		0.14266750356873156	1572	DCJNHIBD_01223	group_434	BB_O39	ErpL protein	S	0.8944370179948588	1.0
282	mfd	0.948	0.559	0.72	0.216	0.607	-0.634	-0.583	-0.21	-0.374	0.855	-0.0927	-0.162	0.631	-1.02	0.157	0.448	MDS5		0.14266750356873156	215	CCPCLGGI_00227	mfd	BB_0623	transcription-repair coupling factor		0.9210322580645163	1.0
1314	group_2104	0.0103	0.15	0.724	-1.13	0.569	-0.391	-0.537	-0.206	-0.371	0.769	-0.115	-0.167	0.597	-0.934	0.161	0.41	MDS5	bad-chisq	0.1402614338028531	2165	CABLLEJJ_00560	group_2104	BB_0809	queuine tRNA-ribosyltransferase		0.6408126984126984	1.0
654	group_1316	0.289	0.439	0.725	-0.15	0.427	-0.386	-0.627	-0.184	-0.383	0.904	-0.0316	-0.173	0.63	-1.08	0.116	0.329	MDS10		0.13966199342900631	1588	DCJNHIBD_01286	group_1316	BB_N38	ErpP protein	S	0.8493023255813954	1.0
576	group_147	0.385	0.171	0.726	-0.125	0.357	-0.381	-0.631	-0.183	-0.405	0.875	-0.147	-0.178	0.651	-1.04	0.156	0.433	MDS2		0.1390633792999063	1590	DCJNHIBD_01292	group_147	BB_L22	conserved hypothetical protein		0.684	1.0
1011	group_111	0.0412	0.263	0.728	-0.249	0.727	-0.42	-0.584	-0.215	-0.373	0.843	-0.0554	-0.191	0.627	-0.989	0.16	0.43	MDS6		0.13786862068696282	1986	MADJENMP_01270	group_111	BB_0527	transcriptional activator, putative, Baf family		0.7542229007633587	1.0
959	group_1049	0.055	0.789	0.729	1.33	1.99	-0.476	-0.62	-0.226	0.014	0.856	0.812	-0.124	0.612	-0.952	0.148	0.421	MDS5	high-bse	0.1372724716820254	2035	OPFCEHCP_01051	group_1049	BB_J19	borrelia ORF-A superfamily		0.9361696113074205	1.0
390	group_200	0.78	0.146	0.729	-0.115	0.333	-0.34	-0.568	-0.216	-0.369	0.851	-0.0928	-0.16	0.603	-1.01	0.154	0.467	MDS10		0.1372724716820254	1096	CCPCLGGI_01177	group_200	BB_Q32	2.9-6 ORF-C		0.6408126984126984	1.0
1237	group_598	0.0172	0.98	0.729	0.318	1.05	-0.41	-0.551	-0.206	-0.359	0.786	-0.0614	-0.135	0.626	-0.964	0.151	0.398	MDS4	bad-chisq	0.1372724716820254	2291	PKIHPGKM_01292	group_598	BB_L32	PF-32 protein		0.984447806354009	1.0
302	frr	0.931	0.142	0.735	0.265	0.78	-0.676	-0.593	-0.25	-0.363	0.853	-0.0668	-0.166	0.53	-0.95	0.186	0.424	MDS7		0.1337126609158051	694	CCPCLGGI_00732	frr	BB_0121	ribosome recycling factor		0.6408126984126984	1.0
914	group_1653	0.0687	0.142	0.735	-0.265	0.78	-0.412	-0.593	-0.25	-0.363	0.853	-0.0668	-0.166	0.53	-0.95	0.186	0.424	MDS7		0.1337126609158051	1179	AHLIMJDN_00763	group_1653	BB_0120	di-trans,poly-cis-decaprenylcistransferase		0.6408126984126984	1.0
915	group_1654	0.0687	0.142	0.735	-0.265	0.78	-0.412	-0.593	-0.25	-0.363	0.853	-0.0668	-0.166	0.53	-0.95	0.186	0.424	MDS7		0.1337126609158051	1180	AHLIMJDN_00764	group_1654	BB_0121	ribosome recycling factor		0.6408126984126984	1.0
794	group_253	0.151	0.0401	0.735	0.177	0.522	-0.456	-0.596	-0.179	-0.388	0.829	-0.0649	-0.166	0.558	-0.978	0.0804	0.427	MDS2		0.1337126609158051	1665	OANOCMKI_01120	group_253	BB_H04	conserved hypothetical protein		0.5903826086956522	1.0
300	uppS	0.931	0.142	0.735	0.265	0.78	-0.676	-0.593	-0.25	-0.363	0.853	-0.0668	-0.166	0.53	-0.95	0.186	0.424	MDS7		0.1337126609158051	695	CCPCLGGI_00733	uppS	BB_0120	di-trans,poly-cis-decaprenylcistransferase		0.6408126984126984	1.0
916	group_1655	0.0687	0.142	0.735	-0.265	0.78	-0.412	-0.593	-0.25	-0.363	0.853	-0.0668	-0.166	0.53	-0.95	0.186	0.424	MDS7		0.1337126609158051	1181	AHLIMJDN_00765	group_1655	BB_0122	translation elongation factor Ts		0.6408126984126984	1.0
835	group_1856	0.11	0.256	0.737	-0.176	0.523	-0.41	-0.565	-0.212	-0.363	0.802	-0.0491	-0.227	0.637	-1.07	0.166	0.423	MDS6		0.13253251214094852	1759	JAEJLJHM_00993	group_1856	BB_O14	conserved hypothetical protein		0.7542229007633587	1.0
830	group_1274	0.113	0.0163	0.74	-0.227	0.68	-0.404	-0.572	-0.234	-0.336	0.816	-0.0638	-0.0681	0.545	-0.96	0.183	0.423	MDS7		0.13076828026902382	1265	AHLIMJDN_01260	group_1274	BB_Q35	MlpJ	S	0.5034046511627907	1.0
352	group_478	0.869	0.834	0.74	-0.133	0.4	-0.314	-0.592	-0.226	-0.364	0.864	-0.0735	-0.165	0.644	-1.02	0.155	0.384	MDS10		0.13076828026902382	191	CCPCLGGI_00201	group_478	BB_0548	DNA polymerase I superfamily		0.9506884120171674	1.0
471	group_201	0.512	0.392	0.74	-0.158	0.476	-0.349	-0.657	-0.271	-0.329	0.84	-0.0479	-0.186	0.62	-1.01	0.134	0.329	MDS10		0.13076828026902382	1125	CCPCLGGI_01214	group_201	BB_L38	BppC		0.782821052631579	1.0
1170	group_1636	0.0206	0.229	0.744	-0.406	1.0	-0.393	-0.554	-0.227	-0.354	0.794	-0.0537	-0.137	0.548	-0.903	0.174	0.409		bad-chisq	0.1284270644541213	1134	CCPCLGGI_01228	group_1636	BB_G28	conserved hypothetical protein		0.7055962877030163	1.0
1172	group_1638	0.0206	0.229	0.744	-0.406	1.0	-0.393	-0.554	-0.227	-0.354	0.794	-0.0537	-0.137	0.548	-0.903	0.174	0.409		bad-chisq	0.1284270644541213	1136	CCPCLGGI_01230	group_1638	BB_G26	conserved hypothetical protein		0.7055962877030163	1.0
1173	group_1639	0.0206	0.229	0.744	-0.406	1.0	-0.393	-0.554	-0.227	-0.354	0.794	-0.0537	-0.137	0.548	-0.903	0.174	0.409		bad-chisq	0.1284270644541213	1137	CCPCLGGI_01231	group_1639	BB_G25	borrelia orf-D family	P-OM	0.7055962877030163	1.0
1169	group_1634	0.0206	0.229	0.744	-0.406	1.0	-0.393	-0.554	-0.227	-0.354	0.794	-0.0537	-0.137	0.548	-0.903	0.174	0.409		bad-chisq	0.1284270644541213	1120	CCPCLGGI_01207	group_1634	BB_F23	PF49		0.7055962877030163	1.0
1168	group_1633	0.0206	0.229	0.744	-0.406	1.0	-0.393	-0.554	-0.227	-0.354	0.794	-0.0537	-0.137	0.548	-0.903	0.174	0.409		bad-chisq	0.1284270644541213	1119	CCPCLGGI_01206	group_1633	BB_F24	PF32		0.7055962877030163	1.0
1159	group_1585	0.0206	0.229	0.744	-0.406	1.0	-0.393	-0.554	-0.227	-0.354	0.794	-0.0537	-0.137	0.548	-0.903	0.174	0.409		bad-chisq	0.1284270644541213	988	CCPCLGGI_01054	group_1585	BB_F03	RepU		0.7055962877030163	1.0
1174	group_1641	0.0206	0.229	0.744	-0.406	1.0	-0.393	-0.554	-0.227	-0.354	0.794	-0.0537	-0.137	0.548	-0.903	0.174	0.409		bad-chisq	0.1284270644541213	1144	CCPCLGGI_01238	group_1641	BB_G01	putative lipoprotein	S	0.7055962877030163	1.0
1175	group_1642	0.0206	0.229	0.744	-0.406	1.0	-0.393	-0.554	-0.227	-0.354	0.794	-0.0537	-0.137	0.548	-0.903	0.174	0.409		bad-chisq	0.1284270644541213	1146	CCPCLGGI_01240	group_1642	BB_G22	conserved hypothetical protein		0.7055962877030163	1.0
1177	group_1647	0.0206	0.229	0.744	-0.406	1.0	-0.393	-0.554	-0.227	-0.354	0.794	-0.0537	-0.137	0.548	-0.903	0.174	0.409		bad-chisq	0.1284270644541213	1162	CCPCLGGI_01260	group_1647	BB_G31	borrelia family of unknown function		0.7055962877030163	1.0
1150	group_1255	0.0206	0.229	0.744	-0.406	1.0	-0.393	-0.554	-0.227	-0.354	0.794	-0.0537	-0.137	0.548	-0.903	0.174	0.409		bad-chisq	0.1284270644541213	1116	CCPCLGGI_01202	group_1255	BB_G21	phage terminase, large subunit, pbsx family		0.7055962877030163	1.0
1160	group_1625	0.0206	0.229	0.744	-0.406	1.0	-0.393	-0.554	-0.227	-0.354	0.794	-0.0537	-0.137	0.548	-0.903	0.174	0.409		bad-chisq	0.1284270644541213	1110	CCPCLGGI_01196	group_1625	BB_G15	conserved hypothetical protein		0.7055962877030163	1.0
1152	group_1259	0.0206	0.229	0.744	-0.406	1.0	-0.393	-0.554	-0.227	-0.354	0.794	-0.0537	-0.137	0.548	-0.903	0.174	0.409		bad-chisq	0.1284270644541213	1163	CCPCLGGI_01261	group_1259	BB_G30	conserved hypothetical protein		0.7055962877030163	1.0
1167	group_1632	0.0206	0.229	0.744	-0.406	1.0	-0.393	-0.554	-0.227	-0.354	0.794	-0.0537	-0.137	0.548	-0.903	0.174	0.409		bad-chisq	0.1284270644541213	1118	CCPCLGGI_01205	group_1632	BB_F25	borrelia family of unknown function		0.7055962877030163	1.0
1153	group_1261	0.0206	0.229	0.744	-0.406	1.0	-0.393	-0.554	-0.227	-0.354	0.794	-0.0537	-0.137	0.548	-0.903	0.174	0.409		bad-chisq	0.1284270644541213	1169	CCPCLGGI_01274	group_1261	BB_H13	RepU		0.7055962877030163	1.0
1166	group_1631	0.0206	0.229	0.744	-0.406	1.0	-0.393	-0.554	-0.227	-0.354	0.794	-0.0537	-0.137	0.548	-0.903	0.174	0.409		bad-chisq	0.1284270644541213	1117	CCPCLGGI_01204	group_1631	BB_F26	borrelia ORF-A superfamily		0.7055962877030163	1.0
1154	group_1262	0.0206	0.229	0.744	-0.406	1.0	-0.393	-0.554	-0.227	-0.354	0.794	-0.0537	-0.137	0.548	-0.903	0.174	0.409		bad-chisq	0.1284270644541213	1170	CCPCLGGI_01276	group_1262	BB_G24	conserved hypothetical protein		0.7055962877030163	1.0
1165	group_1630	0.0206	0.229	0.744	-0.406	1.0	-0.393	-0.554	-0.227	-0.354	0.794	-0.0537	-0.137	0.548	-0.903	0.174	0.409		bad-chisq	0.1284270644541213	1115	CCPCLGGI_01201	group_1630	BB_G20	putative phage portal protein, HI1409 family		0.7055962877030163	1.0
1164	group_1629	0.0206	0.229	0.744	-0.406	1.0	-0.393	-0.554	-0.227	-0.354	0.794	-0.0537	-0.137	0.548	-0.903	0.174	0.409		bad-chisq	0.1284270644541213	1114	CCPCLGGI_01200	group_1629	BB_G19	putative phage terminase		0.7055962877030163	1.0
1163	group_1628	0.0206	0.229	0.744	-0.406	1.0	-0.393	-0.554	-0.227	-0.354	0.794	-0.0537	-0.137	0.548	-0.903	0.174	0.409		bad-chisq	0.1284270644541213	1113	CCPCLGGI_01199	group_1628	BB_G18	conserved hypothetical protein		0.7055962877030163	1.0
1162	group_1627	0.0206	0.229	0.744	-0.406	1.0	-0.393	-0.554	-0.227	-0.354	0.794	-0.0537	-0.137	0.548	-0.903	0.174	0.409		bad-chisq	0.1284270644541213	1112	CCPCLGGI_01198	group_1627	BB_G17	conserved hypothetical protein		0.7055962877030163	1.0
1176	group_1643	0.0206	0.229	0.744	-0.406	1.0	-0.393	-0.554	-0.227	-0.354	0.794	-0.0537	-0.137	0.548	-0.903	0.174	0.409		bad-chisq	0.1284270644541213	1147	CCPCLGGI_01241	group_1643	BB_G23	conserved hypothetical protein		0.7055962877030163	1.0
1161	group_1626	0.0206	0.229	0.744	-0.406	1.0	-0.393	-0.554	-0.227	-0.354	0.794	-0.0537	-0.137	0.548	-0.903	0.174	0.409		bad-chisq	0.1284270644541213	1111	CCPCLGGI_01197	group_1626	BB_G16	conserved hypothetical protein		0.7055962877030163	1.0
1151	group_1257	0.0206	0.229	0.744	-0.406	1.0	-0.393	-0.554	-0.227	-0.354	0.794	-0.0537	-0.137	0.548	-0.903	0.174	0.409		bad-chisq	0.1284270644541213	1148	CCPCLGGI_01242	group_1257	BB_G24	conserved hypothetical protein		0.7055962877030163	1.0
1171	group_1637	0.0206	0.229	0.744	-0.406	1.0	-0.393	-0.554	-0.227	-0.354	0.794	-0.0537	-0.137	0.548	-0.903	0.174	0.409		bad-chisq	0.1284270644541213	1135	CCPCLGGI_01229	group_1637	BB_G27	conserved hypothetical protein		0.7055962877030163	1.0
285	group_76	0.948	0.62	0.745	-0.267	0.815	-0.176	-0.603	-0.223	-0.309	0.868	-0.12	-0.167	0.666	-0.901	0.163	0.431	MDS3		0.12784372725170717	878	CCPCLGGI_00921	group_76	BB_K07	lipoprotein, putative	S	0.9272599118942731	1.0
707	group_246	0.216	0.114	0.746	0.166	0.512	-0.465	-0.516	-0.265	-0.375	0.858	-0.0849	-0.162	0.636	-0.999	0.154	0.439	MDS1		0.1272611725273312	1560	DCJNHIBD_01165	group_246	BB_F0041	outer surface protein VlsE1		0.6334393305439331	1.0
478	group_732	0.491	0.997	0.749	-0.123	0.385	-0.369	-0.623	-0.178	-0.332	0.899	-0.0547	-0.207	0.588	-0.995	0.172	0.432	MDS2		0.12551818230053352	1138	CCPCLGGI_01232	group_732	BB_U09	TM2 domain family		0.997	1.0
133	ddl	0.983	0.98	0.749	-0.365	8.01	-0.0459	-0.548	-0.206	-0.365	0.797	-0.0557	-0.138	0.631	-0.956	0.151	0.387	MDS10	bad-chisq	0.12551818230053352	619	CCPCLGGI_00657	ddl	BB_0200	D-alanine--D-alanine ligase (D-alanylalanine synthetase)(D-Ala-D-Ala ligase)		0.984447806354009	1.0
660	group_1659	0.282	0.208	0.75	0.172	0.542	-0.478	-0.578	-0.12	-0.412	0.852	-0.0775	-0.165	0.627	-1.01	0.154	0.433	MDS2		0.12493873660829995	1198	AHLIMJDN_00869	group_1659	BB_J41	putative antigen P35	S	0.7055962877030163	1.0
1149	group_331	0.0241	0.9	0.752	0.272	1.31	-0.411	-0.557	-0.206	-0.333	0.798	0.013	-0.136	0.624	-0.953	0.152	0.412		bad-chisq	0.12378215940835775	2036	OPFCEHCP_01097	group_331	BB_F0041	outer surface protein VlsE1		0.9709179528838343	1.0
176	group_385	0.983	0.98	0.753	-0.305	8.01	-0.104	-0.557	-0.206	-0.349	0.788	-0.0525	-0.133	0.631	-0.934	0.152	0.412	MDS4	bad-chisq	0.12320502379929942	660	CCPCLGGI_00698	group_385	BB_0158	S2 lipoprotein	S	0.984447806354009	1.0
329	pbuG	0.914	0.628	0.754	-0.149	0.475	-0.293	-0.595	-0.217	-0.377	0.865	-0.0568	-0.16	0.657	-1.02	0.158	0.415	MDS10		0.12262865413022594	1241	AHLIMJDN_01088	pbuG	BB_B22	putative guanine/xanthine permease		0.9272599118942731	1.0
617	group_559	0.344	0.263	0.754	-0.223	0.709	-0.353	-0.597	-0.359	-0.36	0.843	-0.0191	-0.174	0.619	-1.1	0.156	0.419	MDS8		0.12262865413022594	1224	AHLIMJDN_00977	group_559	BB_G22	conserved hypothetical protein		0.7542229007633587	1.0
640	group_970	0.32	0.272	0.755	-0.212	0.681	-0.362	-0.601	-0.347	-0.316	0.853	-0.0588	-0.178	0.666	-1.04	0.136	0.417			0.12205304837081175	1245	AHLIMJDN_01166	group_970	BB_I22	PF-49 protein		0.7542229007633587	1.0
726	mlpH_2	0.199	0.18	0.757	-0.15	0.485	-0.399	-0.652	-0.179	-0.371	0.851	-0.0611	-0.167	0.635	-1.03	0.157	0.445	MDS1		0.12090412049992724	1593	DCJNHIBD_01300	mlpH_2	BB_L28	lipoprotein	S	0.6967188405797101	1.0
1080	group_957	0.0344	0.178	0.757	-0.265	0.873	-0.421	-0.585	-0.226	-0.362	0.843	-0.068	-0.169	0.597	-0.994	0.167	0.425			0.12090412049992724	1077	CCPCLGGI_01147	group_957	BB_H28	PF-32 protein		0.6911812865497076	1.0
52	ade_2	0.99	0.798	0.76	0.708	8.03	-1.1	-0.553	-0.223	-0.354	0.794	-0.0539	-0.138	0.649	-0.968	0.148	0.411		bad-chisq	0.11918640771920865	881	CCPCLGGI_00926	ade_2	BB_K17	adenine deaminase		0.9361696113074205	1.0
918	group_1825	0.0687	0.0664	0.76	0.344	1.13	-0.453	-0.537	-0.249	-0.38	0.853	-0.0736	-0.166	0.632	-1.02	0.156	0.209			0.11918640771920865	1695	FCECMJMA_01205	group_1825	BB_Q85	conserved hypothetical protein		0.6159659574468085	1.0
676	soj_10	0.261	0.0929	0.761	-0.123	0.405	-0.397	-0.59	-0.243	-0.361	0.862	-0.0834	-0.181	0.702	-1.05	0.217	0.435	MDS6		0.11861534322942717	1554	DCJNHIBD_01140	soj_10	BB_H28	PF-32 protein		0.6159659574468085	1.0
1081	group_1069	0.0309	0.352	0.762	0.465	1.49	-0.42	-0.564	-0.209	-0.271	0.804	-0.139	-0.137	0.674	-0.786	0.151	0.4	MDS10	bad-chisq	0.1180450286603995	2123	NCIOCIBG_01191	group_1069	BB_L40	ErpB8 protein	S	0.7542229007633587	1.0
934	group_1042	0.0584	0.957	0.764	0.403	1.36	-0.453	-0.616	-0.223	-0.177	0.89	-0.249	-0.165	0.641	-0.976	0.153	0.429			0.11690664142431006	1845	OJJAJGLG_01274	group_1042	BB_Q29	conserved hypothetical protein		0.984447806354009	1.0
142	group_286	0.983	0.98	0.767	-0.354	8.01	-0.0566	-0.548	-0.206	-0.365	0.797	-0.0555	-0.138	0.63	-0.956	0.151	0.386	MDS2	bad-chisq	0.11520463605101904	735	CCPCLGGI_00774	group_286	BB_J27	efflux ABC transporter, permease protein		0.984447806354009	1.0
973	group_1348	0.0481	0.135	0.768	0.282	0.96	-0.444	-0.62	-0.236	-0.419	0.914	-0.0787	-0.078	0.634	-1.02	0.154	0.427			0.114638779968488	1770	JAEJLJHM_01023	group_1348	BB_B19	outer surface protein C (OspC)	S	0.6408126984126984	1.0
905	group_543	0.0722	0.812	0.769	0.381	1.27	-0.457	-0.611	-0.217	-0.251	0.874	0.22	-0.162	0.655	-1.03	0.147	0.43			0.11407366019856895	1318	KDIAGLAD_01221	group_543	BB_K01	lipoprotein, putative	S	0.9450797546012271	1.0
769	group_742	0.168	0.551	0.77	0.211	0.725	-0.465	-0.586	-0.154	-0.4	0.85	-0.0767	-0.162	0.711	-1.07	0.287	0.432	MDS2		0.11350927482751812	1240	AHLIMJDN_01087	group_742	BB_B19	outer surface protein C (OspC)	S	0.9112428393524286	1.0
910	group_1245	0.0687	0.6	0.77	-0.169	0.581	-0.418	-0.573	-0.206	-0.357	0.893	-0.0643	-0.188	0.632	-1.02	0.157	0.437	MDS4		0.11350927482751812	984	CCPCLGGI_01050	group_1245	BB_Q06	borrelia membrane protein P13		0.921500575373993	1.0
529	group_50	0.454	0.9	0.77	-0.0994	0.341	-0.385	-0.607	-0.194	-0.394	0.888	-0.063	-0.19	0.584	-1.03	0.166	0.391	MDS10		0.11350927482751812	1223	AHLIMJDN_00976	group_50	BB_G23	conserved hypothetical protein		0.9709179528838343	1.0
965	group_1897	0.055	0.798	0.771	-0.437	1.49	-0.406	-0.566	-0.21	-0.501	0.831	-0.365	-0.171	0.639	-1.02	0.157	0.423			0.11294562194904302	1860	KIDCBPBH_01023	group_1897	BB_E09	protein p23		0.9361696113074205	1.0
966	group_1899	0.055	0.798	0.771	-0.437	1.49	-0.406	-0.566	-0.21	-0.501	0.831	-0.365	-0.171	0.639	-1.02	0.157	0.423			0.11294562194904302	1862	KIDCBPBH_01026	group_1899	BB_0852	type I restriction enzyme r protein n terminus (hsdr_n)		0.9361696113074205	1.0
967	group_1900	0.055	0.798	0.771	-0.437	1.49	-0.406	-0.566	-0.21	-0.501	0.831	-0.365	-0.171	0.639	-1.02	0.157	0.423			0.11294562194904302	1863	KIDCBPBH_01027	group_1900	BB_0852	type I restriction enzyme r protein n terminus (hsdr_n)		0.9361696113074205	1.0
128	group_1100	0.983	0.98	0.772	-0.273	8.01	-0.136	-0.551	-0.207	-0.359	0.786	-0.0457	-0.136	0.625	-0.953	0.152	0.4		bad-chisq	0.11238269966426384	125	CCPCLGGI_00131	group_1100	BB_0717	conserved hypothetical integral membrane protein		0.984447806354009	1.0
1000	group_1860	0.0412	0.0853	0.772	-0.282	0.982	-0.418	-0.566	-0.204	-0.338	0.805	-0.0632	-0.235	0.635	-1.02	0.157	0.426			0.11238269966426384	1777	JAEJLJHM_01103	group_1860	BB_P33	PF-49 protein		0.6159659574468085	1.0
364	group_80	0.828	0.585	0.772	0.107	0.37	-0.518	-0.584	-0.232	-0.354	0.876	-0.0648	-0.174	0.66	-1.03	0.137	0.419	MDS9		0.11238269966426384	930	CCPCLGGI_00979	group_80	BB_I39	putative surface antigen	S	0.921500575373993	1.0
525	group_723	0.46	0.264	0.772	0.102	0.353	-0.477	-0.586	-0.168	-0.385	0.837	-0.0214	-0.158	0.638	-1.02	0.15	0.428	MDS2		0.11238269966426384	983	CCPCLGGI_01034	group_723	BB_U01	conserved hypothetical protein		0.7542229007633587	1.0
931	group_802	0.0653	0.886	0.774	-0.164	0.57	-0.419	-0.611	-0.203	-0.37	0.857	-0.0675	-0.167	0.636	-1.02	0.157	0.383			0.11125903931710739	2022	BCNMCPPI_01051	group_802	BB_F0041	outer surface protein VlsE1		0.9709179528838343	1.0
1007	group_2059	0.0447	0.674	0.777	0.208	0.732	-0.439	-0.607	-0.228	-0.382	0.782	-0.0755	-0.165	0.634	-1.02	0.155	0.427			0.10957898119908573	2104	KAEBOHNC_01224	group_2059	BB_O34	BdrM		0.9361696113074205	1.0
483	group_71	0.491	0.0939	0.777	0.129	0.456	-0.493	-0.62	-0.176	-0.304	0.783	-0.0551	-0.158	0.572	-0.986	0.173	0.437	MDS2		0.10957898119908573	1632	FAKOJBMH_01173	group_71	BB_J36	lipoprotein, putative	S	0.6159659574468085	1.0
611	soj_9	0.354	0.191	0.782	-0.0954	0.346	-0.396	-0.617	-0.208	-0.361	0.871	-0.0867	-0.177	0.668	-1.04	0.173	0.371	MDS10		0.10679324694015198	1586	DCJNHIBD_01276	soj_9	BB_U05	PF-32 protein		0.6967688311688313	1.0
1199	mlpJ_4	0.0103	0.354	0.784	0.682	0.839	-0.414	-0.53	-0.216	-0.365	0.793	-0.0559	-0.137	0.625	-0.953	0.152	0.436		bad-chisq	0.10568393731556154	2862	LIBDOBIH_01251	mlpJ_4	BB_Q35	MlpJ	S	0.7542229007633587	1.0
456	group_1280	0.543	0.482	0.784	0.0862	0.315	-0.477	-0.598	-0.194	-0.409	0.861	-0.0559	-0.137	0.61	-0.995	0.168	0.421	MDS6		0.10568393731556154	1293	LBEIHGGO_01058	group_1280	BB_G29	borrelia ORF-A superfamily		0.8944370179948588	1.0
825	group_1039	0.117	0.507	0.785	-0.166	0.611	-0.41	-0.56	-0.205	-0.418	0.917	-0.0303	-0.168	0.663	-0.942	0.159	0.425	MDS3		0.10513034325474745	1835	OJJAJGLG_01186	group_1039	BB_C07	BBC07		0.8944370179948588	1.0
587	group_116	0.378	0.279	0.785	0.154	0.564	-0.488	-0.578	-0.121	-0.415	0.844	-0.0675	-0.166	0.639	-1.02	0.162	0.438	MDS2		0.10513034325474745	901	CCPCLGGI_00948	group_116	BB_K48	immunogenic protein P37, putative	S	0.7542229007633587	1.0
847	group_1037	0.0962	0.584	0.789	0.392	1.49	-0.467	-0.628	-0.229	-0.134	0.895	0.128	-0.161	0.583	-1.16	0.153	0.431			0.10292299679057967	1822	OJJAJGLG_00966	group_1037	BB_Q85	conserved hypothetical protein		0.921500575373993	1.0
715	group_1663	0.216	0.673	0.791	0.0965	0.363	-0.45	-0.593	-0.192	-0.383	0.865	-0.0796	-0.172	0.617	-1.02	0.179	0.431	MDS9		0.10182351650232342	1273	AHLIMJDN_01293	group_1663	BB_0370	tyrosyl-tRNA synthetase		0.9361696113074205	1.0
815	group_1330	0.124	0.828	0.792	-0.103	0.393	-0.417	-0.591	-0.212	-0.377	0.848	-0.0905	-0.18	0.638	-1.03	0.139	0.42	MDS5		0.10127481841050648	1689	FCECMJMA_01100	group_1330	BB_0239	deoxyguanosine/deoxyadenosine kinase		0.9479172413793103	1.0
542	group_328	0.447	0.758	0.793	-0.0904	0.344	-0.389	-0.589	-0.259	-0.365	0.864	-0.117	-0.179	0.619	-1.01	0.164	0.432			0.10072681268239618	982	CCPCLGGI_01033	group_328	BB_I0044	conserved hypothetical protein		0.9361696113074205	1.0
698	group_304	0.23	0.0802	0.793	0.128	0.488	-0.459	-0.62	-0.215	-0.358	0.812	-0.112	-0.213	0.674	-1.11	0.141	0.429	MDS6		0.10072681268239618	1267	AHLIMJDN_01266	group_304	BB_L22	conserved hypothetical protein		0.6159659574468085	1.0
790	group_1339	0.155	0.117	0.796	0.119	0.462	-0.448	-0.586	-0.18	-0.391	0.854	-0.0728	-0.162	0.601	-0.996	0.169	0.428			0.09908693226233094	1725	DBPMLNPF_01327	group_1339	BB_N02	conserved hypothetical protein		0.6408126984126984	1.0
980	group_1898	0.0515	0.964	0.796	0.356	1.39	-0.448	-0.607	-0.224	-0.275	0.869	0.16	-0.163	0.631	-1.02	0.155	0.429			0.09908693226233094	1861	KIDCBPBH_01025	group_1898	BB_H09	type I restriction enzyme r protein n terminus (hsdr_n)		0.984447806354009	1.0
977	group_1373	0.0515	0.964	0.797	0.349	1.38	-0.448	-0.607	-0.223	-0.277	0.869	0.155	-0.163	0.631	-1.02	0.155	0.429			0.09854167860388763	1875	KIDCBPBH_01201	group_1373	BB_N28	lipoprotein	S	0.984447806354009	1.0
533	group_314	0.44	0.22	0.797	-0.0959	0.374	-0.387	-0.629	-0.2	-0.369	0.849	-0.0762	-0.173	0.651	-1.04	0.0994	0.421	MDS1		0.09854167860388763	1405	JAAKCDKC_01075	group_314	BB_A20	PF-32 protein		0.7055962877030163	1.0
398	group_52	0.759	0.465	0.797	0.0852	0.332	-0.494	-0.586	-0.236	-0.383	0.862	-0.099	-0.169	0.646	-1.03	0.179	0.428	MDS2		0.09854167860388763	1171	CCPCLGGI_01282	group_52	BB_Q31	hemolysin accessory protein		0.8809129814550642	1.0
484	group_177	0.488	0.89	0.799	0.0715	0.281	-0.464	-0.597	-0.223	-0.377	0.873	-0.0701	-0.15	0.598	-1.03	0.162	0.432	MDS7		0.09745322068600859	1376	PEHDDNBE_01044	group_177	BB_C05	BBC05		0.9709179528838343	1.0
872	group_1038	0.079	0.557	0.8	-1.29	2.24	-0.301	-0.432	-0.174	-1.16	0.667	0.563	-0.146	0.648	-0.965	0.161	0.402		high-bse	0.09691001300805639	1825	OJJAJGLG_01007	group_1038	BB_Q85	conserved hypothetical protein		0.9200199004975126	1.0
687	group_401	0.244	0.107	0.8	-0.0989	0.39	-0.405	-0.566	-0.217	-0.393	0.832	-0.0293	-0.209	0.608	-1.02	0.173	0.428	MDS1		0.09691001300805639	936	CCPCLGGI_00986	group_401	BB_Q29	conserved hypothetical protein		0.6159659574468085	1.0
976	group_1369	0.0515	0.964	0.8	0.332	1.33	-0.447	-0.606	-0.223	-0.282	0.868	0.143	-0.163	0.631	-1.02	0.155	0.429	MDS5		0.09691001300805639	1858	KIDCBPBH_01017	group_1369	BB_F26	borrelia ORF-A superfamily		0.984447806354009	1.0
356	group_3188	0.856	0.313	0.801	-0.0902	0.357	-0.352	-0.583	-0.212	-0.373	0.849	-0.0688	-0.164	0.628	-1.02	0.173	0.42	MDS9		0.09636748391576232	1042	CCPCLGGI_01109	group_3188	BB_R32	borrelia family of unknown function		0.7542229007633587	1.0
695	group_235	0.237	0.0932	0.802	-0.101	0.403	-0.406	-0.565	-0.217	-0.394	0.831	-0.0286	-0.21	0.606	-1.02	0.172	0.43	MDS6		0.09582563171583647	934	CCPCLGGI_00984	group_235	BB_O20	conserved hypothetical protein		0.6159659574468085	1.0
431	group_141	0.625	0.767	0.802	-0.0702	0.28	-0.386	-0.593	-0.22	-0.394	0.854	-0.0621	-0.164	0.626	-1.01	0.177	0.449	MDS9		0.09582563171583647	1141	CCPCLGGI_01235	group_141	BB_O38	BppC		0.9361696113074205	1.0
623	group_75	0.333	0.499	0.804	0.0838	0.337	-0.457	-0.593	-0.184	-0.37	0.858	-0.0491	-0.171	0.638	-1.01	0.138	0.433	MDS2		0.0947439512515487	1289	PFDKALEN_01316	group_75	BB_0351	conserved hypothetical protein		0.8944370179948588	1.0
786	group_1812	0.158	0.0801	0.805	-0.994	3.22	-0.245	-0.541	-0.488	-0.165	0.717	-0.0281	-0.0163	1.14	-1.28	0.676	0.408		high-bse	0.09420411963213146	1660	OANOCMKI_01075	group_1812	BB_0852	type I restriction enzyme r protein n terminus (hsdr_n)		0.6159659574468085	1.0
812	group_110	0.124	0.828	0.807	-0.165	0.679	-0.409	-0.556	-0.199	-0.352	0.959	-0.0664	-0.188	0.637	-1.02	0.147	0.422	MDS4		0.09312646527792956	1642	FAKOJBMH_01289	group_110	BB_Q29	conserved hypothetical protein		0.9479172413793103	1.0
538	group_589	0.44	0.0878	0.809	0.121	0.5	-0.483	-0.621	-0.185	-0.313	0.783	-0.0634	-0.159	0.561	-0.985	0.177	0.436	MDS4		0.09205147838772766	1619	FAKOJBMH_01099	group_589	BB_T07	outer membrane protein		0.6159659574468085	1.0
827	group_256	0.11	0.44	0.81	0.125	0.518	-0.443	-0.579	-0.205	-0.379	0.853	-0.0674	-0.166	0.631	-1.02	0.226	0.412	MDS9		0.09151498112135022	1903	JMMJGJBJ_01280	group_256	BB_Q22	conserved hypothetical protein		0.8493023255813954	1.0
694	group_1784	0.23	0.171	0.812	-0.132	0.558	-0.399	-0.653	-0.179	-0.368	0.85	-0.0609	-0.17	0.636	-1.03	0.153	0.422	MDS1		0.09044397075882467	1515	DCJNHIBD_00972	group_1784	BB_I26	transporter, major facilitator family		0.684	1.0
279	soj_4	0.952	0.857	0.816	-0.225	0.961	-0.215	-0.602	-0.225	-0.327	0.877	-0.123	-0.159	0.662	-0.919	0.155	0.43	MDS2		0.08830984124613889	883	CCPCLGGI_00928	soj_4	BB_K21	PF-32 protein		0.9602289562289562	1.0
242	group_817	0.966	0.489	0.817	-0.174	0.747	-0.261	-0.597	-0.222	-0.376	0.861	-0.0689	-0.177	0.635	-1.03	0.155	0.428	MDS6		0.08777794346758454	80	CCPCLGGI_00083	group_817	BB_0765	conserved hypothetical protein		0.8944370179948588	1.0
862	group_1855	0.0962	0.341	0.821	-0.125	0.55	-0.417	-0.574	-0.213	-0.369	0.82	-0.0558	-0.204	0.635	-1.05	0.165	0.43	MDS4		0.08565684288055925	1755	JAEJLJHM_00989	group_1855	BB_O18	conserved hypothetical protein		0.7542229007633587	1.0
234	mnmC_1	0.973	0.364	0.822	0.2	0.9	-0.624	-0.582	-0.212	-0.362	0.847	-0.0677	-0.156	0.635	-1.02	0.156	0.432	MDS6		0.08512818245994963	103	CCPCLGGI_00109	mnmC_1	BB_0740	conserved hypothetical protein		0.7542229007633587	1.0
570	group_981	0.388	0.841	0.824	-0.171	0.767	-0.363	-0.649	-0.136	-0.301	0.777	-0.0523	-0.213	0.641	-1.02	0.148	0.436			0.08407278830288423	1330	OJICOLNA_00951	group_981	BB_Q89	hypothetical protein	S	0.957845626072041	1.0
1156	group_1432	0.0206	0.229	0.824	-0.227	0.991	-0.396	-0.533	-0.194	-0.351	0.773	-0.04	-0.152	0.632	-0.935	0.152	0.411		bad-chisq	0.08407278830288423	2160	CABLLEJJ_00521	group_1432	BB_0314	octaprenyl-diphosphate synthase		0.7055962877030163	1.0
795	group_594	0.134	0.181	0.824	0.111	0.499	-0.444	-0.615	-0.232	-0.381	0.855	-0.0959	-0.123	0.628	-1.03	0.154	0.429	MDS6		0.08407278830288423	1802	JAEJLJHM_01236	group_594	BB_F24	PF32		0.6967188405797101	1.0
185	spoVD	0.979	0.229	0.824	0.227	8.02	-0.623	-0.533	-0.194	-0.351	0.773	-0.04	-0.152	0.632	-0.935	0.152	0.411		bad-chisq	0.08407278830288423	679	CCPCLGGI_00717	spoVD	BB_0136	penicillin-binding protein		0.7055962877030163	1.0
326	group_3113	0.918	0.04	0.825	0.138	0.628	-0.556	-0.576	-0.217	-0.365	0.828	-0.0566	-0.121	0.623	-0.989	0.164	0.425			0.08354605145007493	1207	AHLIMJDN_00946	group_3113	BB_H32	antigen, P35, putative	S	0.5903826086956522	1.0
410	group_408	0.711	0.587	0.826	-0.0984	0.448	-0.359	-0.611	-0.245	-0.38	0.844	-0.00728	-0.145	0.636	-1.02	0.154	0.371			0.0830199526796178	1101	CCPCLGGI_01185	group_408	BB_N32	PF-32 protein		0.921500575373993	1.0
703	group_1329	0.227	0.724	0.827	0.128	0.588	-0.459	-0.609	-0.193	-0.424	0.9	-0.0737	-0.1	0.575	-0.979	0.117	0.427	MDS6		0.08249449044745336	1682	OANOCMKI_01231	group_1329	BB_N38	ErpP protein	S	0.9361696113074205	1.0
814	group_1258	0.124	0.828	0.828	-0.0899	0.414	-0.418	-0.584	-0.217	-0.402	0.846	-0.0785	-0.176	0.632	-1.03	0.153	0.423	MDS3		0.08196966321511988	1159	CCPCLGGI_01257	group_1258	BB_0086	putative Mg chelatase homolog		0.9479172413793103	1.0
626	group_209	0.323	0.426	0.829	-0.0762	0.354	-0.405	-0.589	-0.19	-0.356	0.869	-0.0793	-0.174	0.639	-1.02	0.153	0.394	MDS10		0.08144546944972647	1587	DCJNHIBD_01282	group_209	BB_G34	conserved hypothetical protein		0.8346314243759176	1.0
299	group_7	0.945	0.798	0.834	0.226	1.08	-0.643	-0.576	-0.215	-0.475	0.834	0.0217	-0.168	0.635	-1.03	0.157	0.425	MDS3		0.0788339493622613	905	CCPCLGGI_00954	group_7	BB_I42	outer membrane protein	S	0.9361696113074205	1.0
992	group_78	0.0481	0.135	0.835	-0.165	0.792	-0.422	-0.575	-0.21	-0.363	0.825	-0.0874	-0.204	0.635	-1.02	0.156	0.426	MDS5		0.07831352451639793	2027	DIFHMJPJ_01093	group_78	BB_F0041	outer surface protein VlsE1		0.6408126984126984	1.0
146	group_337	0.983	0.98	0.836	-0.227	8.01	-0.181	-0.551	-0.207	-0.363	0.778	-0.0559	-0.136	0.625	-0.953	0.152	0.401		bad-chisq	0.07779372256098363	73	CCPCLGGI_00076	group_337	BB_0771a	hypothetical protein		0.984447806354009	1.0
809	group_1320	0.134	0.775	0.838	-0.263	1.28	-0.394	-0.53	-0.187	-0.412	1.04	0.00555	-0.166	0.669	-0.92	0.158	0.423			0.07675598136972352	1609	FAKOJBMH_01055	group_1320	BB_I06	MTA/SAH nucleosidase		0.9361696113074205	1.0
870	group_457	0.0859	0.0779	0.839	0.14	0.69	-0.442	-0.61	-0.228	-0.355	0.889	-0.095	-0.146	0.616	-1.07	0.155	0.427	MDS3		0.07623803917129975	1796	JAEJLJHM_01204	group_457	BB_O40	ErpM protein	S	0.6159659574468085	1.0
1263	group_2286	0.0137	0.698	0.841	0.426	0.958	-0.411	-0.553	-0.198	-0.359	0.797	-0.038	-0.133	0.616	-0.947	0.158	0.412	MDS9	bad-chisq	0.07520400420208784	2357	CFOOMGOJ_01329	group_2286	BB_0560	chaperone protein HtpG		0.9361696113074205	1.0
868	group_1854	0.0893	0.0203	0.844	-0.233	1.18	-0.409	-0.547	-0.193	-0.319	0.768	-0.0797	-0.293	0.635	-1.02	0.157	0.425			0.07365755337434496	1744	JAEJLJHM_00967	group_1854	BB_0833	isoleucyl-tRNA synthetase		0.5086490566037736	1.0
469	group_119	0.519	0.0101	0.844	-0.0719	0.366	-0.392	-0.624	-0.226	-0.354	0.865	-0.0637	-0.163	0.66	-1.04	0.151	0.427	MDS1		0.07365755337434496	1286	PFDKALEN_01277	group_119	BB_P34	BdrA		0.45816	1.0
441	group_93	0.612	0.489	0.845	-0.0684	0.35	-0.388	-0.603	-0.199	-0.344	0.839	-0.0746	-0.174	0.666	-1.04	0.163	0.424	MDS3		0.07314329105030767	1342	OJICOLNA_01012	group_93	BB_U06	putative plasmid partition protein		0.8944370179948588	1.0
583	group_143	0.378	0.375	0.846	-0.0652	0.336	-0.405	-0.582	-0.231	-0.371	0.85	-0.0448	-0.129	0.61	-1.03	0.134	0.434	MDS6		0.07262963696097648	1272	AHLIMJDN_01287	group_143	BB_O40	ErpM protein	S	0.756838905775076	1.0
1090	group_1889	0.0275	0.364	0.847	-0.288	1.48	-0.422	-0.581	-0.216	-0.437	0.841	-0.0113	-0.168	0.666	-0.921	0.156	0.425			0.0721165896692931	1840	OJJAJGLG_01204	group_1889	BB_M05	lyme disease proteins of unknown function		0.7542229007633587	1.0
1084	group_1364	0.0275	0.364	0.847	-0.288	1.48	-0.422	-0.581	-0.216	-0.437	0.841	-0.0113	-0.168	0.666	-0.921	0.156	0.425			0.0721165896692931	1838	OJJAJGLG_01202	group_1364	BB_Q53	conserved hypothetical protein		0.7542229007633587	1.0
686	group_446	0.251	0.349	0.851	-0.0792	0.424	-0.41	-0.588	-0.245	-0.351	0.848	-0.0659	-0.164	0.667	-1.04	0.136	0.423	MDS2		0.07007043991541213	1683	OANOCMKI_01246	group_446	BB_M39	conserved hypothetical protein		0.7542229007633587	1.0
667	group_436	0.271	0.0615	0.851	-0.121	0.651	-0.397	-0.595	-0.277	-0.347	0.856	-0.0689	-0.174	0.695	-1.06	0.132	0.423	MDS2		0.07007043991541213	1597	DCJNHIBD_01317	group_436	BB_R41	borrelia outer surface protein E		0.6159659574468085	1.0
594	group_33	0.361	0.724	0.852	-0.082	0.44	-0.4	-0.588	-0.261	-0.39	0.847	-0.111	-0.17	0.617	-1.02	0.157	0.422	MDS2		0.0695604052332999	1158	CCPCLGGI_01254	group_33	BB_R15	conserved hypothetical protein		0.9361696113074205	1.0
320	group_14	0.928	0.493	0.853	0.0921	0.498	-0.515	-0.602	-0.21	-0.373	0.855	-0.0726	-0.167	0.636	-1.02	0.157	0.429			0.06905096883247698	953	CCPCLGGI_01003	group_14	BB_L01	conserved hypothetical protein		0.8944370179948588	1.0
303	group_62	0.931	0.6	0.853	0.0991	0.537	-0.522	-0.588	-0.213	-0.372	0.845	-0.0746	-0.171	0.63	-1.02	0.157	0.441	MDS10		0.06905096883247698	1029	CCPCLGGI_01095	group_62	BB_B10	borrelia ORF-A superfamily		0.921500575373993	1.0
400	group_23	0.763	0.783	0.853	-0.062	0.334	-0.382	-0.59	-0.208	-0.366	0.851	-0.0443	-0.164	0.655	-1.03	0.149	0.427	MDS7		0.06905096883247698	1175	ELNKIJFI_01212	group_23	BB_M29	2.9-5 36K; minus strand ORF		0.9361696113074205	1.0
1200	group_1490	0.0172	0.98	0.853	0.13	1.08	-0.406	-0.553	-0.205	-0.352	0.795	-0.0592	-0.137	0.627	-0.939	0.152	0.411		bad-chisq	0.06905096883247698	2878	LBKBMNHB_01025	group_1490	BB_Q35	MlpJ	S	0.984447806354009	1.0
473	group_716	0.498	0.105	0.854	-0.0807	0.438	-0.389	-0.605	-0.196	-0.384	0.814	-0.0221	-0.181	0.593	-0.989	0.171	0.406	MDS4		0.06854212931099495	915	CCPCLGGI_00964	group_716	BB_K07	lipoprotein, putative	S	0.6159659574468085	1.0
730	group_308	0.199	0.0109	0.855	-0.09	0.491	-0.412	-0.559	-0.199	-0.335	0.831	-0.0697	-0.161	0.638	-1.02	0.155	0.43	MDS1		0.06803388527182737	1324	OJICOLNA_00001	group_308	BB_R34	PF-49 protein		0.45816	1.0
330	group_3067	0.911	0.0572	0.856	-0.11	0.605	-0.329	-0.601	-0.218	-0.387	0.876	-0.0786	-0.205	0.648	-1.04	0.149	0.427			0.06752623532284678	1205	AHLIMJDN_00944	group_3067	BB_H28	PF-32 protein		0.6159659574468085	1.0
430	group_38	0.636	0.807	0.858	-0.0631	0.352	-0.389	-0.603	-0.206	-0.365	0.878	-0.0816	-0.176	0.616	-1.01	0.126	0.429	MDS9		0.06651271215129456	1255	AHLIMJDN_01176	group_38	BB_H09	type I restriction enzyme r protein n terminus (hsdr_n)		0.9424140350877194	1.0
808	group_1554	0.141	0.213	0.861	0.0804	0.459	-0.441	-0.601	-0.215	-0.38	0.873	-0.0799	-0.141	0.655	-1.01	0.144	0.427	MDS7		0.06499684854634524	937	CCPCLGGI_00987	group_1554	BB_Q30	holin, BlyA family		0.7055962877030163	1.0
333	valS	0.914	0.628	0.861	0.0836	0.479	-0.506	-0.585	-0.212	-0.376	0.849	-0.0779	-0.173	0.636	-1.02	0.157	0.438	MDS10		0.06499684854634524	105	CCPCLGGI_00111	valS	BB_0738	valyl-tRNA synthetase		0.9272599118942731	1.0
311	group_556	0.928	0.105	0.862	-0.112	0.645	-0.325	-0.599	-0.217	-0.382	0.87	-0.078	-0.203	0.646	-1.04	0.149	0.427			0.06449273417528721	1201	AHLIMJDN_00940	group_556	BB_A74	outer membrane porin OMS28		0.6159659574468085	1.0
308	group_208	0.928	0.105	0.862	-0.112	0.645	-0.325	-0.599	-0.217	-0.382	0.87	-0.078	-0.203	0.646	-1.04	0.149	0.427			0.06449273417528721	1209	AHLIMJDN_00948	group_208	BB_H37	lipoprotein, putative	S	0.6159659574468085	1.0
313	group_737	0.928	0.105	0.862	-0.112	0.645	-0.325	-0.599	-0.217	-0.382	0.87	-0.078	-0.203	0.646	-1.04	0.149	0.427			0.06449273417528721	1202	AHLIMJDN_00941	group_737	BB_G24	conserved hypothetical protein		0.6159659574468085	1.0
1247	group_1386	0.0137	0.524	0.866	-0.442	0.895	-0.397	-0.556	-0.211	-0.359	0.793	-0.0553	-0.136	0.595	-0.933	0.158	0.435	MDS10	bad-chisq	0.06248210798265336	1962	KHMPAEIP_00615	group_1386	BB_B19	outer surface protein C (OspC)	S	0.8944370179948588	1.0
1122	group_454	0.0275	0.364	0.866	-0.154	0.918	-0.425	-0.585	-0.215	-0.368	0.841	-0.0648	-0.184	0.639	-1.01	0.158	0.424	MDS6		0.06248210798265336	2008	HIKGPOHM_01335	group_454	BB_G17	conserved hypothetical protein		0.7542229007633587	1.0
936	group_1081	0.0619	0.0331	0.866	-0.134	0.799	-0.421	-0.572	-0.208	-0.349	0.82	-0.0659	-0.168	0.635	-1.02	0.156	0.426	MDS9		0.06248210798265336	1798	JAEJLJHM_01224	group_1081	BB_O39	ErpL protein	S	0.5903826086956522	1.0
96	group_3123	0.986	0.698	0.868	-0.422	8.02	0.0103	-0.554	-0.21	-0.367	0.775	-0.0577	-0.133	0.625	-0.952	0.151	0.394	MDS10	bad-chisq	0.0614802748235081	825	CCPCLGGI_00868	group_3123	BB_R17	conserved hypothetical protein		0.9361696113074205	1.0
1241	group_1071	0.0137	0.698	0.868	0.422	0.959	-0.411	-0.554	-0.21	-0.367	0.775	-0.0577	-0.133	0.625	-0.952	0.151	0.394	MDS10	bad-chisq	0.0614802748235081	2151	CABLLEJJ_00385	group_1071	BB_O17	conserved hypothetical protein		0.9361696113074205	1.0
756	group_330	0.175	0.466	0.868	0.0687	0.413	-0.441	-0.583	-0.227	-0.332	0.861	-0.07	-0.166	0.632	-1.02	0.155	0.412	MDS3		0.0614802748235081	1699	FCECMJMA_01282	group_330	BB_M18	conserved hypothetical protein		0.8815498575498576	1.0
697	group_1309	0.227	0.227	0.869	-0.0823	0.499	-0.411	-0.626	-0.195	-0.372	0.85	-0.0624	-0.169	0.637	-1.02	0.152	0.415	MDS1		0.060980223551333534	1533	DCJNHIBD_00994	group_1309	BB_G34	conserved hypothetical protein		0.7055962877030163	1.0
1087	group_1487	0.0275	0.364	0.87	-0.142	0.878	-0.426	-0.587	-0.22	-0.374	0.848	-0.0819	-0.174	0.623	-1.01	0.159	0.426			0.060480747381381476	2855	KNHDMILE_01161	group_1487	BB_S27	Bbs27 protein		0.7542229007633587	1.0
1055	group_1495	0.0344	0.178	0.872	0.157	0.967	-0.435	-0.601	-0.225	-0.392	0.877	-0.073	-0.14	0.634	-1.02	0.155	0.426			0.05948351506743278	1800	JAEJLJHM_01232	group_1495	BB_Q35	MlpJ	S	0.6911812865497076	1.0
550	group_315	0.423	0.139	0.873	0.0566	0.354	-0.453	-0.575	-0.232	-0.385	0.822	-0.0806	-0.168	0.626	-1.01	0.181	0.43	MDS4		0.05898575629443027	1412	JAAKCDKC_01088	group_315	BB_G01	putative lipoprotein	S	0.6408126984126984	1.0
873	group_1822	0.0893	0.542	0.874	0.0865	0.543	-0.437	-0.572	-0.228	-0.376	0.853	-0.0715	-0.167	0.634	-1.02	0.155	0.456	MDS10		0.05848856736559697	1686	JHMFKDPD_01269	group_1822	BB_Q42	BdrV		0.900846057571965	1.0
359	group_710	0.845	0.284	0.874	-0.0829	0.524	-0.36	-0.613	-0.231	-0.376	0.851	-0.0942	-0.158	0.644	-0.981	0.155	0.427	MDS2		0.05848856736559697	876	CCPCLGGI_00919	group_710	BB_K09	conserved hypothetical protein		0.7542229007633587	1.0
642	vlp7	0.313	0.291	0.875	-0.0725	0.46	-0.407	-0.591	-0.256	-0.356	0.861	-0.0689	-0.171	0.639	-1.02	0.172	0.426	MDS4		0.057991946977686754	1243	AHLIMJDN_01163	vlp7	BB_F0041	outer surface protein VlsE1		0.7542229007633587	1.0
958	group_794	0.0584	0.957	0.875	0.0865	0.551	-0.435	-0.595	-0.221	-0.374	0.84	-0.0667	-0.165	0.631	-1.02	0.157	0.425	MDS4		0.057991946977686754	1790	JAEJLJHM_01148	group_794	BB_D14	borrelia ORF-A superfamily		0.984447806354009	1.0
276	group_871	0.955	0.875	0.877	0.111	0.716	-0.536	-0.581	-0.214	-0.368	0.885	-0.0677	-0.164	0.633	-1.02	0.156	0.426			0.05700040663395948	383	CCPCLGGI_00410	group_871	BB_0448	phosphocarrier protein HPr		0.9699499165275459	1.0
336	group_210	0.9	0.483	0.878	-0.116	0.75	-0.325	-0.597	-0.217	-0.341	0.864	0.0174	-0.164	0.65	-1.03	0.15	0.429			0.05650548409389743	1237	AHLIMJDN_00998	group_210	BB_G02	adenine specific DNA methyltransferase		0.8944370179948588	1.0
657	group_306	0.278	0.822	0.878	0.0466	0.303	-0.442	-0.593	-0.214	-0.364	0.856	-0.0583	-0.165	0.636	-1.02	0.172	0.423	MDS9		0.05650548409389743	1311	LEKIIFCJ_01039	group_306	BB_U04	BBC01		0.9479172413793103	1.0
758	group_1303	0.172	0.388	0.879	0.0755	0.496	-0.442	-0.564	-0.234	-0.377	0.856	-0.0743	-0.167	0.633	-1.01	0.154	0.457	MDS10		0.056011124926228104	1455	GGLKJIEH_01061	group_1303	BB_0002	glycosyl hydrolase family 3 N domain protein		0.776	1.0
365	rpsH	0.828	0.3	0.879	0.127	0.834	-0.534	-0.579	-0.229	-0.343	0.824	-0.0652	-0.0899	0.644	-1.02	0.061	0.44	MDS6		0.056011124926228104	340	CCPCLGGI_00362	rpsH	BB_0492	ribosomal protein S8		0.7542229007633587	1.0
998	group_1442	0.0447	0.875	0.88	-0.0946	0.628	-0.425	-0.587	-0.214	-0.378	0.856	-0.078	-0.166	0.636	-1.01	0.156	0.436	MDS10		0.05551732784983137	2277	JEPBMELF_00765	group_1442	BB_0619	DHH family		0.9699499165275459	1.0
688	group_67	0.234	0.871	0.881	-0.126	0.839	-0.4	-0.548	-0.2	-0.466	0.927	-0.0845	-0.171	0.643	-1.01	0.159	0.423	MDS4		0.05502409158795209	1608	FAKOJBMH_01053	group_67	BB_H09	type I restriction enzyme r protein n terminus (hsdr_n)		0.9699499165275459	1.0
518	group_736	0.46	0.38	0.882	0.0961	0.646	-0.474	-0.597	-0.161	-0.314	0.864	-0.051	-0.162	0.632	-1.01	0.159	0.432	MDS2		0.054531414868180264	1186	AHLIMJDN_00856	group_736	BB_Q67	adenine specific DNA methyltransferase		0.7646060606060606	1.0
923	group_1351	0.0619	0.102	0.886	0.118	0.821	-0.437	-0.604	-0.226	-0.391	0.882	-0.0634	-0.125	0.634	-1.02	0.155	0.427			0.05256627811294924	1778	JAEJLJHM_01105	group_1351	BB_Q39	borrelia family of unknown function		0.6159659574468085	1.0
602	group_956	0.361	0.547	0.889	0.0623	0.448	-0.452	-0.595	-0.19	-0.392	0.814	-0.0756	-0.167	0.645	-1.02	0.167	0.429	MDS2		0.0510982390297863	1049	CCPCLGGI_01116	group_956	BB_O25	2.9-7 ORF-C		0.9057556109725687	1.0
404	group_17	0.735	0.952	0.89	0.0425	0.309	-0.461	-0.59	-0.212	-0.377	0.864	-0.0715	-0.161	0.632	-1.03	0.148	0.414	MDS4		0.05060999335508721	1167	CCPCLGGI_01271	group_17	BB_S45	phage terminase, large subunit, pbsx family		0.984447806354009	1.0
1042	group_1887	0.0378	0.361	0.891	-0.211	1.54	-0.422	-0.58	-0.215	-0.432	0.847	-0.0152	-0.168	0.664	-0.928	0.156	0.425			0.0501222959631252	1833	OJJAJGLG_01163	group_1887	BB_Q67	adenine specific DNA methyltransferase		0.7542229007633587	1.0
696	group_990	0.23	0.277	0.892	-0.0647	0.478	-0.415	-0.617	-0.199	-0.371	0.848	-0.0639	-0.162	0.634	-1.03	0.155	0.421	MDS1		0.04963514562387693	1400	JAAKCDKC_01069	group_990	BB_T03	conserved hypothetical protein		0.7542229007633587	1.0
349	group_1208	0.869	0.885	0.893	-0.116	0.859	-0.329	-0.616	-0.231	-0.392	0.769	-0.0777	-0.164	0.638	-1.02	0.157	0.427			0.049148541111453566	691	CCPCLGGI_00729	group_1208	BB_0124	conserved hypothetical protein		0.9709179528838343	1.0
975	group_1367	0.0515	0.964	0.895	0.134	1.02	-0.436	-0.595	-0.22	-0.339	0.858	0.00973	-0.165	0.633	-1.02	0.155	0.429			0.04817696468408802	1853	KIDCBPBH_00920	group_1367	BB_R42	ErpY protein	S	0.984447806354009	1.0
449	group_15	0.56	0.456	0.896	0.035	0.267	-0.449	-0.592	-0.215	-0.376	0.852	-0.0684	-0.175	0.638	-1.03	0.151	0.432	MDS8		0.047691990337874794	1099	CCPCLGGI_01183	group_15	BB_N30	BBC01		0.8738354978354977	1.0
557	group_409	0.426	0.369	0.896	0.0845	0.649	-0.465	-0.592	-0.165	-0.356	0.86	-0.0229	-0.161	0.638	-1.01	0.156	0.427	MDS6		0.047691990337874794	1126	CCPCLGGI_01215	group_409	BB_N38	ErpP protein	S	0.7542229007633587	1.0
999	group_1689	0.0447	0.0587	0.898	-0.169	1.31	-0.422	-0.574	-0.209	-0.352	0.825	-0.0673	-0.0941	0.636	-1.02	0.156	0.426			0.04672366333269562	1346	OJICOLNA_01018	group_1689	BB_G29	borrelia ORF-A superfamily		0.6159659574468085	1.0
596	group_1008	0.361	0.178	0.898	0.0405	0.315	-0.444	-0.586	-0.217	-0.37	0.84	-0.051	-0.167	0.623	-1.01	0.18	0.425	MDS4		0.04672366333269562	1568	DCJNHIBD_01196	group_1008	BB_L32	PF-32 protein		0.6911812865497076	1.0
757	group_751	0.179	0.735	0.898	0.0819	0.638	-0.444	-0.59	-0.236	-0.395	0.882	-0.0767	-0.168	0.635	-1.01	0.155	0.366	MDS2		0.04672366333269562	1360	OJICOLNA_01079	group_751	BB_M39	conserved hypothetical protein		0.9361696113074205	1.0
323	ade_1	0.918	0.105	0.899	-0.0756	0.594	-0.36	-0.597	-0.218	-0.376	0.866	-0.0739	-0.194	0.643	-1.03	0.151	0.427			0.046240308266771224	1208	AHLIMJDN_00947	ade_1	BB_H33	adenine deaminase (Adenase) (Adenine aminase)		0.6159659574468085	1.0
304	group_87	0.931	0.674	0.901	-0.0653	0.527	-0.369	-0.59	-0.22	-0.371	0.857	-0.0777	-0.162	0.636	-1.0	0.153	0.421	MDS8		0.04527520902093701	1065	CCPCLGGI_01133	group_87	BB_O08	conserved hypothetical protein		0.9361696113074205	1.0
630	group_991	0.316	0.228	0.903	-0.0491	0.403	-0.414	-0.611	-0.21	-0.368	0.848	-0.0646	-0.165	0.639	-1.03	0.132	0.423	MDS9		0.04431224968649419	1401	JAAKCDKC_01071	group_991	BB_I39	putative surface antigen	S	0.7055962877030163	1.0
343	group_1275	0.897	0.395	0.904	0.0895	0.742	-0.51	-0.584	-0.223	-0.419	0.844	-0.0262	-0.167	0.616	-1.01	0.162	0.425	MDS3		0.04383156952463668	1270	AHLIMJDN_01283	group_1275	BB_F20	BBF20	S	0.7876276276276276	1.0
416	group_974	0.704	0.00978	0.907	0.0456	0.392	-0.462	-0.574	-0.215	-0.366	0.856	-0.0801	-0.163	0.613	-1.0	0.163	0.426	MDS1		0.04239271293990473	1287	PFDKALEN_01278	group_974	BB_R34	PF-49 protein		0.45816	1.0
682	group_451	0.258	0.873	0.907	-0.0409	0.35	-0.419	-0.58	-0.216	-0.372	0.868	-0.0866	-0.174	0.643	-1.03	0.161	0.426	MDS4		0.04239271293990473	1787	JAEJLJHM_01138	group_451	BB_C01	BBC01		0.9699499165275459	1.0
704	group_1621	0.223	0.125	0.908	0.0556	0.48	-0.442	-0.596	-0.208	-0.367	0.863	-0.032	-0.169	0.66	-1.03	0.167	0.428	MDS5		0.04191415147891488	1085	CCPCLGGI_01155	group_1621	BB_N41	conserved hypothetical protein		0.6408126984126984	1.0
1001	group_1864	0.0447	0.462	0.908	0.0794	0.689	-0.433	-0.594	-0.22	-0.379	0.857	-0.0735	-0.154	0.634	-1.02	0.154	0.425	MDS6		0.04191415147891488	1785	JAEJLJHM_01117	group_1864	BB_T01	conserved hypothetical protein		0.87648	1.0
984	group_1031	0.0481	0.135	0.909	0.0994	0.871	-0.434	-0.599	-0.224	-0.386	0.872	-0.0682	-0.139	0.634	-1.02	0.155	0.426	MDS9		0.041436116778032536	1775	JAEJLJHM_01101	group_1031	BB_O39	ErpL protein	S	0.6408126984126984	1.0
843	group_1849	0.103	0.743	0.909	0.125	1.1	-0.442	-0.6	-0.223	-0.301	0.864	-0.00353	-0.165	0.649	-0.961	0.155	0.431			0.041436116778032536	1738	LIGOPDEN_01298	group_1849	BB_Q30	holin, BlyA family		0.9361696113074205	1.0
437	group_1271	0.612	0.655	0.913	0.037	0.338	-0.452	-0.581	-0.225	-0.377	0.84	-0.0628	-0.162	0.645	-1.02	0.173	0.424	MDS9		0.039529222465701036	1253	AHLIMJDN_01174	group_1271	BB_Q21	conserved hypothetical protein		0.9361696113074205	1.0
775	group_1807	0.165	0.0355	0.914	0.0973	0.9	-0.445	-0.587	-0.185	-0.387	0.854	-0.0686	-0.163	0.595	-0.992	0.102	0.427			0.039053804266168564	1653	OANOCMKI_00895	group_1807	BB_A24	decorin-binding protein A	S	0.5903826086956522	1.0
974	group_1350	0.0481	0.135	0.916	-0.0851	0.811	-0.425	-0.582	-0.213	-0.364	0.838	-0.0715	-0.188	0.635	-1.02	0.156	0.425			0.0381045263321496	1773	JAEJLJHM_01099	group_1350	BB_F25	borrelia family of unknown function		0.6408126984126984	1.0
507	group_555	0.467	0.495	0.917	-0.0584	0.563	-0.402	-0.585	-0.252	-0.408	0.843	-0.0789	-0.172	0.636	-1.02	0.154	0.421	MDS2		0.03763066432997889	1194	AHLIMJDN_00865	group_555	BB_M33	PF-49 protein		0.8944370179948588	1.0
797	group_985	0.144	0.00215	0.921	-0.0822	0.825	-0.418	-0.569	-0.203	-0.339	0.808	-0.0649	-0.156	0.636	-1.02	0.156	0.423			0.03574036980315106	1357	OJICOLNA_01068	group_985	BB_M27	rev protein	S	0.4482	1.0
822	group_1824	0.12	0.944	0.924	-0.0382	0.398	-0.425	-0.59	-0.216	-0.375	0.85	-0.0776	-0.172	0.636	-1.02	0.15	0.424	MDS5		0.03432802877989328	1691	FCECMJMA_01102	group_1824	BB_T07	outer membrane protein		0.984447806354009	1.0
685	group_714	0.254	0.785	0.925	0.0439	0.466	-0.441	-0.587	-0.196	-0.383	0.853	-0.0717	-0.165	0.644	-1.02	0.16	0.428			0.03385826726096737	892	CCPCLGGI_00938	group_714	BB_K48	immunogenic protein P37, putative	S	0.9361696113074205	1.0
877	group_983	0.0825	0.04	0.925	0.0914	0.978	-0.437	-0.605	-0.227	-0.395	0.881	-0.07	-0.122	0.634	-1.02	0.155	0.426			0.03385826726096737	1771	JAEJLJHM_01085	group_983	BB_K13	conserved hypothetical protein		0.5903826086956522	1.0
926	group_1862	0.0619	0.102	0.926	0.0745	0.808	-0.434	-0.598	-0.223	-0.386	0.871	-0.0692	-0.141	0.634	-1.02	0.155	0.427			0.033389013318065645	1782	JAEJLJHM_01109	group_1862	BB_O25	2.9-7 ORF-C		0.6159659574468085	1.0
925	group_1861	0.0619	0.102	0.926	0.0745	0.808	-0.434	-0.598	-0.223	-0.386	0.871	-0.0692	-0.141	0.634	-1.02	0.155	0.427			0.033389013318065645	1781	JAEJLJHM_01108	group_1861	BB_C05	BBC05		0.6159659574468085	1.0
427	group_416	0.639	0.695	0.926	-0.0325	0.348	-0.409	-0.597	-0.211	-0.37	0.865	-0.0752	-0.172	0.627	-1.01	0.14	0.427	MDS1		0.033389013318065645	1254	AHLIMJDN_01175	group_416	BB_0636	glucose-6-phosphate 1-dehydrogenase		0.9361696113074205	1.0
927	group_1863	0.0619	0.102	0.926	0.0745	0.808	-0.434	-0.598	-0.223	-0.386	0.871	-0.0692	-0.141	0.634	-1.02	0.155	0.427			0.033389013318065645	1783	JAEJLJHM_01110	group_1863	BB_Q30	holin, BlyA family		0.6159659574468085	1.0
306	adeP	0.931	0.6	0.927	-0.0473	0.519	-0.385	-0.591	-0.22	-0.374	0.857	-0.0657	-0.165	0.637	-1.02	0.157	0.426	MDS7		0.0329202658555029	1013	CCPCLGGI_01079	adeP	BB_B23	putative guanine/xanthine permease		0.921500575373993	1.0
871	group_1027	0.0859	0.427	0.931	0.0437	0.508	-0.433	-0.581	-0.223	-0.375	0.853	-0.0707	-0.167	0.634	-1.02	0.156	0.433			0.031050319018657353	1730	JGDNCADE_01285	group_1027	BB_S30	lipoprotein	S	0.8346314243759176	1.0
399	group_86	0.756	0.826	0.932	-0.0263	0.309	-0.41	-0.591	-0.22	-0.375	0.85	-0.0737	-0.16	0.633	-1.02	0.163	0.429	MDS9		0.030584087646018613	1055	CCPCLGGI_01122	group_86	BB_L19	conserved hypothetical protein		0.9479172413793103	1.0
670	group_1237	0.265	0.0666	0.936	0.0548	0.676	-0.444	-0.588	-0.19	-0.387	0.851	-0.0724	-0.163	0.611	-1.0	0.164	0.427	MDS7		0.028724151261894745	873	CCPCLGGI_00916	group_1237	BB_H09	type I restriction enzyme r protein n terminus (hsdr_n)		0.6159659574468085	1.0
573	group_754	0.388	0.489	0.937	0.0251	0.316	-0.439	-0.596	-0.22	-0.371	0.859	-0.0625	-0.166	0.624	-1.02	0.149	0.428	MDS1		0.02826040911222171	1381	PEHDDNBE_01049	group_754	BB_0116	pts system, maltose and glucose-specific iiabc component		0.8944370179948588	1.0
819	mlpC	0.124	0.0501	0.94	0.0423	0.563	-0.435	-0.588	-0.206	-0.378	0.853	-0.0707	-0.166	0.62	-1.01	0.144	0.426	MDS2		0.026872146400301365	1281	PFDKALEN_01215	mlpC	BB_S30	lipoprotein	S	0.6159659574468085	1.0
514	ywlC_2	0.471	0.287	0.941	-0.022	0.296	-0.419	-0.595	-0.217	-0.37	0.856	-0.074	-0.173	0.641	-1.02	0.158	0.416	MDS10		0.026410376572743116	1566	DCJNHIBD_01193	ywlC_2	BB_U11	Sua5/YciO/YrdC/YwlC family protein, putative		0.7542229007633587	1.0
957	group_772	0.0584	0.957	0.942	0.0405	0.554	-0.432	-0.592	-0.219	-0.374	0.847	-0.0684	-0.166	0.633	-1.02	0.155	0.426			0.025949097207122653	1596	DCJNHIBD_01315	group_772	BB_G32	putative replicative helicase		0.984447806354009	1.0
805	group_9	0.141	0.577	0.942	-0.0427	0.584	-0.423	-0.579	-0.213	-0.364	0.875	-0.0671	-0.172	0.636	-1.02	0.154	0.426	MDS4		0.025949097207122653	1630	FAKOJBMH_01171	group_9	BB_F0041	outer surface protein VlsE1		0.921500575373993	1.0
891	group_1410	0.0722	0.823	0.944	-0.0559	0.798	-0.425	-0.582	-0.214	-0.37	0.884	-0.0677	-0.168	0.635	-1.02	0.156	0.426	MDS4		0.02502800570193105	2045	PHGMMCFE_01216	group_1410	BB_0142	outer membrane efflux protein		0.9479172413793103	1.0
350	group_412	0.873	0.473	0.948	0.0297	0.455	-0.455	-0.586	-0.217	-0.378	0.85	-0.0628	-0.169	0.629	-1.03	0.156	0.426	MDS1		0.023191662661933767	1193	AHLIMJDN_00864	group_412	BB_E16	BptA protein		0.8922499999999999	1.0
821	group_1820	0.124	0.0203	0.948	-0.063	0.966	-0.422	-0.591	-0.235	-0.366	0.853	-0.0689	-0.167	0.663	-1.04	0.185	0.426	MDS9		0.023191662661933767	1677	OANOCMKI_01201	group_1820	BB_H26	borrelia ORF-A superfamily		0.5086490566037736	1.0
988	group_1865	0.0481	0.135	0.951	-0.0471	0.769	-0.427	-0.586	-0.215	-0.368	0.845	-0.0708	-0.174	0.635	-1.02	0.156	0.425	MDS1		0.02181948306258609	1788	JAEJLJHM_01140	group_1865	BB_C06	exported protein A (eppA)		0.6408126984126984	1.0
467	group_311	0.512	0.735	0.951	0.0309	0.505	-0.445	-0.582	-0.233	-0.365	0.86	-0.0592	-0.176	0.63	-1.03	0.157	0.425	MDS8		0.02181948306258609	1336	OJICOLNA_00987	group_311	BB_T03	conserved hypothetical protein		0.9361696113074205	1.0
608	group_1265	0.351	0.246	0.952	-0.0431	0.711	-0.414	-0.59	-0.245	-0.373	0.85	-0.0578	-0.169	0.63	-1.04	0.155	0.425	MDS2		0.021363051615525673	1183	AHLIMJDN_00853	group_1265	BB_Q85	conserved hypothetical protein		0.7391131221719457	1.0
428	group_563	0.646	0.00719	0.954	-0.0303	0.52	-0.41	-0.606	-0.225	-0.371	0.855	-0.086	-0.169	0.639	-1.02	0.154	0.426	MDS1		0.020451625295904902	1248	AHLIMJDN_01169	group_563	BB_F25	borrelia family of unknown function		0.45816	1.0
535	group_1266	0.443	0.518	0.956	-0.0344	0.621	-0.414	-0.586	-0.238	-0.395	0.848	-0.077	-0.169	0.634	-1.02	0.153	0.425	MDS8		0.019542107723899943	1184	AHLIMJDN_00854	group_1266	BB_E31	putative surface protein	S	0.8944370179948588	1.0
366	group_125	0.832	0.217	0.959	0.0262	0.505	-0.451	-0.581	-0.214	-0.374	0.855	-0.0608	-0.17	0.632	-1.03	0.156	0.426			0.018181392829336417	875	CCPCLGGI_00918	group_125	BB_K07	lipoprotein, putative	S	0.7055962877030163	1.0
551	group_34	0.426	0.946	0.959	-0.0173	0.34	-0.422	-0.586	-0.217	-0.376	0.86	-0.0788	-0.17	0.636	-1.02	0.145	0.428	MDS4		0.018181392829336417	1408	JAAKCDKC_01078	group_34	BB_F0041	outer surface protein VlsE1		0.984447806354009	1.0
935	group_1044	0.0619	0.882	0.96	-0.0763	1.54	-0.425	-0.586	-0.216	-0.397	0.849	-0.125	-0.168	0.635	-1.02	0.156	0.424			0.017728766960431602	1856	KIDCBPBH_00976	group_1044	BB_B19	outer surface protein C (OspC)	S	0.9709179528838343	1.0
950	group_1353	0.055	0.0677	0.962	-0.0461	0.963	-0.427	-0.584	-0.215	-0.366	0.842	-0.0684	-0.182	0.635	-1.02	0.156	0.426	MDS9		0.016824927962187056	1784	JAEJLJHM_01111	group_1353	BB_J23	tetratricopeptide repeat domain protein		0.6159659574468085	1.0
954	group_1859	0.055	0.0677	0.962	-0.0461	0.963	-0.427	-0.584	-0.215	-0.366	0.842	-0.0684	-0.182	0.635	-1.02	0.156	0.426	MDS9		0.016824927962187056	1774	JAEJLJHM_01100	group_1859	BB_N36	BppB		0.6159659574468085	1.0
861	group_1835	0.0962	0.794	0.964	-0.0563	1.26	-0.424	-0.59	-0.227	-0.369	0.853	-0.0689	-0.168	0.64	-1.02	0.114	0.424	MDS9		0.01592296609716924	1716	OFHDCNNN_01067	group_1835	BB_Q08	PF-32 protein		0.9361696113074205	1.0
880	group_1276	0.0825	0.236	0.969	0.0261	0.672	-0.432	-0.59	-0.215	-0.374	0.851	-0.0693	-0.167	0.646	-1.03	0.153	0.426	MDS7		0.013676222949234686	1275	AHLIMJDN_01313	group_1276	BB_A58	conserved hypothetical protein		0.7202196796338672	1.0
549	group_422	0.433	0.827	0.969	-0.0127	0.332	-0.424	-0.589	-0.213	-0.371	0.856	-0.0745	-0.163	0.637	-1.02	0.158	0.43	MDS10		0.013676222949234686	1358	OJICOLNA_01073	group_422	BB_U09	TM2 domain family		0.9479172413793103	1.0
1002	group_1896	0.0447	0.875	0.97	-0.0415	1.09	-0.428	-0.588	-0.217	-0.384	0.851	-0.093	-0.167	0.635	-1.02	0.156	0.426			0.01322826573375516	1857	KIDCBPBH_01015	group_1896	BB_K07	lipoprotein, putative	S	0.9699499165275459	1.0
318	group_106	0.921	0.0555	0.971	0.0239	0.657	-0.451	-0.587	-0.218	-0.371	0.849	-0.0682	-0.157	0.632	-1.01	0.157	0.426			0.012780770091995148	1203	AHLIMJDN_00942	group_106	BB_H26	borrelia ORF-A superfamily		0.6159659574468085	1.0
539	group_1240	0.44	0.456	0.973	0.0215	0.632	-0.439	-0.577	-0.218	-0.378	0.854	-0.0722	-0.166	0.644	-1.02	0.168	0.427	MDS1		0.0118871597316481	890	CCPCLGGI_00936	group_1240	BB_K33	conserved hypothetical protein		0.8738354978354977	1.0
1068	group_1785	0.0344	0.971	0.973	0.0235	0.707	-0.43	-0.589	-0.219	-0.374	0.854	-0.0692	-0.165	0.634	-1.02	0.156	0.426			0.0118871597316481	1548	DCJNHIBD_01134	group_1785	BB_G33	RepU		0.984447806354009	1.0
968	group_2012	0.055	0.798	0.974	0.0387	1.21	-0.432	-0.592	-0.219	-0.363	0.855	-0.0451	-0.165	0.634	-1.02	0.156	0.426			0.011441043121384482	2043	OPFCEHCP_01271	group_2012	BB_N28	lipoprotein	S	0.9361696113074205	1.0
826	group_1322	0.113	0.816	0.974	-0.0405	1.26	-0.425	-0.581	-0.214	-0.369	0.884	-0.0675	-0.166	0.635	-1.02	0.154	0.426			0.011441043121384482	1627	FAKOJBMH_01162	group_1322	BB_G32	putative replicative helicase		0.9479172413793103	1.0
545	group_961	0.436	0.904	0.975	0.0117	0.369	-0.435	-0.592	-0.214	-0.37	0.846	-0.0663	-0.166	0.635	-1.02	0.156	0.426	MDS4		0.010995384301463193	1165	CCPCLGGI_01263	group_961	BB_M27	rev protein	S	0.9744415584415584	1.0
631	group_1658	0.326	0.376	0.976	-0.0225	0.761	-0.422	-0.59	-0.232	-0.367	0.852	-0.0688	-0.169	0.635	-1.02	0.155	0.425	MDS2		0.010550182333308195	1197	AHLIMJDN_00868	group_1658	BB_T07	outer membrane protein		0.7577056145675265	1.0
1246	group_1379	0.0137	0.698	0.977	0.552	1.0	-0.413	-0.558	-0.206	-0.323	0.8	0.034	-0.136	0.624	-0.953	0.152	0.412	MDS5	bad-chisq	0.010105436281226938	2424	HKPPKNEB_01223	group_1379	BB_N24	BlyB		0.9361696113074205	1.0
521	group_317	0.457	0.62	0.98	0.00795	0.321	-0.433	-0.588	-0.22	-0.372	0.853	-0.0677	-0.163	0.634	-1.02	0.156	0.429	MDS10		0.00877392430750515	1475	MEJHBAGP_01019	group_317	BB_G31	borrelia family of unknown function		0.9272599118942731	1.0
838	group_1035	0.107	0.543	0.98	-0.0155	0.633	-0.428	-0.586	-0.216	-0.371	0.859	-0.069	-0.169	0.635	-1.02	0.156	0.426			0.00877392430750515	1795	JAEJLJHM_01202	group_1035	BB_O28	lipoprotein	S	0.90138	1.0
708	group_738	0.227	0.0754	0.981	-0.0132	0.561	-0.426	-0.59	-0.224	-0.371	0.853	-0.0695	-0.167	0.64	-1.02	0.155	0.426			0.008330992620051497	1654	OANOCMKI_00989	group_738	BB_G23	conserved hypothetical protein		0.6159659574468085	1.0
800	group_1808	0.148	0.0109	0.984	0.0301	1.47	-0.434	-0.588	-0.208	-0.378	0.853	-0.0705	-0.166	0.619	-1.01	0.14	0.425	MDS2		0.007004901568658489	1656	OANOCMKI_01044	group_1808	BB_Q67	adenine specific DNA methyltransferase		0.45816	1.0
971	group_570	0.0481	0.46	0.985	-0.0121	0.626	-0.429	-0.59	-0.217	-0.376	0.852	-0.0689	-0.167	0.634	-1.02	0.156	0.427	MDS10		0.006563769502388274	2126	NCIOCIBG_01254	group_570	BB_Q29	conserved hypothetical protein		0.87648	1.0
472	group_243	0.505	0.701	0.985	0.00799	0.429	-0.433	-0.588	-0.222	-0.371	0.855	-0.0674	-0.169	0.633	-1.02	0.156	0.426	MDS2		0.006563769502388274	1335	OJICOLNA_00986	group_243	BB_U01	conserved hypothetical protein		0.9361696113074205	1.0
720	group_1026	0.206	0.168	0.985	0.0063	0.33	-0.431	-0.589	-0.217	-0.374	0.852	-0.0689	-0.167	0.632	-1.02	0.155	0.426	MDS4		0.006563769502388274	1726	DBPMLNPF_01331	group_1026	BB_C06	exported protein A (eppA)		0.6781276595744681	1.0
639	group_548	0.313	0.777	0.986	0.0069	0.399	-0.432	-0.59	-0.215	-0.375	0.848	-0.0705	-0.167	0.636	-1.02	0.155	0.426	MDS2		0.0061230850587887945	1050	CCPCLGGI_01117	group_548	BB_O24	hemolysin accessory protein		0.9361696113074205	1.0
603	group_1656	0.357	0.229	0.986	0.0139	0.778	-0.434	-0.589	-0.209	-0.374	0.854	-0.0742	-0.166	0.636	-1.01	0.156	0.427			0.0061230850587887945	1185	AHLIMJDN_00855	group_1656	BB_Q67	adenine specific DNA methyltransferase		0.7055962877030163	1.0
647	group_1253	0.306	0.451	0.987	0.0103	0.643	-0.433	-0.589	-0.212	-0.376	0.853	-0.0704	-0.166	0.636	-1.02	0.155	0.426	MDS2		0.005682847330363273	1098	CCPCLGGI_01180	group_1253	BB_N28	lipoprotein	S	0.8680115942028985	1.0
652	group_145	0.296	0.413	0.989	-0.00495	0.371	-0.428	-0.591	-0.216	-0.373	0.855	-0.0707	-0.167	0.635	-1.02	0.156	0.425	MDS10		0.004803708402820599	1539	DCJNHIBD_01057	group_145	BB_G22	conserved hypothetical protein		0.8173830104321907	1.0
622	group_579	0.326	0.163	0.991	0.00439	0.375	-0.431	-0.588	-0.218	-0.374	0.853	-0.0703	-0.167	0.634	-1.02	0.158	0.426	MDS1		0.003926345514724675	1407	JAAKCDKC_01077	group_579	BB_P30	BBC01		0.664	1.0
446	group_107	0.574	0.678	0.992	0.0031	0.301	-0.431	-0.59	-0.218	-0.374	0.852	-0.0696	-0.166	0.633	-1.02	0.156	0.426	MDS1		0.0034883278458213473	1382	PEHDDNBE_01050	group_107	BB_C11	BBC11		0.9361696113074205	1.0
508	group_582	0.478	0.385	0.992	0.00289	0.289	-0.431	-0.589	-0.218	-0.374	0.852	-0.0696	-0.166	0.634	-1.02	0.156	0.427	MDS10		0.0034883278458213473	1567	DCJNHIBD_01194	group_582	BB_T07	outer membrane protein		0.7723262839879155	1.0
624	group_1264	0.33	0.198	0.994	-0.00509	0.663	-0.428	-0.59	-0.221	-0.373	0.853	-0.069	-0.167	0.634	-1.02	0.156	0.426	MDS2		0.00261361560268669	1182	AHLIMJDN_00852	group_1264	BB_U01	conserved hypothetical protein		0.6967688311688313	1.0
266	group_1304	0.959	0.603	0.994	0.005	0.673	-0.434	-0.589	-0.218	-0.373	0.852	-0.0703	-0.167	0.634	-1.02	0.156	0.426	MDS2		0.00261361560268669	920	CCPCLGGI_00969	group_1304	BB_I19	BBC01		0.921500575373993	1.0
275	tmk	0.955	0.875	0.996	0.00284	0.631	-0.432	-0.589	-0.218	-0.374	0.853	-0.0699	-0.167	0.634	-1.02	0.156	0.426	MDS10		0.00174066157630127	51	CCPCLGGI_00053	tmk	BB_0793	thymidylate kinase		0.9699499165275459	1.0
879	group_1048	0.0825	0.325	0.999	-0.000773	0.514	-0.429	-0.589	-0.218	-0.374	0.853	-0.0699	-0.167	0.635	-1.02	0.156	0.426			0.0004345117740176917	1902	JMMJGJBJ_01196	group_1048	BB_N38	ErpP protein	S	0.7542229007633587	1.0
1299	group_1614	0.0103	0.798	1.0	0.548	0.838	-0.409	-0.55	-0.196	-0.364	0.793	-0.0556	-0.137	0.65	-0.969	0.144	0.412		bad-chisq	-0.0	1072	CCPCLGGI_01142	group_1614	BB_H09	type I restriction enzyme r protein n terminus (hsdr_n)		0.9361696113074205	1.0
1300	group_1615	0.0103	0.798	1.0	0.548	0.838	-0.409	-0.55	-0.196	-0.364	0.793	-0.0556	-0.137	0.65	-0.969	0.144	0.412		bad-chisq	-0.0	1073	CCPCLGGI_01143	group_1615	BB_A74	outer membrane porin OMS28		0.9361696113074205	1.0
1301	group_1616	0.0103	0.798	1.0	0.548	0.838	-0.409	-0.55	-0.196	-0.364	0.793	-0.0556	-0.137	0.65	-0.969	0.144	0.412		bad-chisq	-0.0	1078	CCPCLGGI_01148	group_1616	BB_H29	putative plasmid partition protein		0.9361696113074205	1.0
1325	group_2944	0.0103	0.798	1.0	0.669	0.833	-0.411	-0.553	-0.198	-0.368	0.798	-0.0561	-0.151	0.65	-0.969	0.145	0.412		bad-chisq	-0.0	3038	DCEJFMGM_00617	group_2944	BB_0744	Borrelia P83/P100 antigen		0.9361696113074205	1.0
1261	group_2225	0.0137	0.524	1.0	-0.103	0.862	-0.401	-0.543	-0.199	-0.36	0.777	-0.0442	-0.16	0.63	-0.938	0.152	0.412		bad-chisq	-0.0	2290	PKIHPGKM_00672	group_2225	BB_0242	conserved hypothetical protein		0.8944370179948588	1.0
1260	group_2118	0.0103	0.798	1.0	0.453	0.807	-0.408	-0.556	-0.207	-0.366	0.779	-0.0564	-0.132	0.625	-0.953	0.152	0.412		bad-chisq	-0.0	2185	CABLLEJJ_00781	group_2118	BB_0563	conserved hypothetical protein		0.9361696113074205	1.0
1197	group_1438	0.0172	0.345	1.0	0.16	0.969	-0.404	-0.548	-0.203	-0.357	0.787	-0.0544	-0.137	0.623	-0.952	0.152	0.411	MDS7	bad-chisq	-0.0	2203	CABLLEJJ_00904	group_1438	BB_0649	chaperonin GroL		0.7542229007633587	1.0
1273	group_979	0.0137	0.698	1.0	0.323	0.952	-0.41	-0.55	-0.195	-0.365	0.793	-0.0558	-0.137	0.62	-0.95	0.138	0.412	MDS2	bad-chisq	-0.0	1323	OMIKMNGD_01220	group_979	BB_0463	nucleoside diphosphate kinase (NDK) (NDP kinase)(Nucleoside-2-P kinase)		0.9361696113074205	1.0
1238	group_959	0.0172	0.345	1.0	-0.166	0.968	-0.399	-0.553	-0.217	-0.357	0.793	-0.0542	-0.137	0.583	-0.926	0.164	0.41		bad-chisq	-0.0	1142	CCPCLGGI_01236	group_959	BB_F03	RepU		0.7542229007633587	1.0
1307	group_1686	0.0103	0.798	1.0	1.23	0.839	-0.419	-0.578	-0.22	-0.4	0.842	-0.0599	-0.269	0.623	-0.952	0.151	0.412		bad-chisq	-0.0	1328	OJICOLNA_00904	group_1686	BB_A60	surface lipoprotein P27		0.9361696113074205	1.0
1292	group_1447	0.0103	0.798	1.0	0.05	0.806	-0.404	-0.548	-0.202	-0.358	0.789	-0.0546	-0.123	0.626	-0.953	0.152	0.411		bad-chisq	-0.0	2309	DBCLIJGK_01253	group_1447	BB_E19	PF-32 protein		0.9361696113074205	1.0
1270	group_313	0.0137	0.524	1.0	0.252	0.914	-0.406	-0.55	-0.203	-0.361	0.792	-0.0551	-0.133	0.628	-0.955	0.151	0.411	MDS7	bad-chisq	-0.0	1395	EHNNDOIG_01258	group_313	BB_0306	S-adenosyl-methyltransferase MraW		0.8944370179948588	1.0
1254	group_1603	0.0137	0.524	1.0	0.146	0.916	-0.404	-0.551	-0.206	-0.361	0.793	-0.055	-0.137	0.617	-0.948	0.154	0.411		bad-chisq	-0.0	1007	CCPCLGGI_01073	group_1603	BB_E18	PF-49 protein		0.8944370179948588	1.0
1201	group_1583	0.0172	0.345	1.0	-0.166	0.968	-0.399	-0.553	-0.217	-0.357	0.793	-0.0542	-0.137	0.583	-0.926	0.164	0.41		bad-chisq	-0.0	986	CCPCLGGI_01052	group_1583	BB_Q03	outer membrane protein	S	0.7542229007633587	1.0
1253	group_1601	0.0137	0.524	1.0	0.146	0.916	-0.404	-0.551	-0.206	-0.361	0.793	-0.055	-0.137	0.617	-0.948	0.154	0.411		bad-chisq	-0.0	1005	CCPCLGGI_01071	group_1601	BB_E22	pyrazinamidase/nicotinamidase, PncA protein		0.8944370179948588	1.0
1257	group_2046	0.0137	0.698	1.0	-0.0112	0.999	-0.405	-0.551	-0.204	-0.363	0.793	-0.0545	-0.137	0.625	-0.954	0.152	0.411	MDS3	bad-chisq	-0.0	2093	MKCMKCOD_01215	group_2046	BB_N28	lipoprotein	S	0.9361696113074205	1.0
1303	group_1618	0.0103	0.798	1.0	0.548	0.838	-0.409	-0.55	-0.196	-0.364	0.793	-0.0556	-0.137	0.65	-0.969	0.144	0.412		bad-chisq	-0.0	1081	CCPCLGGI_01151	group_1618	BB_I06	MTA/SAH nucleosidase		0.9361696113074205	1.0
1324	group_2739	0.0103	0.354	1.0	0.692	0.839	-0.413	-0.56	-0.206	-0.295	0.806	-0.115	-0.137	0.659	-0.833	0.151	0.412		bad-chisq	-0.0	2831	BHJKPGMC_00982	group_2739	BB_B19	outer surface protein C (OspC)	S	0.7542229007633587	1.0
1248	group_1401	0.0137	0.524	1.0	0.169	0.89	-0.404	-0.547	-0.201	-0.356	0.786	-0.0542	-0.148	0.625	-0.953	0.156	0.411	MDS9	bad-chisq	-0.0	2028	DIFHMJPJ_01094	group_1401	BB_F0041	outer surface protein VlsE1		0.8944370179948588	1.0
1304	group_1619	0.0103	0.798	1.0	0.548	0.838	-0.409	-0.55	-0.196	-0.364	0.793	-0.0556	-0.137	0.65	-0.969	0.144	0.412		bad-chisq	-0.0	1082	CCPCLGGI_01152	group_1619	BB_J08	putative surface protein		0.9361696113074205	1.0
1250	group_1420	0.0103	0.15	1.0	-0.718	0.573	-0.392	-0.523	-0.187	-0.319	0.736	-0.0471	-0.221	0.626	-0.954	0.153	0.411		bad-chisq	-0.0	2115	JLECCKEK_01256	group_1420	BB_N02	conserved hypothetical protein		0.6408126984126984	1.0
1298	group_1613	0.0103	0.798	1.0	0.548	0.838	-0.409	-0.55	-0.196	-0.364	0.793	-0.0556	-0.137	0.65	-0.969	0.144	0.412		bad-chisq	-0.0	1071	CCPCLGGI_01141	group_1613	BB_H13	RepU		0.9361696113074205	1.0
1297	group_1612	0.0103	0.798	1.0	0.548	0.838	-0.409	-0.55	-0.196	-0.364	0.793	-0.0556	-0.137	0.65	-0.969	0.144	0.412		bad-chisq	-0.0	1070	CCPCLGGI_01140	group_1612	BB_H17	conserved hypothetical protein		0.9361696113074205	1.0
1229	group_2374	0.0172	0.98	1.0	0.108	1.1	-0.406	-0.552	-0.204	-0.358	0.794	-0.0471	-0.137	0.625	-0.953	0.152	0.411		bad-chisq	-0.0	2455	JFMEBOOE_01293	group_2374	BB_Q35	MlpJ	S	0.984447806354009	1.0
1258	group_2082	0.0137	0.0963	1.0	-0.948	0.6	-0.387	-0.514	-0.182	-0.309	0.727	-0.0485	0.0368	0.628	-0.955	0.153	0.41	MDS6	bad-chisq	-0.0	2131	PNJOOICL_01032	group_2082	BB_H26	borrelia ORF-A superfamily		0.6159659574468085	1.0
1274	group_1019	0.0103	0.798	1.0	-0.577	0.834	-0.398	-0.544	-0.206	-0.377	0.81	-0.036	-0.138	0.625	-0.991	0.161	0.411	MDS4	bad-chisq	-0.0	1645	FAKOJBMH_01297	group_1019	BB_H32	antigen, P35, putative	S	0.9361696113074205	1.0
1295	group_1593	0.0103	0.798	1.0	0.535	0.838	-0.409	-0.55	-0.197	-0.364	0.793	-0.0556	-0.137	0.649	-0.968	0.145	0.412		bad-chisq	-0.0	996	CCPCLGGI_01062	group_1593	BB_0288	flagellar protein export ATPase FliI		0.9361696113074205	1.0
1294	group_1465	0.0103	0.798	1.0	-0.117	0.839	-0.403	-0.548	-0.203	-0.377	0.791	-0.0895	-0.138	0.626	-0.953	0.152	0.411		bad-chisq	-0.0	2471	FDEHIFHJ_00446	group_1465	BB_H28	PF-32 protein		0.9361696113074205	1.0
1305	group_1620	0.0103	0.798	1.0	0.548	0.838	-0.409	-0.55	-0.196	-0.364	0.793	-0.0556	-0.137	0.65	-0.969	0.144	0.412		bad-chisq	-0.0	1083	CCPCLGGI_01153	group_1620	BB_I34	Borrelia burgdorferi virulent strain associated lipoprotein		0.9361696113074205	1.0
1227	group_2242	0.0172	0.98	1.0	-0.0248	1.1	-0.404	-0.55	-0.203	-0.37	0.792	-0.0726	-0.137	0.625	-0.954	0.152	0.411		bad-chisq	-0.0	2311	FPDEKJLO_01235	group_2242	BB_0158	S2 lipoprotein	S	0.984447806354009	1.0
1230	group_2586	0.0137	0.698	1.0	0.163	1.0	-0.408	-0.547	-0.205	-0.363	0.793	-0.0554	-0.137	0.625	-0.953	0.156	0.416		bad-chisq	-0.0	2689	MKJELCCJ_00974	group_2586	BB_0488	ribosomal protein L14		0.9361696113074205	1.0
1306	group_1677	0.0103	0.798	1.0	0.47	0.839	-0.409	-0.551	-0.198	-0.364	0.793	-0.0557	-0.137	0.643	-0.965	0.147	0.412	MDS7	bad-chisq	-0.0	1310	NEEDBMLE_01223	group_1677	BB_Q35	MlpJ	S	0.9361696113074205	1.0
1249	group_1404	0.0137	0.524	1.0	0.563	0.917	-0.41	-0.561	-0.209	-0.376	0.812	-0.0579	-0.11	0.625	-0.952	0.151	0.411		bad-chisq	-0.0	2031	DIFHMJPJ_01173	group_1404	BB_S40	BppC		0.8944370179948588	1.0
1302	group_1617	0.0103	0.798	1.0	0.548	0.838	-0.409	-0.55	-0.196	-0.364	0.793	-0.0556	-0.137	0.65	-0.969	0.144	0.412		bad-chisq	-0.0	1080	CCPCLGGI_01150	group_1617	BB_0254	single-stranded-DNA-specific exonuclease RecJ		0.9361696113074205	1.0
1323	group_2449	0.0103	0.15	1.0	-0.619	0.573	-0.392	-0.524	-0.188	-0.324	0.745	-0.0504	-0.0107	0.627	-0.954	0.152	0.411	MDS6	bad-chisq	-0.0	2541	IBPHLNAM_01025	group_2449	BB_K52	putative lipoprotein	S	0.6408126984126984	1.0
1296	group_1607	0.0103	0.798	1.0	0.548	0.838	-0.409	-0.55	-0.196	-0.364	0.793	-0.0556	-0.137	0.65	-0.969	0.144	0.412		bad-chisq	-0.0	1011	CCPCLGGI_01077	group_1607	BB_B19	outer surface protein C (OspC)	S	0.9361696113074205	1.0
1281	group_1282	0.0103	0.15	1.0	-1.08	0.573	-0.391	-0.554	-0.231	-0.352	0.794	-0.0533	-0.136	0.534	-0.894	0.178	0.409		bad-chisq	-0.0	1305	NEEDBMLE_00924	group_1282	BB_H29	putative plasmid partition protein		0.6408126984126984	1.0
1202	group_1584	0.0172	0.345	1.0	-0.166	0.968	-0.399	-0.553	-0.217	-0.357	0.793	-0.0542	-0.137	0.583	-0.926	0.164	0.41		bad-chisq	-0.0	987	CCPCLGGI_01053	group_1584	BB_0170	conserved hypothetical protein		0.7542229007633587	1.0
1214	group_1598	0.0172	0.345	1.0	-0.166	0.968	-0.399	-0.553	-0.217	-0.357	0.793	-0.0542	-0.137	0.583	-0.926	0.164	0.41		bad-chisq	-0.0	1002	CCPCLGGI_01068	group_1598	BB_Q03	outer membrane protein	S	0.7542229007633587	1.0
1215	group_1599	0.0172	0.345	1.0	-0.166	0.968	-0.399	-0.553	-0.217	-0.357	0.793	-0.0542	-0.137	0.583	-0.926	0.164	0.41		bad-chisq	-0.0	1003	CCPCLGGI_01069	group_1599	BB_E20	borrelia family of unknown function		0.7542229007633587	1.0
1216	group_1600	0.0172	0.345	1.0	-0.166	0.968	-0.399	-0.553	-0.217	-0.357	0.793	-0.0542	-0.137	0.583	-0.926	0.164	0.41		bad-chisq	-0.0	1004	CCPCLGGI_01070	group_1600	BB_E21	conserved hypothetical protein		0.7542229007633587	1.0
1217	group_1602	0.0172	0.345	1.0	-0.166	0.968	-0.399	-0.553	-0.217	-0.357	0.793	-0.0542	-0.137	0.583	-0.926	0.164	0.41		bad-chisq	-0.0	1006	CCPCLGGI_01072	group_1602	BB_I16	virulent strain-associated repetitive antigen A (VraA protein)	S	0.7542229007633587	1.0
1266	group_2514	0.0137	0.0963	1.0	-0.944	0.6	-0.387	-0.514	-0.182	-0.309	0.727	-0.0486	0.0373	0.628	-0.955	0.153	0.41	MDS6	bad-chisq	-0.0	2607	CPDCFDBI_00896	group_2514	BB_B19	outer surface protein C (OspC)	S	0.6159659574468085	1.0
1244	group_1251	0.0137	0.524	1.0	0.181	0.916	-0.405	-0.551	-0.205	-0.361	0.793	-0.055	-0.137	0.62	-0.95	0.153	0.411		bad-chisq	-0.0	1079	CCPCLGGI_01149	group_1251	BB_H32	antigen, P35, putative	S	0.8944370179948588	1.0
1268	group_2750	0.0137	0.524	1.0	0.713	0.916	-0.412	-0.566	-0.213	-0.386	0.824	-0.0584	-0.0885	0.625	-0.953	0.152	0.412		bad-chisq	-0.0	2843	IJCBIDCH_01205	group_2750	BB_Q35	MlpJ	S	0.8944370179948588	1.0
1218	group_1604	0.0172	0.345	1.0	-0.166	0.968	-0.399	-0.553	-0.217	-0.357	0.793	-0.0542	-0.137	0.583	-0.926	0.164	0.41		bad-chisq	-0.0	1008	CCPCLGGI_01074	group_1604	BB_E18	PF-49 protein		0.7542229007633587	1.0
1243	group_1250	0.0137	0.524	1.0	0.181	0.916	-0.405	-0.551	-0.205	-0.361	0.793	-0.055	-0.137	0.62	-0.95	0.153	0.411		bad-chisq	-0.0	1075	CCPCLGGI_01145	group_1250	BB_H26	borrelia ORF-A superfamily		0.8944370179948588	1.0
1213	group_1597	0.0172	0.345	1.0	-0.166	0.968	-0.399	-0.553	-0.217	-0.357	0.793	-0.0542	-0.137	0.583	-0.926	0.164	0.41		bad-chisq	-0.0	1001	CCPCLGGI_01067	group_1597	BB_Q05	antigen, P35, putative	S	0.7542229007633587	1.0
1219	group_1605	0.0172	0.345	1.0	-0.166	0.968	-0.399	-0.553	-0.217	-0.357	0.793	-0.0542	-0.137	0.583	-0.926	0.164	0.41		bad-chisq	-0.0	1009	CCPCLGGI_01075	group_1605	BB_E17	conserved hypothetical protein		0.7542229007633587	1.0
1285	group_1389	0.0103	0.798	1.0	-0.124	0.803	-0.402	-0.548	-0.201	-0.355	0.785	-0.0544	-0.149	0.625	-0.952	0.151	0.419	MDS10	bad-chisq	-0.0	1968	KHMPAEIP_01107	group_1389	BB_Q89	hypothetical protein	S	0.9361696113074205	1.0
1317	group_2135	0.0103	0.798	1.0	0.829	0.835	-0.413	-0.565	-0.211	-0.352	0.817	-0.0798	-0.144	0.613	-0.99	0.151	0.412		bad-chisq	-0.0	2205	CABLLEJJ_00917	group_2135	BB_0737	histidine phosphokinase/phophatase, putative		0.9361696113074205	1.0
1312	group_2029	0.0103	0.798	1.0	0.115	0.828	-0.405	-0.552	-0.206	-0.359	0.794	-0.0568	-0.137	0.62	-0.947	0.153	0.411	MDS7	bad-chisq	-0.0	2064	MKCMKCOD_00886	group_2029	BB_A24	decorin-binding protein A	S	0.9361696113074205	1.0
1221	group_1608	0.0172	0.345	1.0	-0.166	0.968	-0.399	-0.553	-0.217	-0.357	0.793	-0.0542	-0.137	0.583	-0.926	0.164	0.41		bad-chisq	-0.0	1012	CCPCLGGI_01078	group_1608	BB_B22	putative guanine/xanthine permease		0.7542229007633587	1.0
1222	group_1640	0.0172	0.345	1.0	-0.166	0.968	-0.399	-0.553	-0.217	-0.357	0.793	-0.0542	-0.137	0.583	-0.926	0.164	0.41		bad-chisq	-0.0	1143	CCPCLGGI_01237	group_1640	BB_G34	conserved hypothetical protein		0.7542229007633587	1.0
1279	group_1084	0.0103	0.15	1.0	-0.694	0.579	-0.393	-0.529	-0.192	-0.366	0.752	-0.0218	-0.129	0.642	-0.904	0.152	0.41		bad-chisq	-0.0	2898	CGPEDNPB_01408	group_1084	BB_0841	arginine deiminase		0.6408126984126984	1.0
1280	group_1249	0.0103	0.798	1.0	0.548	0.838	-0.409	-0.55	-0.196	-0.364	0.793	-0.0556	-0.137	0.65	-0.969	0.144	0.412		bad-chisq	-0.0	1074	CCPCLGGI_01144	group_1249	BB_A74	outer membrane porin OMS28		0.9361696113074205	1.0
1283	group_1366	0.0103	0.798	1.0	-0.123	0.839	-0.403	-0.548	-0.203	-0.377	0.791	-0.0906	-0.138	0.626	-0.953	0.152	0.411		bad-chisq	-0.0	1852	KIDCBPBH_00851	group_1366	BB_A49	conserved hypothetical protein		0.9361696113074205	1.0
1282	group_1283	0.0103	0.15	1.0	-1.08	0.573	-0.391	-0.554	-0.231	-0.352	0.794	-0.0533	-0.136	0.534	-0.894	0.178	0.409		bad-chisq	-0.0	1306	NEEDBMLE_00925	group_1283	BB_H37	lipoprotein, putative	S	0.6408126984126984	1.0
1220	group_1606	0.0172	0.345	1.0	-0.166	0.968	-0.399	-0.553	-0.217	-0.357	0.793	-0.0542	-0.137	0.583	-0.926	0.164	0.41		bad-chisq	-0.0	1010	CCPCLGGI_01076	group_1606	BB_E16	BptA protein		0.7542229007633587	1.0
1269	group_2843	0.0137	0.0963	1.0	-0.899	0.6	-0.388	-0.512	-0.181	-0.297	0.711	-0.048	-0.274	0.624	-0.952	0.15	0.41		bad-chisq	-0.0	2943	LCFDDLEC_00885	group_2843	BB_K50	immunogenic protein P37	S	0.6159659574468085	1.0
1212	group_1596	0.0172	0.345	1.0	-0.166	0.968	-0.399	-0.553	-0.217	-0.357	0.793	-0.0542	-0.137	0.583	-0.926	0.164	0.41		bad-chisq	-0.0	1000	CCPCLGGI_01066	group_1596	BB_E31	putative surface protein	S	0.7542229007633587	1.0
1210	group_1594	0.0172	0.345	1.0	-0.166	0.968	-0.399	-0.553	-0.217	-0.357	0.793	-0.0542	-0.137	0.583	-0.926	0.164	0.41		bad-chisq	-0.0	998	CCPCLGGI_01064	group_1594	BB_0194	hydrolase, TatD family		0.7542229007633587	1.0
1308	group_1844	0.0103	0.354	1.0	0.21	0.839	-0.409	-0.55	-0.196	-0.365	0.793	-0.0557	-0.137	0.612	-0.944	0.138	0.411	MDS2	bad-chisq	-0.0	1728	DBPMLNPF_01357	group_1844	BB_0775	flagellar hook-basal body complex protein		0.7542229007633587	1.0
1203	group_1586	0.0172	0.345	1.0	-0.166	0.968	-0.399	-0.553	-0.217	-0.357	0.793	-0.0542	-0.137	0.583	-0.926	0.164	0.41		bad-chisq	-0.0	989	CCPCLGGI_01055	group_1586	BB_H41	borrelia membrane protein P13		0.7542229007633587	1.0
1242	group_1082	0.0137	0.698	1.0	-0.197	0.993	-0.403	-0.552	-0.21	-0.359	0.793	-0.0547	-0.137	0.632	-0.957	0.149	0.411	MDS2	bad-chisq	-0.0	2645	MMFMIKKH_01344	group_1082	BB_0707	conserved hypothetical protein		0.9361696113074205	1.0
1322	group_2442	0.0103	0.798	1.0	0.882	0.83	-0.414	-0.561	-0.204	-0.379	0.812	-0.0573	-0.187	0.644	-0.965	0.146	0.412		bad-chisq	-0.0	2534	IBPHLNAM_00393	group_2442	BB_0298	tetratricopeptide repeat domain protein	P-IM	0.9361696113074205	1.0
1265	group_2472	0.0103	0.798	1.0	0.979	0.838	-0.415	-0.572	-0.216	-0.393	0.834	-0.0605	-0.0783	0.625	-0.952	0.151	0.412	MDS2	bad-chisq	-0.0	2563	FPEMBNFB_00519	group_2472	BB_C06	exported protein A (eppA)		0.9361696113074205	1.0
1204	group_1587	0.0172	0.345	1.0	-0.166	0.968	-0.399	-0.553	-0.217	-0.357	0.793	-0.0542	-0.137	0.583	-0.926	0.164	0.41		bad-chisq	-0.0	990	CCPCLGGI_01056	group_1587	BB_S42	BapA protein		0.7542229007633587	1.0
1205	group_1588	0.0172	0.345	1.0	-0.166	0.968	-0.399	-0.553	-0.217	-0.357	0.793	-0.0542	-0.137	0.583	-0.926	0.164	0.41		bad-chisq	-0.0	991	CCPCLGGI_01057	group_1588	BB_M30	BBC01		0.7542229007633587	1.0
1315	group_2105	0.0103	0.15	1.0	-1.12	0.555	-0.391	-0.533	-0.203	-0.329	0.756	-0.0498	-0.123	0.632	-0.957	0.106	0.41	MDS9	bad-chisq	-0.0	2166	CABLLEJJ_00599	group_2105	BB_0670	purine-binding chemotaxis protein		0.6408126984126984	1.0
1321	group_2380	0.0103	0.798	1.0	0.712	0.83	-0.412	-0.556	-0.202	-0.349	0.804	-0.0736	-0.125	0.63	-0.992	0.148	0.412		bad-chisq	-0.0	2464	CMPGICNK_00988	group_2380	BB_0026	methylenetetrahydrofolate dehydrogenase		0.9361696113074205	1.0
1211	group_1595	0.0172	0.345	1.0	-0.166	0.968	-0.399	-0.553	-0.217	-0.357	0.793	-0.0542	-0.137	0.583	-0.926	0.164	0.41		bad-chisq	-0.0	999	CCPCLGGI_01065	group_1595	BB_E31	putative surface protein	S	0.7542229007633587	1.0
1318	group_2136	0.0103	0.798	1.0	0.413	0.825	-0.408	-0.553	-0.203	-0.356	0.795	-0.0381	-0.136	0.629	-0.956	0.15	0.412	MDS5	bad-chisq	-0.0	2206	CABLLEJJ_00928	group_2136	BB_A03	outer membrane protein	P-IM	0.9361696113074205	1.0
1316	group_2133	0.0103	0.798	1.0	0.62	0.836	-0.41	-0.553	-0.199	-0.368	0.799	-0.0563	-0.129	0.647	-0.967	0.146	0.412	MDS7	bad-chisq	-0.0	2200	CABLLEJJ_00896	group_2133	BB_0300	cell division protein FtsA		0.9361696113074205	1.0
1223	group_2077	0.0172	0.98	1.0	-0.483	1.09	-0.397	-0.542	-0.202	-0.43	0.781	-0.032	-0.138	0.597	-1.06	0.153	0.41		bad-chisq	-0.0	2122	NCIOCIBG_01150	group_2077	BB_M05	lyme disease proteins of unknown function		0.984447806354009	1.0
1239	group_962	0.0172	0.345	1.0	-0.148	0.968	-0.399	-0.553	-0.216	-0.357	0.793	-0.0543	-0.137	0.584	-0.926	0.164	0.41		bad-chisq	-0.0	1173	ELNKIJFI_01014	group_962	BB_G29	borrelia ORF-A superfamily		0.7542229007633587	1.0
1206	group_1589	0.0172	0.345	1.0	-0.166	0.968	-0.399	-0.553	-0.217	-0.357	0.793	-0.0542	-0.137	0.583	-0.926	0.164	0.41		bad-chisq	-0.0	992	CCPCLGGI_01058	group_1589	BB_G07	borrelia family of unknown function		0.7542229007633587	1.0
1310	group_1989	0.0103	0.798	1.0	-0.225	0.839	-0.402	-0.545	-0.201	-0.367	0.812	-0.072	-0.138	0.626	-0.953	0.152	0.411		bad-chisq	-0.0	1993	OHACLJJN_01279	group_1989	BB_0337	phosphopyruvate hydratase		0.9361696113074205	1.0
1287	group_1402	0.0103	0.15	1.0	-0.724	0.573	-0.392	-0.523	-0.187	-0.319	0.736	-0.0469	-0.22	0.626	-0.954	0.153	0.411		bad-chisq	-0.0	2029	DIFHMJPJ_01095	group_1402	BB_F0041	outer surface protein VlsE1		0.6408126984126984	1.0
1207	group_1590	0.0172	0.345	1.0	-0.166	0.968	-0.399	-0.553	-0.217	-0.357	0.793	-0.0542	-0.137	0.583	-0.926	0.164	0.41		bad-chisq	-0.0	993	CCPCLGGI_01059	group_1590	BB_G08	stage 0 sporulation protein J		0.7542229007633587	1.0
1208	group_1591	0.0172	0.345	1.0	-0.166	0.968	-0.399	-0.553	-0.217	-0.357	0.793	-0.0542	-0.137	0.583	-0.926	0.164	0.41		bad-chisq	-0.0	994	CCPCLGGI_01060	group_1591	BB_G09	putative plasmid partition protein		0.7542229007633587	1.0
1209	group_1592	0.0172	0.345	1.0	-0.166	0.968	-0.399	-0.553	-0.217	-0.357	0.793	-0.0542	-0.137	0.583	-0.926	0.164	0.41		bad-chisq	-0.0	995	CCPCLGGI_01061	group_1592	BB_0341	glu-trnagln amidotransferase suBunit b		0.7542229007633587	1.0
1278	group_1080	0.0103	0.15	1.0	-0.618	0.573	-0.392	-0.524	-0.188	-0.324	0.745	-0.0504	-0.0107	0.627	-0.954	0.152	0.411	MDS6	bad-chisq	-0.0	2608	CPDCFDBI_00991	group_1080	BB_F0041	outer surface protein VlsE1		0.6408126984126984	1.0
1288	group_1427	0.0103	0.798	1.0	0.994	0.839	-0.416	-0.573	-0.217	-0.394	0.835	-0.0603	-0.127	0.624	-0.952	0.151	0.412	MDS9	bad-chisq	-0.0	2145	CABLLEJJ_00251	group_1427	BB_A45	conserved hypothetical protein		0.9361696113074205	1.0
0	group_1087	0.99	0.798	1.0	-0.413	8.04	0.00479	-0.553	-0.203	-0.356	0.795	-0.0381	-0.136	0.629	-0.956	0.15	0.412	MDS5	bad-chisq	-0.0	29	CCPCLGGI_00031	group_1087	BB_0816	conserved hypothetical protein		0.9361696113074205	1.0
1192	group_1413	0.0172	0.345	1.0	-0.463	0.968	-0.395	-0.539	-0.201	-0.449	0.777	0.0252	-0.138	0.668	-0.82	0.153	0.41		bad-chisq	-0.0	2058	BHBIAHEI_01165	group_1413	BB_Q35	MlpJ	S	0.7542229007633587	1.0
64	queA	0.99	0.15	1.0	0.689	8.07	-1.08	-0.534	-0.201	-0.332	0.759	-0.0507	-0.122	0.6	-0.937	0.159	0.41	MDS6	bad-chisq	-0.0	787	CCPCLGGI_00830	queA	BB_B09	lipoprotein, putative	P-OM	0.6408126984126984	1.0
65	pth	0.99	0.798	1.0	-1.0	8.03	0.588	-0.573	-0.217	-0.395	0.836	-0.0604	-0.127	0.624	-0.952	0.151	0.412		bad-chisq	-0.0	57	CCPCLGGI_00059	pth	BB_0787	peptidyl-tRNA hydrolase		0.9361696113074205	1.0
70	pncB	0.99	0.798	1.0	-0.615	8.03	0.205	-0.556	-0.203	-0.352	0.802	-0.0701	-0.129	0.629	-0.983	0.149	0.412	MDS8	bad-chisq	-0.0	204	CCPCLGGI_00214	pncB	BB_0635	nicotinate phosphoribosyltransferase		0.9361696113074205	1.0
72	coaX	0.99	0.798	1.0	-0.492	8.03	0.0828	-0.554	-0.202	-0.343	0.797	-0.0729	-0.137	0.622	-0.987	0.15	0.412	MDS5	bad-chisq	-0.0	309	CCPCLGGI_00331	coaX	BB_0527	transcriptional activator, putative, Baf family		0.9361696113074205	1.0
76	group_931	0.99	0.798	1.0	-0.62	8.03	0.21	-0.553	-0.199	-0.368	0.799	-0.0563	-0.129	0.647	-0.967	0.146	0.412	MDS7	bad-chisq	-0.0	719	CCPCLGGI_00758	group_931	BB_0095	conserved hypothetical protein		0.9361696113074205	1.0
78	group_953	0.99	0.798	1.0	-0.557	8.04	0.148	-0.557	-0.207	-0.356	0.803	-0.0282	-0.126	0.625	-0.953	0.152	0.412		bad-chisq	-0.0	1015	CCPCLGGI_01081	group_953	BB_B25	conserved hypothetical protein	S	0.9361696113074205	1.0
81	group_112	0.99	0.798	1.0	-0.994	8.03	0.578	-0.573	-0.217	-0.394	0.835	-0.0603	-0.127	0.624	-0.952	0.151	0.412	MDS9	bad-chisq	-0.0	172	CCPCLGGI_00182	group_112	BB_0667	conserved hypothetical protein		0.9361696113074205	1.0
85	group_1170	0.986	0.524	1.0	-0.533	8.03	0.123	-0.557	-0.205	-0.371	0.805	-0.0566	-0.149	0.634	-0.958	0.149	0.412	MDS6	bad-chisq	-0.0	504	CCPCLGGI_00537	group_1170	BB_0317	conserved hypothetical integral membrane protein		0.8944370179948588	1.0
87	group_1513	0.99	0.798	1.0	-0.198	8.04	-0.207	-0.551	-0.203	-0.363	0.793	-0.0543	-0.137	0.623	-0.95	0.158	0.411		bad-chisq	-0.0	271	CCPCLGGI_00290	group_1513	BB_0566	conserved hypothetical protein		0.9361696113074205	1.0
89	group_1539	0.986	0.524	1.0	-0.0689	8.03	-0.334	-0.549	-0.205	-0.358	0.789	-0.056	-0.143	0.618	-0.948	0.154	0.411		bad-chisq	-0.0	643	CCPCLGGI_00681	group_1539	BB_0175	conserved hypothetical protein		0.8944370179948588	1.0
92	group_292	0.986	0.524	1.0	-0.669	8.03	0.256	-0.565	-0.212	-0.382	0.82	-0.0582	-0.147	0.625	-0.952	0.151	0.412	MDS6	bad-chisq	-0.0	807	CCPCLGGI_00850	group_292	BB_0001	conserved hypothetical protein		0.8944370179948588	1.0
94	group_3085	0.986	0.524	1.0	-0.675	8.03	0.262	-0.565	-0.212	-0.382	0.82	-0.0583	-0.147	0.625	-0.952	0.151	0.412	MDS6	bad-chisq	-0.0	817	CCPCLGGI_00860	group_3085	BB_A65	lipoprotein, putative	S	0.8944370179948588	1.0
95	group_3105	0.986	0.524	1.0	-0.49	8.03	0.0805	-0.556	-0.204	-0.37	0.803	-0.0565	-0.134	0.633	-0.958	0.15	0.412	MDS7	bad-chisq	-0.0	835	CCPCLGGI_00878	group_3105	BB_A45	conserved hypothetical protein		0.8944370179948588	1.0
97	group_3146	0.986	0.524	1.0	-0.737	8.03	0.323	-0.567	-0.213	-0.385	0.823	-0.0583	-0.181	0.624	-0.952	0.151	0.412		bad-chisq	-0.0	821	CCPCLGGI_00864	group_3146	BB_A60	surface lipoprotein P27		0.8944370179948588	1.0
99	group_370	0.986	0.524	1.0	-0.346	8.03	-0.061	-0.553	-0.204	-0.356	0.795	-0.0416	-0.137	0.625	-0.953	0.152	0.412	MDS6	bad-chisq	-0.0	501	CCPCLGGI_00534	group_370	BB_0322	conserved hypothetical protein		0.8944370179948588	1.0
101	group_403	0.99	0.798	1.0	-1.11	8.03	0.692	-0.576	-0.218	-0.401	0.844	-0.0607	-0.0577	0.625	-0.953	0.152	0.412		bad-chisq	-0.0	974	CCPCLGGI_01024	group_403	BB_D14	borrelia ORF-A superfamily		0.9361696113074205	1.0
107	group_613	0.986	0.524	1.0	-0.38	8.03	-0.0277	-0.552	-0.202	-0.364	0.795	-0.0555	-0.137	0.634	-0.959	0.149	0.412	MDS7	bad-chisq	-0.0	52	CCPCLGGI_00054	group_613	BB_0792	conserved hypothetical protein		0.8944370179948588	1.0
112	group_8	0.99	0.798	1.0	0.524	8.03	-0.923	-0.558	-0.21	-0.357	0.793	-0.0542	-0.137	0.635	-0.96	0.138	0.404		bad-chisq	-0.0	1054	CCPCLGGI_01121	group_8	BB_S20	conserved hypothetical protein		0.9361696113074205	1.0
114	group_834	0.99	0.798	1.0	0.328	8.04	-0.728	-0.547	-0.199	-0.364	0.78	-0.0433	-0.153	0.62	-0.974	0.152	0.421	MDS10	bad-chisq	-0.0	177	CCPCLGGI_00187	group_834	BB_0662	conserved hypothetical protein		0.9361696113074205	1.0
119	group_919	0.986	0.524	1.0	-0.671	8.03	0.259	-0.565	-0.212	-0.382	0.82	-0.0582	-0.147	0.625	-0.952	0.151	0.412	MDS9	bad-chisq	-0.0	668	CCPCLGGI_00706	group_919	BB_0730	glucose-6-phosphate isomerase		0.8944370179948588	1.0
120	greA	0.986	0.524	1.0	-0.38	8.03	-0.028	-0.553	-0.203	-0.357	0.797	-0.0616	-0.137	0.626	-0.966	0.151	0.412	MDS8	bad-chisq	-0.0	683	CCPCLGGI_00721	greA	BB_0132	transcription elongation factor GreA (Transcript cleavage factorgreA)		0.8944370179948588	1.0
121	group_937	0.99	0.798	1.0	-0.612	8.04	0.202	-0.558	-0.207	-0.356	0.804	-0.0272	-0.139	0.625	-0.953	0.152	0.412		bad-chisq	-0.0	760	CCPCLGGI_00801	group_937	BB_0051	conserved hypothetical integral membrane protein		0.9361696113074205	1.0
131	murF	0.983	0.345	1.0	-0.177	8.03	-0.227	-0.548	-0.203	-0.357	0.788	-0.0545	-0.131	0.624	-0.952	0.152	0.411	MDS6	bad-chisq	-0.0	516	CCPCLGGI_00549	murF	BB_0304	UDP-N-acetylmuramoyl-tripeptide--D-alanyl-D-alanine ligase (UDP-MurNAc-pentapeptide synthetase) (D-alanyl-D-alanine-adding enzyme)		0.7542229007633587	1.0
132	hflC	0.983	0.345	1.0	-0.166	8.03	-0.237	-0.548	-0.202	-0.357	0.787	-0.0541	-0.137	0.625	-0.952	0.152	0.411	MDS4	bad-chisq	-0.0	615	CCPCLGGI_00652	hflC	BB_0204	HflC protein		0.7542229007633587	1.0
135	group_1232	0.983	0.345	1.0	0.0534	8.03	-0.454	-0.542	-0.201	-0.348	0.781	-0.053	-0.14	0.619	-0.949	0.154	0.411		bad-chisq	-0.0	848	CCPCLGGI_00891	group_1232	BB_A31	putative phage terminase, pbsx family		0.7542229007633587	1.0
138	smpB	0.986	0.524	1.0	-0.533	8.03	0.123	-0.557	-0.205	-0.371	0.805	-0.0566	-0.149	0.634	-0.958	0.149	0.412	MDS6	bad-chisq	-0.0	775	CCPCLGGI_00818	smpB	BB_0033	SsrA-binding protein		0.8944370179948588	1.0
144	group_3144	0.983	0.98	1.0	-0.169	8.01	-0.237	-0.551	-0.203	-0.342	0.792	-0.0695	-0.143	0.634	-0.923	0.152	0.412	MDS9	bad-chisq	-0.0	810	CCPCLGGI_00853	group_3144	BB_A73	putative antigen P35		0.984447806354009	1.0
149	group_528	0.983	0.345	1.0	0.252	8.03	-0.649	-0.537	-0.198	-0.342	0.781	-0.0514	-0.143	0.627	-0.954	0.141	0.411	MDS9	bad-chisq	-0.0	689	CCPCLGGI_00727	group_528	BB_0126	conserved hypothetical protein		0.7542229007633587	1.0
151	group_619	0.983	0.345	1.0	-0.276	8.03	-0.13	-0.551	-0.203	-0.361	0.793	-0.0551	-0.136	0.627	-0.954	0.151	0.411	MDS6	bad-chisq	-0.0	85	CCPCLGGI_00088	group_619	BB_0759	membrane protein, putative		0.7542229007633587	1.0
63	group_698	0.99	0.798	1.0	-1.0	8.03	0.588	-0.573	-0.217	-0.395	0.836	-0.0604	-0.127	0.624	-0.952	0.151	0.412		bad-chisq	-0.0	749	CCPCLGGI_00790	group_698	BB_0062	RNA methyltransferase, RsmE family		0.9361696113074205	1.0
157	group_848	0.986	0.524	1.0	-0.507	8.03	0.0973	-0.556	-0.205	-0.371	0.804	-0.0565	-0.134	0.633	-0.958	0.149	0.412	MDS7	bad-chisq	-0.0	251	CCPCLGGI_00269	group_848	BB_0586	FemA protein		0.8944370179948588	1.0
61	alr1	0.99	0.798	1.0	-0.62	8.03	0.21	-0.553	-0.199	-0.368	0.799	-0.0563	-0.129	0.647	-0.967	0.146	0.412	MDS7	bad-chisq	-0.0	658	CCPCLGGI_00696	alr1	BB_0160	alanine racemase		0.9361696113074205	1.0
58	group_659	0.99	0.798	1.0	-0.413	8.04	0.00479	-0.553	-0.203	-0.356	0.795	-0.0381	-0.136	0.629	-0.956	0.15	0.412	MDS5	bad-chisq	-0.0	427	CCPCLGGI_00458	group_659	BB_0399	putative ankyrin repeat protein		0.9361696113074205	1.0
1	pdxY	0.99	0.798	1.0	-0.669	8.03	0.258	-0.553	-0.198	-0.368	0.798	-0.0561	-0.151	0.65	-0.969	0.145	0.412		bad-chisq	-0.0	77	CCPCLGGI_00080	pdxY	BB_0768	pyridoxal kinase		0.9361696113074205	1.0
2	group_1098	0.99	0.798	1.0	-0.82	8.03	0.407	-0.564	-0.21	-0.352	0.817	-0.0794	-0.144	0.613	-0.989	0.151	0.412	MDS6	bad-chisq	-0.0	111	CCPCLGGI_00117	group_1098	BB_0731	conserved hypothetical protein		0.9361696113074205	1.0
3	rplS	0.99	0.798	1.0	-0.331	8.04	-0.0762	-0.551	-0.201	-0.362	0.792	-0.0553	-0.138	0.626	-0.953	0.162	0.412	MDS9	bad-chisq	-0.0	141	CCPCLGGI_00150	rplS	BB_0699	ribosomal protein L19		0.9361696113074205	1.0
6	nadE	0.99	0.15	1.0	0.758	8.07	-1.15	-0.533	-0.201	-0.33	0.756	-0.05	-0.19	0.599	-0.936	0.16	0.41	MDS7	bad-chisq	-0.0	313	CCPCLGGI_00335	nadE	BB_0707	conserved hypothetical protein		0.6408126984126984	1.0
9	mgs	0.99	0.798	1.0	-0.82	8.03	0.407	-0.561	-0.204	-0.378	0.812	-0.0577	-0.144	0.643	-0.964	0.147	0.412	MDS6	bad-chisq	-0.0	377	CCPCLGGI_00404	mgs	BB_0454	lipopolysaccharide biosynthesis-related protein		0.9361696113074205	1.0
10	wbgU	0.99	0.798	1.0	-0.829	8.03	0.416	-0.565	-0.211	-0.352	0.817	-0.0798	-0.144	0.613	-0.99	0.151	0.412		bad-chisq	-0.0	387	CCPCLGGI_00414	wbgU	BB_0444	WbnF		0.9361696113074205	1.0
12	group_1151	0.99	0.798	1.0	-1.01	8.03	0.594	-0.573	-0.217	-0.395	0.836	-0.0601	-0.128	0.625	-0.952	0.151	0.412	MDS4	bad-chisq	-0.0	404	CCPCLGGI_00431	group_1151	BB_0426	nucleoside 2-deoxyribosyltransferase superfamily		0.9361696113074205	1.0
14	rnhB	0.99	0.15	1.0	0.533	8.07	-0.926	-0.525	-0.189	-0.324	0.745	-0.0498	-0.0838	0.627	-0.954	0.152	0.411	MDS6	bad-chisq	-0.0	763	CCPCLGGI_00806	rnhB	BB_0046	ribonuclease HII		0.6408126984126984	1.0
18	ppaX	0.99	0.798	1.0	-0.62	8.03	0.21	-0.553	-0.199	-0.368	0.799	-0.0563	-0.129	0.647	-0.967	0.146	0.412	MDS7	bad-chisq	-0.0	322	CCPCLGGI_00344	ppaX	BB_0676	phosphoglycolate phosphatase		0.9361696113074205	1.0
20	groS	0.99	0.798	1.0	-0.137	8.04	-0.268	-0.547	-0.205	-0.358	0.789	-0.0548	-0.126	0.621	-0.95	0.153	0.402	MDS10	bad-chisq	-0.0	102	CCPCLGGI_00108	groS	BB_0741	chaperonin GroS		0.9361696113074205	1.0
21	cheY_2	0.99	0.798	1.0	-0.429	8.04	0.021	-0.55	-0.205	-0.362	0.794	-0.0549	-0.137	0.626	-0.954	0.153	0.399	MDS10	bad-chisq	-0.0	167	CCPCLGGI_00177	cheY_2	BB_0672	CheY		0.9361696113074205	1.0
23	tmpC_4	0.99	0.798	1.0	-0.986	8.03	0.571	-0.572	-0.216	-0.393	0.835	-0.0604	-0.0782	0.625	-0.952	0.151	0.412	MDS2	bad-chisq	-0.0	443	CCPCLGGI_00476	tmpC_4	BB_0382	basic membrane protein B (bmpB)	P-IM	0.9361696113074205	1.0
28	group_1549	0.99	0.798	1.0	-0.829	8.03	0.416	-0.565	-0.211	-0.352	0.817	-0.0798	-0.144	0.613	-0.99	0.151	0.412		bad-chisq	-0.0	762	CCPCLGGI_00805	group_1549	BB_0047	conserved hypothetical protein		0.9361696113074205	1.0
30	group_185	0.99	0.15	1.0	0.894	8.06	-1.29	-0.538	-0.206	-0.381	0.767	-0.0184	-0.165	0.616	-0.879	0.16	0.41	MDS6	bad-chisq	-0.0	513	CCPCLGGI_00546	group_185	BB_0307	conserved hypothetical protein		0.6408126984126984	1.0
32	group_231	0.99	0.798	1.0	-0.997	8.03	0.581	-0.573	-0.217	-0.394	0.836	-0.0603	-0.127	0.624	-0.952	0.151	0.412	MDS9	bad-chisq	-0.0	712	CCPCLGGI_00751	group_231	BB_0102	conserved hypothetical protein		0.9361696113074205	1.0
33	mnmC_2	0.99	0.798	1.0	-0.809	8.03	0.396	-0.56	-0.204	-0.378	0.812	-0.0577	-0.144	0.642	-0.964	0.147	0.412	MDS7	bad-chisq	-0.0	88	CCPCLGGI_00092	mnmC_2	BB_0756	FAD dependent oxidoreductase, putative		0.9361696113074205	1.0
36	lon1_1	0.99	0.798	1.0	-0.994	8.03	0.578	-0.573	-0.217	-0.394	0.835	-0.0603	-0.127	0.624	-0.952	0.151	0.412	MDS9	bad-chisq	-0.0	225	CCPCLGGI_00239	lon1_1	BB_0613	ATP-dependent protease La		0.9361696113074205	1.0
37	pstA	0.99	0.798	1.0	-0.62	8.03	0.21	-0.553	-0.199	-0.368	0.799	-0.0563	-0.129	0.647	-0.967	0.146	0.412	MDS7	bad-chisq	-0.0	602	CCPCLGGI_00636	pstA	BB_0217	phosphate ABC transporter, permease protein PstA		0.9361696113074205	1.0
39	licC	0.99	0.798	1.0	-0.771	8.03	0.358	-0.559	-0.204	-0.376	0.81	-0.0575	-0.143	0.64	-0.962	0.148	0.412	MDS7	bad-chisq	-0.0	1023	CCPCLGGI_01089	licC	BB_B04	chitibiose transporter protein chbC		0.9361696113074205	1.0
41	group_3153	0.99	0.798	1.0	-0.413	8.04	0.00479	-0.553	-0.203	-0.356	0.795	-0.0381	-0.136	0.629	-0.956	0.15	0.412	MDS5	bad-chisq	-0.0	870	CCPCLGGI_00913	group_3153	BB_A03	outer membrane protein	P-IM	0.9361696113074205	1.0
42	group_3166	0.99	0.798	1.0	-0.994	8.03	0.578	-0.573	-0.217	-0.394	0.835	-0.0603	-0.127	0.624	-0.952	0.151	0.412	MDS9	bad-chisq	-0.0	978	CCPCLGGI_01028	group_3166	BB_D09	conserved hypothetical protein		0.9361696113074205	1.0
44	thyX	0.99	0.798	1.0	-0.0952	8.04	-0.309	-0.549	-0.202	-0.358	0.788	-0.0548	-0.125	0.625	-0.953	0.153	0.411	MDS4	bad-chisq	-0.0	808	CCPCLGGI_00851	thyX	BB_A76	thymidylate synthase, flavin-dependent		0.9361696113074205	1.0
45	group_3183	0.99	0.798	1.0	-0.567	8.04	0.157	-0.557	-0.207	-0.356	0.803	-0.0298	-0.126	0.625	-0.953	0.152	0.412	MDS6	bad-chisq	-0.0	847	CCPCLGGI_00890	group_3183	BB_A32	conserved hypothetical protein	S	0.9361696113074205	1.0
47	group_377	0.99	0.15	1.0	0.533	8.07	-0.926	-0.525	-0.189	-0.324	0.745	-0.0498	-0.0838	0.627	-0.954	0.152	0.411	MDS6	bad-chisq	-0.0	570	CCPCLGGI_00604	group_377	BB_0250	DedA protein		0.6408126984126984	1.0
48	fliG_2	0.99	0.798	1.0	-0.994	8.03	0.578	-0.573	-0.217	-0.394	0.835	-0.0603	-0.127	0.624	-0.952	0.151	0.412	MDS9	bad-chisq	-0.0	598	CCPCLGGI_00632	fliG_2	BB_0221	flagellar motor switch protein		0.9361696113074205	1.0
51	zwf	0.99	0.798	1.0	-0.774	8.03	0.362	-0.56	-0.204	-0.377	0.81	-0.0574	-0.143	0.64	-0.962	0.148	0.412	MDS7	bad-chisq	-0.0	203	CCPCLGGI_00213	zwf	BB_0636	glucose-6-phosphate 1-dehydrogenase		0.9361696113074205	1.0
55	pdeA	0.99	0.798	1.0	-1.0	8.03	0.588	-0.573	-0.217	-0.395	0.836	-0.0604	-0.127	0.624	-0.952	0.151	0.412		bad-chisq	-0.0	462	CCPCLGGI_00495	pdeA	BB_0363	periplasmic protein		0.9361696113074205	1.0
56	lolD	0.99	0.798	1.0	0.0543	8.04	-0.458	-0.55	-0.207	-0.371	0.791	-0.0458	-0.137	0.622	-0.932	0.154	0.409		bad-chisq	-0.0	734	CCPCLGGI_00773	lolD	BB_0080	ABC transporter, ATP-binding protein		0.9361696113074205	1.0
57	murJ	0.99	0.798	1.0	-0.429	8.04	0.021	-0.55	-0.205	-0.362	0.794	-0.0549	-0.137	0.626	-0.954	0.153	0.399	MDS10	bad-chisq	-0.0	34	CCPCLGGI_00036	murJ	BB_0810	integral membrane protein MviN		0.9361696113074205	1.0
60	group_679	0.99	0.798	1.0	-0.818	8.03	0.405	-0.561	-0.204	-0.378	0.812	-0.0577	-0.144	0.643	-0.964	0.147	0.412	MDS6	bad-chisq	-0.0	573	CCPCLGGI_00607	group_679	BB_0247	non-canonical purine NTP pyrophosphatase, RdgB/HAM1 family		0.9361696113074205	1.0
175	group_374	0.979	0.229	1.0	0.00113	8.02	-0.401	-0.542	-0.2	-0.354	0.777	-0.0484	-0.13	0.624	-0.942	0.153	0.411	MDS6	bad-chisq	-0.0	544	CCPCLGGI_00577	group_374	BB_0276	flagellar protein FliZ		0.7055962877030163	1.0
181	oppA_2	0.983	0.345	1.0	-0.00993	8.03	-0.391	-0.542	-0.199	-0.347	0.775	-0.0529	-0.166	0.626	-0.953	0.15	0.411	MDS2	bad-chisq	-0.0	494	CCPCLGGI_00527	oppA_2	BB_B16	oligopeptide ABC transporter OppAIV	P-IM	0.7542229007633587	1.0
188	group_858	0.983	0.345	1.0	-0.12	8.03	-0.283	-0.546	-0.201	-0.353	0.782	-0.0524	-0.132	0.626	-0.953	0.152	0.411	MDS5	bad-chisq	-0.0	307	CCPCLGGI_00329	group_858	BB_A38	putative phage portal protein, HI1409 family		0.7542229007633587	1.0
1073	group_2030	0.0309	0.352	1.0	1.03	1.49	-0.436	-0.585	-0.211	-0.114	0.84	-0.276	-0.135	0.745	-0.527	0.148	0.415		bad-chisq	-0.0	2065	MKCMKCOD_01014	group_2030	BB_E16	BptA protein		0.7542229007633587	1.0
1074	group_2031	0.0309	0.352	1.0	1.03	1.49	-0.436	-0.585	-0.211	-0.114	0.84	-0.276	-0.135	0.745	-0.527	0.148	0.415		bad-chisq	-0.0	2067	MKCMKCOD_01029	group_2031	BB_K19	putative lipoprotein	S	0.7542229007633587	1.0
1075	group_2078	0.0309	0.352	1.0	1.76	1.49	-0.457	-0.609	-0.216	0.0761	0.874	-0.449	-0.134	0.848	-0.168	0.146	0.418		bad-chisq	-0.0	2127	NCIOCIBG_01264	group_2078	BB_M28	lipoprotein	S	0.7542229007633587	1.0
1095	group_1052	0.0275	0.101	1.0	-0.261	1.05	-0.392	-0.522	-0.187	-0.315	0.733	-0.0492	-0.235	0.625	-0.953	0.151	0.411		bad-chisq	-0.0	1939	KGAMKNHC_01101	group_1052	BB_H13	RepU		0.6159659574468085	1.0
1096	group_1053	0.0275	0.101	1.0	-0.261	1.05	-0.392	-0.522	-0.187	-0.315	0.733	-0.0492	-0.235	0.625	-0.953	0.151	0.411		bad-chisq	-0.0	1943	KGAMKNHC_01105	group_1053	BB_J36	lipoprotein, putative	S	0.6159659574468085	1.0
1100	group_1381	0.0275	0.101	1.0	-0.261	1.05	-0.392	-0.522	-0.187	-0.315	0.733	-0.0492	-0.235	0.625	-0.953	0.151	0.411		bad-chisq	-0.0	1934	KGAMKNHC_00943	group_1381	BB_A24	decorin-binding protein A	S	0.6159659574468085	1.0
1101	group_1382	0.0275	0.101	1.0	-0.261	1.05	-0.392	-0.522	-0.187	-0.315	0.733	-0.0492	-0.235	0.625	-0.953	0.151	0.411		bad-chisq	-0.0	1937	KGAMKNHC_01098	group_1382	BB_H09a	conserved hypothetical protein		0.6159659574468085	1.0
1103	group_1421	0.0275	0.581	1.0	0.00124	1.41	-0.405	-0.55	-0.203	-0.361	0.795	-0.0551	-0.137	0.625	-0.952	0.152	0.411	MDS8	bad-chisq	-0.0	2124	NCIOCIBG_01232	group_1421	BB_S44	hypothetical protein		0.921500575373993	1.0
1107	group_1954	0.0275	0.101	1.0	-0.261	1.05	-0.392	-0.522	-0.187	-0.315	0.733	-0.0492	-0.235	0.625	-0.953	0.151	0.411		bad-chisq	-0.0	1938	KGAMKNHC_01100	group_1954	BB_0655	heat shock protein		0.6159659574468085	1.0
1108	group_1955	0.0275	0.101	1.0	-0.261	1.05	-0.392	-0.522	-0.187	-0.315	0.733	-0.0492	-0.235	0.625	-0.953	0.151	0.411		bad-chisq	-0.0	1940	KGAMKNHC_01102	group_1955	BB_0451	chromate transport protein, putative		0.6159659574468085	1.0
1109	group_1957	0.0275	0.101	1.0	-0.261	1.05	-0.392	-0.522	-0.187	-0.315	0.733	-0.0492	-0.235	0.625	-0.953	0.151	0.411		bad-chisq	-0.0	1944	KGAMKNHC_01106	group_1957	BB_J36	lipoprotein, putative	S	0.6159659574468085	1.0
1110	group_1958	0.0275	0.101	1.0	-0.261	1.05	-0.392	-0.522	-0.187	-0.315	0.733	-0.0492	-0.235	0.625	-0.953	0.151	0.411		bad-chisq	-0.0	1945	KGAMKNHC_01107	group_1958	BB_K49	conserved hypothetical protein		0.6159659574468085	1.0
1111	group_1961	0.0275	0.101	1.0	-0.261	1.05	-0.392	-0.522	-0.187	-0.315	0.733	-0.0492	-0.235	0.625	-0.953	0.151	0.411		bad-chisq	-0.0	1948	KGAMKNHC_01235	group_1961	BB_0059	CBS domain pair protein		0.6159659574468085	1.0
1112	group_1963	0.0275	0.101	1.0	-0.261	1.05	-0.392	-0.522	-0.187	-0.315	0.733	-0.0492	-0.235	0.625	-0.953	0.151	0.411		bad-chisq	-0.0	1950	KGAMKNHC_01237	group_1963	BB_G07	borrelia family of unknown function		0.6159659574468085	1.0
1113	group_1964	0.0275	0.101	1.0	-0.261	1.05	-0.392	-0.522	-0.187	-0.315	0.733	-0.0492	-0.235	0.625	-0.953	0.151	0.411		bad-chisq	-0.0	1951	KGAMKNHC_01238	group_1964	BB_G08	stage 0 sporulation protein J		0.6159659574468085	1.0
1114	group_1965	0.0275	0.101	1.0	-0.261	1.05	-0.392	-0.522	-0.187	-0.315	0.733	-0.0492	-0.235	0.625	-0.953	0.151	0.411		bad-chisq	-0.0	1952	KGAMKNHC_01239	group_1965	BB_G09	putative plasmid partition protein		0.6159659574468085	1.0
1115	group_1966	0.0275	0.101	1.0	-0.261	1.05	-0.392	-0.522	-0.187	-0.315	0.733	-0.0492	-0.235	0.625	-0.953	0.151	0.411		bad-chisq	-0.0	1953	KGAMKNHC_01240	group_1966	BB_0155	lipoprotein, putative	P-IM	0.6159659574468085	1.0
1116	group_1967	0.0275	0.101	1.0	-0.261	1.05	-0.392	-0.522	-0.187	-0.315	0.733	-0.0492	-0.235	0.625	-0.953	0.151	0.411		bad-chisq	-0.0	1954	KGAMKNHC_01241	group_1967	BB_0438	DNA polymerase III, beta subunit		0.6159659574468085	1.0
1117	group_1968	0.0275	0.101	1.0	-0.261	1.05	-0.392	-0.522	-0.187	-0.315	0.733	-0.0492	-0.235	0.625	-0.953	0.151	0.411		bad-chisq	-0.0	1955	KGAMKNHC_01242	group_1968	BB_J09	outer surface protein D (OspD)	S	0.6159659574468085	1.0
1120	group_2074	0.0241	0.9	1.0	-1.17	1.31	-0.379	-0.521	-0.198	-0.589	0.751	0.149	-0.139	0.51	-1.36	0.155	0.408		bad-chisq	-0.0	2120	NCIOCIBG_00997	group_2074	BB_L32	PF-32 protein		0.9709179528838343	1.0
1135	group_1890	0.0241	0.514	1.0	0.122	1.23	-0.405	-0.551	-0.204	-0.363	0.793	-0.054	-0.137	0.626	-0.951	0.152	0.411		bad-chisq	-0.0	1841	OJJAJGLG_01240	group_1890	BB_N28	lipoprotein	S	0.8944370179948588	1.0
1137	group_1962	0.0241	0.152	1.0	-0.0636	1.03	-0.398	-0.534	-0.194	-0.334	0.758	-0.0515	-0.194	0.625	-0.953	0.152	0.411		bad-chisq	-0.0	1949	KGAMKNHC_01236	group_1962	BB_P30	BBC01		0.6408126984126984	1.0
1141	group_2045	0.0241	0.9	1.0	-0.713	1.31	-0.389	-0.533	-0.2	-0.495	0.768	0.062	-0.138	0.564	-1.17	0.154	0.41	MDS3	bad-chisq	-0.0	2091	MKCMKCOD_01200	group_2045	BB_O28	lipoprotein	S	0.9709179528838343	1.0
1143	group_2073	0.0206	0.634	1.0	-0.118	1.22	-0.403	-0.549	-0.203	-0.38	0.79	-0.0386	-0.137	0.616	-0.985	0.152	0.411	MDS3	bad-chisq	-0.0	2119	NCIOCIBG_00964	group_2073	BB_B19	outer surface protein C (OspC)	S	0.9272599118942731	1.0
1148	group_2741	0.0172	0.345	1.0	-0.46	0.968	-0.395	-0.539	-0.201	-0.449	0.777	0.0252	-0.138	0.668	-0.82	0.153	0.41		bad-chisq	-0.0	2833	LNGCAHBM_01074	group_2741	BB_C06	exported protein A (eppA)		0.7542229007633587	1.0
1158	group_1469	0.0206	0.229	1.0	0.17	1.0	-0.403	-0.546	-0.201	-0.353	0.782	-0.0539	-0.154	0.625	-0.953	0.152	0.411		bad-chisq	-0.0	2500	KHBBIPCO_01027	group_1469	BB_F14	borrelia family of unknown function		0.7055962877030163	1.0
1179	group_1956	0.0206	0.229	1.0	0.2	1.0	-0.404	-0.547	-0.202	-0.356	0.785	-0.0541	-0.149	0.625	-0.953	0.152	0.411		bad-chisq	-0.0	1941	KGAMKNHC_01103	group_1956	BB_J36	lipoprotein, putative	S	0.7055962877030163	1.0
1187	group_1072	0.0172	0.98	1.0	0.169	1.05	-0.406	-0.551	-0.203	-0.342	0.792	-0.0695	-0.143	0.634	-0.923	0.152	0.412	MDS9	bad-chisq	-0.0	2157	CABLLEJJ_00496	group_1072	BB_A73	putative antigen P35		0.984447806354009	1.0
1191	group_1396	0.0172	0.345	1.0	0.0105	0.942	-0.401	-0.542	-0.198	-0.348	0.776	-0.053	-0.145	0.626	-0.953	0.152	0.41	MDS2	bad-chisq	-0.0	2003	HIKGPOHM_01036	group_1396	BB_K21	PF-32 protein		0.7542229007633587	1.0
1066	group_1417	0.0309	0.809	1.0	-1.32	1.49	-0.367	-0.508	-0.195	-0.679	0.734	0.225	-0.14	0.475	-1.49	0.157	0.408	MDS3	bad-chisq	-0.0	2077	MKCMKCOD_01039	group_1417	BB_O30	BBC01		0.9424140350877194	1.0
1059	group_2034	0.0344	0.536	1.0	-1.97	1.57	-0.336	-0.473	-0.187	-0.928	0.686	0.446	-0.143	0.354	-1.91	0.161	0.404		bad-chisq	-0.0	2073	MKCMKCOD_01035	group_2034	BB_J23	tetratricopeptide repeat domain protein		0.8964416562107905	1.0
1058	group_2033	0.0344	0.536	1.0	-1.97	1.57	-0.336	-0.473	-0.187	-0.928	0.686	0.446	-0.143	0.354	-1.91	0.161	0.404		bad-chisq	-0.0	2070	MKCMKCOD_01032	group_2033	BB_K23	borrelia ORF-A superfamily		0.8964416562107905	1.0
1057	group_2032	0.0344	0.536	1.0	-1.97	1.57	-0.336	-0.473	-0.187	-0.928	0.686	0.446	-0.143	0.354	-1.91	0.161	0.404		bad-chisq	-0.0	2069	MKCMKCOD_01031	group_2032	BB_K22	borrelia family of unknown function		0.8964416562107905	1.0
240	group_293	0.969	0.352	1.0	-1.03	7.93	0.597	-0.585	-0.211	-0.114	0.84	-0.276	-0.135	0.745	-0.527	0.148	0.415		bad-chisq	-0.0	885	CCPCLGGI_00930	group_293	BB_K23	borrelia ORF-A superfamily		0.7542229007633587	1.0
249	group_448	0.966	0.536	1.0	0.314	7.92	-0.709	-0.541	-0.204	-0.438	0.779	0.0136	-0.138	0.592	-1.09	0.157	0.41		bad-chisq	-0.0	889	CCPCLGGI_00935	group_448	BB_K32	fibronectin-binding protein BBK32	S	0.8964416562107905	1.0
250	group_711	0.966	0.536	1.0	-0.571	7.92	0.148	-0.571	-0.209	-0.223	0.821	-0.18	-0.133	0.693	-0.712	0.149	0.413	MDS3	bad-chisq	-0.0	882	CCPCLGGI_00927	group_711	BB_K19	putative lipoprotein	S	0.8964416562107905	1.0
341	group_926	0.897	0.743	1.0	-0.348	7.61	-0.0926	-0.616	-0.241	-0.394	0.522	-0.0747	-0.129	0.622	-0.95	0.15	0.413		high-bse	-0.0	690	CCPCLGGI_00728	group_926	BB_0125	conserved hypothetical protein		0.9361696113074205	1.0
569	group_301	0.405	0.313	1.0	0.000159	0.452	-0.429	-0.589	-0.218	-0.374	0.853	-0.07	-0.167	0.635	-1.02	0.156	0.426			-0.0	1211	AHLIMJDN_00951	group_301	BB_H41	borrelia membrane protein P13		0.7542229007633587	1.0
1326	group_407	0.0103	0.798	1.0	0.548	0.838	-0.409	-0.55	-0.196	-0.364	0.793	-0.0556	-0.137	0.65	-0.969	0.144	0.412		bad-chisq	-0.0	1067	CCPCLGGI_01137	group_407	BB_F0041	outer surface protein VlsE1		0.9361696113074205	1.0
792	group_1811	0.155	0.0575	1.0	-0.717	3.22	-0.289	-0.542	-0.408	-0.216	0.733	-0.0354	-0.0622	0.995	-1.19	0.53	0.409		high-bse	-0.0	1659	OANOCMKI_01074	group_1811	BB_I26	transporter, major facilitator family		0.6159659574468085	1.0
799	group_1806	0.144	0.0179	1.0	0.49	3.19	-0.471	-0.527	-0.0464	-0.412	0.773	-0.0637	-0.164	0.373	-0.791	-0.107	0.412		high-bse	-0.0	1652	OANOCMKI_00728	group_1806	BB_0805	polyribonucleotide nucleotidyltransferase (Polynucleotidephosphorylase) (PNPase) (Vegetative protein 15) (VEG15)		0.5057702127659573	1.0
839	group_1358	0.0997	0.483	1.0	3.91	2.56	-0.793	-0.949	-0.316	2.13	1.24	1.82	-0.0746	-0.0188	-2.8	0.128	0.461		high-bse	-0.0	1824	OJJAJGLG_00976	group_1358	BB_E17	conserved hypothetical protein		0.8944370179948588	1.0
842	group_1798	0.103	0.743	1.0	0.348	2.72	-0.44	-0.616	-0.241	-0.394	0.522	-0.0747	-0.129	0.622	-0.95	0.15	0.413		high-bse	-0.0	1629	FAKOJBMH_01166	group_1798	BB_G29	borrelia ORF-A superfamily		0.9361696113074205	1.0
867	group_1834	0.0928	0.983	1.0	-0.932	2.54	-0.315	-0.569	-0.35	-0.284	0.773	-0.0375	-0.17	0.708	-1.01	-0.547	0.375		high-bse	-0.0	1715	OFHDCNNN_01066	group_1834	BB_F0040	hypothetical protein		0.9867150415721845	1.0
876	yidD	0.0859	0.713	1.0	4.27	2.48	-0.771	-0.476	0.525	-0.639	0.788	-0.117	-0.126	0.244	-0.698	3.36	0.479		high-bse	-0.0	1713	OFHDCNNN_00706	yidD	BB_0143	conserved hypothetical protein YidD		0.9361696113074205	1.0
908	group_1045	0.0687	0.6	1.0	-0.274	2.14	-0.38	-0.518	-0.188	-0.427	0.744	-0.26	-0.19	0.629	-0.954	0.154	0.409		high-bse	-0.0	1869	KIDCBPBH_01145	group_1045	BB_Q07	putative plasmid partition protein		0.921500575373993	1.0
920	group_1905	0.0687	0.6	1.0	-0.654	2.14	-0.356	-0.514	-0.208	-0.571	0.757	-0.553	-0.145	0.579	-0.918	0.169	0.404		high-bse	-0.0	1870	KIDCBPBH_01146	group_1905	BB_G02	adenine specific DNA methyltransferase		0.921500575373993	1.0
1193	group_1422	0.0172	0.98	1.0	-0.483	1.09	-0.397	-0.542	-0.202	-0.43	0.781	-0.032	-0.138	0.597	-1.06	0.153	0.41		bad-chisq	-0.0	2125	NCIOCIBG_01234	group_1422	BB_N28	lipoprotein	S	0.984447806354009	1.0
938	group_1368	0.0619	0.882	1.0	3.24	2.07	-0.605	-0.745	-0.266	0.703	0.972	2.41	-0.0987	0.587	-0.952	0.141	0.44		high-bse	-0.0	1855	KIDCBPBH_00966	group_1368	BB_0567	chemotaxis histidine kinase		0.9709179528838343	1.0
947	group_452	0.0619	0.882	1.0	3.24	2.07	-0.605	-0.745	-0.266	0.703	0.972	2.41	-0.0987	0.587	-0.952	0.141	0.44		high-bse	-0.0	1867	KIDCBPBH_01142	group_452	BB_H26	borrelia ORF-A superfamily		0.9709179528838343	1.0
983	group_995	0.0447	0.189	1.0	-0.562	1.6	-0.376	-0.529	-0.214	-0.531	0.76	0.107	-0.139	0.662	-0.656	0.168	0.408		high-bse	-0.0	1427	NPPHHLIB_01157	group_995	BB_D22	conserved hypothetical protein		0.6967688311688313	1.0
989	group_1886	0.0412	0.263	1.0	-0.548	1.56	-0.38	-0.524	-0.197	-0.555	0.757	0.046	-0.141	0.71	-0.694	0.154	0.409		high-bse	-0.0	1832	OJJAJGLG_01120	group_1886	BB_H09	type I restriction enzyme r protein n terminus (hsdr_n)		0.7542229007633587	1.0
994	group_1043	0.0378	0.361	1.0	6.99	1.51	-0.668	-0.843	-0.269	1.79	1.2	-2.04	-0.109	-0.445	-4.26	0.131	0.438		high-bse	-0.0	1846	OJJAJGLG_01286	group_1043	BB_M05	lyme disease proteins of unknown function		0.7542229007633587	1.0
996	group_1365	0.0378	0.361	1.0	6.99	1.51	-0.668	-0.843	-0.269	1.79	1.2	-2.04	-0.109	-0.445	-4.26	0.131	0.438		high-bse	-0.0	1842	OJJAJGLG_01252	group_1365	BB_N38	ErpP protein	S	0.7542229007633587	1.0
1015	group_1416	0.0378	0.736	1.0	-1.05	1.62	-0.363	-0.505	-0.194	-0.694	0.732	0.122	-0.141	0.483	-1.46	0.156	0.407		high-bse	-0.0	2076	MKCMKCOD_01038	group_1416	BB_F25	borrelia family of unknown function		0.9361696113074205	1.0
1016	group_1418	0.0378	0.736	1.0	-1.08	1.62	-0.361	-0.498	-0.189	-0.662	0.763	0.218	-0.138	0.479	-1.47	0.157	0.409		high-bse	-0.0	2084	MKCMKCOD_01074	group_1418	BB_O21	conserved hypothetical protein		0.9361696113074205	1.0
1043	group_2036	0.0378	0.736	1.0	-1.08	1.62	-0.361	-0.498	-0.189	-0.662	0.763	0.218	-0.138	0.479	-1.47	0.157	0.409		high-bse	-0.0	2075	MKCMKCOD_01037	group_2036	BB_A64	P35 antigen	S	0.9361696113074205	1.0
1044	group_2042	0.0378	0.736	1.0	-1.08	1.62	-0.361	-0.498	-0.189	-0.662	0.763	0.218	-0.138	0.479	-1.47	0.157	0.409		high-bse	-0.0	2088	MKCMKCOD_01078	group_2042	BB_A62	6.6 kDa lipoprotein (Lp6.6 protein)	P-OM	0.9361696113074205	1.0
1046	group_803	0.0378	0.736	1.0	-1.08	1.62	-0.361	-0.498	-0.189	-0.662	0.763	0.218	-0.138	0.479	-1.47	0.157	0.409		high-bse	-0.0	2083	MKCMKCOD_01072	group_803	BB_H32	antigen, P35, putative	S	0.9361696113074205	1.0
1049	group_1065	0.0344	0.536	1.0	-1.97	1.57	-0.336	-0.473	-0.187	-0.928	0.686	0.446	-0.143	0.354	-1.91	0.161	0.404		bad-chisq	-0.0	2066	MKCMKCOD_01027	group_1065	BB_K19	putative lipoprotein	S	0.8964416562107905	1.0
1050	group_1066	0.0344	0.536	1.0	-1.97	1.57	-0.336	-0.473	-0.187	-0.928	0.686	0.446	-0.143	0.354	-1.91	0.161	0.404		bad-chisq	-0.0	2071	MKCMKCOD_01033	group_1066	BB_K24	PF-49 protein		0.8964416562107905	1.0
1053	group_1414	0.0344	0.536	1.0	-1.97	1.57	-0.336	-0.473	-0.187	-0.928	0.686	0.446	-0.143	0.354	-1.91	0.161	0.404		bad-chisq	-0.0	2068	MKCMKCOD_01030	group_1414	BB_K21	PF-32 protein		0.8964416562107905	1.0
1054	group_1415	0.0344	0.536	1.0	-1.97	1.57	-0.336	-0.473	-0.187	-0.928	0.686	0.446	-0.143	0.354	-1.91	0.161	0.404		bad-chisq	-0.0	2072	MKCMKCOD_01034	group_1415	BB_H09	type I restriction enzyme r protein n terminus (hsdr_n)		0.8964416562107905	1.0
942	group_1904	0.0619	0.882	1.0	3.24	2.07	-0.605	-0.745	-0.266	0.703	0.972	2.41	-0.0987	0.587	-0.952	0.141	0.44		high-bse	-0.0	1868	KIDCBPBH_01143	group_1904	BB_Q09	borrelia family of unknown function		0.9709179528838343	1.0
1327	group_761	0.0103	0.15	1.0	-0.614	0.573	-0.392	-0.524	-0.188	-0.324	0.745	-0.0505	-0.00886	0.627	-0.954	0.152	0.41		bad-chisq	-0.0	1472	KFKPBLAP_01090	group_761	BB_F0041	outer surface protein VlsE1		0.6408126984126984	1.0
