# Supplementary material for: Whole genome sequencing of human Borrelia burgdorferi isolates reveals linked blocks of accessory genome elements located on plasmids and associated with human dissemination
Source: PLoS Pathog. 2023 Aug 31;19(8):e1011243. doi: 10.1371/journal.ppat.1011243 (PMC10470944; doi:10.1371/journal.ppat.1011243)
Supplement: S8 Table — (CSV) [file ppat.1011243.s008.csv]

	group	af	filter-pvalue	lrt-pvalue	beta	beta-std-err	intercept	PC1	PC2	PC3	PC4	PC5	PC6	PC7	PC8	PC9	PC10	lineage	notes	-log10 P	Unnamed: 0	ID	Group	Locus	B31_Annotation	Localization	filter-pvalue-fdr	lrt-pvalue-fdr
803	mlpG	0.144	0.0874	0.00734	-1.37	0.52	-0.236	-0.63	-0.607	-0.224	0.856	-0.0409	-0.168	0.389	-0.858	0.675	0.41	MDS2		2.1343039400839294	1168	CCPCLGGI_01273	mlpG	BB_N28	lipoprotein	S	0.421875	0.5709375
768	group_411	0.165	0.000762	0.0105	-1.35	0.537	-0.221	-0.47	-0.395	-0.0742	0.616	-0.0236	0.516	0.203	-0.737	0.468	0.407	MDS6		1.978810700930062	1172	CCPCLGGI_01288	group_411	BB_M27	rev protein	S	0.140625	0.5709375
637	group_1010	0.313	0.425	0.0107	-1.54	0.664	0.0435	-1.44	0.262	-0.245	0.961	0.0533	-0.2	0.76	-1.18	0.152	0.534	MDS1		1.9706162223147903	1577	DCJNHIBD_01248	group_1010	BB_O40	ErpM protein	S	0.7704	0.5709375
725	ospC	0.199	0.65	0.0136	-1.54	0.695	-0.128	-1.17	0.121	-0.265	0.901	-0.00659	-0.196	0.711	-1.07	0.138	-0.52	MDS10		1.8664610916297826	1534	DCJNHIBD_01020	ospC	BB_B19	outer surface protein C (OspC)	S	0.8810240963855422	0.5709375
500	group_90	0.457	0.798	0.0164	-1.62	0.771	0.303	-0.992	0.513	-0.985	1.86	0.979	-0.306	0.746	-1.1	0.0922	0.309			1.785156151952302	1574	DCJNHIBD_01226	group_90	BB_S41	ErpG protein	S	0.93515625	0.5709375
824	group_994	0.12	0.0776	0.0182	1.84	0.866	-0.66	-0.966	-0.397	-0.0458	-0.225	-0.498	-0.215	0.832	-0.183	0.125	0.445			1.739928612014925	1623	FAKOJBMH_01117	group_994	BB_M38	ErpK protein	S	0.421875	0.5709375
455	mlpI_2	0.55	0.323	0.0202	-1.15	0.52	0.196	-1.21	-0.288	-0.458	0.82	-0.774	-0.231	0.641	-1.08	0.819	0.434	MDS9		1.6946486305533763	1046	CCPCLGGI_01113	mlpI_2	BB_N28	lipoprotein	S	0.6866379310344828	0.5709375
353	group_741	0.863	0.031	0.0203	1.34	0.649	-1.61	-0.505	-0.193	-0.735	0.852	-1.07	-0.219	0.514	-0.931	0.138	0.322	MDS10		1.6925039620867872	1238	AHLIMJDN_00999	group_741	BB_G01	putative lipoprotein	S	0.3286607142857143	0.5709375
784	group_734	0.162	0.188	0.0235	-1.11	0.501	-0.254	-0.62	-0.565	-0.229	0.844	-0.0425	-0.184	0.47	-0.911	0.593	0.412	MDS9		1.6289321377282637	1150	CCPCLGGI_01244	group_734	BB_O40	ErpM protein	S	0.5343749999999999	0.5875
189	group_89	0.979	0.0409	0.0272	2.43	8.0	-2.8	-0.531	-0.237	-0.356	0.814	-0.117	-0.0991	0.661	-0.976	0.226	0.409	MDS9	bad-chisq	1.5654310959658013	925	CCPCLGGI_00974	group_89	BB_I16	virulent strain-associated repetitive antigen A (VraA protein)	S	0.3286607142857143	0.612
202	group_507	0.979	0.188	0.0314	-1.78	7.94	1.33	-0.605	-0.231	-0.389	0.917	-0.129	-0.117	0.638	-1.08	0.137	0.372	MDS8	bad-chisq	1.5030703519267852	472	CCPCLGGI_00505	group_507	BB_0352	conserved hypothetical protein	S	0.5343749999999999	0.6375
182	group_538	0.979	0.188	0.034	-1.74	7.94	1.29	-0.607	-0.248	-0.35	0.918	-0.0478	-0.116	0.591	-1.05	0.149	0.432		bad-chisq	1.4685210829577449	814	CCPCLGGI_00857	group_538	BB_A69	putative surface protein	S	0.5343749999999999	0.6375
183	group_542	0.979	0.0409	0.0371	2.28	8.01	-2.65	-0.515	-0.21	-0.355	0.87	-0.114	-0.169	0.629	-0.955	0.192	0.409	MDS9	bad-chisq	1.4306260903849541	918	CCPCLGGI_00967	group_542	BB_I29	Borrelia burgdorferi virulent strain associated lipoprotein	S	0.3286607142857143	0.6421153846153846
866	group_1332	0.0893	0.304	0.0404	-3.08	1.98	-0.148	-1.12	0.108	-0.381	0.834	0.0153	-0.165	0.607	-1.12	0.139	2.76	MDS10		1.393618634889395	1694	FCECMJMA_01168	group_1332	BB_S30	lipoprotein	S	0.6866379310344828	0.6492857142857142
215	group_1553	0.973	0.101	0.0485	1.5	7.97	-1.87	-0.537	-0.213	-0.35	0.849	-0.0985	-0.164	0.646	-0.966	0.202	0.458	MDS9	bad-chisq	1.3142582613977363	926	CCPCLGGI_00975	group_1553	BB_I29	Borrelia burgdorferi virulent strain associated lipoprotein	S	0.421875	0.72
574	dbpA	0.388	0.205	0.0529	-1.94	1.17	0.311	-1.35	0.65	-0.111	2.33	0.203	-0.191	0.706	-1.1	0.048	0.535	MDS9		1.2765443279648143	1512	DCJNHIBD_00893	dbpA	BB_A24	decorin-binding protein A	S	0.5557228915662651	0.72
475	group_169	0.495	0.127	0.0549	-0.822	0.439	-0.0268	-0.72	0.171	-0.23	0.427	0.177	-0.237	0.625	-1.41	0.0999	0.464			1.260427655549908	1339	OJICOLNA_01009	group_169	BB_Q05	antigen, P35, putative	S	0.47625	0.72
706	mlpA	0.227	0.524	0.0598	-1.21	0.68	-0.155	-1.19	0.144	-0.32	0.845	0.00494	-0.174	0.682	-1.01	0.14	0.365			1.2232988160115892	1583	DCJNHIBD_01268	mlpA	BB_P28	surface protein, mlp lipoprotein family	S	0.801655629139073	0.72
705	mlpJ_2	0.23	0.74	0.0608	-1.32	0.752	-0.145	-0.438	-0.497	0.0956	0.504	0.00681	-0.335	1.31	-1.46	0.848	0.403	MDS9		1.216096420727265	1684	OANOCMKI_01285	mlpJ_2	BB_Q35	MlpJ	S	0.9249999999999999	0.72
619	mlpI_1	0.337	0.282	0.0716	-0.88	0.503	-0.136	-1.07	0.0287	-0.275	0.933	0.0085	-0.206	0.749	-1.14	0.134	0.487	MDS1		1.1450869776921444	1576	DCJNHIBD_01247	mlpI_1	BB_N28	lipoprotein	S	0.6678947368421052	0.7789285714285714
1119	group_2013	0.0275	0.2	0.0727	1.7	1.38	-0.456	-0.6	-0.22	-0.0945	0.838	0.565	-0.127	0.616	-0.952	0.149	0.419	MDS5	bad-chisq	1.138465589140962	2044	OPFCEHCP_01283	group_2013	BB_F01	hypothetical protein	S	0.5487804878048781	0.7789285714285714
729	mlpJ_1	0.196	0.57	0.0899	-0.836	0.502	-0.266	-0.93	-0.0146	-0.355	0.845	-0.0224	-0.169	0.639	-1.07	0.137	0.624	MDS10		1.0462403082667713	1693	FCECMJMA_01154	mlpJ_1	BB_Q35	MlpJ	S	0.8274193548387097	0.8666666666666667
919	group_1837	0.0687	0.021	0.0996	0.866	0.537	-0.488	-0.567	-0.138	-0.43	0.869	-0.0799	-0.133	0.522	-0.945	0.25	0.468			1.0017406615763014	1718	OFHDCNNN_01221	group_1837	BB_O28	lipoprotein	S	0.315	0.8666666666666667
498	group_159	0.478	0.879	0.0999	-0.892	0.558	-0.0142	-0.476	-0.655	-0.0943	1.49	0.113	-0.263	0.745	-0.93	0.1	0.362	MDS8		1.0004345117740177	813	CCPCLGGI_00856	group_159	BB_I38	putative surface antigen	S	0.9702439024390244	0.8666666666666667
561	group_325	0.412	0.0235	0.101	0.797	0.493	-0.76	-0.811	-0.0274	0.104	0.437	0.0349	-0.13	0.209	-0.795	0.295	0.466	MDS4		0.9956786262173574	1622	FAKOJBMH_01109	group_325	BB_E31	putative surface protein	S	0.3286607142857143	0.8666666666666667
701	group_781	0.234	0.00783	0.103	1.05	0.656	-0.68	-0.539	0.283	-0.597	0.867	-0.109	-0.126	0.172	-0.718	0.342	0.416			0.9871627752948278	1667	OANOCMKI_01153	group_781	BB_R28	lipoprotein	S	0.23709375	0.8666666666666667
739	mlpH	0.189	0.0189	0.104	0.608	0.377	-0.544	-0.508	-0.191	-0.456	0.778	-0.0931	-0.123	0.553	-0.964	0.49	0.406			0.9829666607012196	1594	DCJNHIBD_01304	mlpH	BB_L28	lipoprotein	S	0.30375	0.8666666666666667
817	group_445	0.127	0.152	0.111	0.678	0.427	-0.519	-0.638	-0.158	-0.51	0.987	-0.0617	-0.127	0.491	-0.925	0.172	0.451	MDS5		0.9546770212133425	1679	OANOCMKI_01216	group_445	BB_L40	ErpB8 protein	S	0.4956521739130435	0.8919642857142858
1129	group_1385	0.0206	0.188	0.122	1.21	1.13	-0.434	-0.544	-0.216	-0.342	0.824	-0.0978	-0.105	0.633	-1.04	0.146	0.363	MDS10	bad-chisq	0.9136401693252518	1960	KHMPAEIP_00409	group_1385	BB_Q05	antigen, P35, putative	S	0.5343749999999999	0.915
760	group_1317	0.179	0.00547	0.122	0.58	0.376	-0.533	-0.523	-0.117	-0.455	0.829	-0.0892	-0.141	0.448	-0.897	0.225	0.551			0.9136401693252518	1589	DCJNHIBD_01287	group_1317	BB_L39	ErpA8 protein	S	0.205125	0.915
1061	group_442	0.0309	0.0677	0.148	-1.1	1.06	-0.374	-0.522	-0.186	-0.37	0.724	-0.184	-0.237	0.631	-0.955	0.117	0.398		bad-chisq	0.8297382846050426	2330	LLGEFJJO_01124	group_442	BB_L40	ErpB8 protein	S	0.39057692307692304	0.9489130434782609
424	group_102	0.649	0.509	0.152	-0.773	0.547	0.0682	-0.607	0.211	-0.655	0.962	-0.118	-0.441	0.762	-1.1	0.133	0.418	MDS6		0.8181564120552275	1511	DCJNHIBD_00857	group_102	BB_A69	putative surface protein	S	0.801655629139073	0.9489130434782609
890	group_1372	0.0722	0.484	0.153	-1.52	1.19	-0.323	-0.517	-0.185	-0.839	0.789	-1.17	-0.184	0.671	-1.03	0.18	0.378	MDS5		0.8153085691824012	1874	KIDCBPBH_01185	group_1372	BB_M38	ErpK protein	S	0.801655629139073	0.9489130434782609
1091	group_2010	0.0309	0.352	0.154	1.31	1.49	-0.448	-0.592	-0.217	-0.138	0.831	0.463	-0.129	0.618	-0.953	0.15	0.417		bad-chisq	0.8124792791635369	2040	OPFCEHCP_01234	group_2010	BB_Q35	MlpJ	S	0.6866379310344828	0.9489130434782609
978	group_1405	0.0447	0.0136	0.16	-1.27	1.12	-0.354	-0.442	-0.14	-0.197	0.6	-0.0301	-0.46	0.626	-0.955	0.152	0.41	MDS6	bad-chisq	0.7958800173440752	2033	DIFHMJPJ_01264	group_1405	BB_S30	lipoprotein	S	0.30375	0.9489130434782609
554	group_194	0.423	0.976	0.16	-0.77	0.563	-0.108	-0.626	-0.686	-0.377	0.891	0.201	-0.21	0.733	-0.642	0.129	0.386			0.7958800173440752	903	CCPCLGGI_00951	group_194	BB_K50	immunogenic protein P37	S	0.984375	0.9489130434782609
618	group_992	0.333	0.673	0.166	-0.534	0.39	-0.253	-0.816	-0.133	-0.307	0.846	-0.00876	-0.156	0.693	-1.12	-0.115	0.402	MDS1		0.7798919119599449	1402	JAAKCDKC_01072	group_992	BB_Q05	antigen, P35, putative	S	0.8920588235294118	0.9489130434782609
986	group_1406	0.0481	0.195	0.169	1.14	0.848	-0.486	-0.649	-0.234	0.0136	0.922	0.0838	-0.159	0.745	-0.606	0.15	0.434			0.7721132953863264	2038	OPFCEHCP_01198	group_1406	BB_S30	lipoprotein	S	0.5416666666666667	0.9489130434782609
979	group_1687	0.0447	0.875	0.171	1.14	0.877	-0.486	-0.639	-0.29	-0.502	1.01	-0.0863	-0.586	0.627	-1.01	0.154	0.472			0.7670038896078462	1329	OJICOLNA_00941	group_1687	BB_B19	outer surface protein C (OspC)	S	0.9702439024390244	0.9489130434782609
1121	group_2083	0.0275	0.0178	0.177	-1.95	0.648	-0.363	-0.464	-0.153	-0.238	0.635	-0.0396	0.275	0.632	-0.957	0.154	0.409	MDS6	bad-chisq	0.7520267336381934	2133	PNJOOICL_01118	group_2083	BB_L39	ErpA8 protein	S	0.30375	0.9489130434782609
1104	group_1425	0.0275	0.0178	0.177	-1.95	0.648	-0.363	-0.464	-0.153	-0.238	0.635	-0.0396	0.275	0.632	-0.957	0.154	0.409	MDS6	bad-chisq	0.7520267336381934	2135	PNJOOICL_01190	group_1425	BB_N28	lipoprotein	S	0.30375	0.9489130434782609
777	group_769	0.162	0.985	0.181	-0.802	0.614	-0.3	-0.859	-0.0522	-0.336	0.868	-0.0429	-0.169	0.651	-1.03	0.144	-0.0162	MDS10		0.7423214251308154	1573	DCJNHIBD_01225	group_769	BB_Q35	MlpJ	S	0.985	0.9489130434782609
711	group_1028	0.216	0.0577	0.184	-0.537	0.407	-0.317	-0.459	-0.182	-0.499	0.755	0.123	-0.396	0.635	-1.14	0.203	0.441	MDS1		0.7351821769904635	1746	JAEJLJHM_00971	group_1028	BB_O39	ErpL protein	S	0.360625	0.9489130434782609
612	group_770	0.351	0.733	0.192	-0.507	0.391	-0.255	-0.764	-0.0771	-0.213	0.772	-0.0244	-0.327	0.692	-1.06	-0.0106	0.376			0.7166987712964504	1582	DCJNHIBD_01267	group_770	BB_M27	rev protein	S	0.9249999999999999	0.9489130434782609
563	group_92	0.402	0.0398	0.199	-0.517	0.406	-0.224	-0.345	-0.195	-0.407	0.913	0.251	-0.278	0.69	-1.06	0.312	0.436			0.7011469235902933	1297	LBEIHGGO_01257	group_92	BB_R42	ErpY protein	S	0.3286607142857143	0.9489130434782609
1089	mlpJ	0.0309	0.105	0.199	0.958	0.769	-0.458	-0.597	-0.179	-0.398	0.798	-0.077	-0.164	0.596	-0.993	0.28	0.43			0.7011469235902933	1639	FAKOJBMH_01249	mlpJ	BB_Q35	MlpJ	S	0.421875	0.9489130434782609
379	group_218	0.801	0.0514	0.206	0.599	0.484	-0.912	-0.587	-0.38	-0.329	0.823	-0.0694	-0.194	0.307	-0.815	0.276	0.396	MDS2		0.6861327796308466	1334	OJICOLNA_00981	group_218	BB_E31	putative surface protein	S	0.35742857142857143	0.9489130434782609
600	group_565	0.361	0.724	0.215	-0.962	0.815	-0.0882	-0.627	-0.855	-0.19	0.848	-0.0784	-0.211	0.612	-0.92	0.147	0.393	MDS7		0.6675615400843947	1127	CCPCLGGI_01216	group_565	BB_N39	ErpQ protein	S	0.9249999999999999	0.9489130434782609
1065	group_1409	0.0344	0.536	0.216	0.766	1.57	-0.433	-0.581	-0.214	-0.218	0.799	0.132	-0.132	0.599	-1.02	0.15	0.415	MDS5	bad-chisq	0.6655462488490691	2042	OPFCEHCP_01261	group_1409	BB_Q35	MlpJ	S	0.801655629139073	0.9489130434782609
774	group_1327	0.165	0.144	0.219	-1.56	3.22	-0.154	-0.543	-0.657	-0.102	0.694	-0.0795	0.0371	1.43	-1.47	0.976	0.407		high-bse	0.6595558851598816	1672	OANOCMKI_01196	group_1327	BB_Q05	antigen, P35, putative	S	0.4956521739130435	0.9489130434782609
1189	mlpC_1	0.0172	0.345	0.231	-1.01	0.97	-0.386	-0.584	-0.185	-0.359	0.792	-0.0542	-0.136	0.623	-0.951	0.15	0.412	MDS1	bad-chisq	0.6363880201078557	1976	KHMPAEIP_01250	mlpC_1	BB_S30	lipoprotein	S	0.6866379310344828	0.9489130434782609
1291	mlpD_3	0.0103	0.035	0.239	1.73	0.573	-0.424	-0.547	-0.163	-0.379	0.793	-0.0576	-0.136	0.557	-0.909	0.0821	0.412	MDS9	bad-chisq	0.6216020990518624	2216	GAFEJMFM_01288	mlpD_3	BB_S30	lipoprotein	S	0.3286607142857143	0.9489130434782609
590	group_584	0.364	0.623	0.243	-0.492	0.426	-0.251	-0.73	-0.0309	-0.232	0.712	-0.0383	-0.449	0.678	-1.05	0.147	0.413	MDS1		0.6143937264016879	1532	DCJNHIBD_00993	group_584	BB_J34	putative lipoprotein	S	0.8588414634146341	0.9489130434782609
813	group_795	0.127	0.00125	0.246	-1.16	1.07	-0.289	-0.306	-0.0598	0.0391	0.293	-0.0451	-0.572	0.657	-1.04	0.177	0.419			0.6090648928966209	1792	JAEJLJHM_01177	group_795	BB_N38	ErpP protein	S	0.140625	0.9489130434782609
961	group_1063	0.0515	0.559	0.254	0.87	0.776	-0.481	-0.693	-0.278	-0.497	1.0	-0.0576	0.0975	0.631	-1.01	0.152	0.428	MDS9		0.595166283380062	2032	DIFHMJPJ_01254	group_1063	BB_O28	lipoprotein	S	0.8167207792207793	0.9489130434782609
224	group_620	0.973	0.859	0.26	-0.777	7.96	0.349	-0.576	-0.211	-0.408	0.848	-0.0614	-0.182	0.659	-0.974	0.143	0.395	MDS10	bad-chisq	0.585026652029182	86	CCPCLGGI_00090	group_620	BB_0758	conserved hypothetical protein	S	0.966375	0.9489130434782609
780	group_1809	0.162	0.109	0.269	-1.51	3.22	-0.165	-0.557	-0.659	-0.0898	0.715	-0.0166	-0.0078	1.41	-1.46	0.901	0.407		high-bse	0.5702477199975919	1657	OANOCMKI_01072	group_1809	BB_I16	virulent strain-associated repetitive antigen A (VraA protein)	S	0.4302631578947368	0.9489130434782609
837	group_752	0.11	0.248	0.269	0.749	0.691	-0.513	-0.539	-0.301	-0.476	0.958	-0.0887	-0.45	0.606	-0.999	0.161	-0.0191			0.5702477199975919	1366	OJICOLNA_01115	group_752	BB_L40	ErpB8 protein	S	0.62	0.9489130434782609
452	group_59	0.546	0.9	0.27	0.433	0.396	-0.67	-0.554	-0.243	-0.221	0.658	0.00234	-0.115	0.757	-1.29	0.383	0.669	MDS3		0.5686362358410126	1257	AHLIMJDN_01180	group_59	BB_O39	ErpL protein	S	0.9732057416267943	0.9489130434782609
751	mlpJ_3	0.182	0.0441	0.27	0.575	0.526	-0.534	-0.352	-0.362	-0.404	0.854	-0.0899	-0.164	0.622	-1.01	0.15	0.476			0.5686362358410126	1591	DCJNHIBD_01293	mlpJ_3	BB_Q35	MlpJ	S	0.3421551724137931	0.9489130434782609
645	group_569	0.309	0.519	0.272	-0.446	0.41	-0.294	-0.582	-0.425	-0.237	0.832	-0.0437	-0.151	0.607	-1.0	0.0873	0.417	MDS2		0.5654310959658012	1140	CCPCLGGI_01234	group_569	BB_M38	ErpK protein	S	0.801655629139073	0.9489130434782609
1146	group_2139	0.0241	0.9	0.276	-0.878	1.31	-0.384	-0.6	-0.175	-0.356	0.794	-0.052	-0.138	0.627	-0.955	0.151	0.618	MDS10	bad-chisq	0.5590909179347823	2209	ACGAHNKG_01256	group_2139	BB_K52	putative lipoprotein	S	0.9732057416267943	0.9489130434782609
335	group_126	0.911	0.82	0.28	-0.963	0.879	0.443	-0.7	-0.264	0.104	1.04	-0.573	-0.233	0.603	-1.05	0.148	0.448	MDS4		0.5528419686577808	904	CCPCLGGI_00952	group_126	BB_K52	putative lipoprotein	S	0.9413265306122449	0.9489130434782609
997	group_1407	0.0447	0.674	0.282	1.26	1.25	-0.488	-0.647	-0.236	-0.0592	0.905	0.658	-0.155	0.623	-1.02	0.153	0.434			0.549750891680639	2039	OPFCEHCP_01204	group_1407	BB_S30	lipoprotein	S	0.8920588235294118	0.9489130434782609
909	group_1057	0.0687	0.173	0.283	0.566	0.53	-0.469	-0.578	-0.148	-0.401	0.853	-0.0747	-0.167	0.635	-1.02	0.267	0.406	MDS9		0.5482135644757098	1978	KHMPAEIP_01267	group_1057	BB_Q35	MlpJ	S	0.5343749999999999	0.9489130434782609
789	group_1021	0.155	0.0105	0.284	0.947	0.876	-0.578	-0.565	0.0924	-0.522	0.868	-0.0913	-0.123	0.224	-0.754	-0.321	0.43			0.5466816599529624	1655	OANOCMKI_01017	group_1021	BB_B19	outer surface protein C (OspC)	S	0.2625	0.9489130434782609
675	group_250	0.247	0.618	0.285	-0.532	0.503	-0.297	-0.816	-0.102	-0.343	0.88	-0.0319	-0.169	0.663	-1.07	0.067	0.14	MDS9		0.5451551399914898	1546	DCJNHIBD_01129	group_250	BB_L40	ErpB8 protein	S	0.8588414634146341	0.9489130434782609
1233	group_2765	0.0137	0.158	0.291	1.06	0.917	-0.422	-0.511	-0.227	-0.368	0.793	-0.0567	-0.137	0.624	-0.952	0.152	0.458		bad-chisq	0.5361070110140927	2861	LIBDOBIH_01249	group_2765	BB_R28	lipoprotein	S	0.5007042253521127	0.9489130434782609
1259	group_2094	0.0137	0.698	0.291	1.14	0.997	-0.424	-0.565	-0.193	-0.345	0.821	-0.0944	-0.107	0.662	-1.05	0.135	0.413	MDS8	bad-chisq	0.5361070110140927	2148	CABLLEJJ_00380	group_2094	BB_N28	lipoprotein	S	0.9130813953488371	0.9489130434782609
669	group_1581	0.268	0.479	0.317	0.878	0.906	-0.665	-0.601	0.0853	-0.239	0.85	0.506	-0.157	1.14	-1.35	0.641	0.488			0.4989407377822485	981	CCPCLGGI_01032	group_1581	BB_K52	putative lipoprotein	S	0.801655629139073	0.9820312499999999
897	group_1293	0.0722	0.484	0.322	0.735	0.742	-0.488	-0.696	-0.274	-0.376	1.04	-0.204	-0.352	0.694	-0.784	0.151	0.431			0.4921441283041691	1367	OJICOLNA_01124	group_1293	BB_Q35	MlpJ	S	0.801655629139073	0.9820312499999999
1086	group_1423	0.0275	0.859	0.326	0.702	1.29	-0.425	-0.568	-0.228	-0.405	0.847	-0.0619	-0.196	0.623	-0.951	0.151	0.396	MDS6	bad-chisq	0.48678239993206096	2132	PNJOOICL_01097	group_1423	BB_L28	lipoprotein	S	0.966375	0.9820312499999999
802	group_1034	0.141	0.0535	0.329	-0.504	0.523	-0.362	-0.466	-0.143	-0.267	0.991	-0.0776	-0.164	0.641	-1.02	0.159	0.415			0.48280410205002566	1791	JAEJLJHM_01163	group_1034	BB_F01	hypothetical protein	S	0.35742857142857143	0.9820312499999999
985	group_1325	0.0481	0.0637	0.339	0.566	0.602	-0.456	-0.579	-0.185	-0.393	0.838	-0.0743	-0.165	0.586	-0.987	0.184	0.383	MDS9		0.4698003017969178	1643	FAKOJBMH_01290	group_1325	BB_O28	lipoprotein	S	0.3873648648648649	0.9820312499999999
419	group_204	0.691	0.0529	0.339	-0.425	0.448	-0.138	-0.708	-0.195	-0.44	1.11	-0.217	-0.226	0.595	-1.22	0.374	0.428	MDS9		0.4698003017969178	1258	AHLIMJDN_01192	group_204	BB_M27	rev protein	S	0.35742857142857143	0.9820312499999999
693	mlpD	0.241	0.914	0.341	0.388	0.411	-0.524	-0.606	-0.086	-0.47	0.912	-0.0728	-0.295	0.745	-1.09	0.194	0.428	MDS9		0.4672456210075022	1164	CCPCLGGI_01262	mlpD	BB_M28	lipoprotein	S	0.9792857142857143	0.9820312499999999
1267	group_2724	0.0103	0.354	0.349	1.23	0.825	-0.421	-0.537	-0.191	-0.371	0.793	-0.0566	-0.138	0.682	-0.99	0.138	0.427		bad-chisq	0.45717457304082015	2811	JDOILFKP_01139	group_2724	BB_L28	lipoprotein	S	0.6866379310344828	0.9820312499999999
480	group_217	0.491	0.0556	0.349	0.429	0.457	-0.642	-0.702	-0.084	-0.148	0.619	-0.0216	-0.125	0.437	-0.919	0.219	0.456	MDS2		0.45717457304082015	1631	FAKOJBMH_01172	group_217	BB_J34	putative lipoprotein	S	0.35742857142857143	0.9820312499999999
351	group_130	0.863	0.19	0.352	0.523	0.575	-0.881	-0.599	-0.349	-0.326	0.857	-0.1	-0.182	0.842	-1.15	0.346	0.417	MDS9		0.453457336521869	929	CCPCLGGI_00978	group_130	BB_I36	antigen, P35, putative	S	0.5343749999999999	0.9820312499999999
788	group_986	0.155	0.935	0.352	0.618	0.674	-0.53	-0.609	-0.346	-0.558	1.08	-0.105	-0.192	0.625	-1.01	0.153	0.0204			0.453457336521869	1361	OJICOLNA_01080	group_986	BB_M38	ErpK protein	S	0.984375	0.9820312499999999
828	group_590	0.117	0.232	0.365	0.398	0.439	-0.477	-0.611	-0.165	-0.434	0.891	-0.0627	-0.182	0.546	-0.961	0.188	0.43			0.4377071355435253	1680	OANOCMKI_01217	group_590	BB_N38	ErpP protein	S	0.5865168539325843	0.9820312499999999
489	group_329	0.488	0.538	0.367	-0.339	0.378	-0.266	-0.723	-0.179	-0.38	0.805	-0.283	-0.169	0.49	-0.924	0.0827	0.396	MDS9		0.4353339357479107	1086	CCPCLGGI_01156	group_329	BB_L40	ErpB8 protein	S	0.801655629139073	0.9820312499999999
586	group_435	0.381	0.0271	0.374	0.326	0.368	-0.554	-0.482	-0.244	-0.454	0.732	-0.101	-0.133	0.545	-0.958	0.311	0.565	MDS10		0.42712839779951983	1584	DCJNHIBD_01269	group_435	BB_L40	ErpB8 protein	S	0.3286607142857143	0.9820312499999999
1134	group_1691	0.0241	0.514	0.378	1.25	1.23	-0.437	-0.616	-0.242	-0.454	0.911	-0.0664	-0.455	0.62	-0.95	0.151	0.414		bad-chisq	0.4225082001627747	1356	OJICOLNA_01056	group_1691	BB_S30	lipoprotein	S	0.801655629139073	0.9820312499999999
901	group_1823	0.0722	0.0385	0.379	1.14	1.33	-0.511	-0.408	-0.327	-0.395	0.852	-0.0827	-0.164	0.627	-1.01	0.157	-0.329			0.42136079003192767	1688	FCECMJMA_00997	group_1823	BB_B19	outer surface protein C (OspC)	S	0.3286607142857143	0.9820312499999999
497	group_783	0.474	0.0545	0.387	0.386	0.446	-0.613	-0.69	-0.0988	-0.17	0.634	-0.0421	-0.14	0.463	-0.933	0.207	0.428	MDS2		0.4122890349810886	1636	FAKOJBMH_01191	group_783	BB_J09	outer surface protein D (OspD)	S	0.35742857142857143	0.9820312499999999
230	group_127	0.969	0.809	0.389	-0.252	7.95	-0.161	-0.557	-0.201	-0.351	0.794	-0.0444	-0.131	0.625	-0.935	0.143	0.412	MDS7	bad-chisq	0.41005039867429227	919	CCPCLGGI_00968	group_127	BB_I16	virulent strain-associated repetitive antigen A (VraA protein)	S	0.936923076923077	0.9820312499999999
1255	group_1974	0.0137	0.524	0.392	-0.855	0.913	-0.392	-0.57	-0.2	-0.358	0.793	-0.0539	-0.137	0.628	-0.954	0.121	0.448	MDS10	bad-chisq	0.4067139329795427	1969	KHMPAEIP_01131	group_1974	BB_N38	ErpP protein	S	0.801655629139073	0.9820312499999999
1256	group_1975	0.0137	0.524	0.392	-0.855	0.913	-0.392	-0.57	-0.2	-0.358	0.793	-0.0539	-0.137	0.628	-0.954	0.121	0.448	MDS10	bad-chisq	0.4067139329795427	1970	KHMPAEIP_01132	group_1975	BB_L40	ErpB8 protein	S	0.801655629139073	0.9820312499999999
949	group_1333	0.055	0.428	0.401	-0.689	0.832	-0.392	-0.667	-0.169	-0.381	0.85	-0.0489	-0.168	0.646	-0.995	0.155	0.756	MDS10		0.39685562737981767	1698	FCECMJMA_01257	group_1333	BB_Q35	MlpJ	S	0.7704	0.9820312499999999
1180	group_2084	0.0206	0.0409	0.406	-1.48	0.631	-0.376	-0.491	-0.169	-0.277	0.685	-0.0445	0.145	0.63	-0.956	0.153	0.41	MDS6	bad-chisq	0.39147396642280585	2134	PNJOOICL_01183	group_2084	BB_Q35	MlpJ	S	0.3286607142857143	0.9820312499999999
671	group_1326	0.265	0.118	0.406	-0.568	0.707	-0.282	-0.619	-0.493	-0.268	0.837	-0.0537	-0.197	0.929	-1.18	0.0591	0.412	MDS2		0.39147396642280585	1669	OANOCMKI_01176	group_1326	BB_R42	ErpY protein	S	0.44999999999999996	0.9820312499999999
1286	group_1398	0.0103	0.354	0.41	1.11	0.828	-0.419	-0.55	-0.213	-0.302	0.804	-0.0335	-0.136	0.606	-1.01	0.151	0.432		bad-chisq	0.38721614328026455	2010	HIKGPOHM_01349	group_1398	BB_J36	lipoprotein, putative	S	0.6866379310344828	0.9820312499999999
1085	group_1383	0.0309	0.0677	0.416	-0.804	1.04	-0.379	-0.5	-0.181	-0.274	0.685	-0.0447	-0.315	0.636	-0.96	0.162	0.41		bad-chisq	0.3809066693732573	1942	KGAMKNHC_01104	group_1383	BB_J36	lipoprotein, putative	S	0.39057692307692304	0.9820312499999999
801	group_1018	0.137	0.939	0.417	1.09	1.38	-0.582	-0.846	-0.348	-0.178	0.0896	-0.422	-0.185	0.469	-1.49	0.148	0.437	MDS4		0.3798639450262425	1637	FAKOJBMH_01222	group_1018	BB_Q35	MlpJ	S	0.984375	0.9820312499999999
1140	group_2024	0.0241	0.152	0.419	-1.38	1.03	-0.374	-0.516	-0.196	-0.621	0.744	0.184	-0.141	0.753	-0.558	0.155	0.408		bad-chisq	0.3777859770337047	2059	BHBIAHEI_01252	group_2024	BB_Q35	MlpJ	S	0.4956521739130435	0.9820312499999999
1097	mlpC_3	0.0275	0.581	0.427	0.292	1.33	-0.414	-0.546	-0.204	-0.367	0.797	-0.0559	-0.147	0.621	-0.95	0.157	0.376	MDS10	bad-chisq	0.36957212497497616	1700	FCECMJMA_01300	mlpC_3	BB_S30	lipoprotein	S	0.8330696202531646	0.9904639175257731
1072	group_1992	0.0309	0.654	0.436	-0.655	0.852	-0.41	-0.552	-0.197	-0.353	1.02	-0.0611	-0.172	0.635	-1.02	0.155	0.425			0.36051351073141397	1998	OHACLJJN_01371	group_1992	BB_B19	outer surface protein C (OspC)	S	0.8811377245508982	1.0
865	group_1323	0.0928	0.665	0.453	0.433	0.579	-0.47	-0.641	-0.255	-0.329	0.665	-0.155	-0.175	0.594	-1.13	0.154	0.427			0.34390179798716813	1638	FAKOJBMH_01244	group_1323	BB_O40	ErpM protein	S	0.890625	1.0
150	group_541	0.983	0.345	0.463	0.667	8.02	-1.06	-0.539	-0.208	-0.361	0.798	-0.0847	-0.156	0.619	-0.949	0.167	0.41	MDS5	bad-chisq	0.33441900898204685	916	CCPCLGGI_00965	group_541	BB_K07	lipoprotein, putative	S	0.6866379310344828	1.0
833	group_1342	0.103	0.0049	0.479	-0.476	0.674	-0.383	-0.497	-0.164	-0.261	0.687	-0.0865	-0.209	0.639	-1.02	0.159	0.424	MDS9		0.3196644865854368	1743	JAEJLJHM_00901	group_1342	BB_A24	decorin-binding protein A	S	0.205125	1.0
718	group_771	0.196	0.385	0.48	0.465	0.662	-0.522	-0.422	-0.34	-0.407	0.889	-0.102	-0.119	0.632	-0.989	0.15	0.706	MDS10		0.3187587626244128	1585	DCJNHIBD_01273	group_771	BB_Q35	MlpJ	S	0.7159090909090909	1.0
582	group_133	0.378	0.922	0.487	-0.307	0.445	-0.316	-0.556	-0.345	-0.274	0.803	-0.0269	-0.0963	0.784	-1.05	0.103	0.439	MDS2		0.3124710387853657	1285	PFDKALEN_01267	group_133	BB_S41	ErpG protein	S	0.9831753554502369	1.0
1093	group_2057	0.0309	0.809	0.492	0.085	1.49	-0.407	-0.555	-0.206	-0.363	0.779	-0.0563	-0.137	0.625	-0.953	0.152	0.411	MDS9	bad-chisq	0.30803489723263966	2102	KAEBOHNC_01211	group_2057	BB_N28	lipoprotein	S	0.936923076923077	1.0
198	group_295	0.976	0.514	0.492	0.25	7.99	-0.647	-0.545	-0.201	-0.355	0.787	-0.0666	-0.157	0.628	-0.955	0.134	0.406	MDS9	bad-chisq	0.30803489723263966	933	CCPCLGGI_00983	group_295	BB_K01	lipoprotein, putative	S	0.801655629139073	1.0
1025	group_1564	0.0412	0.603	0.499	0.554	0.817	-0.454	-0.585	-0.172	-0.389	0.852	-0.0735	-0.168	0.785	-1.11	0.112	0.43			0.3018994543766101	950	CCPCLGGI_01000	group_1564	BB_M38	ErpK protein	S	0.8533018867924528	1.0
1184	group_603	0.0172	0.345	0.507	-0.711	0.908	-0.391	-0.537	-0.208	-0.362	0.766	-0.0304	-0.128	0.658	-0.932	0.174	0.411	MDS9	bad-chisq	0.294992040666664	2178	CABLLEJJ_00744	group_603	BB_H32	antigen, P35, putative	S	0.6866379310344828	1.0
488	group_203	0.488	0.538	0.507	-0.207	0.312	-0.329	-0.554	-0.265	-0.474	0.89	-0.115	-0.103	0.588	-1.0	0.204	0.453	MDS2		0.294992040666664	1151	CCPCLGGI_01245	group_203	BB_O39	ErpL protein	S	0.801655629139073	1.0
1079	group_798	0.0309	0.255	0.509	-1.06	1.59	-0.398	-0.554	-0.21	-0.631	0.804	0.167	-0.17	0.761	-0.626	0.159	0.423			0.29328221766324125	1849	OJJAJGLG_01299	group_798	BB_A24	decorin-binding protein A	S	0.6304945054945055	1.0
633	group_327	0.32	0.00843	0.515	-0.5	0.785	-0.271	-0.674	-0.29	-0.465	0.823	-0.421	-0.2	0.885	-1.2	0.412	0.797			0.28819277095880896	1681	OANOCMKI_01224	group_327	BB_Q47	ErpX protein	S	0.23709375	1.0
367	group_131	0.835	0.0788	0.534	0.313	0.507	-0.692	-0.53	-0.206	-0.539	0.8	-0.00227	-0.074	0.599	-0.993	0.172	0.421	MDS6		0.27245874297144357	1261	AHLIMJDN_01234	group_131	BB_H06	complement regulator-acquiring surface protein 2 (CRASP-2)	S	0.421875	1.0
878	group_1015	0.0825	0.582	0.552	0.36	0.608	-0.46	-0.637	-0.239	-0.365	0.68	-0.114	-0.161	0.611	-1.06	0.161	0.428	MDS4		0.2580609222708011	1607	FAKOJBMH_01032	group_1015	BB_B19	outer surface protein C (OspC)	S	0.8330696202531646	1.0
581	group_768	0.385	0.261	0.553	-0.189	0.32	-0.357	-0.591	-0.244	-0.364	0.855	-0.125	-0.219	0.741	-1.08	0.218	0.422	MDS6		0.2572748686953017	1549	DCJNHIBD_01135	group_768	BB_F01	hypothetical protein	S	0.6383152173913044	1.0
690	group_767	0.237	0.774	0.556	-0.336	0.576	-0.35	-0.721	-0.123	-0.341	0.829	-0.0452	-0.211	0.638	-1.04	0.139	0.246	MDS2		0.2549252084179425	1547	DCJNHIBD_01130	group_767	BB_N38	ErpP protein	S	0.93515625	1.0
884	group_1060	0.0756	0.626	0.557	0.429	0.732	-0.463	-0.651	-0.253	-0.407	0.627	-0.0887	-0.176	0.631	-1.02	0.154	0.428	MDS4		0.25414480482627105	1640	FAKOJBMH_01281	group_1060	BB_Q35	MlpJ	S	0.8588414634146341	1.0
811	mlpI	0.124	0.884	0.574	-0.266	0.473	-0.397	-0.555	-0.222	-0.383	0.984	-0.0255	-0.173	0.687	-0.985	0.164	0.424			0.2410881076020265	1625	FAKOJBMH_01133	mlpI	BB_N28	lipoprotein	S	0.9702439024390244	1.0
598	group_178	0.361	0.272	0.589	-0.153	0.284	-0.374	-0.611	-0.229	-0.35	0.874	-0.0941	-0.185	0.692	-1.06	0.142	0.423	MDS9		0.2298847052128984	1705	JKKDDLLD_01159	group_178	BB_C10	rev protein	S	0.6580645161290323	1.0
1144	group_2081	0.0241	0.152	0.591	-0.504	1.01	-0.389	-0.52	-0.186	-0.325	0.78	-0.0482	-0.0259	0.628	-0.955	0.153	0.41	MDS6	bad-chisq	0.22841251911874466	2130	PNJOOICL_00987	group_2081	BB_B19	outer surface protein C (OspC)	S	0.4956521739130435	1.0
628	mlpH_1	0.326	0.528	0.594	-0.218	0.411	-0.359	-0.679	-0.202	-0.329	0.848	-0.0558	-0.194	0.655	-1.03	0.0357	0.337	MDS9		0.22621355501880647	1575	DCJNHIBD_01234	mlpH_1	BB_L28	lipoprotein	S	0.801655629139073	1.0
907	group_1024	0.0687	0.372	0.615	-0.332	0.665	-0.406	-0.631	-0.198	-0.368	0.852	-0.0671	-0.166	0.629	-1.01	0.147	0.586	MDS10		0.21112488422458328	1696	FCECMJMA_01217	group_1024	BB_R42	ErpY protein	S	0.703125	1.0
1083	group_1362	0.0275	0.859	0.617	0.751	1.36	-0.425	-0.576	-0.211	-0.228	0.796	-0.183	-0.135	0.558	-1.16	0.15	0.413		bad-chisq	0.20971483596675833	1831	OJJAJGLG_01087	group_1362	BB_B19	outer surface protein C (OspC)	S	0.966375	1.0
888	group_797	0.0722	0.0372	0.623	-0.386	0.8	-0.403	-0.548	-0.198	-0.435	0.781	0.00824	-0.14	0.683	-0.873	0.157	0.424	MDS6		0.2055119533408304	1847	OJJAJGLG_01288	group_797	BB_N28	lipoprotein	S	0.3286607142857143	1.0
903	group_2014	0.0687	0.959	0.623	-0.376	0.767	-0.404	-0.542	-0.191	-0.349	1.05	-0.0557	-0.173	0.637	-1.02	0.157	0.425	MDS4		0.2055119533408304	2047	PHGMMCFE_01218	group_2014	BB_O39	ErpL protein	S	0.984375	1.0
904	group_2015	0.0687	0.959	0.623	-0.376	0.767	-0.404	-0.542	-0.191	-0.349	1.05	-0.0557	-0.173	0.637	-1.02	0.157	0.425	MDS4		0.2055119533408304	2048	PHGMMCFE_01219	group_2015	BB_O39	ErpL protein	S	0.984375	1.0
785	group_757	0.162	0.188	0.633	-0.198	0.415	-0.398	-0.596	-0.249	-0.354	0.839	-0.0794	-0.157	0.572	-0.978	0.104	0.402	MDS9		0.1985962899826449	1157	CCPCLGGI_01251	group_757	BB_Q35	MlpJ	S	0.5343749999999999	1.0
754	group_1609	0.186	0.735	0.637	-0.254	0.539	-0.383	-0.598	-0.311	-0.334	0.85	-0.0628	-0.174	0.612	-1.0	0.289	0.423	MDS7		0.19586056766464957	1045	CCPCLGGI_01112	group_1609	BB_Q35	MlpJ	S	0.9249999999999999	1.0
912	group_1371	0.0653	0.734	0.641	-0.456	0.989	-0.4	-0.57	-0.204	-0.505	0.836	-0.38	-0.171	0.64	-1.02	0.158	0.41	MDS5		0.19314197048118256	1873	KIDCBPBH_01184	group_1371	BB_Q89	hypothetical protein	S	0.9249999999999999	1.0
643	group_1270	0.309	0.155	0.648	0.37	0.819	-0.545	-0.568	0.014	-0.47	0.857	-0.0885	-0.155	0.588	-0.988	0.188	0.437	MDS2		0.18842499412940666	1251	AHLIMJDN_01172	group_1270	BB_K52	putative lipoprotein	S	0.4982142857142857	1.0
1062	group_960	0.0344	0.971	0.667	0.31	0.717	-0.44	-0.58	-0.208	-0.38	0.852	-0.0712	-0.167	0.675	-1.04	0.153	0.437			0.17587416608345102	1156	CCPCLGGI_01250	group_960	BB_N39	ErpQ protein	S	0.984375	1.0
823	group_605	0.12	0.00264	0.672	-0.42	0.998	-0.38	-0.487	-0.158	-0.227	0.651	-0.0638	-0.287	0.638	-1.02	0.158	0.423	MDS4		0.17263072694617473	1794	JAEJLJHM_01200	group_605	BB_Q35	MlpJ	S	0.1485	1.0
1094	group_1051	0.0275	0.101	0.674	-0.466	1.04	-0.388	-0.514	-0.182	-0.306	0.74	-0.0472	-0.251	0.625	-0.953	0.151	0.41		bad-chisq	0.17134010346468015	1935	KGAMKNHC_01054	group_1051	BB_B19	outer surface protein C (OspC)	S	0.421875	1.0
953	mlpI_3	0.0515	0.115	0.688	0.298	0.742	-0.445	-0.56	-0.236	-0.376	0.853	-0.0724	-0.167	0.634	-1.02	0.156	0.302	MDS10		0.16241156176448873	1701	FCECMJMA_01303	mlpI_3	BB_N28	lipoprotein	S	0.44612068965517243	1.0
972	group_1324	0.0515	0.62	0.71	0.271	0.729	-0.444	-0.616	-0.233	-0.387	0.745	-0.0783	-0.163	0.633	-1.02	0.155	0.427			0.14874165128092473	1641	FAKOJBMH_01286	group_1324	BB_S30	lipoprotein	S	0.8588414634146341	1.0
599	group_233	0.354	0.0911	0.713	-0.202	0.549	-0.359	-0.555	-0.266	-0.504	0.805	-0.103	-0.107	0.554	-0.958	0.0378	0.41	MDS6		0.14691047014813446	851	CCPCLGGI_00894	group_233	BB_A24	decorin-binding protein A	S	0.421875	1.0
731	group_434	0.192	0.488	0.72	-0.196	0.546	-0.392	-0.661	-0.173	-0.368	0.862	-0.0577	-0.168	0.638	-1.03	0.154	0.318	MDS10		0.14266750356873156	1572	DCJNHIBD_01223	group_434	BB_O39	ErpL protein	S	0.801655629139073	1.0
654	group_1316	0.289	0.439	0.725	-0.15	0.427	-0.386	-0.627	-0.184	-0.383	0.904	-0.0316	-0.173	0.63	-1.08	0.116	0.329	MDS10		0.13966199342900631	1588	DCJNHIBD_01286	group_1316	BB_N38	ErpP protein	S	0.7839285714285713	1.0
830	group_1274	0.113	0.0163	0.74	-0.227	0.68	-0.404	-0.572	-0.234	-0.336	0.816	-0.0638	-0.0681	0.545	-0.96	0.183	0.423	MDS7		0.13076828026902382	1265	AHLIMJDN_01260	group_1274	BB_Q35	MlpJ	S	0.30375	1.0
1174	group_1641	0.0206	0.229	0.744	-0.406	1.0	-0.393	-0.554	-0.227	-0.354	0.794	-0.0537	-0.137	0.548	-0.903	0.174	0.409		bad-chisq	0.1284270644541213	1144	CCPCLGGI_01238	group_1641	BB_G01	putative lipoprotein	S	0.5855113636363636	1.0
285	group_76	0.948	0.62	0.745	-0.267	0.815	-0.176	-0.603	-0.223	-0.309	0.868	-0.12	-0.167	0.666	-0.901	0.163	0.431	MDS3		0.12784372725170717	878	CCPCLGGI_00921	group_76	BB_K07	lipoprotein, putative	S	0.8588414634146341	1.0
660	group_1659	0.282	0.208	0.75	0.172	0.542	-0.478	-0.578	-0.12	-0.412	0.852	-0.0775	-0.165	0.627	-1.01	0.154	0.433	MDS2		0.12493873660829995	1198	AHLIMJDN_00869	group_1659	BB_J41	putative antigen P35	S	0.557142857142857	1.0
176	group_385	0.983	0.98	0.753	-0.305	8.01	-0.104	-0.557	-0.206	-0.349	0.788	-0.0525	-0.133	0.631	-0.934	0.152	0.412	MDS4	bad-chisq	0.12320502379929942	660	CCPCLGGI_00698	group_385	BB_0158	S2 lipoprotein	S	0.984375	1.0
726	mlpH_2	0.199	0.18	0.757	-0.15	0.485	-0.399	-0.652	-0.179	-0.371	0.851	-0.0611	-0.167	0.635	-1.03	0.157	0.445	MDS1		0.12090412049992724	1593	DCJNHIBD_01300	mlpH_2	BB_L28	lipoprotein	S	0.5343749999999999	1.0
1081	group_1069	0.0309	0.352	0.762	0.465	1.49	-0.42	-0.564	-0.209	-0.271	0.804	-0.139	-0.137	0.674	-0.786	0.151	0.4	MDS10	bad-chisq	0.1180450286603995	2123	NCIOCIBG_01191	group_1069	BB_L40	ErpB8 protein	S	0.6866379310344828	1.0
973	group_1348	0.0481	0.135	0.768	0.282	0.96	-0.444	-0.62	-0.236	-0.419	0.914	-0.0787	-0.078	0.634	-1.02	0.154	0.427			0.114638779968488	1770	JAEJLJHM_01023	group_1348	BB_B19	outer surface protein C (OspC)	S	0.4899193548387097	1.0
905	group_543	0.0722	0.812	0.769	0.381	1.27	-0.457	-0.611	-0.217	-0.251	0.874	0.22	-0.162	0.655	-1.03	0.147	0.43			0.11407366019856895	1318	KDIAGLAD_01221	group_543	BB_K01	lipoprotein, putative	S	0.936923076923077	1.0
769	group_742	0.168	0.551	0.77	0.211	0.725	-0.465	-0.586	-0.154	-0.4	0.85	-0.0767	-0.162	0.711	-1.07	0.287	0.432	MDS2		0.11350927482751812	1240	AHLIMJDN_01087	group_742	BB_B19	outer surface protein C (OspC)	S	0.8102941176470588	1.0
364	group_80	0.828	0.585	0.772	0.107	0.37	-0.518	-0.584	-0.232	-0.354	0.876	-0.0648	-0.174	0.66	-1.03	0.137	0.419	MDS9		0.11238269966426384	930	CCPCLGGI_00979	group_80	BB_I39	putative surface antigen	S	0.8330696202531646	1.0
483	group_71	0.491	0.0939	0.777	0.129	0.456	-0.493	-0.62	-0.176	-0.304	0.783	-0.0551	-0.158	0.572	-0.986	0.173	0.437	MDS2		0.10957898119908573	1632	FAKOJBMH_01173	group_71	BB_J36	lipoprotein, putative	S	0.421875	1.0
1199	mlpJ_4	0.0103	0.354	0.784	0.682	0.839	-0.414	-0.53	-0.216	-0.365	0.793	-0.0559	-0.137	0.625	-0.953	0.152	0.436		bad-chisq	0.10568393731556154	2862	LIBDOBIH_01251	mlpJ_4	BB_Q35	MlpJ	S	0.6866379310344828	1.0
587	group_116	0.378	0.279	0.785	0.154	0.564	-0.488	-0.578	-0.121	-0.415	0.844	-0.0675	-0.166	0.639	-1.02	0.162	0.438	MDS2		0.10513034325474745	901	CCPCLGGI_00948	group_116	BB_K48	immunogenic protein P37, putative	S	0.6678191489361702	1.0
977	group_1373	0.0515	0.964	0.797	0.349	1.38	-0.448	-0.607	-0.223	-0.277	0.869	0.155	-0.163	0.631	-1.02	0.155	0.429			0.09854167860388763	1875	KIDCBPBH_01201	group_1373	BB_N28	lipoprotein	S	0.984375	1.0
570	group_981	0.388	0.841	0.824	-0.171	0.767	-0.363	-0.649	-0.136	-0.301	0.777	-0.0523	-0.213	0.641	-1.02	0.148	0.436			0.08407278830288423	1330	OJICOLNA_00951	group_981	BB_Q89	hypothetical protein	S	0.9605329949238579	1.0
326	group_3113	0.918	0.04	0.825	0.138	0.628	-0.556	-0.576	-0.217	-0.365	0.828	-0.0566	-0.121	0.623	-0.989	0.164	0.425			0.08354605145007493	1207	AHLIMJDN_00946	group_3113	BB_H32	antigen, P35, putative	S	0.3286607142857143	1.0
703	group_1329	0.227	0.724	0.827	0.128	0.588	-0.459	-0.609	-0.193	-0.424	0.9	-0.0737	-0.1	0.575	-0.979	0.117	0.427	MDS6		0.08249449044745336	1682	OANOCMKI_01231	group_1329	BB_N38	ErpP protein	S	0.9249999999999999	1.0
299	group_7	0.945	0.798	0.834	0.226	1.08	-0.643	-0.576	-0.215	-0.475	0.834	0.0217	-0.168	0.635	-1.03	0.157	0.425	MDS3		0.0788339493622613	905	CCPCLGGI_00954	group_7	BB_I42	outer membrane protein	S	0.93515625	1.0
870	group_457	0.0859	0.0779	0.839	0.14	0.69	-0.442	-0.61	-0.228	-0.355	0.889	-0.095	-0.146	0.616	-1.07	0.155	0.427	MDS3		0.07623803917129975	1796	JAEJLJHM_01204	group_457	BB_O40	ErpM protein	S	0.421875	1.0
583	group_143	0.378	0.375	0.846	-0.0652	0.336	-0.405	-0.582	-0.231	-0.371	0.85	-0.0448	-0.129	0.61	-1.03	0.134	0.434	MDS6		0.07262963696097648	1272	AHLIMJDN_01287	group_143	BB_O40	ErpM protein	S	0.703125	1.0
1200	group_1490	0.0172	0.98	0.853	0.13	1.08	-0.406	-0.553	-0.205	-0.352	0.795	-0.0592	-0.137	0.627	-0.939	0.152	0.411		bad-chisq	0.06905096883247698	2878	LBKBMNHB_01025	group_1490	BB_Q35	MlpJ	S	0.984375	1.0
473	group_716	0.498	0.105	0.854	-0.0807	0.438	-0.389	-0.605	-0.196	-0.384	0.814	-0.0221	-0.181	0.593	-0.989	0.171	0.406	MDS4		0.06854212931099495	915	CCPCLGGI_00964	group_716	BB_K07	lipoprotein, putative	S	0.421875	1.0
308	group_208	0.928	0.105	0.862	-0.112	0.645	-0.325	-0.599	-0.217	-0.382	0.87	-0.078	-0.203	0.646	-1.04	0.149	0.427			0.06449273417528721	1209	AHLIMJDN_00948	group_208	BB_H37	lipoprotein, putative	S	0.421875	1.0
936	group_1081	0.0619	0.0331	0.866	-0.134	0.799	-0.421	-0.572	-0.208	-0.349	0.82	-0.0659	-0.168	0.635	-1.02	0.156	0.426	MDS9		0.06248210798265336	1798	JAEJLJHM_01224	group_1081	BB_O39	ErpL protein	S	0.3286607142857143	1.0
1247	group_1386	0.0137	0.524	0.866	-0.442	0.895	-0.397	-0.556	-0.211	-0.359	0.793	-0.0553	-0.136	0.595	-0.933	0.158	0.435	MDS10	bad-chisq	0.06248210798265336	1962	KHMPAEIP_00615	group_1386	BB_B19	outer surface protein C (OspC)	S	0.801655629139073	1.0
1055	group_1495	0.0344	0.178	0.872	0.157	0.967	-0.435	-0.601	-0.225	-0.392	0.877	-0.073	-0.14	0.634	-1.02	0.155	0.426			0.05948351506743278	1800	JAEJLJHM_01232	group_1495	BB_Q35	MlpJ	S	0.5343749999999999	1.0
550	group_315	0.423	0.139	0.873	0.0566	0.354	-0.453	-0.575	-0.232	-0.385	0.822	-0.0806	-0.168	0.626	-1.01	0.181	0.43	MDS4		0.05898575629443027	1412	JAAKCDKC_01088	group_315	BB_G01	putative lipoprotein	S	0.4956521739130435	1.0
975	group_1367	0.0515	0.964	0.895	0.134	1.02	-0.436	-0.595	-0.22	-0.339	0.858	0.00973	-0.165	0.633	-1.02	0.155	0.429			0.04817696468408802	1853	KIDCBPBH_00920	group_1367	BB_R42	ErpY protein	S	0.984375	1.0
557	group_409	0.426	0.369	0.896	0.0845	0.649	-0.465	-0.592	-0.165	-0.356	0.86	-0.0229	-0.161	0.638	-1.01	0.156	0.427	MDS6		0.047691990337874794	1126	CCPCLGGI_01215	group_409	BB_N38	ErpP protein	S	0.703125	1.0
630	group_991	0.316	0.228	0.903	-0.0491	0.403	-0.414	-0.611	-0.21	-0.368	0.848	-0.0646	-0.165	0.639	-1.03	0.132	0.423	MDS9		0.04431224968649419	1401	JAAKCDKC_01071	group_991	BB_I39	putative surface antigen	S	0.5855113636363636	1.0
343	group_1275	0.897	0.395	0.904	0.0895	0.742	-0.51	-0.584	-0.223	-0.419	0.844	-0.0262	-0.167	0.616	-1.01	0.162	0.425	MDS3		0.04383156952463668	1270	AHLIMJDN_01283	group_1275	BB_F20	BBF20	S	0.728483606557377	1.0
984	group_1031	0.0481	0.135	0.909	0.0994	0.871	-0.434	-0.599	-0.224	-0.386	0.872	-0.0682	-0.139	0.634	-1.02	0.155	0.426	MDS9		0.041436116778032536	1775	JAEJLJHM_01101	group_1031	BB_O39	ErpL protein	S	0.4899193548387097	1.0
775	group_1807	0.165	0.0355	0.914	0.0973	0.9	-0.445	-0.587	-0.185	-0.387	0.854	-0.0686	-0.163	0.595	-0.992	0.102	0.427			0.039053804266168564	1653	OANOCMKI_00895	group_1807	BB_A24	decorin-binding protein A	S	0.3286607142857143	1.0
797	group_985	0.144	0.00215	0.921	-0.0822	0.825	-0.418	-0.569	-0.203	-0.339	0.808	-0.0649	-0.156	0.636	-1.02	0.156	0.423			0.03574036980315106	1357	OJICOLNA_01068	group_985	BB_M27	rev protein	S	0.1485	1.0
685	group_714	0.254	0.785	0.925	0.0439	0.466	-0.441	-0.587	-0.196	-0.383	0.853	-0.0717	-0.165	0.644	-1.02	0.16	0.428			0.03385826726096737	892	CCPCLGGI_00938	group_714	BB_K48	immunogenic protein P37, putative	S	0.93515625	1.0
871	group_1027	0.0859	0.427	0.931	0.0437	0.508	-0.433	-0.581	-0.223	-0.375	0.853	-0.0707	-0.167	0.634	-1.02	0.156	0.433			0.031050319018657353	1730	JGDNCADE_01285	group_1027	BB_S30	lipoprotein	S	0.7704	1.0
819	mlpC	0.124	0.0501	0.94	0.0423	0.563	-0.435	-0.588	-0.206	-0.378	0.853	-0.0707	-0.166	0.62	-1.01	0.144	0.426	MDS2		0.026872146400301365	1281	PFDKALEN_01215	mlpC	BB_S30	lipoprotein	S	0.35742857142857143	1.0
535	group_1266	0.443	0.518	0.956	-0.0344	0.621	-0.414	-0.586	-0.238	-0.395	0.848	-0.077	-0.169	0.634	-1.02	0.153	0.425	MDS8		0.019542107723899943	1184	AHLIMJDN_00854	group_1266	BB_E31	putative surface protein	S	0.801655629139073	1.0
366	group_125	0.832	0.217	0.959	0.0262	0.505	-0.451	-0.581	-0.214	-0.374	0.855	-0.0608	-0.17	0.632	-1.03	0.156	0.426			0.018181392829336417	875	CCPCLGGI_00918	group_125	BB_K07	lipoprotein, putative	S	0.5744117647058824	1.0
935	group_1044	0.0619	0.882	0.96	-0.0763	1.54	-0.425	-0.586	-0.216	-0.397	0.849	-0.125	-0.168	0.635	-1.02	0.156	0.424			0.017728766960431602	1856	KIDCBPBH_00976	group_1044	BB_B19	outer surface protein C (OspC)	S	0.9702439024390244	1.0
1002	group_1896	0.0447	0.875	0.97	-0.0415	1.09	-0.428	-0.588	-0.217	-0.384	0.851	-0.093	-0.167	0.635	-1.02	0.156	0.426			0.01322826573375516	1857	KIDCBPBH_01015	group_1896	BB_K07	lipoprotein, putative	S	0.9702439024390244	1.0
968	group_2012	0.055	0.798	0.974	0.0387	1.21	-0.432	-0.592	-0.219	-0.363	0.855	-0.0451	-0.165	0.634	-1.02	0.156	0.426			0.011441043121384482	2043	OPFCEHCP_01271	group_2012	BB_N28	lipoprotein	S	0.93515625	1.0
545	group_961	0.436	0.904	0.975	0.0117	0.369	-0.435	-0.592	-0.214	-0.37	0.846	-0.0663	-0.166	0.635	-1.02	0.156	0.426	MDS4		0.010995384301463193	1165	CCPCLGGI_01263	group_961	BB_M27	rev protein	S	0.9732057416267943	1.0
838	group_1035	0.107	0.543	0.98	-0.0155	0.633	-0.428	-0.586	-0.216	-0.371	0.859	-0.069	-0.169	0.635	-1.02	0.156	0.426			0.00877392430750515	1795	JAEJLJHM_01202	group_1035	BB_O28	lipoprotein	S	0.8037828947368422	1.0
647	group_1253	0.306	0.451	0.987	0.0103	0.643	-0.433	-0.589	-0.212	-0.376	0.853	-0.0704	-0.166	0.636	-1.02	0.155	0.426	MDS2		0.005682847330363273	1098	CCPCLGGI_01180	group_1253	BB_N28	lipoprotein	S	0.7990157480314961	1.0
879	group_1048	0.0825	0.325	0.999	-0.000773	0.514	-0.429	-0.589	-0.218	-0.374	0.853	-0.0699	-0.167	0.635	-1.02	0.156	0.426			0.0004345117740176917	1902	JMMJGJBJ_01196	group_1048	BB_N38	ErpP protein	S	0.6866379310344828	1.0
1227	group_2242	0.0172	0.98	1.0	-0.0248	1.1	-0.404	-0.55	-0.203	-0.37	0.792	-0.0726	-0.137	0.625	-0.954	0.152	0.411		bad-chisq	-0.0	2311	FPDEKJLO_01235	group_2242	BB_0158	S2 lipoprotein	S	0.984375	1.0
1217	group_1602	0.0172	0.345	1.0	-0.166	0.968	-0.399	-0.553	-0.217	-0.357	0.793	-0.0542	-0.137	0.583	-0.926	0.164	0.41		bad-chisq	-0.0	1006	CCPCLGGI_01072	group_1602	BB_I16	virulent strain-associated repetitive antigen A (VraA protein)	S	0.6866379310344828	1.0
1229	group_2374	0.0172	0.98	1.0	0.108	1.1	-0.406	-0.552	-0.204	-0.358	0.794	-0.0471	-0.137	0.625	-0.953	0.152	0.411		bad-chisq	-0.0	2455	JFMEBOOE_01293	group_2374	BB_Q35	MlpJ	S	0.984375	1.0
1306	group_1677	0.0103	0.798	1.0	0.47	0.839	-0.409	-0.551	-0.198	-0.364	0.793	-0.0557	-0.137	0.643	-0.965	0.147	0.412	MDS7	bad-chisq	-0.0	1310	NEEDBMLE_01223	group_1677	BB_Q35	MlpJ	S	0.93515625	1.0
1312	group_2029	0.0103	0.798	1.0	0.115	0.828	-0.405	-0.552	-0.206	-0.359	0.794	-0.0568	-0.137	0.62	-0.947	0.153	0.411	MDS7	bad-chisq	-0.0	2064	MKCMKCOD_00886	group_2029	BB_A24	decorin-binding protein A	S	0.93515625	1.0
1214	group_1598	0.0172	0.345	1.0	-0.166	0.968	-0.399	-0.553	-0.217	-0.357	0.793	-0.0542	-0.137	0.583	-0.926	0.164	0.41		bad-chisq	-0.0	1002	CCPCLGGI_01068	group_1598	BB_Q03	outer membrane protein	S	0.6866379310344828	1.0
1296	group_1607	0.0103	0.798	1.0	0.548	0.838	-0.409	-0.55	-0.196	-0.364	0.793	-0.0556	-0.137	0.65	-0.969	0.144	0.412		bad-chisq	-0.0	1011	CCPCLGGI_01077	group_1607	BB_B19	outer surface protein C (OspC)	S	0.93515625	1.0
1257	group_2046	0.0137	0.698	1.0	-0.0112	0.999	-0.405	-0.551	-0.204	-0.363	0.793	-0.0545	-0.137	0.625	-0.954	0.152	0.411	MDS3	bad-chisq	-0.0	2093	MKCMKCOD_01215	group_2046	BB_N28	lipoprotein	S	0.9130813953488371	1.0
1266	group_2514	0.0137	0.0963	1.0	-0.944	0.6	-0.387	-0.514	-0.182	-0.309	0.727	-0.0486	0.0373	0.628	-0.955	0.153	0.41	MDS6	bad-chisq	-0.0	2607	CPDCFDBI_00896	group_2514	BB_B19	outer surface protein C (OspC)	S	0.421875	1.0
1268	group_2750	0.0137	0.524	1.0	0.713	0.916	-0.412	-0.566	-0.213	-0.386	0.824	-0.0584	-0.0885	0.625	-0.953	0.152	0.412		bad-chisq	-0.0	2843	IJCBIDCH_01205	group_2750	BB_Q35	MlpJ	S	0.801655629139073	1.0
1269	group_2843	0.0137	0.0963	1.0	-0.899	0.6	-0.388	-0.512	-0.181	-0.297	0.711	-0.048	-0.274	0.624	-0.952	0.15	0.41		bad-chisq	-0.0	2943	LCFDDLEC_00885	group_2843	BB_K50	immunogenic protein P37	S	0.421875	1.0
1274	group_1019	0.0103	0.798	1.0	-0.577	0.834	-0.398	-0.544	-0.206	-0.377	0.81	-0.036	-0.138	0.625	-0.991	0.161	0.411	MDS4	bad-chisq	-0.0	1645	FAKOJBMH_01297	group_1019	BB_H32	antigen, P35, putative	S	0.93515625	1.0
1282	group_1283	0.0103	0.15	1.0	-1.08	0.573	-0.391	-0.554	-0.231	-0.352	0.794	-0.0533	-0.136	0.534	-0.894	0.178	0.409		bad-chisq	-0.0	1306	NEEDBMLE_00925	group_1283	BB_H37	lipoprotein, putative	S	0.4956521739130435	1.0
1285	group_1389	0.0103	0.798	1.0	-0.124	0.803	-0.402	-0.548	-0.201	-0.355	0.785	-0.0544	-0.149	0.625	-0.952	0.151	0.419	MDS10	bad-chisq	-0.0	1968	KHMPAEIP_01107	group_1389	BB_Q89	hypothetical protein	S	0.93515625	1.0
1244	group_1251	0.0137	0.524	1.0	0.181	0.916	-0.405	-0.551	-0.205	-0.361	0.793	-0.055	-0.137	0.62	-0.95	0.153	0.411		bad-chisq	-0.0	1079	CCPCLGGI_01149	group_1251	BB_H32	antigen, P35, putative	S	0.801655629139073	1.0
1213	group_1597	0.0172	0.345	1.0	-0.166	0.968	-0.399	-0.553	-0.217	-0.357	0.793	-0.0542	-0.137	0.583	-0.926	0.164	0.41		bad-chisq	-0.0	1001	CCPCLGGI_01067	group_1597	BB_Q05	antigen, P35, putative	S	0.6866379310344828	1.0
45	group_3183	0.99	0.798	1.0	-0.567	8.04	0.157	-0.557	-0.207	-0.356	0.803	-0.0298	-0.126	0.625	-0.953	0.152	0.412	MDS6	bad-chisq	-0.0	847	CCPCLGGI_00890	group_3183	BB_A32	conserved hypothetical protein	S	0.93515625	1.0
1211	group_1595	0.0172	0.345	1.0	-0.166	0.968	-0.399	-0.553	-0.217	-0.357	0.793	-0.0542	-0.137	0.583	-0.926	0.164	0.41		bad-chisq	-0.0	999	CCPCLGGI_01065	group_1595	BB_E31	putative surface protein	S	0.6866379310344828	1.0
78	group_953	0.99	0.798	1.0	-0.557	8.04	0.148	-0.557	-0.207	-0.356	0.803	-0.0282	-0.126	0.625	-0.953	0.152	0.412		bad-chisq	-0.0	1015	CCPCLGGI_01081	group_953	BB_B25	conserved hypothetical protein	S	0.93515625	1.0
94	group_3085	0.986	0.524	1.0	-0.675	8.03	0.262	-0.565	-0.212	-0.382	0.82	-0.0583	-0.147	0.625	-0.952	0.151	0.412	MDS6	bad-chisq	-0.0	817	CCPCLGGI_00860	group_3085	BB_A65	lipoprotein, putative	S	0.801655629139073	1.0
249	group_448	0.966	0.536	1.0	0.314	7.92	-0.709	-0.541	-0.204	-0.438	0.779	0.0136	-0.138	0.592	-1.09	0.157	0.41		bad-chisq	-0.0	889	CCPCLGGI_00935	group_448	BB_K32	fibronectin-binding protein BBK32	S	0.801655629139073	1.0
250	group_711	0.966	0.536	1.0	-0.571	7.92	0.148	-0.571	-0.209	-0.223	0.821	-0.18	-0.133	0.693	-0.712	0.149	0.413	MDS3	bad-chisq	-0.0	882	CCPCLGGI_00927	group_711	BB_K19	putative lipoprotein	S	0.801655629139073	1.0
1323	group_2449	0.0103	0.15	1.0	-0.619	0.573	-0.392	-0.524	-0.188	-0.324	0.745	-0.0504	-0.0107	0.627	-0.954	0.152	0.411	MDS6	bad-chisq	-0.0	2541	IBPHLNAM_01025	group_2449	BB_K52	putative lipoprotein	S	0.4956521739130435	1.0
996	group_1365	0.0378	0.361	1.0	6.99	1.51	-0.668	-0.843	-0.269	1.79	1.2	-2.04	-0.109	-0.445	-4.26	0.131	0.438		high-bse	-0.0	1842	OJJAJGLG_01252	group_1365	BB_N38	ErpP protein	S	0.6942307692307692	1.0
1043	group_2036	0.0378	0.736	1.0	-1.08	1.62	-0.361	-0.498	-0.189	-0.662	0.763	0.218	-0.138	0.479	-1.47	0.157	0.409		high-bse	-0.0	2075	MKCMKCOD_01037	group_2036	BB_A64	P35 antigen	S	0.9249999999999999	1.0
1046	group_803	0.0378	0.736	1.0	-1.08	1.62	-0.361	-0.498	-0.189	-0.662	0.763	0.218	-0.138	0.479	-1.47	0.157	0.409		high-bse	-0.0	2083	MKCMKCOD_01072	group_803	BB_H32	antigen, P35, putative	S	0.9249999999999999	1.0
1049	group_1065	0.0344	0.536	1.0	-1.97	1.57	-0.336	-0.473	-0.187	-0.928	0.686	0.446	-0.143	0.354	-1.91	0.161	0.404		bad-chisq	-0.0	2066	MKCMKCOD_01027	group_1065	BB_K19	putative lipoprotein	S	0.801655629139073	1.0
1074	group_2031	0.0309	0.352	1.0	1.03	1.49	-0.436	-0.585	-0.211	-0.114	0.84	-0.276	-0.135	0.745	-0.527	0.148	0.415		bad-chisq	-0.0	2067	MKCMKCOD_01029	group_2031	BB_K19	putative lipoprotein	S	0.6866379310344828	1.0
1212	group_1596	0.0172	0.345	1.0	-0.166	0.968	-0.399	-0.553	-0.217	-0.357	0.793	-0.0542	-0.137	0.583	-0.926	0.164	0.41		bad-chisq	-0.0	1000	CCPCLGGI_01066	group_1596	BB_E31	putative surface protein	S	0.6866379310344828	1.0
1075	group_2078	0.0309	0.352	1.0	1.76	1.49	-0.457	-0.609	-0.216	0.0761	0.874	-0.449	-0.134	0.848	-0.168	0.146	0.418		bad-chisq	-0.0	2127	NCIOCIBG_01264	group_2078	BB_M28	lipoprotein	S	0.6866379310344828	1.0
1100	group_1381	0.0275	0.101	1.0	-0.261	1.05	-0.392	-0.522	-0.187	-0.315	0.733	-0.0492	-0.235	0.625	-0.953	0.151	0.411		bad-chisq	-0.0	1934	KGAMKNHC_00943	group_1381	BB_A24	decorin-binding protein A	S	0.421875	1.0
1109	group_1957	0.0275	0.101	1.0	-0.261	1.05	-0.392	-0.522	-0.187	-0.315	0.733	-0.0492	-0.235	0.625	-0.953	0.151	0.411		bad-chisq	-0.0	1944	KGAMKNHC_01106	group_1957	BB_J36	lipoprotein, putative	S	0.421875	1.0
1117	group_1968	0.0275	0.101	1.0	-0.261	1.05	-0.392	-0.522	-0.187	-0.315	0.733	-0.0492	-0.235	0.625	-0.953	0.151	0.411		bad-chisq	-0.0	1955	KGAMKNHC_01242	group_1968	BB_J09	outer surface protein D (OspD)	S	0.421875	1.0
1135	group_1890	0.0241	0.514	1.0	0.122	1.23	-0.405	-0.551	-0.204	-0.363	0.793	-0.054	-0.137	0.626	-0.951	0.152	0.411		bad-chisq	-0.0	1841	OJJAJGLG_01240	group_1890	BB_N28	lipoprotein	S	0.801655629139073	1.0
1141	group_2045	0.0241	0.9	1.0	-0.713	1.31	-0.389	-0.533	-0.2	-0.495	0.768	0.062	-0.138	0.564	-1.17	0.154	0.41	MDS3	bad-chisq	-0.0	2091	MKCMKCOD_01200	group_2045	BB_O28	lipoprotein	S	0.9732057416267943	1.0
1143	group_2073	0.0206	0.634	1.0	-0.118	1.22	-0.403	-0.549	-0.203	-0.38	0.79	-0.0386	-0.137	0.616	-0.985	0.152	0.411	MDS3	bad-chisq	-0.0	2119	NCIOCIBG_00964	group_2073	BB_B19	outer surface protein C (OspC)	S	0.8645454545454546	1.0
1179	group_1956	0.0206	0.229	1.0	0.2	1.0	-0.404	-0.547	-0.202	-0.356	0.785	-0.0541	-0.149	0.625	-0.953	0.152	0.411		bad-chisq	-0.0	1941	KGAMKNHC_01103	group_1956	BB_J36	lipoprotein, putative	S	0.5855113636363636	1.0
1192	group_1413	0.0172	0.345	1.0	-0.463	0.968	-0.395	-0.539	-0.201	-0.449	0.777	0.0252	-0.138	0.668	-0.82	0.153	0.41		bad-chisq	-0.0	2058	BHBIAHEI_01165	group_1413	BB_Q35	MlpJ	S	0.6866379310344828	1.0
1193	group_1422	0.0172	0.98	1.0	-0.483	1.09	-0.397	-0.542	-0.202	-0.43	0.781	-0.032	-0.138	0.597	-1.06	0.153	0.41		bad-chisq	-0.0	2125	NCIOCIBG_01234	group_1422	BB_N28	lipoprotein	S	0.984375	1.0
1201	group_1583	0.0172	0.345	1.0	-0.166	0.968	-0.399	-0.553	-0.217	-0.357	0.793	-0.0542	-0.137	0.583	-0.926	0.164	0.41		bad-chisq	-0.0	986	CCPCLGGI_01052	group_1583	BB_Q03	outer membrane protein	S	0.6866379310344828	1.0
1096	group_1053	0.0275	0.101	1.0	-0.261	1.05	-0.392	-0.522	-0.187	-0.315	0.733	-0.0492	-0.235	0.625	-0.953	0.151	0.411		bad-chisq	-0.0	1943	KGAMKNHC_01105	group_1053	BB_J36	lipoprotein, putative	S	0.421875	1.0
1324	group_2739	0.0103	0.354	1.0	0.692	0.839	-0.413	-0.56	-0.206	-0.295	0.806	-0.115	-0.137	0.659	-0.833	0.151	0.412		bad-chisq	-0.0	2831	BHJKPGMC_00982	group_2739	BB_B19	outer surface protein C (OspC)	S	0.6866379310344828	1.0
