# Supplementary material for: Whole genome sequencing of human Borrelia burgdorferi isolates reveals linked blocks of accessory genome elements located on plasmids and associated with human dissemination
Source: PLoS Pathog. 2023 Aug 31;19(8):e1011243. doi: 10.1371/journal.ppat.1011243 (PMC10470944; doi:10.1371/journal.ppat.1011243)
Supplement: S9 Table — (CSV) [file ppat.1011243.s009.csv]

	group	af	filter-pvalue	lrt-pvalue	beta	beta-std-err	intercept	notes	-log10 P	Unnamed: 0	ID	Group	Locus	B31_Annotation	filter-pvalue-fdr	lrt-pvalue-fdr
779	group_1807	0.161	1.26e-60	2.13e-49	8.51	2.0	-6.22		48.67162039656126	1653	OANOCMKI_00895	group_1807	BB_A24	decorin-binding protein A	8.4294e-58	1.91334e-46
793	group_1021	0.151	6.07e-62	2.86e-49	7.99	1.52	-5.13		48.543633966870956	1655	OANOCMKI_01017	group_1021	BB_B19	outer surface protein C (OspC)	8.12166e-59	1.91334e-46
803	group_1806	0.144	1.57e-58	3.0199999999999996e-45	7.09	1.52	-4.28		44.519993057042846	1652	OANOCMKI_00728	group_1806	BB_0805	polyribonucleotide nucleotidyltransferase (Polynucleotidephosphorylase) (PNPase) (Vegetative protein 15) (VEG15)	5.25165e-56	1.0101899999999998e-42
804	group_1808	0.144	1.57e-58	3.0199999999999996e-45	7.09	1.52	-4.28		44.519993057042846	1656	OANOCMKI_01044	group_1808	BB_Q67	adenine specific DNA methyltransferase	5.25165e-56	1.0101899999999998e-42
795	group_1801	0.151	1.63e-55	5.0200000000000004e-43	6.5	1.99	-4.27		42.29929628285498	1647	FAKOJBMH_01304	group_1801	BB_F0040	hypothetical protein	3.6349e-53	1.1194600000000001e-40
796	group_1811	0.151	1.63e-55	5.0200000000000004e-43	6.5	1.99	-4.27		42.29929628285498	1659	OANOCMKI_01074	group_1811	BB_I26	transporter, major facilitator family	3.6349e-53	1.1194600000000001e-40
791	group_1819	0.154	4.1999999999999994e-54	4.6299999999999994e-42	6.29	2.18	-4.27		41.334419008982046	1676	OANOCMKI_01200	group_1819	BB_Q09	borrelia family of unknown function	7.024499999999999e-52	7.743674999999999e-40
790	group_1812	0.154	4.1999999999999994e-54	4.6299999999999994e-42	6.29	2.18	-4.27		41.334419008982046	1660	OANOCMKI_01075	group_1812	BB_0852	type I restriction enzyme r protein n terminus (hsdr_n)	7.024499999999999e-52	7.743674999999999e-40
782	group_1328	0.157	9.41e-53	3.62e-41	6.12	2.35	-4.27		40.44129142946684	1673	OANOCMKI_01197	group_1328	BB_Q06	borrelia membrane protein P13	8.993271428571427e-51	3.725815384615385e-39
784	group_1809	0.157	9.41e-53	3.62e-41	6.12	2.35	-4.27		40.44129142946684	1657	OANOCMKI_01072	group_1809	BB_I16	virulent strain-associated repetitive antigen A (VraA protein)	8.993271428571427e-51	3.725815384615385e-39
785	group_1813	0.157	9.41e-53	3.62e-41	6.12	2.35	-4.27		40.44129142946684	1662	OANOCMKI_01078	group_1813	BB_G19	putative phage terminase	8.993271428571427e-51	3.725815384615385e-39
786	group_1814	0.157	9.41e-53	3.62e-41	6.12	2.35	-4.27		40.44129142946684	1663	OANOCMKI_01079	group_1814	BB_0231	hypothetical protein	8.993271428571427e-51	3.725815384615385e-39
787	group_1815	0.157	9.41e-53	3.62e-41	6.12	2.35	-4.27		40.44129142946684	1664	OANOCMKI_01080	group_1815	BB_A05	S1 antigen	8.993271428571427e-51	3.725815384615385e-39
778	group_1327	0.161	1.85e-51	2.48e-40	5.97	2.49	-4.26		39.605548319173785	1672	OANOCMKI_01196	group_1327	BB_Q05	antigen, P35, putative	1.4560588235294117e-49	2.0739e-38
776	group_1022	0.161	1.85e-51	2.48e-40	5.97	2.49	-4.26		39.605548319173785	1674	OANOCMKI_01198	group_1022	BB_Q07	putative plasmid partition protein	1.4560588235294117e-49	2.0739e-38
780	group_1810	0.161	1.85e-51	2.48e-40	5.97	2.49	-4.26		39.605548319173785	1658	OANOCMKI_01073	group_1810	BB_I34	Borrelia burgdorferi virulent strain associated lipoprotein	1.4560588235294117e-49	2.0739e-38
825	group_1820	0.12	1.61e-53	6.2699999999999996e-40	7.69	0.693	-3.4		39.20273245916928	1677	OANOCMKI_01201	group_1820	BB_H26	borrelia ORF-A superfamily	2.3935333333333333e-51	4.934858823529411e-38
767	group_444	0.174	8.91e-47	2.02e-37	5.53	2.97	-4.25		36.694648630553374	1661	OANOCMKI_01076	group_444	BB_Q67	adenine specific DNA methyltransferase	6.6231e-45	1.5015333333333335e-35
676	group_1326	0.258	3.2599999999999997e-34	8.55e-33	6.38	4.34	-6.1		32.06803388527183	1669	OANOCMKI_01176	group_1326	BB_R42	ErpY protein	1.7447519999999998e-32	6.021e-31
672	group_436	0.264	4.19e-33	4.4800000000000004e-32	6.32	4.42	-6.09		31.348721986001856	1597	DCJNHIBD_01317	group_436	BB_R41	borrelia outer surface protein E	2.0022214285714283e-31	2.9971200000000004e-30
860	group_1818	0.097	2.24e-42	2.1599999999999998e-30	6.88	0.689	-2.8		29.66554624884907	1671	OANOCMKI_01195	group_1818	BB_0646	conserved hypothetical protein	1.5774315789473683e-40	1.3762285714285713e-28
675	group_1237	0.258	2.97e-32	2.68e-30	5.23	4.36	-4.99		29.57186520597121	873	CCPCLGGI_00916	group_1237	BB_H09	type I restriction enzyme r protein n terminus (hsdr_n)	1.3702965517241378e-30	1.6299272727272727e-28
712	group_738	0.221	7.530000000000001e-35	3.78e-30	4.83	0.634	-4.34		29.422508200162774	1654	OANOCMKI_00989	group_738	BB_G23	conserved hypothetical protein	4.3804956521739135e-33	2.10735e-28
713	group_782	0.221	7.530000000000001e-35	3.78e-30	4.83	0.634	-4.34		29.422508200162774	1675	OANOCMKI_01199	group_782	BB_Q08	PF-32 protein	4.3804956521739135e-33	2.10735e-28
705	group_781	0.227	1.52e-33	2.4800000000000002e-29	4.75	0.632	-4.33		28.605548319173785	1667	OANOCMKI_01153	group_781	BB_R28	lipoprotein	7.822153846153847e-32	1.3272960000000001e-27
648	group_1270	0.301	6.97e-28	1.48e-28	5.99	4.74	-6.04		27.829738284605043	1251	AHLIMJDN_01172	group_1270	BB_K52	putative lipoprotein	2.5905166666666665e-26	7.616307692307692e-27
647	vlp7	0.304	1.8000000000000003e-27	2.89e-28	5.97	4.77	-6.03		27.539102157243452	1243	AHLIMJDN_01163	vlp7	BB_F0041	outer surface protein VlsE1	6.50918918918919e-26	1.4321555555555555e-26
697	group_1802	0.237	9.99e-32	3.5399999999999997e-28	4.63	0.629	-4.32		27.45099673797421	1649	FAKOJBMH_01310	group_1802	BB_0089	conserved hypothetical protein	4.17706875e-30	1.6332827586206894e-26
696	group_1787	0.237	9.99e-32	3.5399999999999997e-28	4.63	0.629	-4.32		27.45099673797421	1553	DCJNHIBD_01139	group_1787	BB_F14	borrelia family of unknown function	4.17706875e-30	1.6332827586206894e-26
422	group_1242	0.692	4.56e-27	5.56e-28	-5.94	0.705	-0.0861		27.254925208417944	911	CCPCLGGI_00960	group_1242	BB_Q85	conserved hypothetical protein	1.6056e-25	2.47976e-26
709	mlpJ_2	0.224	3.91e-32	1.02e-27	4.44	0.563	-4.04		26.991399828238084	1684	OANOCMKI_01285	mlpJ_2	BB_Q35	MlpJ	1.7438600000000002e-30	4.402451612903226e-26
645	group_970	0.311	1.1300000000000001e-26	1.0600000000000002e-27	5.92	4.81	-6.02		26.97469413473523	1245	AHLIMJDN_01166	group_970	BB_I22	PF-49 protein	3.876769230769231e-25	4.432125000000001e-26
751	group_1660	0.187	2.37e-33	9.570000000000001e-27	4.18	0.476	-3.52		26.019088062223158	1244	AHLIMJDN_01165	group_1660	BB_I22	PF-49 protein	1.1744666666666667e-31	3.8802000000000006e-25
356	group_130	0.866	5.61e-36	1.84e-26	-4.33	3.44	1.34		25.735182176990463	929	CCPCLGGI_00978	group_130	BB_I36	antigen, P35, putative	3.7530900000000002e-34	7.240941176470588e-25
681	soj_10	0.254	5.17e-29	2.03e-26	4.45	0.625	-4.3		25.692503962086786	1554	DCJNHIBD_01140	soj_10	BB_H28	PF-32 protein	2.0345470588235294e-27	7.7604e-25
679	group_433	0.258	1.64e-28	4.3500000000000003e-26	4.42	0.625	-4.29		25.36151074304536	1555	DCJNHIBD_01141	group_433	BB_H29	putative plasmid partition protein	6.269485714285714e-27	1.61675e-24
798	group_253	0.147	2.35e-34	1.17e-25	4.2	0.465	-3.1		24.931814138253838	1665	OANOCMKI_01120	group_253	BB_H04	conserved hypothetical protein	1.310125e-32	4.230972972972973e-24
622	group_559	0.338	8.57e-24	1.35e-25	5.73	4.98	-5.98		24.869666231504993	1224	AHLIMJDN_00977	group_559	BB_G22	conserved hypothetical protein	2.7301571428571426e-22	4.753421052631579e-24
704	group_1666	0.227	1.45e-29	1.8e-25	4.11	0.514	-3.81		24.744727494896694	1283	PFDKALEN_01265	group_1666	BB_0258	undecaprenol kinase	5.87909090909091e-28	6.175384615384615e-24
823	mlpC	0.12	2.91e-35	1.98e-25	4.39	2.28	-2.85		24.703334809738468	1281	PFDKALEN_01215	mlpC	BB_S30	lipoprotein	1.8540857142857142e-33	6.6231e-24
636	group_1658	0.318	2.5699999999999997e-24	7.1e-25	4.72	4.85	-4.91		24.148741651280925	1197	AHLIMJDN_00868	group_1658	BB_T07	outer membrane protein	8.386975609756096e-23	2.3170243902439024e-23
605	group_565	0.355	3.26e-22	2.1699999999999997e-24	5.62	5.07	-5.96		23.66354026615147	1127	CCPCLGGI_01216	group_565	BB_N39	ErpQ protein	8.723759999999999e-21	6.912999999999999e-23
630	group_1552	0.324	1.29e-23	2.31e-24	4.67	4.89	-4.9		23.636388020107855	872	CCPCLGGI_00915	group_1552	BB_H09	type I restriction enzyme r protein n terminus (hsdr_n)	4.014e-22	7.18786046511628e-23
625	group_410	0.334	1.29e-22	1.2799999999999999e-23	4.61	4.95	-4.89		22.89279003035213	1166	CCPCLGGI_01270	group_410	BB_R22	conserved hypothetical protein	3.752217391304348e-21	3.8923636363636356e-22
593	group_1241	0.368	4.72e-21	1.7799999999999998e-23	5.54	5.14	-5.94		22.749579997691107	893	CCPCLGGI_00939	group_1241	BB_K0058	hypothetical protein	1.1482472727272727e-19	5.177478260869565e-22
592	group_116	0.368	4.72e-21	1.7799999999999998e-23	5.54	5.14	-5.94		22.749579997691107	901	CCPCLGGI_00948	group_116	BB_K48	immunogenic protein P37, putative	1.1482472727272727e-19	5.177478260869565e-22
620	group_1256	0.338	2.69e-22	2.2299999999999998e-23	4.58	4.97	-4.88		22.65169513695184	1128	CCPCLGGI_01217	group_1256	BB_N41	conserved hypothetical protein	7.345346938775511e-21	6.348382978723403e-22
439	group_715	0.629	8.95e-21	2.96e-23	-5.52	0.704	-0.417		22.52870828894106	912	CCPCLGGI_00961	group_715	BB_0254	single-stranded-DNA-specific exonuclease RecJ	2.1384107142857143e-19	8.250999999999999e-22
587	group_133	0.375	1.68e-20	4.89e-23	5.5	5.17	-5.93		22.31069114087638	1285	PFDKALEN_01267	group_133	BB_S41	ErpG protein	3.809898305084746e-19	1.3085639999999999e-21
589	group_399	0.375	1.68e-20	4.89e-23	5.5	5.17	-5.93		22.31069114087638	894	CCPCLGGI_00940	group_399	BB_J31	conserved hypothetical protein	3.809898305084746e-19	1.3085639999999999e-21
613	group_1265	0.344	1.1200000000000002e-21	6.619999999999999e-23	4.54	5.01	-4.87		22.1791420105603	1183	AHLIMJDN_00853	group_1265	BB_Q85	conserved hypothetical protein	2.881846153846154e-20	1.736776470588235e-21
608	group_1656	0.351	4.45e-21	1.91e-22	4.5	5.04	-4.86		21.718966632752274	1185	AHLIMJDN_00855	group_1656	BB_Q67	adenine specific DNA methyltransferase	1.1234150943396227e-19	4.914576923076924e-21
580	group_115	0.385	1.03e-19	2.14e-22	5.44	5.21	-5.91		21.66958622665081	902	CCPCLGGI_00949	group_115	BB_K49	conserved hypothetical protein	2.222806451612903e-18	5.4024905660377356e-21
629	group_1264	0.324	4.13e-22	2.2700000000000003e-22	4.34	0.74	-4.61		21.643974142806876	1182	AHLIMJDN_00852	group_1264	BB_U01	conserved hypothetical protein	1.0835176470588235e-20	5.624555555555556e-21
618	group_192	0.341	1.49e-20	3.46e-21	4.22	0.739	-4.58		20.460923901207224	895	CCPCLGGI_00941	group_192	BB_K40	conserved hypothetical protein	3.4975789473684217e-19	8.417236363636364e-20
665	group_1659	0.274	6.519999999999999e-23	4.5000000000000004e-21	3.65	0.504	-3.75		20.346787486224656	1198	AHLIMJDN_00869	group_1659	BB_J41	putative antigen P35	1.9826727272727266e-21	1.0751785714285715e-19
567	group_740	0.408	5.08e-18	5.6300000000000005e-21	5.3	5.31	-5.87		20.249491605148652	1232	AHLIMJDN_00990	group_740	BB_G09	putative plasmid partition protein	1.0788952380952381e-16	1.3215684210526318e-19
563	group_561	0.418	2.36e-17	2.13e-20	5.25	5.34	-5.86		19.671620396561263	1234	AHLIMJDN_00992	group_561	BB_G07	borrelia family of unknown function	4.510971428571429e-16	4.7499e-19
559	group_194	0.418	2.36e-17	2.13e-20	5.25	5.34	-5.86		19.671620396561263	903	CCPCLGGI_00951	group_194	BB_K50	immunogenic protein P37	4.510971428571429e-16	4.7499e-19
448	group_168	0.582	2.36e-17	2.13e-20	-5.25	0.704	-0.605		19.671620396561263	1338	OJICOLNA_01008	group_168	BB_E09	protein p23	4.510971428571429e-16	4.7499e-19
726	group_163	0.201	1.07e-24	3.56e-20	3.4	0.415	-3.13		19.448550002027126	1095	CCPCLGGI_01176	group_163	BB_R22	conserved hypothetical protein	3.5791499999999997e-23	7.808655737704918e-19
557	soj_2	0.425	6.33e-17	5.05e-20	5.21	5.37	-5.84		19.29670862188134	1233	AHLIMJDN_00991	soj_2	BB_G08	stage 0 sporulation protein J	1.176325e-15	1.0898225806451613e-18
576	group_240	0.391	6.47e-18	6.68e-20	4.26	5.22	-4.8		19.175223537524456	1235	AHLIMJDN_00993	group_240	BB_M30	BBC01	1.352634375e-16	1.4187047619047621e-18
574	group_301	0.395	1.11e-17	1.05e-19	4.24	5.23	-4.79		18.97881070093006	1211	AHLIMJDN_00951	group_301	BB_H41	borrelia membrane protein P13	2.2502727272727273e-16	2.19515625e-18
553	group_114	0.431	1.64e-16	1.18e-19	5.18	5.39	-5.83		18.928117992693874	900	CCPCLGGI_00947	group_114	BB_K47	conserved hypothetical protein	2.9652972972972974e-15	2.428984615384615e-18
638	group_327	0.318	7.3e-20	2.13e-19	3.59	0.546	-3.91		18.671620396561263	1681	OANOCMKI_01224	group_327	BB_Q47	ErpX protein	1.6012131147540983e-18	4.31809090909091e-18
707	group_1329	0.224	7.39e-23	2.34e-19	3.3	0.419	-3.21		18.630784142589857	1682	OANOCMKI_01231	group_1329	BB_N38	ErpP protein	2.197293333333333e-21	4.6730149253731345e-18
549	group_722	0.438	4.15e-16	2.71e-19	5.14	5.41	-5.82		18.567030709125593	980	CCPCLGGI_01030	group_722	BB_U04	BBC01	7.118846153846153e-15	5.255043478260869e-18
546	group_193	0.438	4.15e-16	2.71e-19	5.14	5.41	-5.82		18.567030709125593	899	CCPCLGGI_00945	group_193	BB_K45	immunogenic protein P37	7.118846153846153e-15	5.255043478260869e-18
652	group_1253	0.298	2.28e-20	2.85e-19	3.47	0.501	-3.71		18.54515513999149	1098	CCPCLGGI_01180	group_1253	BB_N28	lipoprotein	5.0843999999999995e-19	5.447571428571428e-18
537	group_234	0.445	1.02e-15	6.14e-19	5.11	5.43	-5.81		18.211831628858832	896	CCPCLGGI_00942	group_234	BB_K41	conserved hypothetical protein	1.70595e-14	1.157087323943662e-17
536	group_965	0.448	1.58e-15	9.19e-19	5.09	5.44	-5.8		18.03668448861389	1212	AHLIMJDN_00965	group_965	BB_G34	conserved hypothetical protein	2.6099259259259258e-14	1.7078083333333335e-17
562	group_409	0.418	3.84e-16	2.2e-18	4.11	5.32	-4.75		17.657577319177793	1126	CCPCLGGI_01215	group_409	BB_N38	ErpP protein	6.7604210526315786e-15	4.032328767123287e-17
602	group_419	0.358	7.97e-18	2.24e-18	3.67	0.615	-4.14		17.649751981665837	1337	OJICOLNA_01005	group_419	BB_K35	conserved hypothetical protein	1.6405938461538461e-16	4.050162162162162e-17
431	group_294	0.639	1.43e-17	3.58e-18	-3.65	0.615	-0.491		17.446116973356126	909	CCPCLGGI_00958	group_294	BB_D01	conserved hypothetical protein	2.855731343283582e-16	6.38672e-17
462	group_400	0.538	8.61e-15	4.44e-18	-5.02	0.704	-0.753		17.35261702988538	910	CCPCLGGI_00959	group_400	BB_H04	conserved hypothetical protein	1.3879734939759035e-13	7.816736842105263e-17
758	group_1609	0.181	1.33e-22	6.06e-18	3.18	0.396	-2.88		17.217527375833715	1045	CCPCLGGI_01112	group_1609	BB_Q35	MlpJ	3.786255319148936e-21	1.0530233766233767e-16
594	group_1268	0.368	4.48e-17	9.02e-18	3.61	0.614	-4.13		17.04479346245806	1218	AHLIMJDN_00971	group_1268	BB_G28	conserved hypothetical protein	8.442591549295775e-16	1.547276923076923e-16
503	group_159	0.472	2.88e-14	1.4e-17	4.97	5.51	-5.76		16.853871964321762	813	CCPCLGGI_00856	group_159	BB_I38	putative surface antigen	4.533458823529412e-13	2.371139240506329e-16
498	group_721	0.478	6.28e-14	2.96e-17	4.94	5.53	-5.75		16.52870828894106	979	CCPCLGGI_01029	group_721	BB_D0027	hypothetical protein	9.770511627906977e-13	4.950600000000001e-16
586	group_768	0.378	2.3e-16	3.46e-17	3.55	0.614	-4.11		16.460923901207224	1549	DCJNHIBD_01135	group_768	BB_F01	hypothetical protein	4.103199999999999e-15	5.715407407407407e-16
794	group_1339	0.151	1.6700000000000001e-22	4.15e-17	3.2	0.402	-2.7		16.381951903287906	1725	DBPMLNPF_01327	group_1339	BB_N02	conserved hypothetical protein	4.655125e-21	6.771585365853659e-16
472	group_311	0.518	9.19e-14	4.28e-17	-4.93	0.704	-0.815		16.36855623098683	1336	OJICOLNA_00987	group_311	BB_T03	conserved hypothetical protein	1.3972977272727272e-12	6.899566265060241e-16
533	group_1657	0.448	2.14e-14	8.13e-17	3.95	5.41	-4.7		16.08990945440593	1188	AHLIMJDN_00858	group_1657	BB_E22	pyrazinamidase/nicotinamidase, PncA protein	3.4087142857142854e-13	1.294992857142857e-15
475	pncA	0.512	1.94e-13	8.88e-17	-4.89	0.704	-0.834		16.0515870342214	1332	OJICOLNA_00978	pncA	BB_E22	pyrazinamidase/nicotinamidase, PncA protein	2.791096774193548e-12	1.3815627906976745e-15
473	group_1011	0.512	1.94e-13	8.88e-17	-4.89	0.704	-0.834		16.0515870342214	1580	DCJNHIBD_01252	group_1011	BB_O02	conserved hypothetical protein	2.791096774193548e-12	1.3815627906976745e-15
523	group_736	0.458	7.26e-14	2.54e-16	3.9	5.44	-4.68		15.595166283380062	1186	AHLIMJDN_00856	group_736	BB_Q67	adenine specific DNA methyltransferase	1.116537931034483e-12	3.906344827586207e-15
518	group_964	0.462	1.08e-13	3.68e-16	3.89	5.45	-4.67		15.434152181326482	1195	AHLIMJDN_00866	group_964	BB_U08	SUA5 domain subfamily	1.6236404494382022e-12	5.5952727272727274e-15
512	group_555	0.465	1.6e-13	5.33e-16	3.87	5.46	-4.67		15.273272790973428	1194	AHLIMJDN_00865	group_555	BB_M33	PF-49 protein	2.3525274725274728e-12	8.01296629213483e-15
506	group_1289	0.468	2.34e-13	7.68e-16	3.85	5.47	-4.66		15.114638779968487	1327	OJICOLNA_00872	group_1289	BB_0466	ABC transporter, ATP-binding protein	3.3307659574468086e-12	1.14176e-14
464	group_1233	0.528	3.43e-13	1.1e-15	-3.84	1.22	-0.817		14.958607314841775	853	CCPCLGGI_00896	group_1233	BB_0398	lipoprotein, putative	4.830884210526316e-12	1.6173626373626372e-14
655	group_236	0.294	1.5e-16	2.42e-15	2.87	0.421	-3.23		14.616184634019568	1355	OJICOLNA_01043	group_236	BB_O18	conserved hypothetical protein	2.7493150684931506e-15	3.519521739130435e-14
471	group_558	0.525	8.43e-12	4.04e-15	4.72	5.64	-5.65		14.393618634889394	1219	AHLIMJDN_00972	group_558	BB_G27	conserved hypothetical protein	1.0161567567567567e-10	5.750553191489362e-14
500	group_562	0.475	8.43e-12	4.04e-15	-4.72	0.703	-0.936		14.393618634889394	1242	AHLIMJDN_01106	group_562	BB_H09	type I restriction enzyme r protein n terminus (hsdr_n)	1.0161567567567567e-10	5.750553191489362e-14
468	group_966	0.528	1.16e-11	5.63e-15	4.7	5.64	-5.65		14.249491605148654	1220	AHLIMJDN_00973	group_966	BB_G26	conserved hypothetical protein	1.338e-10	7.765917525773196e-14
465	dnaB_2	0.528	1.16e-11	5.63e-15	4.7	5.64	-5.65		14.249491605148654	1214	AHLIMJDN_00967	dnaB_2	BB_G32	putative replicative helicase	1.338e-10	7.765917525773196e-14
469	group_967	0.528	1.16e-11	5.63e-15	4.7	5.64	-5.65		14.249491605148654	1221	AHLIMJDN_00974	group_967	BB_G25	borrelia orf-D family	1.338e-10	7.765917525773196e-14
457	group_59	0.548	3.85e-13	6.28e-15	-3.6	0.735	-0.795		14.202040356262804	1257	AHLIMJDN_01180	group_59	BB_O39	ErpL protein	5.3659375e-12	8.574122448979593e-14
429	group_102	0.656	4.26e-15	7.23e-15	-2.92	0.462	-0.537		14.14086170270547	1511	DCJNHIBD_00857	group_102	BB_A69	putative surface protein	6.951073170731707e-14	9.771454545454544e-14
477	group_243	0.508	3.01e-12	9.14e-15	-3.74	1.21	-0.876		14.03905380426617	1335	OJICOLNA_00986	group_243	BB_U01	conserved hypothetical protein	3.910077669902913e-11	1.2108237623762376e-13
478	group_716	0.508	3.01e-12	9.14e-15	-3.74	1.21	-0.876		14.03905380426617	915	CCPCLGGI_00964	group_716	BB_K07	lipoprotein, putative	3.910077669902913e-11	1.2108237623762376e-13
515	group_753	0.465	2.16e-11	1.09e-14	-4.67	0.703	-0.962		13.962573502059376	1368	LLKONJJF_01131	group_753	BB_H04	conserved hypothetical protein	2.4084e-10	1.4298235294117646e-13
479	group_310	0.505	4.25e-12	1.29e-14	-3.72	1.21	-0.886		13.88941028970075	1333	OJICOLNA_00979	group_310	BB_I41	conserved hypothetical protein	5.314485981308411e-11	1.6757475728155343e-13
459	group_545	0.542	3.97e-11	2.07e-14	4.64	5.67	-5.62		13.684029654543082	1027	CCPCLGGI_01093	group_545	BB_0151	N-acetylglucosamine-6-phosphate deacetylase	4.3053387096774195e-10	2.6631346153846154e-13
482	group_176	0.495	1.16e-11	3.53e-14	-3.67	1.21	-0.914		13.452225294612177	1562	DCJNHIBD_01186	group_176	BB_Q24	conserved hypothetical protein	1.338e-10	4.498228571428571e-13
507	group_207	0.468	2.55e-12	3.76e-14	3.52	0.735	-4.36		13.424812155072338	1196	AHLIMJDN_00867	group_207	BB_E09	protein p23	3.446363636363636e-11	4.746113207547169e-13
456	group_142	0.548	7.18e-11	3.92e-14	4.61	5.68	-5.6		13.406713932979542	1215	AHLIMJDN_00968	group_142	BB_G31	borrelia family of unknown function	7.505343749999999e-10	4.901831775700934e-13
466	group_42	0.528	3.67e-12	5.32e-14	-3.5	0.735	-0.857		13.274088367704952	1561	DCJNHIBD_01184	group_42	BB_O15	conserved hypothetical protein	4.6766285714285715e-11	6.59088888888889e-13
455	group_414	0.555	1.28e-10	7.35e-14	4.57	5.7	-5.59		13.133712660915805	1247	AHLIMJDN_01168	group_414	BB_F26	borrelia ORF-A superfamily	1.3174153846153846e-09	9.022293577981653e-13
691	group_446	0.244	6.58e-16	7.55e-14	2.63	0.379	-2.88		13.122053048370812	1683	OANOCMKI_01246	group_446	BB_M39	conserved hypothetical protein	1.1144354430379747e-14	9.183545454545452e-13
565	group_323	0.415	5.7e-13	8.3e-14	3.01	0.541	-3.76		13.080921907623926	1612	FAKOJBMH_01088	group_323	BB_J19	borrelia ORF-A superfamily	7.862474226804125e-12	1.0004864864864864e-12
496	group_108	0.478	7.46e-12	1.06e-13	3.47	0.735	-4.34		12.97469413473523	1644	FAKOJBMH_01295	group_108	BB_J43	conserved hypothetical protein	9.24211111111111e-11	1.2663214285714286e-12
535	group_83	0.448	2.84e-12	1.35e-13	3.17	0.612	-3.99		12.869666231504993	898	CCPCLGGI_00944	group_83	BB_K45	immunogenic protein P37	3.79992e-11	1.598495575221239e-12
544	group_1240	0.438	2.26e-10	1.37e-13	-4.54	0.703	-1.03		12.863279432843592	890	CCPCLGGI_00936	group_1240	BB_K33	conserved hypothetical protein	2.273593984962406e-09	1.6079473684210527e-12
530	group_723	0.452	4.13e-12	1.92e-13	3.15	0.612	-3.98		12.71669877129645	983	CCPCLGGI_01034	group_723	BB_U01	conserved hypothetical protein	5.213150943396227e-11	2.233878260869565e-12
452	group_74	0.569	3.93e-10	2.52e-13	4.51	5.72	-5.56		12.598599459218455	1545	DCJNHIBD_01127	group_74	BB_R43	conserved hypothetical protein	3.755957142857143e-09	2.9066896551724135e-12
505	group_90	0.472	1.06e-10	3.4e-13	-3.56	1.21	-0.977		12.468521082957745	1574	DCJNHIBD_01226	group_90	BB_S41	ErpG protein	1.0994418604651163e-09	3.888205128205129e-12
488	group_71	0.492	2.91e-11	4.04e-13	3.4	0.735	-4.32		12.393618634889394	1632	FAKOJBMH_01173	group_71	BB_J36	lipoprotein, putative	3.1914590163934424e-10	4.5809491525423724e-12
450	group_557	0.575	6.74e-10	4.61e-13	4.48	5.73	-5.54		12.336299074610352	1216	AHLIMJDN_00969	group_557	BB_G30	conserved hypothetical protein	6.176794520547946e-09	5.183344537815126e-12
461	group_1280	0.538	2.57e-10	8.67e-13	3.52	5.62	-4.52		12.06198090252379	1293	LBEIHGGO_01058	group_1280	BB_G29	borrelia ORF-A superfamily	2.5284264705882353e-09	9.66705e-12
509	group_776	0.468	2.5e-11	1.06e-12	3.07	0.612	-3.95		11.97469413473523	1613	FAKOJBMH_01089	group_776	BB_J23	tetratricopeptide repeat domain protein	2.764462809917355e-10	1.1721322314049585e-11
540	group_1266	0.441	1.34e-11	1.45e-12	2.87	0.54	-3.71		11.838631997765026	1184	AHLIMJDN_00854	group_1266	BB_E31	putative surface protein	1.506655462184874e-10	1.5902459016393443e-11
442	group_1271	0.609	3.61e-12	1.94e-12	-2.65	0.46	-0.732		11.712198270069774	1253	AHLIMJDN_01174	group_1271	BB_Q21	conserved hypothetical protein	4.6444038461538465e-11	2.110341463414634e-11
499	group_413	0.475	4.97e-11	2.05e-12	3.04	0.612	-3.94		11.688246138944246	1217	AHLIMJDN_00970	group_413	BB_G29	borrelia ORF-A superfamily	5.277666666666667e-10	2.19432e-11
501	group_778	0.475	4.97e-11	2.05e-12	3.04	0.612	-3.94		11.688246138944246	1635	FAKOJBMH_01190	group_778	BB_K40	conserved hypothetical protein	5.277666666666667e-10	2.19432e-11
569	group_1290	0.405	3.18e-09	2.69e-12	-4.39	0.703	-1.11		11.570247719997592	1341	OJICOLNA_01011	group_1290	BB_T07	outer membrane protein	2.7274615384615384e-08	2.8565238095238098e-11
534	group_50	0.448	8.01e-10	2.92e-12	-3.45	1.21	-1.04		11.534617148551582	1223	AHLIMJDN_00976	group_50	BB_G23	conserved hypothetical protein	7.290734693877551e-09	3.0763464566929134e-11
438	group_242	0.629	2.9e-12	2.98e-12	-2.56	0.435	-0.693		11.525783735923746	1252	AHLIMJDN_01173	group_242	BB_E09	protein p23	3.841782178217822e-11	3.11503125e-11
527	group_326	0.452	3.99e-11	4e-12	2.82	0.54	-3.69		11.397940008672037	1633	FAKOJBMH_01188	group_326	BB_0569	conserved hypothetical protein	4.3053387096774195e-10	4.148837209302325e-11
492	group_170	0.485	1.34e-10	5.4e-12	2.99	0.612	-3.92		11.267606240177031	1362	OJICOLNA_01085	group_170	BB_Q40	PF-32 protein	1.3686412213740458e-09	5.557846153846154e-11
575	group_981	0.395	6.65e-09	6.35e-12	-4.34	0.703	-1.13		11.197226274708024	1330	OJICOLNA_00951	group_981	BB_Q89	hypothetical protein	5.5610625000000004e-08	6.485725190839695e-11
491	group_56	0.488	1.85e-10	7.43e-12	2.97	0.611	-3.91		11.129011186239424	1620	FAKOJBMH_01100	group_56	BB_F0041	outer surface protein VlsE1	1.8752272727272728e-09	7.531318181818182e-11
551	group_421	0.435	2.37e-09	9.5e-12	-3.39	1.21	-1.07		11.022276394711152	1352	OJICOLNA_01025	group_421	BB_K15	antigen, P35, putative	2.05912987012987e-08	9.557142857142856e-11
485	group_217	0.492	2.54e-10	1.02e-11	2.96	0.611	-3.91		10.991399828238082	1631	FAKOJBMH_01172	group_217	BB_J34	putative lipoprotein	2.517422222222222e-09	1.0109333333333333e-10
487	group_44	0.492	2.54e-10	1.02e-11	2.96	0.611	-3.91		10.991399828238082	1621	FAKOJBMH_01107	group_44	BB_J08	putative surface protein	2.517422222222222e-09	1.0109333333333333e-10
579	dbpA	0.388	1.07e-08	1.11e-11	-4.31	0.703	-1.14		10.954677021213342	1512	DCJNHIBD_00893	dbpA	BB_A24	decorin-binding protein A	8.676727272727273e-08	1.092044117647059e-10
432	group_416	0.639	8.3e-12	1.24e-11	-2.44	0.415	-0.693		10.906578314837764	1254	AHLIMJDN_01175	group_416	BB_0636	glucose-6-phosphate 1-dehydrogenase	1.0161567567567567e-10	1.2110364963503652e-10
441	group_564	0.615	1.36e-08	1.47e-11	4.29	5.8	-5.44		10.832682665251824	1250	AHLIMJDN_01171	group_564	BB_F23	PF49	1.08962874251497e-07	1.4252608695652175e-10
508	group_69	0.468	1.16e-09	1.74e-11	-3.21	0.735	-1.02		10.7594507517174	1269	AHLIMJDN_01277	group_69	BB_O15	conserved hypothetical protein	1.03472e-08	1.6749064748201438e-10
435	group_38	0.635	1.29e-11	1.8e-11	-2.42	0.415	-0.707		10.744727494896694	1255	AHLIMJDN_01176	group_38	BB_H09	type I restriction enzyme r protein n terminus (hsdr_n)	1.4752307692307692e-10	1.720285714285714e-10
483	group_732	0.495	8.7e-10	3.49e-11	-2.89	0.611	-0.987		10.45717457304082	1138	CCPCLGGI_01232	group_732	BB_U09	TM2 domain family	7.86527027027027e-09	3.3117872340425527e-10
628	group_75	0.328	9.83e-12	3.68e-11	2.32	0.388	-2.95		10.434152181326482	1289	PFDKALEN_01316	group_75	BB_0351	conserved hypothetical protein	1.1743339285714285e-10	3.467492957746479e-10
502	group_783	0.475	4.24e-10	3.82e-11	2.71	0.54	-3.64		10.41793663708829	1636	FAKOJBMH_01191	group_783	BB_J09	outer surface protein D (OspD)	4.023489361702128e-09	3.5742377622377624e-10
560	group_213	0.418	8.56e-09	3.97e-11	-3.31	1.21	-1.11		10.401209493236886	1477	MEJHBAGP_01021	group_213	BB_G29	borrelia ORF-A superfamily	7.026552147239264e-08	3.6887916666666665e-10
495	group_1054	0.478	5.83e-10	5.21e-11	2.69	0.54	-3.64		10.283162276700475	1617	FAKOJBMH_01097	group_1054	BB_J47	conserved hypothetical protein	5.417041666666666e-09	4.774643835616439e-10
497	group_324	0.478	5.83e-10	5.21e-11	2.69	0.54	-3.64		10.283162276700475	1618	FAKOJBMH_01098	group_324	BB_J48	conserved hypothetical protein	5.417041666666666e-09	4.774643835616439e-10
437	group_415	0.632	4.26e-08	5.8e-11	4.21	5.82	-5.4		10.236572006437063	1249	AHLIMJDN_01170	group_415	BB_F24	PF32	3.333263157894736e-07	5.279183673469388e-10
525	group_1016	0.452	3.46e-10	6.22e-11	2.56	0.492	-3.46		10.20620961530918	1615	FAKOJBMH_01091	group_1016	BB_J25	conserved hypothetical protein	3.354695652173913e-09	5.623216216216217e-10
524	soj_5	0.455	4.84e-10	8.52e-11	2.54	0.492	-3.45		10.0695604052333	1611	FAKOJBMH_01086	soj_5	BB_J17	PF-32 protein	4.560507042253521e-09	7.650845637583893e-10
433	group_563	0.639	6.62e-08	9.93e-11	4.18	5.83	-5.38		10.003050751504619	1248	AHLIMJDN_01169	group_563	BB_F25	borrelia family of unknown function	5.119976878612717e-07	8.857559999999999e-10
494	group_329	0.482	2.8e-09	1.15e-10	-2.83	0.611	-1.02		9.939302159646388	1086	CCPCLGGI_01156	group_329	BB_L40	ErpB8 protein	2.417032258064516e-08	1.0190066225165562e-09
570	group_211	0.405	2.28e-08	1.2e-10	-3.25	1.21	-1.14		9.920818753952375	1344	OJICOLNA_01015	group_211	BB_J29	conserved hypothetical protein	1.794494117647059e-07	1.0563157894736842e-09
604	group_233	0.355	1.02e-07	1.69e-10	-4.15	0.702	-1.21		9.772113295386326	851	CCPCLGGI_00894	group_233	BB_A24	decorin-binding protein A	7.754318181818181e-07	1.4779215686274511e-09
517	group_777	0.465	1.28e-09	2.16e-10	2.49	0.492	-3.43		9.665546248849068	1614	FAKOJBMH_01090	group_777	BB_J24	conserved hypothetical protein	1.1267368421052631e-08	1.8645677419354837e-09
510	group_321	0.465	1.28e-09	2.16e-10	2.49	0.492	-3.43		9.665546248849068	1595	DCJNHIBD_01313	group_321	BB_J46	conserved hypothetical protein	1.1267368421052631e-08	1.8645677419354837e-09
577	group_45	0.391	3.33e-10	2.9e-10	2.27	0.413	-3.08		9.537602002101044	1176	ELNKIJFI_01219	group_45	BB_L22	conserved hypothetical protein	3.2522189781021898e-09	2.487307692307692e-09
480	group_169	0.498	4.83e-09	4.23e-10	-2.58	0.539	-1.01		9.373659632624957	1339	OJICOLNA_01009	group_169	BB_Q05	antigen, P35, putative	4.116267515923567e-08	3.6049299363057324e-09
854	group_148	0.1	1.57e-13	5.4e-10	2.64	0.426	-2.23		9.267606240177031	1678	OANOCMKI_01204	group_148	BB_S33	BBC01	2.3340666666666667e-12	4.572911392405063e-09
667	group_303	0.274	5.31e-11	6.09e-10	2.12	0.359	-2.67		9.215382707367125	1668	OANOCMKI_01174	group_303	BB_R44	hypothetical protein	5.594314960629922e-10	5.124792452830189e-09
474	group_119	0.512	1.13e-08	9.97e-10	2.53	0.539	-3.57		9.001304841688345	1286	PFDKALEN_01277	group_119	BB_P34	BdrA	9.108072289156626e-08	8.3374125e-09
584	group_1705	0.378	1.43e-07	1.01e-09	-3.12	1.21	-1.19		8.995678626217357	1399	JAAKCDKC_01068	group_1705	BB_T02	conserved hypothetical protein	1.0809830508474576e-06	8.393664596273291e-09
561	group_245	0.418	5.76e-08	1.2e-09	-2.97	0.735	-1.15		8.920818753952375	1384	PEHDDNBE_01094	group_245	BB_0065	peptide deformylase	4.480744186046512e-07	9.911111111111111e-09
490	group_25	0.488	1.06e-08	1.69e-09	2.38	0.492	-3.39		8.772113295386326	1616	FAKOJBMH_01095	group_25	BB_J45	putative lipoprotein	8.648048780487806e-08	1.3872515337423312e-08
631	group_209	0.321	7.83e-07	2.2e-09	-3.99	0.702	-1.28		8.657577319177793	1587	DCJNHIBD_01282	group_209	BB_G34	conserved hypothetical protein	5.756340659340659e-06	1.784e-08
632	group_214	0.321	7.83e-07	2.2e-09	-3.99	0.702	-1.28		8.657577319177793	1559	DCJNHIBD_01149	group_214	BB_J23	tetratricopeptide repeat domain protein	5.756340659340659e-06	1.784e-08
547	group_328	0.438	5.51e-09	2.35e-09	2.2	0.432	-3.14		8.628932137728263	982	CCPCLGGI_01033	group_328	BB_I0044	conserved hypothetical protein	4.666063291139241e-08	1.894156626506024e-08
788	group_734	0.157	1.33e-11	2.5e-09	2.22	0.368	-2.35		8.602059991327963	1150	CCPCLGGI_01244	group_734	BB_O40	ErpM protein	1.506655462184874e-10	2.002994011976048e-08
425	group_1239	0.682	9.51e-07	2.83e-09	3.97	5.89	-5.25		8.54821356447571	887	CCPCLGGI_00932	group_1239	BB_K54	conserved hypothetical protein	6.953213114754098e-06	2.253892857142857e-08
543	group_589	0.441	7.57e-09	3.16e-09	2.19	0.432	-3.13		8.500312917381596	1619	FAKOJBMH_01099	group_589	BB_T07	outer membrane protein	6.291093167701863e-08	2.5018224852071e-08
641	group_988	0.314	1.15e-06	3.63e-09	-3.95	0.702	-1.29		8.440093374963887	1520	DCJNHIBD_00979	group_988	BB_H40	transposase, family	8.184574468085106e-06	2.8570235294117648e-08
333	group_202	0.913	1.75e-12	4.02e-09	-2.64	0.45	0.47		8.39577394691553	1149	CCPCLGGI_01243	group_202	BB_R43	conserved hypothetical protein	2.3892857142857144e-11	3.145473684210526e-08
545	group_144	0.438	8.53e-08	4.25e-09	-2.62	0.611	-1.13		8.371611069949688	1331	OJICOLNA_00967	group_144	BB_G32	putative replicative helicase	6.559275862068966e-07	3.306104651162791e-08
504	group_254	0.472	1.69e-08	4.37e-09	2.23	0.457	-3.23		8.359518563029578	1634	FAKOJBMH_01189	group_254	BB_J13	conserved hypothetical protein	1.3459642857142856e-07	3.3798034682080924e-08
423	group_712	0.692	1.68e-06	5.94e-09	3.92	5.9	-5.22		8.226213555018807	888	CCPCLGGI_00933	group_712	BB_H09	type I restriction enzyme r protein n terminus (hsdr_n)	1.1768795811518326e-05	4.5676551724137935e-08
403	group_52	0.759	3.77e-10	6.32e-09	-2.0	0.35	-0.511		8.199282921717614	1171	CCPCLGGI_01282	group_52	BB_Q31	hemolysin accessory protein	3.628964028776978e-09	4.8320914285714284e-08
444	group_746	0.609	3.58e-07	9.52e-09	2.85	0.735	-4.05		8.021363051615525	1280	PFDKALEN_01211	group_746	BB_S35	PF-32 protein	2.6611333333333332e-06	7.237363636363637e-08
649	group_167	0.301	2.44e-06	9.66e-09	-3.89	0.701	-1.31		8.015022873584506	1544	DCJNHIBD_01123	group_167	BB_R15	conserved hypothetical protein	1.6742153846153844e-05	7.302305084745763e-08
599	group_33	0.361	6.11e-09	1.07e-08	1.97	0.374	-2.8		7.97061622231479	1158	CCPCLGGI_01254	group_33	BB_R15	conserved hypothetical protein	5.141622641509434e-08	8.043033707865169e-08
615	group_552	0.344	1.15e-06	1.26e-08	-2.96	1.21	-1.26		7.8996294548824375	1139	CCPCLGGI_01233	group_552	BB_A51	conserved hypothetical protein	8.184574468085106e-06	9.41832402234637e-08
690	group_714	0.247	1.1e-09	1.39e-08	1.95	0.349	-2.5		7.856985199745905	892	CCPCLGGI_00938	group_714	BB_K48	immunogenic protein P37, putative	9.877852348993287e-09	1.0332333333333333e-07
657	group_145	0.288	5.02e-06	2.53e-08	-3.82	0.701	-1.34		7.5968794788241825	1539	DCJNHIBD_01057	group_145	BB_G22	conserved hypothetical protein	3.35838e-05	1.870243093922652e-07
764	group_1317	0.174	6.43e-10	3.21e-08	2.01	0.359	-2.33		7.493494967595128	1589	DCJNHIBD_01287	group_1317	BB_L39	ErpA8 protein	5.933337931034482e-09	2.3598791208791213e-07
590	group_647	0.375	1.04e-06	3.29e-08	-2.77	0.735	-1.24		7.482804102050026	291	CCPCLGGI_00310	group_647	BB_0546	conserved hypothetical protein	7.52172972972973e-06	2.405475409836065e-07
426	group_443	0.672	3.05e-06	4.19e-08	2.88	5.83	-4.17		7.377785977033705	1543	DCJNHIBD_01117	group_443	BB_E17	conserved hypothetical protein	2.082091836734694e-05	3.046858695652174e-07
661	group_1006	0.278	8.49e-06	5.13e-08	-3.76	0.701	-1.35		7.289882634888183	1542	DCJNHIBD_01090	group_1006	BB_K13	conserved hypothetical protein	5.568441176470589e-05	3.710237837837838e-07
596	group_971	0.368	1.57e-06	5.34e-08	-2.74	0.735	-1.25		7.272458742971444	1531	DCJNHIBD_00992	group_971	BB_0518	chaperone protein DnaK	1.1056105263157895e-05	3.8413548387096774e-07
664	group_1311	0.274	1.01e-05	6.48e-08	-3.75	0.701	-1.36		7.188424994129407	1557	DCJNHIBD_01143	group_1311	BB_0733	conserved hypothetical protein	6.592097560975609e-05	4.6364919786096256e-07
650	group_569	0.301	2.05e-08	8.23e-08	1.82	0.35	-2.56		7.08460016478773	1140	CCPCLGGI_01234	group_569	BB_M38	ErpK protein	1.6230177514792898e-07	5.857308510638298e-07
598	group_1003	0.361	2.34e-06	8.6e-08	-2.7	0.735	-1.27		7.0655015487564325	1529	DCJNHIBD_00990	group_1003	BB_J17	PF-32 protein	1.613876288659794e-05	6.088253968253969e-07
807	mlpG	0.14	1.72e-09	1.23e-07	2.04	0.375	-2.23		6.910094888560602	1168	CCPCLGGI_01273	mlpG	BB_N28	lipoprotein	1.5041568627450983e-08	8.66178947368421e-07
670	group_1001	0.264	1.68e-05	1.3e-07	-3.69	0.7	-1.38		6.886056647693163	1514	DCJNHIBD_00971	group_1001	BB_I26	transporter, major facilitator family	0.00010553239436619717	9.059375000000001e-07
671	group_1788	0.264	1.68e-05	1.3e-07	-3.69	0.7	-1.38		6.886056647693163	1556	DCJNHIBD_01142	group_1788	BB_0280	flagellar motor apparatus	0.00010553239436619717	9.059375000000001e-07
724	group_1026	0.201	7.65e-09	1.42e-07	1.86	0.35	-2.34		6.847711655616943	1726	DBPMLNPF_01331	group_1026	BB_C06	exported protein A (eppA)	6.318333333333333e-08	9.844352331606217e-07
421	group_974	0.696	1.1e-05	2.13e-07	2.76	5.86	-4.1		6.671620396561262	1287	PFDKALEN_01278	group_974	BB_R34	PF-49 protein	7.144660194174758e-05	1.469041237113402e-06
612	group_431	0.348	5.11e-06	2.19e-07	-2.64	0.735	-1.29		6.6595558851598815	1524	DCJNHIBD_00985	group_431	BB_J25	conserved hypothetical protein	3.4015820895522394e-05	1.502676923076923e-06
532	group_1005	0.448	1.35e-06	2.43e-07	-2.08	0.491	-1.17		6.614393726401688	1538	DCJNHIBD_01044	group_1005	BB_K23	borrelia ORF-A superfamily	9.557142857142858e-06	1.6588469387755102e-06
406	group_43	0.746	2.75e-05	2.58e-07	3.64	5.96	-5.03		6.58838029403677	1213	AHLIMJDN_00966	group_43	BB_G33	RepU	0.00016755135135135136	1.7523045685279188e-06
686	group_429	0.251	3.24e-05	3.23e-07	-3.62	0.7	-1.4		6.490797477668897	1513	DCJNHIBD_00967	group_429	BB_0076	signal recognition particle-docking protein FtsY	0.0001918194690265487	2.18269696969697e-06
541	group_575	0.441	2.11e-06	3.91e-07	-2.05	0.491	-1.19		6.407823242604133	1340	OJICOLNA_01010	group_575	BB_0372	glutamyl-tRNA synthetase	1.4704062500000001e-05	2.628934673366834e-06
416	group_729	0.709	2.22e-05	5.24e-07	2.69	5.87	-4.05		6.280668713016273	1102	CCPCLGGI_01186	group_729	BB_N33	PF-49 protein	0.00013688294930875577	3.5055599999999997e-06
695	group_767	0.241	5.23e-05	6.34e-07	-3.56	0.7	-1.42		6.1979107421182675	1547	DCJNHIBD_01130	group_767	BB_N38	ErpP protein	0.0002915725	4.220358208955224e-06
521	group_585	0.458	3.49e-06	9.41e-07	-1.9	0.457	-1.18		6.026410376572743	1536	DCJNHIBD_01042	group_585	BB_H28	PF-32 protein	2.3703654822335027e-05	6.232960396039604e-06
566	group_325	0.415	1.02e-06	9.82e-07	1.69	0.372	-2.7		6.00788851221305	1622	FAKOJBMH_01109	group_325	BB_E31	putative surface protein	7.417173913043479e-06	6.455034146341463e-06
701	group_990	0.234	7.15e-05	9.89e-07	-3.52	0.7	-1.43		6.004803708402821	1400	JAAKCDKC_01069	group_990	BB_T03	conserved hypothetical protein	0.0003936913580246914	6.455034146341463e-06
699	group_1784	0.234	7.15e-05	9.89e-07	-3.52	0.7	-1.43		6.004803708402821	1515	DCJNHIBD_00972	group_1784	BB_I26	transporter, major facilitator family	0.0003936913580246914	6.455034146341463e-06
415	group_408	0.719	3.68e-05	1.02e-06	2.64	5.88	-4.02		5.991399828238082	1101	CCPCLGGI_01185	group_408	BB_N32	PF-32 protein	0.00021304635193133048	6.561346153846154e-06
659	group_1316	0.281	3.68e-05	1.02e-06	-2.64	1.21	-1.38		5.991399828238082	1588	DCJNHIBD_01286	group_1316	BB_N38	ErpP protein	0.00021304635193133048	6.561346153846154e-06
414	group_1272	0.719	3.68e-05	1.02e-06	2.64	5.88	-4.02		5.991399828238082	1259	AHLIMJDN_01232	group_1272	BB_K54	conserved hypothetical protein	0.00021304635193133048	6.561346153846154e-06
702	group_304	0.231	8.35e-05	1.23e-06	-3.5	0.7	-1.43		5.910094888560602	1267	AHLIMJDN_01266	group_304	BB_L22	conserved hypothetical protein	0.0004528615384615385	7.874354066985647e-06
749	group_1263	0.187	9.36e-08	1.24e-06	1.75	0.352	-2.26		5.906578314837765	1314	CHFIPCIM_01240	group_1263	BB_A41	conserved hypothetical protein	7.156388571428572e-07	7.900571428571428e-06
531	group_766	0.452	5.4e-06	1.49e-06	-1.87	0.457	-1.2		5.826813731587726	1537	DCJNHIBD_01043	group_766	BB_H27	borrelia family of unknown function	3.576831683168317e-05	9.448436018957345e-06
449	group_21	0.579	7.57e-06	1.55e-06	1.95	0.491	-3.19		5.809668301829708	1092	CCPCLGGI_01164	group_21	BB_M30	BBC01	4.989487684729064e-05	9.78254716981132e-06
606	group_94	0.355	1.71e-05	1.72e-06	-2.23	0.612	-1.31		5.764471553092451	1411	JAAKCDKC_01085	group_94	BB_H09	type I restriction enzyme r protein n terminus (hsdr_n)	0.00010691495327102803	1.0804507042253522e-05
708	group_1621	0.224	0.000113	1.91e-06	-3.46	0.699	-1.44		5.718966632752273	1085	CCPCLGGI_01155	group_1621	BB_N41	conserved hypothetical protein	0.0005883035019455253	1.1886418604651162e-05
706	group_1007	0.224	0.000113	1.91e-06	-3.46	0.699	-1.44		5.718966632752273	1558	DCJNHIBD_01148	group_1007	BB_O15	conserved hypothetical protein	0.0005883035019455253	1.1886418604651162e-05
711	group_246	0.221	0.000132	2.38e-06	-3.44	0.699	-1.45		5.623423042943488	1560	DCJNHIBD_01165	group_246	BB_F0041	outer surface protein VlsE1	0.0006766896551724138	1.467483870967742e-05
710	mlpA	0.221	0.000132	2.38e-06	-3.44	0.699	-1.45		5.623423042943488	1583	DCJNHIBD_01268	mlpA	BB_P28	surface protein, mlp lipoprotein family	0.0006766896551724138	1.467483870967742e-05
643	group_298	0.311	3.77e-05	2.54e-06	-2.46	0.735	-1.36		5.595166283380062	1039	CCPCLGGI_01106	group_298	BB_M34	BdrK	0.00021556666666666666	1.558954128440367e-05
411	soj_8	0.736	8.36e-05	2.99e-06	2.55	5.9	-3.96		5.52432881167557	1288	PFDKALEN_01279	soj_8	BB_R33	PF-32 protein	0.0004528615384615385	1.8267671232876715e-05
646	dnaB_3	0.308	4.48e-05	3.15e-06	-2.44	0.736	-1.37		5.501689446210399	1550	DCJNHIBD_01136	dnaB_3	BB_0111	replicative DNA helicase	0.00025185882352941175	1.915772727272727e-05
617	group_770	0.344	2.96e-05	3.29e-06	-2.18	0.612	-1.33		5.482804102050026	1582	DCJNHIBD_01267	group_770	BB_M27	rev protein	0.00017680714285714285	1.9918642533936652e-05
585	group_318	0.378	2.12e-05	3.41e-06	-2.01	0.539	-1.29		5.467245621007502	1527	DCJNHIBD_00988	group_318	BB_J19	borrelia ORF-A superfamily	0.00013132222222222222	2.055216216216216e-05
756	group_1238	0.181	3.14e-07	3.46e-06	1.69	0.354	-2.22		5.460923901207224	877	CCPCLGGI_00920	group_1238	BB_H09	type I restriction enzyme r protein n terminus (hsdr_n)	2.3471061452513965e-06	2.076e-05
717	group_1833	0.214	0.000178	3.67e-06	-3.4	0.699	-1.46		5.43533393574791	1714	OFHDCNNN_01056	group_1833	BB_H09	type I restriction enzyme r protein n terminus (hsdr_n)	0.0008953533834586466	2.1824266666666664e-05
716	group_1790	0.214	0.000178	3.67e-06	-3.4	0.699	-1.46		5.43533393574791	1571	DCJNHIBD_01220	group_1790	BB_H09	type I restriction enzyme r protein n terminus (hsdr_n)	0.0008953533834586466	2.1824266666666664e-05
409	group_17	0.739	9.8e-05	3.7e-06	2.53	5.9	-3.94		5.431798275933005	1167	CCPCLGGI_01271	group_17	BB_S45	phage terminase, large subunit, pbsx family	0.0005244960000000001	2.1905309734513277e-05
552	group_424	0.435	1.53e-05	4.51e-06	-1.79	0.457	-1.24		5.345823458122039	1404	JAAKCDKC_01074	group_424	BB_P33	PF-49 protein	9.794928229665072e-05	2.65831718061674e-05
677	group_1731	0.258	0.000115	4.57e-06	-2.51	1.21	-1.42		5.34008379993015	1444	ADICCIEH_01053	group_1731	BB_K35	conserved hypothetical protein	0.0005963953488372093	2.681868421052632e-05
428	group_550	0.662	4.23e-05	5.04e-06	2.14	0.612	-3.49		5.297569463554475	1129	CCPCLGGI_01219	group_550	BB_M34	BdrK	0.00024084	2.944768558951965e-05
653	group_146	0.298	7.43e-05	5.94e-06	-2.39	0.736	-1.39		5.2262135550188065	1551	DCJNHIBD_01137	group_146	BB_D14	borrelia ORF-A superfamily	0.00040743196721311476	3.4555304347826086e-05
520	group_1310	0.458	1.62e-05	6.14e-06	-1.7	0.431	-1.22		5.211831628858833	1540	DCJNHIBD_01060	group_1310	BB_G25	borrelia orf-D family	0.00010272796208530806	3.541086206896551e-05
460	mlpI_2	0.542	1.62e-05	6.14e-06	1.7	0.431	-2.92		5.211831628858833	1046	CCPCLGGI_01113	mlpI_2	BB_N28	lipoprotein	0.00010272796208530806	3.541086206896551e-05
595	group_584	0.368	3.7e-05	6.44e-06	-1.96	0.54	-1.32		5.1911141326401875	1532	DCJNHIBD_00993	group_584	BB_J34	putative lipoprotein	0.00021304635193133048	3.6981630901287556e-05
722	group_771	0.204	0.000277	6.98e-06	-3.34	0.699	-1.47		5.156144577376839	1585	DCJNHIBD_01273	group_771	BB_Q35	MlpJ	0.0013676236162361622	3.9911282051282054e-05
832	group_590	0.114	2.74e-07	7.26e-06	1.86	0.398	-2.1		5.139063379299906	1680	OANOCMKI_01217	group_590	BB_N38	ErpP protein	2.05961797752809e-06	4.1335659574468085e-05
607	group_956	0.355	4.8e-06	7.87e-06	1.5	0.346	-2.47		5.104025267640935	1049	CCPCLGGI_01116	group_956	BB_O25	2.9-7 ORF-C	3.2436363636363634e-05	4.461889830508474e-05
597	group_583	0.365	4.43e-05	7.94e-06	-1.95	0.54	-1.32		5.100179497572904	1526	DCJNHIBD_00987	group_583	BB_J23	tetratricopeptide repeat domain protein	0.00025009873417721515	4.4825822784810124e-05
555	group_315	0.425	2.78e-05	8.55e-06	-1.74	0.457	-1.26		5.068033885271827	1412	JAAKCDKC_01088	group_315	BB_G01	putative lipoprotein	0.00016755135135135136	4.796813278008299e-05
392	group_1269	0.799	0.00032	8.64e-06	3.32	6.01	-4.8		5.063486257521107	1230	AHLIMJDN_00984	group_1269	BB_G16	conserved hypothetical protein	0.0015626277372262777	4.796813278008299e-05
394	group_549	0.799	0.00032	8.64e-06	3.32	6.01	-4.8		5.063486257521107	1108	CCPCLGGI_01194	group_549	BB_G13	conserved hypothetical protein	0.0015626277372262777	4.796813278008299e-05
393	group_30	0.799	0.00032	8.64e-06	3.32	6.01	-4.8		5.063486257521107	997	CCPCLGGI_01063	group_30	BB_0183	conserved hypothetical protein	0.0015626277372262777	4.796813278008299e-05
528	group_427	0.452	2.44e-05	9.42e-06	-1.67	0.431	-1.23		5.025949097207123	1480	MEJHBAGP_01024	group_427	BB_G27	conserved hypothetical protein	0.00014975779816513762	5.208247933884297e-05
600	group_432	0.361	5.3e-05	9.77e-06	-1.93	0.54	-1.33		5.0101054362812265	1525	DCJNHIBD_00986	group_432	BB_J24	conserved hypothetical protein	0.00029424896265560166	5.379530864197531e-05
467	group_49	0.528	1.47e-05	1.01e-05	-1.55	0.381	-1.15		4.995678626217358	1088	CCPCLGGI_01159	group_49	BB_P35	BppA protein	9.456057692307693e-05	5.5384426229508194e-05
388	group_302	0.803	0.000369	1.07e-05	3.29	6.01	-4.78		4.97061622231479	1228	AHLIMJDN_00982	group_302	BB_G18	conserved hypothetical protein	0.001744600706713781	5.681190476190476e-05
733	mlpJ_1	0.197	0.000369	1.07e-05	-3.29	0.698	-1.49		4.97061622231479	1693	FCECMJMA_01154	mlpJ_1	BB_Q35	MlpJ	0.001744600706713781	5.681190476190476e-05
389	group_55	0.803	0.000369	1.07e-05	3.29	6.01	-4.78		4.97061622231479	1222	AHLIMJDN_00975	group_55	BB_G24	conserved hypothetical protein	0.001744600706713781	5.681190476190476e-05
390	group_739	0.803	0.000369	1.07e-05	3.29	6.01	-4.78		4.97061622231479	1225	AHLIMJDN_00979	group_739	BB_G21	phage terminase, large subunit, pbsx family	0.001744600706713781	5.681190476190476e-05
387	group_239	0.803	0.000369	1.07e-05	3.29	6.01	-4.78		4.97061622231479	1227	AHLIMJDN_00981	group_239	BB_G19	putative phage terminase	0.001744600706713781	5.681190476190476e-05
639	group_948	0.318	4.99e-06	1.07e-05	1.47	0.34	-2.4		4.97061622231479	897	CCPCLGGI_00943	group_948	BB_K42	conserved hypothetical protein	3.355085427135678e-05	5.681190476190476e-05
730	mlpH_2	0.197	0.000369	1.07e-05	-3.29	0.698	-1.49		4.97061622231479	1593	DCJNHIBD_01300	mlpH_2	BB_L28	lipoprotein	0.001744600706713781	5.681190476190476e-05
391	group_968	0.803	0.000369	1.07e-05	3.29	6.01	-4.78		4.97061622231479	1231	AHLIMJDN_00985	group_968	BB_G15	conserved hypothetical protein	0.001744600706713781	5.681190476190476e-05
693	group_67	0.241	0.000249	1.29e-05	-2.42	1.2	-1.44		4.889410289700751	1608	FAKOJBMH_01053	group_67	BB_H09	type I restriction enzyme r protein n terminus (hsdr_n)	0.0012385204460966543	6.822213438735178e-05
386	group_299	0.806	0.000426	1.32e-05	3.27	6.01	-4.76		4.87942606879415	1161	CCPCLGGI_01259	group_299	BB_G12	conserved hypothetical protein	0.001972276816608997	6.8990625e-05
385	group_238	0.806	0.000426	1.32e-05	3.27	6.01	-4.76		4.87942606879415	1226	AHLIMJDN_00980	group_238	BB_G20	putative phage portal protein, HI1409 family	0.001972276816608997	6.8990625e-05
383	group_100	0.806	0.000426	1.32e-05	3.27	6.01	-4.76		4.87942606879415	1229	AHLIMJDN_00983	group_100	BB_G17	conserved hypothetical protein	0.001972276816608997	6.8990625e-05
634	group_955	0.321	0.0001	1.42e-05	-2.06	0.612	-1.37		4.847711655616943	1040	CCPCLGGI_01107	group_955	BB_C03	BBC03	0.0005247058823529412	7.359e-05
635	group_991	0.321	0.0001	1.42e-05	-2.06	0.612	-1.37		4.847711655616943	1401	JAAKCDKC_01071	group_991	BB_I39	putative surface antigen	0.0005247058823529412	7.359e-05
539	group_578	0.445	3.63e-05	1.43e-05	-1.64	0.431	-1.25		4.844663962534939	1406	JAAKCDKC_01076	group_578	BB_F25	borrelia family of unknown function	0.00021302368421052633	7.359e-05
538	group_314	0.445	3.63e-05	1.43e-05	-1.64	0.431	-1.25		4.844663962534939	1405	JAAKCDKC_01075	group_314	BB_A20	PF-32 protein	0.00021302368421052633	7.359e-05
742	group_1267	0.191	0.00049	1.63e-05	-3.25	0.698	-1.5		4.787812395596042	1192	AHLIMJDN_00863	group_1267	BB_E17	conserved hypothetical protein	0.0022529896907216495	8.356091954022988e-05
542	group_581	0.441	4.41e-05	1.76e-05	-1.63	0.431	-1.26		4.7544873321858505	1476	MEJHBAGP_01020	group_581	BB_G30	conserved hypothetical protein	0.0002500245762711864	8.988091603053436e-05
609	soj_11	0.351	8.99e-05	1.8e-05	-1.88	0.54	-1.35		4.7447274948966935	1041	CCPCLGGI_01108	soj_11	BB_L32	PF-32 protein	0.0004830771084337349	9.122727272727273e-05
430	group_566	0.649	8.99e-05	1.8e-05	1.88	0.54	-3.23		4.7447274948966935	1284	PFDKALEN_01266	group_566	BB_S42	BapA protein	0.0004830771084337349	9.122727272727273e-05
381	group_733	0.813	0.000564	2.01e-05	3.23	6.02	-4.73		4.696803942579511	1145	CCPCLGGI_01239	group_733	BB_G0036	hypothetical protein	0.0025843561643835618	0.00010148603773584906
476	group_201	0.508	3.71e-05	2.14e-05	1.52	0.394	-2.73		4.669586226650809	1125	CCPCLGGI_01214	group_201	BB_L38	BppC	0.00021304635193133048	0.00010764360902255638
516	group_762	0.465	4.57e-05	2.22e-05	-1.56	0.41	-1.24		4.653647025549361	1481	MEJHBAGP_01025	group_762	BB_G26	conserved hypothetical protein	0.00025584351464435145	0.0001112494382022472
755	mlpJ_3	0.184	0.000649	2.48e-05	-3.2	0.698	-1.51		4.605548319173784	1591	DCJNHIBD_01293	mlpJ_3	BB_Q35	MlpJ	0.0029336554054054053	0.00012381492537313432
548	group_36	0.438	2.84e-05	2.6e-05	1.44	0.362	-2.56		4.585026652029182	1059	CCPCLGGI_01126	group_36	BB_O15	conserved hypothetical protein	0.0001704	0.00012932342007434945
821	group_445	0.124	2.17e-06	2.83e-05	1.7	0.388	-2.08		4.548213564475709	1679	OANOCMKI_01216	group_445	BB_L40	ErpB8 protein	1.504383419689119e-05	0.00014024222222222224
644	group_548	0.311	1.41e-05	2.92e-05	1.4	0.338	-2.35		4.534617148551582	1050	CCPCLGGI_01117	group_548	BB_O24	hemolysin accessory protein	9.113913043478261e-05	0.00014416826568265683
760	group_330	0.181	0.000746	3.05e-05	-3.18	0.697	-1.51		4.515700160653214	1699	FCECMJMA_01282	group_330	BB_M18	conserved hypothetical protein	0.00332716	0.00014948351648351647
761	group_751	0.181	0.000746	3.05e-05	-3.18	0.697	-1.51		4.515700160653214	1360	OJICOLNA_01079	group_751	BB_M39	conserved hypothetical protein	0.00332716	0.00014948351648351647
763	group_440	0.177	0.000856	3.75e-05	-3.16	0.697	-1.52		4.425968732272281	1602	FAKOJBMH_00875	group_440	BB_S42	BapA protein	0.003805076411960133	0.00018312043795620436
419	group_1783	0.696	0.000227	3.85e-05	1.97	0.612	-3.38		4.414539270491499	1510	DCJNHIBD_00822	group_1783	BB_0395	preprotein translocase, SecE subunit	0.0011375505617977528	0.00018732000000000002
623	group_992	0.338	0.000177	3.98e-05	-1.81	0.54	-1.37		4.400116927926312	1402	JAAKCDKC_01072	group_992	BB_Q05	antigen, P35, putative	0.0008953533834586466	0.00019294347826086955
372	group_131	0.826	0.000982	4.62e-05	3.13	6.03	-4.65		4.335358024443875	1261	AHLIMJDN_01234	group_131	BB_H06	complement regulator-acquiring surface protein 2 (CRASP-2)	0.004293843137254902	0.00022077
373	group_175	0.826	0.000982	4.62e-05	3.13	6.03	-4.65		4.335358024443875	1274	AHLIMJDN_01311	group_175	BB_H02	CdsC	0.004293843137254902	0.00022077
766	group_252	0.174	0.000982	4.62e-05	-3.13	0.697	-1.52		4.335358024443875	1600	FAKOJBMH_00856	group_252	BB_G23	conserved hypothetical protein	0.004293843137254902	0.00022077
374	group_730	0.826	0.000982	4.62e-05	3.13	6.03	-4.65		4.335358024443875	1109	CCPCLGGI_01195	group_730	BB_G14	conserved hypothetical protein	0.004293843137254902	0.00022077
526	group_317	0.452	9.92e-05	4.97e-05	-1.5	0.41	-1.27		4.303643611266668	1475	MEJHBAGP_01019	group_317	BB_G31	borrelia family of unknown function	0.0005247058823529412	0.00023581063829787236
529	group_439	0.452	9.92e-05	4.97e-05	-1.5	0.41	-1.27		4.303643611266668	1535	DCJNHIBD_01041	group_439	BB_H29	putative plasmid partition protein	0.0005247058823529412	0.00023581063829787236
447	group_972	0.605	0.000147	5.27e-05	1.6	0.457	-2.93		4.278189384787454	1282	PFDKALEN_01257	group_972	BB_S27	Bbs27 protein	0.0007507099236641222	0.0002491611307420495
673	group_1307	0.261	0.000426	5.49e-05	-2.19	0.737	-1.45		4.260427655549908	1516	DCJNHIBD_00973	group_1307	BB_U11	Sua5/YciO/YrdC/YwlC family protein, putative	0.001972276816608997	0.00025864859154929576
371	group_125	0.829	0.00112	5.67e-05	3.11	6.03	-4.63		4.246416941107094	875	CCPCLGGI_00918	group_125	BB_K07	lipoprotein, putative	0.004865454545454545	0.0002652608391608392
769	group_1684	0.171	0.00112	5.67e-05	-3.11	0.697	-1.53		4.246416941107094	1326	OJICOLNA_00364	group_1684	BB_0492	ribosomal protein S8	0.004865454545454545	0.0002652608391608392
719	group_1663	0.211	1.75e-05	6.75e-05	1.41	0.346	-2.18		4.170696227168975	1273	AHLIMJDN_01293	group_1663	BB_0370	tyrosyl-tRNA synthetase	0.00010890697674418602	0.0003146864111498258
368	group_690	0.833	0.00129	6.97e-05	3.09	6.04	-4.62		4.15676722190199	673	CCPCLGGI_00711	group_690	BB_0600	IPT/TIG domain protein	0.0055321153846153845	0.0003226941176470588
367	group_164	0.833	0.00129	6.97e-05	3.09	6.04	-4.62		4.15676722190199	1	CCPCLGGI_00003	group_164	BB_0844	lipoprotein, putative	0.0055321153846153845	0.0003226941176470588
682	group_993	0.254	0.000575	8.09e-05	-2.15	0.737	-1.46		4.092051478387727	1409	JAAKCDKC_01079	group_993	BB_0420	sensory transduction histidine kinase, putative	0.0026168367346938778	0.0003719731958762887
680	group_250	0.254	0.000575	8.09e-05	-2.15	0.737	-1.46		4.092051478387727	1546	DCJNHIBD_01129	group_250	BB_L40	ErpB8 protein	0.0026168367346938778	0.0003719731958762887
656	group_132	0.291	0.000426	8.33e-05	-1.9	0.613	-1.43		4.079354998593212	1266	AHLIMJDN_01265	group_132	BB_Q30	holin, BlyA family	0.001972276816608997	0.0003816965753424658
775	group_982	0.164	0.00147	8.55e-05	-3.06	0.696	-1.53		4.068033885271827	1347	OJICOLNA_01019	group_982	BB_M33	PF-49 protein	0.006263885350318471	0.0003891122448979592
773	group_742	0.164	0.00147	8.55e-05	-3.06	0.696	-1.53		4.068033885271827	1240	AHLIMJDN_01087	group_742	BB_B19	outer surface protein C (OspC)	0.006263885350318471	0.0003891122448979592
1109	group_1817	0.0268	1.07e-06	9.21e-05	2.99	0.835	-1.9		4.035740369803151	1670	OANOCMKI_01189	group_1817	BB_0604	L-lactate permease	7.697096774193547e-06	0.0004177281355932203
685	group_425	0.251	0.000666	9.81e-05	-2.13	0.737	-1.47		4.008330992620052	1410	JAAKCDKC_01080	group_425	BB_O24	hemolysin accessory protein	0.002990295302013423	0.00044194545454545456
683	group_1012	0.251	0.000666	9.81e-05	-2.13	0.737	-1.47		4.008330992620052	1581	DCJNHIBD_01254	group_1012	BB_Q48	conserved hypothetical protein	0.002990295302013423	0.00044194545454545456
781	group_769	0.161	0.00168	0.000105	-3.04	0.696	-1.54		3.9788107009300617	1573	DCJNHIBD_01225	group_769	BB_Q35	MlpJ	0.007046520376175549	0.0004714429530201342
364	group_710	0.843	0.00192	0.000129	3.01	6.04	-4.55		3.889410289700751	876	CCPCLGGI_00919	group_710	BB_K09	conserved hypothetical protein	0.008002990654205608	0.0005753399999999999
783	ade_3	0.157	0.00192	0.000129	-3.01	0.696	-1.54		3.889410289700751	1353	OJICOLNA_01026	ade_3	BB_K17	adenine deaminase	0.008002990654205608	0.0005753399999999999
603	group_178	0.355	9.99e-05	0.000144	1.26	0.338	-2.34		3.8416375079047502	1705	JKKDDLLD_01159	group_178	BB_C10	rev protein	0.0005247058823529412	0.0006401063122923588
522	group_586	0.458	0.000256	0.000154	-1.37	0.394	-1.29		3.812479279163537	1541	DCJNHIBD_01063	group_586	BB_G28	conserved hypothetical protein	0.0012686222222222222	0.0006822913907284768
792	group_986	0.154	0.00219	0.000158	-2.98	0.696	-1.55		3.8013429130455774	1361	OJICOLNA_01080	group_986	BB_M38	ErpK protein	0.00901606153846154	0.0006977029702970297
614	group_212	0.344	0.000484	0.000164	-1.58	0.492	-1.39		3.785156151952302	1403	JAAKCDKC_01073	group_212	BB_T07	outer membrane protein	0.0022330758620689654	0.0007218157894736842
735	group_434	0.197	0.00163	0.00017	-2.15	1.2	-1.51		3.769551078621726	1572	DCJNHIBD_01223	group_434	BB_O39	ErpL protein	0.006858301886792453	0.0007433333333333334
734	group_308	0.197	0.00163	0.00017	-2.15	1.2	-1.51		3.769551078621726	1324	OJICOLNA_00001	group_308	BB_R34	PF-49 protein	0.006858301886792453	0.0007433333333333334
663	group_1002	0.274	0.000908	0.000212	-1.81	0.613	-1.46		3.6736641390712483	1519	DCJNHIBD_00976	group_1002	BB_T07	outer membrane protein	0.004022860927152317	0.0009239609120521172
556	group_34	0.425	0.000415	0.000225	-1.37	0.411	-1.33		3.6478174818886377	1408	JAAKCDKC_01078	group_34	BB_F0041	outer surface protein VlsE1	0.0019551760563380283	0.000977435064935065
651	group_748	0.301	0.000129	0.000233	1.23	0.335	-2.25		3.632644078973981	1296	LBEIHGGO_01207	group_748	BB_S37	BdrE	0.0006664169884169883	0.0010089126213592232
800	group_750	0.147	0.00285	0.000236	-2.93	0.695	-1.56		3.6270879970298933	1350	OJICOLNA_01022	group_750	BB_L30	BBC01	0.011382985074626865	0.001015331189710611
801	group_985	0.147	0.00285	0.000236	-2.93	0.695	-1.56		3.6270879970298933	1357	OJICOLNA_01068	group_985	BB_M27	rev protein	0.011382985074626865	0.001015331189710611
745	group_774	0.191	0.00214	0.000249	-2.11	1.2	-1.52		3.6038006529042637	1603	FAKOJBMH_00876	group_774	BB_C06	exported protein A (eppA)	0.008864767801857585	0.0010678269230769229
878	group_1948	0.087	3.24e-05	0.000297	1.67	0.438	-1.98		3.5272435506827877	1927	PJPNAMDE_00959	group_1948	BB_I41	conserved hypothetical protein	0.0001918194690265487	0.0012696038338658147
379	group_20	0.813	0.00245	0.0003	2.08	5.97	-3.61		3.5228787452803374	1044	CCPCLGGI_01111	group_20	BB_R29	2.9-5 36K; minus strand ORF	0.009933636363636363	0.0012702531645569619
748	group_1033	0.187	0.00245	0.0003	-2.08	1.2	-1.53		3.5228787452803374	1786	JAEJLJHM_01137	group_1033	BB_C02	borrelia family of unknown function	0.009933636363636363	0.0012702531645569619
753	group_441	0.187	0.00245	0.0003	-2.08	1.2	-1.53		3.5228787452803374	1610	FAKOJBMH_01072	group_441	BB_I06	MTA/SAH nucleosidase	0.009933636363636363	0.0012702531645569619
669	group_747	0.268	0.00122	0.000305	-1.78	0.613	-1.47		3.515700160653214	1292	LBEIHGGO_00990	group_747	BB_I15	Borrelia burgdorferi virulent strain associated lipoprotein	0.005282718446601942	0.0012873501577287064
805	group_1018	0.14	0.00369	0.000353	-2.87	0.695	-1.57		3.452225294612177	1637	FAKOJBMH_01222	group_1018	BB_Q35	MlpJ	0.014394227405247813	0.0014759812500000002
360	parA	0.86	0.00369	0.000353	2.87	6.06	-4.44		3.452225294612177	0	CCPCLGGI_00001	parA	BB_0852	type I restriction enzyme r protein n terminus (hsdr_n)	0.014394227405247813	0.0014759812500000002
806	group_1034	0.14	0.00369	0.000353	-2.87	0.695	-1.57		3.452225294612177	1791	JAEJLJHM_01163	group_1034	BB_F01	hypothetical protein	0.014394227405247813	0.0014759812500000002
754	group_216	0.184	0.0028	0.000363	-2.06	1.2	-1.53		3.4400933749638876	1601	FAKOJBMH_00857	group_216	BB_G22	conserved hypothetical protein	0.01125045045045045	0.0015130654205607475
810	group_1286	0.137	0.00419	0.000431	-2.85	0.694	-1.57		3.3655227298392685	1325	OJICOLNA_00004	group_1286	BB_H09	type I restriction enzyme r protein n terminus (hsdr_n)	0.0161098275862069	0.0017853808049535604
811	group_1356	0.137	0.00419	0.000431	-2.85	0.694	-1.57		3.3655227298392685	1801	JAEJLJHM_01235	group_1356	BB_F23	PF49	0.0161098275862069	0.0017853808049535604
674	group_1581	0.261	0.00162	0.000436	-1.74	0.614	-1.48		3.360513510731414	981	CCPCLGGI_01032	group_1581	BB_K52	putative lipoprotein	0.006858301886792453	0.0017949784615384618
410	group_958	0.739	0.00162	0.000436	1.74	0.614	-3.22		3.360513510731414	1130	CCPCLGGI_01220	group_958	BB_M33	PF-49 protein	0.006858301886792453	0.0017949784615384618
369	group_80	0.833	0.000157	0.000525	-1.31	0.364	-0.754		3.279840696594043	930	CCPCLGGI_00979	group_80	BB_I39	putative surface antigen	0.0007987300380228136	0.002143240121580547
762	group_1303	0.177	0.00365	0.000526	-2.01	1.2	-1.54		3.279014255846261	1455	GGLKJIEH_01061	group_1303	BB_0002	glycosyl hydrolase family 3 N domain protein	0.014363823529411766	0.002143240121580547
358	group_741	0.866	0.00476	0.000527	2.82	6.06	-4.39		3.2781893847874533	1238	AHLIMJDN_00999	group_741	BB_G01	putative lipoprotein	0.01809340909090909	0.002143240121580547
813	group_1320	0.134	0.00476	0.000527	-2.82	0.694	-1.58		3.2781893847874533	1609	FAKOJBMH_01055	group_1320	BB_I06	MTA/SAH nucleosidase	0.01809340909090909	0.002143240121580547
923	group_1837	0.0669	7.57e-05	0.000673	1.74	0.484	-1.94		3.171984935776023	1718	OFHDCNNN_01221	group_1837	BB_O28	lipoprotein	0.00041341469387755103	0.0027287090909090908
370	rpsH	0.829	0.00475	0.000762	1.96	5.98	-3.52		3.1180450286603993	340	CCPCLGGI_00362	rpsH	BB_0492	ribosomal protein S8	0.01809340909090909	0.003080229607250755
816	group_110	0.127	0.00613	0.000784	-2.76	0.693	-1.59		3.1056839373155616	1642	FAKOJBMH_01289	group_110	BB_Q29	conserved hypothetical protein	0.022910446927374303	0.003159614457831325
359	group_40	0.86	0.000239	0.000854	-1.33	0.381	-0.693		3.068542129310995	1053	CCPCLGGI_01120	group_40	BB_Q28	conserved hypothetical protein	0.0011932164179104478	0.0034313873873873875
642	group_1010	0.311	0.00219	0.000943	-1.41	0.493	-1.45		3.0254883072626715	1577	DCJNHIBD_01248	group_1010	BB_O40	ErpM protein	0.00901606153846154	0.0037776467065868263
822	group_973	0.124	0.00695	0.000956	-2.73	0.693	-1.59		3.0195421077239	1837	OJJAJGLG_01199	group_973	BB_O34	BdrM	0.025759279778393353	0.0038182925373134325
802	group_120	0.144	0.000358	0.00115	1.29	0.379	-2.02		2.939302159646388	1843	OJJAJGLG_01254	group_120	BB_S15	conserved hypothetical protein	0.0017355217391304344	0.004579464285714286
827	group_605	0.12	0.00787	0.00117	-2.69	0.693	-1.6		2.9318141382538383	1794	JAEJLJHM_01200	group_605	BB_Q35	MlpJ	0.028849479452054797	0.004645281899109793
519	ywlC_2	0.458	0.00127	0.00121	1.09	0.348	-2.36		2.91721462968355	1566	DCJNHIBD_01193	ywlC_2	BB_U11	Sua5/YciO/YrdC/YwlC family protein, putative	0.005481483870967742	0.004789881656804733
666	group_249	0.274	0.00316	0.00123	-1.48	0.542	-1.49		2.910094888560602	1518	DCJNHIBD_00975	group_249	BB_Q31	hemolysin accessory protein	0.012509112426035501	0.0048546902654867255
404	group_86	0.759	0.00373	0.00124	1.62	0.614	-3.14		2.906578314837765	1055	CCPCLGGI_01122	group_86	BB_L19	conserved hypothetical protein	0.014507965116279069	0.004879764705882353
777	group_1292	0.161	0.00701	0.00132	-1.89	1.19	-1.57		2.87942606879415	1348	OJICOLNA_01020	group_1292	BB_M32	PF-32 protein	0.025909889502762427	0.005179354838709678
789	group_757	0.157	0.00797	0.00158	-1.86	1.19	-1.57		2.8013429130455774	1157	CCPCLGGI_01251	group_757	BB_Q35	MlpJ	0.02913622950819672	0.006181403508771929
581	group_147	0.385	0.00275	0.00172	-1.18	0.411	-1.41		2.7644715530924513	1590	DCJNHIBD_01292	group_147	BB_L22	conserved hypothetical protein	0.011082831325301204	0.00669
668	group_1308	0.268	0.00415	0.00172	-1.45	0.542	-1.5		2.7644715530924513	1517	DCJNHIBD_00974	group_1308	BB_0705	ribonuclease III	0.016048265895953758	0.00669
831	group_256	0.114	0.0101	0.00173	-2.63	0.692	-1.6		2.7619538968712045	1903	JMMJGJBJ_01280	group_256	BB_Q22	conserved hypothetical protein	0.03575079365079365	0.00669
830	group_1322	0.114	0.0101	0.00173	-2.63	0.692	-1.6		2.7619538968712045	1627	FAKOJBMH_01162	group_1322	BB_G32	putative replicative helicase	0.03575079365079365	0.00669
627	group_579	0.328	0.0034	0.00178	-1.27	0.458	-1.46		2.749579997691106	1407	JAAKCDKC_01077	group_579	BB_P30	BBC01	0.013419469026548671	0.006863515850144092
729	ospC	0.197	0.00613	0.00179	-1.8	0.739	-1.55		2.7471469690201067	1534	DCJNHIBD_01020	ospC	BB_B19	outer surface protein C (OspC)	0.022910446927374303	0.006882241379310345
1297	mlpD_3	0.01	2.78e-05	0.00184	3.76	0.573	-1.82		2.7351821769904636	2216	GAFEJMFM_01288	mlpD_3	BB_S30	lipoprotein	0.00016755135135135136	0.0070340571428571435
1315	group_1844	0.01	2.78e-05	0.00184	3.76	0.573	-1.82		2.7351821769904636	1728	DBPMLNPF_01357	group_1844	BB_0775	flagellar hook-basal body complex protein	0.00016755135135135136	0.0070340571428571435
401	group_764	0.769	0.00557	0.00205	1.56	0.615	-3.09		2.688246138944246	1521	DCJNHIBD_00982	group_764	BB_J28	conserved hypothetical protein	0.020993408450704226	0.007814529914529916
834	group_1274	0.11	0.0114	0.00211	-2.6	0.691	-1.61		2.6757175447023074	1265	AHLIMJDN_01260	group_1274	BB_Q35	MlpJ	0.039721875000000004	0.007997677053824362
348	group_1275	0.89	0.0114	0.00211	2.6	6.08	-4.2		2.6757175447023074	1270	AHLIMJDN_01283	group_1275	BB_F20	BBF20	0.039721875000000004	0.007997677053824362
363	group_77	0.849	0.0103	0.00225	1.81	5.99	-3.39		2.6478174818886377	1260	AHLIMJDN_01233	group_77	BB_H09	type I restriction enzyme r protein n terminus (hsdr_n)	0.03636253298153034	0.008504237288135593
583	group_987	0.381	0.00193	0.00226	1.01	0.334	-2.23		2.6458915608525992	1363	OJICOLNA_01086	group_987	BB_P33	PF-49 protein	0.008019689440993788	0.008517971830985915
283	group_29	0.95	0.000338	0.00228	-1.76	0.547	-0.134		2.642065152999546	965	CCPCLGGI_01015	group_29	BB_R13	conserved hypothetical protein	0.0016445236363636362	0.008569213483146067
408	group_105	0.739	0.00543	0.00237	1.41	0.542	-2.92		2.625251653989896	1155	CCPCLGGI_01249	group_105	BB_L41	conserved hypothetical protein	0.0205235593220339	0.008882521008403362
399	group_551	0.773	0.00636	0.00241	1.54	0.615	-3.08		2.6179829574251317	1131	CCPCLGGI_01221	group_551	BB_S35	PF-32 protein	0.02370384401114206	0.009007206703910614
836	group_1023	0.107	0.0129	0.00257	-2.56	0.691	-1.61		2.5900668766687054	1692	FCECMJMA_01106	group_1023	BB_P30	BBC01	0.04414373401534527	0.009525373961218836
837	group_1342	0.107	0.0129	0.00257	-2.56	0.691	-1.61		2.5900668766687054	1743	JAEJLJHM_00901	group_1342	BB_A24	decorin-binding protein A	0.04414373401534527	0.009525373961218836
838	group_1792	0.107	0.0129	0.00257	-2.56	0.691	-1.61		2.5900668766687054	1598	FAKOJBMH_00725	group_1792	BB_0125	conserved hypothetical protein	0.04414373401534527	0.009525373961218836
797	group_1014	0.147	0.0116	0.00269	-1.78	1.19	-1.59		2.570247719997592	1606	FAKOJBMH_01001	group_1014	BB_T03	conserved hypothetical protein	0.04010542635658915	0.009915206611570249
799	group_594	0.147	0.0116	0.00269	-1.78	1.19	-1.59		2.570247719997592	1802	JAEJLJHM_01236	group_594	BB_F24	PF32	0.04010542635658915	0.009915206611570249
398	group_765	0.776	0.00724	0.00284	1.52	0.615	-3.06		2.5466816599529625	1522	DCJNHIBD_00983	group_765	BB_J27	efflux ABC transporter, permease protein	0.026612967032967033	0.010410739726027398
397	group_174	0.776	0.00724	0.00284	1.52	0.615	-3.06		2.5466816599529625	1530	DCJNHIBD_00991	group_174	BB_J16	putative plasmid partition protein	0.026612967032967033	0.010410739726027398
378	group_1150	0.813	0.00902	0.00298	1.73	0.74	-3.3		2.5257837359237447	398	CCPCLGGI_00425	group_1150	BB_0053	uracil-DNA glycosylase	0.03235592493297587	0.010894098360655738
616	soj_9	0.344	0.00238	0.00302	0.983	0.332	-2.17		2.5199930570428495	1586	DCJNHIBD_01276	soj_9	BB_U05	PF-32 protein	0.009738348623853211	0.01101024523160763
849	group_756	0.104	0.0146	0.00313	-2.52	0.691	-1.62		2.5044556624535517	1388	ODCIKDNL_00918	group_756	BB_H04	conserved hypothetical protein	0.048594029850746276	0.01116784
843	group_1358	0.104	0.0146	0.00313	-2.52	0.691	-1.62		2.5044556624535517	1824	OJJAJGLG_00976	group_1358	BB_E17	conserved hypothetical protein	0.048594029850746276	0.01116784
842	group_1035	0.104	0.0146	0.00313	-2.52	0.691	-1.62		2.5044556624535517	1795	JAEJLJHM_01202	group_1035	BB_O28	lipoprotein	0.048594029850746276	0.01116784
346	group_926	0.896	0.0146	0.00313	2.52	6.08	-4.14		2.5044556624535517	690	CCPCLGGI_00728	group_926	BB_0125	conserved hypothetical protein	0.048594029850746276	0.01116784
844	group_1793	0.104	0.0146	0.00313	-2.52	0.691	-1.62		2.5044556624535517	1599	FAKOJBMH_00726	group_1793	BB_0124	conserved hypothetical protein	0.048594029850746276	0.01116784
845	group_1797	0.104	0.0146	0.00313	-2.52	0.691	-1.62		2.5044556624535517	1628	FAKOJBMH_01163	group_1797	BB_G31	borrelia family of unknown function	0.048594029850746276	0.01116784
846	group_1798	0.104	0.0146	0.00313	-2.52	0.691	-1.62		2.5044556624535517	1629	FAKOJBMH_01166	group_1798	BB_G29	borrelia ORF-A superfamily	0.048594029850746276	0.01116784
847	group_1849	0.104	0.0146	0.00313	-2.52	0.691	-1.62		2.5044556624535517	1738	LIGOPDEN_01298	group_1849	BB_Q30	holin, BlyA family	0.048594029850746276	0.01116784
640	group_215	0.314	0.00588	0.00333	-1.21	0.459	-1.48		2.4775557664936803	1578	DCJNHIBD_01249	group_215	BB_0142	outer membrane efflux protein	0.02209955056179775	0.011849840425531914
610	group_1312	0.348	0.00288	0.00358	0.965	0.331	-2.17		2.4461169733561254	1563	DCJNHIBD_01190	group_1312	BB_U07	BBC01	0.011468571428571429	0.012705676392572944
851	group_1037	0.1	0.0165	0.00381	-2.49	0.69	-1.62		2.4190750243243806	1822	OJJAJGLG_00966	group_1037	BB_Q85	conserved hypothetical protein	0.05424324324324324	0.013380000000000001
852	group_1285	0.1	0.0165	0.00381	-2.49	0.69	-1.62		2.4190750243243806	1879	KIDCBPBH_01227	group_1285	BB_L22	conserved hypothetical protein	0.05424324324324324	0.013380000000000001
850	group_1025	0.1	0.0165	0.00381	-2.49	0.69	-1.62		2.4190750243243806	1697	FCECMJMA_01235	group_1025	BB_Q15	conserved hypothetical protein	0.05424324324324324	0.013380000000000001
856	group_1883	0.1	0.0165	0.00381	-2.49	0.69	-1.62		2.4190750243243806	1823	OJJAJGLG_00969	group_1883	BB_0052	tRNA/rRNA methyltransferase	0.05424324324324324	0.013380000000000001
684	group_171	0.251	0.00805	0.00382	-1.35	0.543	-1.53		2.417936637088291	1372	PEHDDNBE_01040	group_171	BB_C01	BBC01	0.02918943089430894	0.013380000000000001
396	ytrE	0.783	0.00937	0.00392	1.48	0.616	-3.03		2.406713932979543	1523	DCJNHIBD_00984	ytrE	BB_J26	ABC transporter, ATP-binding protein	0.033343244680851064	0.013658749999999999
714	group_576	0.217	0.00937	0.00392	-1.48	0.616	-1.55		2.406713932979543	1345	OJICOLNA_01017	group_576	BB_G29	borrelia ORF-A superfamily	0.033343244680851064	0.013658749999999999
759	group_1791	0.181	0.0116	0.00416	-1.68	0.74	-1.58		2.3809066693732572	1579	DCJNHIBD_01250	group_1791	BB_E09	protein p23	0.04010542635658915	0.014457350649350649
395	group_200	0.786	0.00255	0.00442	-1.02	0.349	-1.02		2.354577730650908	1096	CCPCLGGI_01177	group_200	BB_Q32	2.9-6 ORF-C	0.01030785498489426	0.015321139896373057
689	group_58	0.247	0.00916	0.00446	-1.33	0.543	-1.53		2.350665141287858	1093	CCPCLGGI_01169	group_58	BB_L15	conserved hypothetical protein	0.03277026737967914	0.015419844961240312
340	group_126	0.903	0.0186	0.00463	2.45	6.09	-4.08		2.3344190089820467	904	CCPCLGGI_00952	group_126	BB_K52	putative lipoprotein	0.06025859564164648	0.01584383631713555
341	group_210	0.903	0.0186	0.00463	2.45	6.09	-4.08		2.3344190089820467	1237	AHLIMJDN_00998	group_210	BB_G02	adenine specific DNA methyltransferase	0.06025859564164648	0.01584383631713555
413	group_138	0.722	0.00854	0.00463	1.23	0.494	-2.75		2.3344190089820467	908	CCPCLGGI_00957	group_138	BB_G34	conserved hypothetical protein	0.03079924528301887	0.01584383631713555
859	group_1786	0.097	0.0186	0.00463	-2.45	0.689	-1.63		2.3344190089820467	1552	DCJNHIBD_01138	group_1786	BB_H26	borrelia ORF-A superfamily	0.06025859564164648	0.01584383631713555
427	group_61	0.669	0.00866	0.0056	1.09	0.432	-2.58		2.2518119729937998	1066	CCPCLGGI_01136	group_61	BB_M05	lyme disease proteins of unknown function	0.031148064516129028	0.01910460759493671
865	group_1835	0.0936	0.021	0.00564	-2.41	0.689	-1.63		2.248720896016658	1716	OFHDCNNN_01067	group_1835	BB_Q08	PF-32 protein	0.06722009569377992	0.01910460759493671
867	group_567	0.0936	0.021	0.00564	-2.41	0.689	-1.63		2.248720896016658	1793	JAEJLJHM_01198	group_567	BB_N34	BdrQ	0.06722009569377992	0.01910460759493671
864	group_150	0.0936	0.021	0.00564	-2.41	0.689	-1.63		2.248720896016658	1799	JAEJLJHM_01226	group_150	BB_Q29	conserved hypothetical protein	0.06722009569377992	0.01910460759493671
698	mlpD	0.237	0.00377	0.00585	0.97	0.343	-2.05		2.2328441339178196	1164	CCPCLGGI_01262	mlpD	BB_M28	lipoprotein	0.014621043478260869	0.01976590909090909
354	group_1208	0.87	0.0216	0.00644	1.64	6.01	-3.25		2.191114132640188	691	CCPCLGGI_00729	group_1208	BB_0124	conserved hypothetical protein	0.0686479809976247	0.021650050251256284
355	group_412	0.87	0.0216	0.00644	1.64	6.01	-3.25		2.191114132640188	1193	AHLIMJDN_00864	group_412	BB_E16	BptA protein	0.0686479809976247	0.021650050251256284
770	group_420	0.171	0.0169	0.0068	-1.61	0.741	-1.59		2.167491087293764	1349	OJICOLNA_01021	group_420	BB_F25	borrelia family of unknown function	0.05542205882352941	0.022663407407407406
874	group_457	0.0903	0.0236	0.00686	-2.37	0.688	-1.64		2.1636758842932484	1796	JAEJLJHM_01204	group_457	BB_O40	ErpM protein	0.0736055944055944	0.022663407407407406
872	group_1854	0.0903	0.0236	0.00686	-2.37	0.688	-1.64		2.1636758842932484	1744	JAEJLJHM_00967	group_1854	BB_0833	isoleucyl-tRNA synthetase	0.0736055944055944	0.022663407407407406
868	group_1291	0.0903	0.0236	0.00686	-2.37	0.688	-1.64		2.1636758842932484	1343	OJICOLNA_01014	group_1291	BB_0457	excinuclease ABC, C subunit	0.0736055944055944	0.022663407407407406
869	group_1323	0.0903	0.0236	0.00686	-2.37	0.688	-1.64		2.1636758842932484	1638	FAKOJBMH_01244	group_1323	BB_O40	ErpM protein	0.0736055944055944	0.022663407407407406
871	group_1834	0.0903	0.0236	0.00686	-2.37	0.688	-1.64		2.1636758842932484	1715	OFHDCNNN_01066	group_1834	BB_F0040	hypothetical protein	0.0736055944055944	0.022663407407407406
870	group_1332	0.0903	0.0236	0.00686	-2.37	0.688	-1.64		2.1636758842932484	1694	FCECMJMA_01168	group_1332	BB_S30	lipoprotein	0.0736055944055944	0.022663407407407406
1246	group_1082	0.0134	0.000612	0.00732	2.66	0.917	-1.81		2.135488918941608	2645	MMFMIKKH_01344	group_1082	BB_0707	conserved hypothetical protein	0.0027757830508474577	0.024123546798029555
817	group_795	0.127	0.0244	0.00765	-1.6	1.19	-1.61		2.1163385648463824	1792	JAEJLJHM_01177	group_795	BB_N38	ErpP protein	0.07592372093023256	0.025149140049140047
434	group_26	0.635	0.00694	0.00803	-0.875	0.331	-1.26		2.095284454721319	1056	CCPCLGGI_01123	group_26	BB_L18	conserved hypothetical protein	0.025759279778393353	0.02633367647058824
879	group_597	0.087	0.0266	0.00836	-2.33	0.687	-1.64		2.0777937225609837	1876	KIDCBPBH_01214	group_597	BB_Q29	conserved hypothetical protein	0.08181793103448276	0.027148765133171913
877	group_1822	0.087	0.0266	0.00836	-2.33	0.687	-1.64		2.0777937225609837	1686	JHMFKDPD_01269	group_1822	BB_Q42	BdrV	0.08181793103448276	0.027148765133171913
876	group_1038	0.087	0.0266	0.00836	-2.33	0.687	-1.64		2.0777937225609837	1825	OJJAJGLG_01007	group_1038	BB_Q85	conserved hypothetical protein	0.08181793103448276	0.027148765133171913
875	group_1027	0.087	0.0266	0.00836	-2.33	0.687	-1.64		2.0777937225609837	1730	JGDNCADE_01285	group_1027	BB_S30	lipoprotein	0.08181793103448276	0.027148765133171913
893	group_1341	0.0736	0.0029	0.00838	1.34	0.478	-1.9		2.0767559813697236	1733	HHAPCEJG_01100	group_1341	BB_F08	conserved hypothetical protein	0.011513946587537092	0.027148765133171913
989	group_1325	0.0468	0.00233	0.00878	1.58	0.567	-1.87		2.0565054840938974	1643	FAKOJBMH_01290	group_1325	BB_O28	lipoprotein	0.009563006134969325	0.028375942028985506
819	group_1330	0.124	0.0276	0.00908	-1.57	1.18	-1.62		2.041914151478915	1689	FCECMJMA_01100	group_1330	BB_0239	deoxyguanosine/deoxyadenosine kinase	0.08450526315789474	0.02927479518072289
880	yidD	0.0836	0.03	0.0102	-2.29	0.687	-1.64		1.9913998282380825	1713	OFHDCNNN_00706	yidD	BB_0143	conserved hypothetical protein YidD	0.09143507972665148	0.03272805755395684
881	group_983	0.0836	0.03	0.0102	-2.29	0.687	-1.64		1.9913998282380825	1771	JAEJLJHM_01085	group_983	BB_K13	conserved hypothetical protein	0.09143507972665148	0.03272805755395684
824	group_1448	0.12	0.0311	0.0108	-1.54	1.18	-1.62		1.9665762445130504	2317	HJJPMMDK_00859	group_1448	BB_0830	exonuclease SbcC	0.09393182844243793	0.03440571428571428
826	group_1824	0.12	0.0311	0.0108	-1.54	1.18	-1.62		1.9665762445130504	1691	FCECMJMA_01102	group_1824	BB_T07	outer membrane protein	0.09393182844243793	0.03440571428571428
828	group_994	0.12	0.0311	0.0108	-1.54	1.18	-1.62		1.9665762445130504	1623	FAKOJBMH_01117	group_994	BB_M38	ErpK protein	0.09393182844243793	0.03440571428571428
550	group_961	0.438	0.0111	0.0113	0.836	0.335	-2.18		1.9469215565165803	1165	CCPCLGGI_01263	group_961	BB_M27	rev protein	0.038879057591623044	0.03591306413301663
891	group_220	0.0769	0.00469	0.0117	1.27	0.473	-1.9		1.9318141382538383	1883	HNHCKIHP_01166	group_220	BB_0840	lipoprotein, putative	0.017980573065902578	0.03709620853080569
658	group_1277	0.284	0.0185	0.0123	-1.04	0.46	-1.53		1.9100948885606022	1276	PFDKALEN_00309	group_1277	BB_0546	conserved hypothetical protein	0.06025859564164648	0.038906382978723404
886	group_199	0.0803	0.0338	0.0124	-2.24	0.686	-1.65		1.9065783148377649	1069	CCPCLGGI_01139	group_199	BB_J13	conserved hypothetical protein	0.10072249443207126	0.03894647887323944
885	group_1881	0.0803	0.0338	0.0124	-2.24	0.686	-1.65		1.9065783148377649	1820	OJJAJGLG_00574	group_1881	BB_0143	conserved hypothetical protein YidD	0.10072249443207126	0.03894647887323944
884	group_1276	0.0803	0.0338	0.0124	-2.24	0.686	-1.65		1.9065783148377649	1275	AHLIMJDN_01313	group_1276	BB_A58	conserved hypothetical protein	0.10072249443207126	0.03894647887323944
829	group_1039	0.117	0.0351	0.0127	-1.51	1.18	-1.63		1.8961962790440432	1835	OJJAJGLG_01186	group_1039	BB_C07	BBC07	0.10344449339207047	0.03979531615925058
424	group_204	0.689	0.0184	0.013	0.989	0.433	-2.51		1.8860566476931633	1258	AHLIMJDN_01192	group_204	BB_M27	rev protein	0.060193643031784844	0.040640186915887846
928	group_1377	0.0635	0.0049	0.0131	1.34	0.507	-1.88		1.8827287043442358	1887	HNHCKIHP_01208	group_1377	BB_0557	phosphocarrier protein HPr	0.018572804532577904	0.040857342657342664
513	group_582	0.465	0.0135	0.0134	0.82	0.338	-2.2		1.8728952016351923	1567	DCJNHIBD_01194	group_582	BB_T07	outer membrane protein	0.04607908163265306	0.04169581395348837
888	group_1060	0.0769	0.0381	0.0151	-2.2	0.685	-1.65		1.8210230527068305	1640	FAKOJBMH_01281	group_1060	BB_Q35	MlpJ	0.11058091106290673	0.046552534562211985
889	group_1321	0.0769	0.0381	0.0151	-2.2	0.685	-1.65		1.8210230527068305	1624	FAKOJBMH_01118	group_1321	BB_Q31	hemolysin accessory protein	0.11058091106290673	0.046552534562211985
892	group_797	0.0769	0.0381	0.0151	-2.2	0.685	-1.65		1.8210230527068305	1847	OJJAJGLG_01288	group_797	BB_N28	lipoprotein	0.11058091106290673	0.046552534562211985
350	group_3130	0.886	0.0395	0.0151	1.47	6.02	-3.11		1.8210230527068305	1200	AHLIMJDN_00939	group_3130	BB_J13	conserved hypothetical protein	0.1143961038961039	0.046552534562211985
624	mlpI_1	0.334	0.0201	0.0152	-0.932	0.412	-1.51		1.8181564120552274	1576	DCJNHIBD_01247	mlpI_1	BB_N28	lipoprotein	0.06496086956521739	0.046753103448275865
582	group_1313	0.381	0.0152	0.0167	0.788	0.33	-2.11		1.7772835288524167	1564	DCJNHIBD_01191	group_1313	BB_U08	SUA5 domain subfamily	0.05046550868486352	0.05124908256880734
626	group_1	0.331	0.0227	0.0173	-0.915	0.412	-1.52		1.7619538968712045	1592	DCJNHIBD_01297	group_1	BB_F0041	outer surface protein VlsE1	0.07180283687943262	0.052968878718535464
833	group_1041	0.11	0.0445	0.0178	-1.44	1.18	-1.64		1.749579997691106	1844	OJJAJGLG_01263	group_1041	BB_M39	conserved hypothetical protein	0.12695309168443497	0.05425148063781322
835	group_198	0.11	0.0445	0.0178	-1.44	1.18	-1.64		1.749579997691106	1043	CCPCLGGI_01110	group_198	BB_M30	BBC01	0.12695309168443497	0.05425148063781322
895	group_1410	0.0736	0.0429	0.0184	-2.15	0.684	-1.66		1.7351821769904636	2045	PHGMMCFE_01216	group_1410	BB_0142	outer membrane efflux protein	0.12317639484978542	0.05569954751131222
897	group_1836	0.0736	0.0429	0.0184	-2.15	0.684	-1.66		1.7351821769904636	1717	OFHDCNNN_01209	group_1836	BB_Q30	holin, BlyA family	0.12317639484978542	0.05569954751131222
322	group_91	0.926	0.0429	0.0184	2.15	6.1	-3.81		1.7351821769904636	1064	CCPCLGGI_01132	group_91	BB_M09	conserved hypothetical protein	0.12317639484978542	0.05569954751131222
915	group_134	0.0669	0.00803	0.0185	1.26	0.501	-1.88		1.7328282715969863	1727	DBPMLNPF_01348	group_134	BB_J16	putative plasmid partition protein	0.02918943089430894	0.055749999999999994
917	group_1378	0.0669	0.00803	0.0185	1.26	0.501	-1.88		1.7328282715969863	1889	HNHCKIHP_01210	group_1378	BB_Q67	adenine specific DNA methyltransferase	0.02918943089430894	0.055749999999999994
554	group_422	0.431	0.0214	0.0188	-0.816	0.361	-1.46		1.7258421507363202	1358	OJICOLNA_01073	group_422	BB_U09	TM2 domain family	0.06833699284009546	0.05652674157303371
418	group_312	0.699	0.0263	0.0194	0.936	0.433	-2.47		1.712198270069774	1295	LBEIHGGO_01206	group_312	BB_P33	PF-49 protein	0.08164593967517401	0.0582
964	group_1061	0.0535	0.00819	0.0202	1.35	0.545	-1.86		1.6946486305533763	2021	EDMIHMOI_01092	group_1061	BB_B10	borrelia ORF-A superfamily	0.029616810810810808	0.060464429530201334
578	group_754	0.388	0.0203	0.0219	0.754	0.33	-2.1		1.6595558851598817	1381	PEHDDNBE_01049	group_754	BB_0116	pts system, maltose and glucose-specific iiabc component	0.06544915662650602	0.06515478260869566
909	group_543	0.0702	0.0484	0.0224	-2.1	0.683	-1.66		1.6497519816658373	1318	KDIAGLAD_01221	group_543	BB_K01	lipoprotein, putative	0.1343551867219917	0.06515478260869566
317	tsf	0.93	0.0484	0.0224	2.1	6.1	-3.76		1.6497519816658373	693	CCPCLGGI_00731	tsf	BB_0122	translation elongation factor Ts	0.1343551867219917	0.06515478260869566
314	cca	0.93	0.0484	0.0224	2.1	6.1	-3.76		1.6497519816658373	135	CCPCLGGI_00144	cca	BB_0706	polynucleotide adenylyltransferase	0.1343551867219917	0.06515478260869566
899	group_1050	0.0702	0.0484	0.0224	-2.1	0.683	-1.66		1.6497519816658373	1929	PJPNAMDE_01297	group_1050	BB_Q67	adenine specific DNA methyltransferase	0.1343551867219917	0.06515478260869566
900	group_1064	0.0702	0.0484	0.0224	-2.1	0.683	-1.66		1.6497519816658373	1460	BJPCBEGE_00941	group_1064	BB_D01	conserved hypothetical protein	0.1343551867219917	0.06515478260869566
901	group_1293	0.0702	0.0484	0.0224	-2.1	0.683	-1.66		1.6497519816658373	1367	OJICOLNA_01124	group_1293	BB_Q35	MlpJ	0.1343551867219917	0.06515478260869566
902	group_1335	0.0702	0.0484	0.0224	-2.1	0.683	-1.66		1.6497519816658373	1702	FCECMJMA_01311	group_1335	BB_S27	Bbs27 protein	0.1343551867219917	0.06515478260869566
904	group_1411	0.0702	0.0484	0.0224	-2.1	0.683	-1.66		1.6497519816658373	2046	PHGMMCFE_01217	group_1411	BB_L31	borrelia family of unknown function	0.1343551867219917	0.06515478260869566
905	group_1823	0.0702	0.0484	0.0224	-2.1	0.683	-1.66		1.6497519816658373	1688	FCECMJMA_00997	group_1823	BB_B19	outer surface protein C (OspC)	0.1343551867219917	0.06515478260869566
906	group_1853	0.0702	0.0484	0.0224	-2.1	0.683	-1.66		1.6497519816658373	1741	JAEJLJHM_00435	group_1853	BB_0187	conserved hypothetical protein	0.1343551867219917	0.06515478260869566
907	group_2014	0.0702	0.0484	0.0224	-2.1	0.683	-1.66		1.6497519816658373	2047	PHGMMCFE_01218	group_2014	BB_O39	ErpL protein	0.1343551867219917	0.06515478260869566
908	group_2015	0.0702	0.0484	0.0224	-2.1	0.683	-1.66		1.6497519816658373	2048	PHGMMCFE_01219	group_2015	BB_O39	ErpL protein	0.1343551867219917	0.06515478260869566
344	group_32	0.9	0.0127	0.023	-1.05	0.438	-0.847		1.6382721639824072	1061	CCPCLGGI_01129	group_32	BB_L12	conserved hypothetical protein	0.043795360824742266	0.06675488069414316
412	group_322	0.732	0.0333	0.0241	0.951	0.46	-2.51		1.6179829574251317	1528	DCJNHIBD_00989	group_322	BB_J18	borrelia family of unknown function	0.09990000000000002	0.0697961038961039
376	group_73	0.823	0.0402	0.0242	1.2	0.619	-2.81		1.6161846340195687	1199	AHLIMJDN_00870	group_73	BB_H09	type I restriction enzyme r protein n terminus (hsdr_n)	0.1161719222462203	0.06993434125269979
848	group_1980	0.104	0.0565	0.0248	-1.37	1.18	-1.65		1.6055483191737838	1979	KHMPAEIP_01274	group_1980	BB_0478	ribosomal protein L3	0.15206987951807227	0.07151379310344827
633	mlpH_1	0.321	0.0322	0.0253	-0.863	0.412	-1.53		1.596879478824182	1575	DCJNHIBD_01234	mlpH_1	BB_L28	lipoprotein	0.09681707865168539	0.07279870967741935
484	group_82	0.495	0.0269	0.0257	-0.746	0.342	-1.44		1.5900668766687054	1036	CCPCLGGI_01103	group_82	BB_Q45	BppC	0.08255091743119267	0.07379098712446353
926	group_600	0.0669	0.0545	0.0274	-2.05	0.682	-1.67		1.562249437179612	2092	MKCMKCOD_01211	group_600	BB_R22	conserved hypothetical protein	0.14701814516129033	0.07653695198329855
307	frr	0.933	0.0545	0.0274	2.05	6.11	-3.71		1.562249437179612	694	CCPCLGGI_00732	frr	BB_0121	ribosome recycling factor	0.14701814516129033	0.07653695198329855
925	group_1907	0.0669	0.0545	0.0274	-2.05	0.682	-1.67		1.562249437179612	1872	KIDCBPBH_01183	group_1907	BB_U09	TM2 domain family	0.14701814516129033	0.07653695198329855
924	group_1905	0.0669	0.0545	0.0274	-2.05	0.682	-1.67		1.562249437179612	1870	KIDCBPBH_01146	group_1905	BB_G02	adenine specific DNA methyltransferase	0.14701814516129033	0.07653695198329855
920	group_1655	0.0669	0.0545	0.0274	-2.05	0.682	-1.67		1.562249437179612	1181	AHLIMJDN_00765	group_1655	BB_0122	translation elongation factor Ts	0.14701814516129033	0.07653695198329855
919	group_1654	0.0669	0.0545	0.0274	-2.05	0.682	-1.67		1.562249437179612	1180	AHLIMJDN_00764	group_1654	BB_0121	ribosome recycling factor	0.14701814516129033	0.07653695198329855
918	group_1653	0.0669	0.0545	0.0274	-2.05	0.682	-1.67		1.562249437179612	1179	AHLIMJDN_00763	group_1653	BB_0120	di-trans,poly-cis-decaprenylcistransferase	0.14701814516129033	0.07653695198329855
922	group_1825	0.0669	0.0545	0.0274	-2.05	0.682	-1.67		1.562249437179612	1695	FCECMJMA_01205	group_1825	BB_Q85	conserved hypothetical protein	0.14701814516129033	0.07653695198329855
916	group_1371	0.0669	0.0545	0.0274	-2.05	0.682	-1.67		1.562249437179612	1873	KIDCBPBH_01184	group_1371	BB_Q89	hypothetical protein	0.14701814516129033	0.07653695198329855
914	group_1245	0.0669	0.0545	0.0274	-2.05	0.682	-1.67		1.562249437179612	984	CCPCLGGI_01050	group_1245	BB_Q06	borrelia membrane protein P13	0.14701814516129033	0.07653695198329855
912	group_1045	0.0669	0.0545	0.0274	-2.05	0.682	-1.67		1.562249437179612	1869	KIDCBPBH_01145	group_1045	BB_Q07	putative plasmid partition protein	0.14701814516129033	0.07653695198329855
911	group_1024	0.0669	0.0545	0.0274	-2.05	0.682	-1.67		1.562249437179612	1696	FCECMJMA_01217	group_1024	BB_R42	ErpY protein	0.14701814516129033	0.07653695198329855
305	uppS	0.933	0.0545	0.0274	2.05	6.11	-3.71		1.562249437179612	695	CCPCLGGI_00733	uppS	BB_0120	di-trans,poly-cis-decaprenylcistransferase	0.14701814516129033	0.07653695198329855
809	group_9	0.14	0.0495	0.0277	-1.36	0.744	-1.63		1.5575202309355514	1630	FAKOJBMH_01171	group_9	BB_F0041	outer surface protein VlsE1	0.1371242236024845	0.07721375
637	group_166	0.318	0.036	0.0287	-0.846	0.413	-1.54		1.5421181032660076	1256	AHLIMJDN_01179	group_166	BB_0733	conserved hypothetical protein	0.10586373626373626	0.07983492723492723
343	group_165	0.9	0.0635	0.0292	1.33	6.03	-2.98		1.5346171485515816	1236	AHLIMJDN_00996	group_165	BB_Q06	borrelia membrane protein P13	0.16626810176125245	0.08105726141078838
170	group_117	0.98	0.0137	0.0319	-1.81	5.96	-1.66e-06		1.496209316942819	928	CCPCLGGI_00977	group_117	BB_I34	Borrelia burgdorferi virulent strain associated lipoprotein	0.0465243654822335	0.08818636363636362
176	group_2	0.98	0.0137	0.0319	-1.81	5.96	-1.66e-06		1.496209316942819	1084	CCPCLGGI_01154	group_2	BB_L42	hypothetical protein	0.0465243654822335	0.08818636363636362
573	group_173	0.398	0.0305	0.0323	0.704	0.329	-2.08		1.490797477668897	1379	PEHDDNBE_01047	group_173	BB_C07	BBC07	0.09274772727272726	0.08910804123711341
511	group_453	0.465	0.0346	0.0324	-0.723	0.347	-1.47		1.489454989793388	1961	KHMPAEIP_00519	group_453	BB_H13	RepU	0.10264922394678491	0.0892
445	group_88	0.609	0.0376	0.0329	0.758	0.371	-2.27		1.4828041020500258	1277	PFDKALEN_01020	group_88	BB_S40	BppC	0.10984454148471616	0.09028121212121211
929	group_1861	0.0635	0.0613	0.0334	-1.99	0.681	-1.67		1.4762535331884354	1781	JAEJLJHM_01108	group_1861	BB_C05	BBC05	0.16177396449704143	0.09028121212121211
935	group_802	0.0635	0.0613	0.0334	-1.99	0.681	-1.67		1.4762535331884354	2022	BCNMCPPI_01051	group_802	BB_F0041	outer surface protein VlsE1	0.16177396449704143	0.09028121212121211
931	group_1863	0.0635	0.0613	0.0334	-1.99	0.681	-1.67		1.4762535331884354	1783	JAEJLJHM_01110	group_1863	BB_Q30	holin, BlyA family	0.16177396449704143	0.09028121212121211
932	group_1959	0.0635	0.0613	0.0334	-1.99	0.681	-1.67		1.4762535331884354	1946	KGAMKNHC_01204	group_1959	BB_F25	borrelia family of unknown function	0.16177396449704143	0.09028121212121211
933	group_37	0.0635	0.0613	0.0334	-1.99	0.681	-1.67		1.4762535331884354	1351	OJICOLNA_01023	group_37	BB_F0041	outer surface protein VlsE1	0.16177396449704143	0.09028121212121211
927	group_1351	0.0635	0.0613	0.0334	-1.99	0.681	-1.67		1.4762535331884354	1778	JAEJLJHM_01105	group_1351	BB_Q39	borrelia family of unknown function	0.16177396449704143	0.09028121212121211
930	group_1862	0.0635	0.0613	0.0334	-1.99	0.681	-1.67		1.4762535331884354	1782	JAEJLJHM_01109	group_1862	BB_O25	2.9-7 ORF-C	0.16177396449704143	0.09028121212121211
304	group_7	0.936	0.0613	0.0334	1.99	6.11	-3.66		1.4762535331884354	905	CCPCLGGI_00954	group_7	BB_I42	outer membrane protein	0.16177396449704143	0.09028121212121211
342	group_3142	0.903	0.0715	0.0344	1.29	6.03	-2.94		1.4634415574284698	1204	AHLIMJDN_00943	group_3142	BB_H27	borrelia family of unknown function	0.17915168539325843	0.09279677419354838
619	group_109	0.338	0.043	0.0359	-0.786	0.396	-1.54		1.4449055514216809	1687	FCECMJMA_00969	group_109	BB_K35	conserved hypothetical protein	0.12319914346895074	0.09664828973843059
337	group_5	0.91	0.0218	0.0363	-1.02	0.458	-0.865		1.4400933749638876	1038	CCPCLGGI_01105	group_5	BB_P35	BppA protein	0.06911943127962085	0.0975289156626506
572	group_989	0.401	0.0347	0.0365	0.687	0.329	-2.07		1.4377071355435254	1374	PEHDDNBE_01042	group_989	BB_N32	PF-32 protein	0.10271814159292036	0.09786973947895791
771	group_1882	0.167	0.0566	0.037	-1.13	0.62	-1.62		1.431798275933005	1821	OJJAJGLG_00943	group_1882	BB_G28	conserved hypothetical protein	0.15206987951807227	0.099012
814	hhaIM	0.134	0.0624	0.0374	-1.3	0.745	-1.64		1.4271283977995197	1690	FCECMJMA_01101	hhaIM	BB_0578	methyl-accepting chemotaxis protein	0.16370823529411765	0.09968366533864542
357	group_478	0.866	0.0624	0.0374	1.3	0.745	-2.94		1.4271283977995197	191	CCPCLGGI_00201	group_478	BB_0548	DNA polymerase I superfamily	0.16370823529411765	0.09968366533864542
654	group_423	0.298	0.0351	0.0403	0.697	0.335	-2.0		1.3946949538588904	1380	PEHDDNBE_01048	group_423	BB_U09	TM2 domain family	0.10344449339207047	0.10503685220729367
862	group_11	0.0936	0.0804	0.0405	-1.25	1.17	-1.66		1.3925449767853315	1736	LIGOPDEN_01289	group_11	BB_F0041	outer surface protein VlsE1	0.1970241758241758	0.10503685220729367
940	group_1081	0.0602	0.0691	0.0409	-1.94	0.679	-1.67		1.3882766919926581	1798	JAEJLJHM_01224	group_1081	BB_O39	ErpL protein	0.17444490566037735	0.10503685220729367
942	group_1368	0.0602	0.0691	0.0409	-1.94	0.679	-1.67		1.3882766919926581	1855	KIDCBPBH_00966	group_1368	BB_0567	chemotaxis histidine kinase	0.17444490566037735	0.10503685220729367
943	group_1387	0.0602	0.0691	0.0409	-1.94	0.679	-1.67		1.3882766919926581	1964	KHMPAEIP_00903	group_1387	BB_P30	BBC01	0.17444490566037735	0.10503685220729367
944	group_1388	0.0602	0.0691	0.0409	-1.94	0.679	-1.67		1.3882766919926581	1965	KHMPAEIP_01052	group_1388	BB_0821	tRNA delta(2)-isopentenylpyrophosphate transferase	0.17444490566037735	0.10503685220729367
946	group_1904	0.0602	0.0691	0.0409	-1.94	0.679	-1.67		1.3882766919926581	1868	KIDCBPBH_01143	group_1904	BB_Q09	borrelia family of unknown function	0.17444490566037735	0.10503685220729367
948	group_1988	0.0602	0.0691	0.0409	-1.94	0.679	-1.67		1.3882766919926581	1992	OHACLJJN_01117	group_1988	BB_C06	exported protein A (eppA)	0.17444490566037735	0.10503685220729367
941	group_1352	0.0602	0.0691	0.0409	-1.94	0.679	-1.67		1.3882766919926581	1780	JAEJLJHM_01107	group_1352	BB_I19	BBC01	0.17444490566037735	0.10503685220729367
950	group_219	0.0602	0.0691	0.0409	-1.94	0.679	-1.67		1.3882766919926581	1804	JAEJLJHM_01248	group_219	BB_F0041	outer surface protein VlsE1	0.17444490566037735	0.10503685220729367
951	group_452	0.0602	0.0691	0.0409	-1.94	0.679	-1.67		1.3882766919926581	1867	KIDCBPBH_01142	group_452	BB_H26	borrelia ORF-A superfamily	0.17444490566037735	0.10503685220729367
947	group_1906	0.0602	0.0691	0.0409	-1.94	0.679	-1.67		1.3882766919926581	1871	KIDCBPBH_01182	group_1906	BB_S44	hypothetical protein	0.17444490566037735	0.10503685220729367
299	group_28	0.94	0.0691	0.0409	1.94	6.11	-3.61		1.3882766919926581	1037	CCPCLGGI_01104	group_28	BB_M36	BppB	0.17444490566037735	0.10503685220729367
936	group_1032	0.0602	0.0691	0.0409	-1.94	0.679	-1.67		1.3882766919926581	1776	JAEJLJHM_01102	group_1032	BB_P34	BdrA	0.17444490566037735	0.10503685220729367
938	group_1042	0.0602	0.0691	0.0409	-1.94	0.679	-1.67		1.3882766919926581	1845	OJJAJGLG_01274	group_1042	BB_Q29	conserved hypothetical protein	0.17444490566037735	0.10503685220729367
937	group_1040	0.0602	0.0691	0.0409	-1.94	0.679	-1.67		1.3882766919926581	1839	OJJAJGLG_01203	group_1040	BB_M04	lyme disease proteins of unknown function	0.17444490566037735	0.10503685220729367
952	group_793	0.0602	0.0691	0.0409	-1.94	0.679	-1.67		1.3882766919926581	1779	JAEJLJHM_01106	group_793	BB_N30	BBC01	0.17444490566037735	0.10503685220729367
302	murG	0.94	0.0691	0.0409	1.94	6.11	-3.61		1.3882766919926581	78	CCPCLGGI_00081	murG	BB_0767	undecaprenyldiphospho-muramoylpentapeptide beta-N-acetylglucosaminyltransferase	0.17444490566037735	0.10503685220729367
939	group_1044	0.0602	0.0691	0.0409	-1.94	0.679	-1.67		1.3882766919926581	1856	KIDCBPBH_00976	group_1044	BB_B19	outer surface protein C (OspC)	0.17444490566037735	0.10503685220729367
407	group_3133	0.742	0.0343	0.0411	-0.716	0.343	-1.26		1.3861581781239307	1364	OJICOLNA_01102	group_3133	BB_D24	conserved hypothetical protein	0.10198533333333332	0.10534827586206895
662	group_306	0.278	0.0573	0.0463	-0.808	0.434	-1.58		1.334419008982047	1311	LEKIIFCJ_01039	group_306	BB_U04	BBC01	0.15364208416833666	0.11845009560229446
336	group_3115	0.91	0.0904	0.0476	1.21	6.04	-2.87		1.322393047279507	1206	AHLIMJDN_00945	group_3115	BB_H29	putative plasmid partition protein	0.21599142857142856	0.121312
338	valS	0.91	0.0904	0.0476	1.21	6.04	-2.87		1.322393047279507	105	CCPCLGGI_00111	valS	BB_0738	valyl-tRNA synthetase	0.21599142857142856	0.121312
296	coaE	0.943	0.0778	0.0501	1.88	6.11	-3.56		1.3001622741327543	290	CCPCLGGI_00309	coaE	BB_0547	dephospho-CoA kinase	0.19100256880733946	0.12529682242990653
294	group_486	0.943	0.0778	0.0501	1.88	6.11	-3.56		1.3001622741327543	261	CCPCLGGI_00279	group_486	BB_0576	conserved hypothetical protein	0.19100256880733946	0.12529682242990653
953	group_1333	0.0569	0.0778	0.0501	-1.88	0.678	-1.68		1.3001622741327543	1698	FCECMJMA_01257	group_1333	BB_Q35	MlpJ	0.19100256880733946	0.12529682242990653
959	group_1960	0.0569	0.0778	0.0501	-1.88	0.678	-1.68		1.3001622741327543	1947	KGAMKNHC_01205	group_1960	BB_E21	conserved hypothetical protein	0.19100256880733946	0.12529682242990653
955	group_1370	0.0569	0.0778	0.0501	-1.88	0.678	-1.68		1.3001622741327543	1859	KIDCBPBH_01021	group_1370	BB_0733	conserved hypothetical protein	0.19100256880733946	0.12529682242990653
956	group_1424	0.0569	0.0778	0.0501	-1.88	0.678	-1.68		1.3001622741327543	1742	JAEJLJHM_00441	group_1424	BB_H04	conserved hypothetical protein	0.19100256880733946	0.12529682242990653
957	mlpI_3	0.0569	0.0778	0.0501	-1.88	0.678	-1.68		1.3001622741327543	1701	FCECMJMA_01303	mlpI_3	BB_N28	lipoprotein	0.19100256880733946	0.12529682242990653
958	group_1859	0.0569	0.0778	0.0501	-1.88	0.678	-1.68		1.3001622741327543	1774	JAEJLJHM_01100	group_1859	BB_N36	BppB	0.19100256880733946	0.12529682242990653
960	group_1999	0.0569	0.0778	0.0501	-1.88	0.678	-1.68		1.3001622741327543	2011	GKHJLIDB_00956	group_1999	BB_G22	conserved hypothetical protein	0.19100256880733946	0.12529682242990653
954	group_1353	0.0569	0.0778	0.0501	-1.88	0.678	-1.68		1.3001622741327543	1784	JAEJLJHM_01111	group_1353	BB_J23	tetratricopeptide repeat domain protein	0.19100256880733946	0.12529682242990653
55	ade_2	0.99	0.0107	0.0508	-2.3	6.02	0.511		1.2941362877160807	881	CCPCLGGI_00926	ade_2	BB_K17	adenine deaminase	0.0375763779527559	0.12657430167597766
1290	group_1376	0.01	0.0107	0.0508	2.3	0.839	-1.79		1.2941362877160807	1886	HNHCKIHP_01207	group_1376	BB_0072	membrane protein, putative	0.0375763779527559	0.12657430167597766
934	group_799	0.0635	0.032	0.0533	1.08	0.523	-1.85		1.2732727909734278	1884	HNHCKIHP_01167	group_799	BB_B02	conserved hypothetical protein	0.09643243243243244	0.13255650557620818
334	pbuG	0.913	0.102	0.0558	1.17	6.04	-2.83		1.2533658010624211	1241	AHLIMJDN_01088	pbuG	BB_B22	putative guanine/xanthine permease	0.2357098445595855	0.13826
335	group_3067	0.913	0.102	0.0558	1.17	6.04	-2.83		1.2533658010624211	1205	AHLIMJDN_00944	group_3067	BB_H28	PF-32 protein	0.2357098445595855	0.13826
382	group_743	0.813	0.076	0.0565	0.941	0.547	-2.56		1.2479515521805615	1262	AHLIMJDN_01242	group_743	BB_O32	PF-32 protein	0.19007102803738316	0.13973567467652495
887	group_800	0.0803	0.0372	0.057	0.974	0.483	-1.86		1.2441251443275085	1888	HNHCKIHP_01209	group_800	BB_0405	conserved hypothetical protein	0.10891378555798685	0.14045303867403316
327	group_118	0.92	0.0372	0.057	-0.974	0.483	-0.887		1.2441251443275085	1123	CCPCLGGI_01211	group_118	BB_N03	lyme disease proteins of unknown function	0.10891378555798685	0.14045303867403316
970	group_1899	0.0535	0.0877	0.0614	-1.81	0.676	-1.68		1.2118316288588322	1862	KIDCBPBH_01026	group_1899	BB_0852	type I restriction enzyme r protein n terminus (hsdr_n)	0.21029139784946238	0.14829097472924188
968	group_1888	0.0535	0.0877	0.0614	-1.81	0.676	-1.68		1.2118316288588322	1834	OJJAJGLG_01185	group_1888	BB_U09	TM2 domain family	0.21029139784946238	0.14829097472924188
971	group_1900	0.0535	0.0877	0.0614	-1.81	0.676	-1.68		1.2118316288588322	1863	KIDCBPBH_01027	group_1900	BB_0852	type I restriction enzyme r protein n terminus (hsdr_n)	0.21029139784946238	0.14829097472924188
967	group_1354	0.0535	0.0877	0.0614	-1.81	0.676	-1.68		1.2118316288588322	1789	JAEJLJHM_01141	group_1354	BB_C07	BBC07	0.21029139784946238	0.14829097472924188
972	group_2012	0.0535	0.0877	0.0614	-1.81	0.676	-1.68		1.2118316288588322	2043	OPFCEHCP_01271	group_2012	BB_N28	lipoprotein	0.21029139784946238	0.14829097472924188
973	group_2065	0.0535	0.0877	0.0614	-1.81	0.676	-1.68		1.2118316288588322	2111	KEPMHACA_00718	group_2065	BB_0838	conserved hypothetical protein	0.21029139784946238	0.14829097472924188
965	group_1063	0.0535	0.0877	0.0614	-1.81	0.676	-1.68		1.2118316288588322	2032	DIFHMJPJ_01254	group_1063	BB_O28	lipoprotein	0.21029139784946238	0.14829097472924188
975	group_570	0.0535	0.0877	0.0614	-1.81	0.676	-1.68		1.2118316288588322	2126	NCIOCIBG_01254	group_570	BB_Q29	conserved hypothetical protein	0.21029139784946238	0.14829097472924188
290	group_76	0.946	0.0877	0.0614	1.81	6.12	-3.5		1.2118316288588322	878	CCPCLGGI_00921	group_76	BB_K07	lipoprotein, putative	0.21029139784946238	0.14829097472924188
963	group_1049	0.0535	0.0877	0.0614	-1.81	0.676	-1.68		1.2118316288588322	2035	OPFCEHCP_01051	group_1049	BB_J19	borrelia ORF-A superfamily	0.21029139784946238	0.14829097472924188
969	group_1897	0.0535	0.0877	0.0614	-1.81	0.676	-1.68		1.2118316288588322	1860	KIDCBPBH_01023	group_1897	BB_E09	protein p23	0.21029139784946238	0.14829097472924188
331	group_3113	0.916	0.114	0.0655	1.12	6.04	-2.79		1.1837587000082168	1207	AHLIMJDN_00946	group_3113	BB_H32	antigen, P35, putative	0.2559261744966443	0.15790810810810813
514	group_70	0.465	0.0695	0.0696	0.596	0.332	-2.07		1.157390760389438	1373	PEHDDNBE_01041	group_70	BB_C02	borrelia family of unknown function	0.1747951127819549	0.1671899461400359
463	group_27	0.535	0.0695	0.0696	-0.596	0.332	-1.47		1.157390760389438	1365	OJICOLNA_01113	group_27	BB_O15	conserved hypothetical protein	0.1747951127819549	0.1671899461400359
687	group_451	0.251	0.0616	0.0706	0.641	0.347	-1.95		1.1511952989481962	1787	JAEJLJHM_01138	group_451	BB_C01	BBC01	0.16224566929133857	0.16928817204301075
377	group_1273	0.819	0.094	0.0726	0.892	0.548	-2.53		1.1390633792999063	1263	AHLIMJDN_01243	group_1273	BB_O33	putative plasmid partition protein; Orf3	0.22419251336898396	0.17377245080500894
440	group_101	0.622	0.0705	0.0741	-0.589	0.329	-1.42		1.1301817920206718	1278	PFDKALEN_01209	group_101	BB_S37	BdrE	0.17697748592870544	0.17538020833333332
1103	group_1375	0.0268	0.0652	0.075	1.35	1.38	-1.8		1.1249387366083	1882	HNHCKIHP_01165	group_1375	BB_0154	preprotein translocase, SecA subunit	0.17005380116959062	0.17538020833333332
1106	group_1392	0.0268	0.0652	0.075	1.35	1.38	-1.8		1.1249387366083	1981	EKKFJFKO_00127	group_1392	BB_0546	conserved hypothetical protein	0.17005380116959062	0.17538020833333332
284	soj_4	0.95	0.0988	0.0755	1.75	6.12	-3.43		1.1220530483708118	883	CCPCLGGI_00928	soj_4	BB_K21	PF-32 protein	0.2291064124783362	0.17538020833333332
987	group_995	0.0502	0.0988	0.0755	-1.75	0.674	-1.69		1.1220530483708118	1427	NPPHHLIB_01157	group_995	BB_D22	conserved hypothetical protein	0.2291064124783362	0.17538020833333332
985	group_2009	0.0502	0.0988	0.0755	-1.75	0.674	-1.69		1.1220530483708118	2034	OPFCEHCP_01050	group_2009	BB_J18	borrelia family of unknown function	0.2291064124783362	0.17538020833333332
984	group_1898	0.0502	0.0988	0.0755	-1.75	0.674	-1.69		1.1220530483708118	1861	KIDCBPBH_01025	group_1898	BB_H09	type I restriction enzyme r protein n terminus (hsdr_n)	0.2291064124783362	0.17538020833333332
983	group_1687	0.0502	0.0988	0.0755	-1.75	0.674	-1.69		1.1220530483708118	1329	OJICOLNA_00941	group_1687	BB_B19	outer surface protein C (OspC)	0.2291064124783362	0.17538020833333332
982	group_1405	0.0502	0.0988	0.0755	-1.75	0.674	-1.69		1.1220530483708118	2033	DIFHMJPJ_01264	group_1405	BB_S30	lipoprotein	0.2291064124783362	0.17538020833333332
981	group_1373	0.0502	0.0988	0.0755	-1.75	0.674	-1.69		1.1220530483708118	1875	KIDCBPBH_01201	group_1373	BB_N28	lipoprotein	0.2291064124783362	0.17538020833333332
976	group_1324	0.0502	0.0988	0.0755	-1.75	0.674	-1.69		1.1220530483708118	1641	FAKOJBMH_01286	group_1324	BB_S30	lipoprotein	0.2291064124783362	0.17538020833333332
977	group_1348	0.0502	0.0988	0.0755	-1.75	0.674	-1.69		1.1220530483708118	1770	JAEJLJHM_01023	group_1348	BB_B19	outer surface protein C (OspC)	0.2291064124783362	0.17538020833333332
979	group_1367	0.0502	0.0988	0.0755	-1.75	0.674	-1.69		1.1220530483708118	1853	KIDCBPBH_00920	group_1367	BB_R42	ErpY protein	0.2291064124783362	0.17538020833333332
289	group_942	0.95	0.0988	0.0755	1.75	6.12	-3.43		1.1220530483708118	779	CCPCLGGI_00822	group_942	BB_0029	YaiI/YqxD family protein	0.2291064124783362	0.17538020833333332
978	group_1350	0.0502	0.0988	0.0755	-1.75	0.674	-1.69		1.1220530483708118	1773	JAEJLJHM_01099	group_1350	BB_F25	borrelia family of unknown function	0.2291064124783362	0.17538020833333332
285	group_3147	0.95	0.0988	0.0755	1.75	6.12	-3.43		1.1220530483708118	907	CCPCLGGI_00956	group_3147	BB_D22	conserved hypothetical protein	0.2291064124783362	0.17538020833333332
980	group_1369	0.0502	0.0988	0.0755	-1.75	0.674	-1.69		1.1220530483708118	1858	KIDCBPBH_01017	group_1369	BB_F26	borrelia ORF-A superfamily	0.2291064124783362	0.17538020833333332
882	group_1015	0.0803	0.128	0.0767	-1.08	1.16	-1.68		1.115204636051019	1607	FAKOJBMH_01032	group_1015	BB_B19	outer surface protein C (OspC)	0.2775753646677472	0.1769389655172414
883	group_1048	0.0803	0.128	0.0767	-1.08	1.16	-1.68		1.115204636051019	1902	JMMJGJBJ_01196	group_1048	BB_N38	ErpP protein	0.2775753646677472	0.1769389655172414
329	arnC	0.92	0.128	0.0767	1.08	6.04	-2.75		1.115204636051019	265	CCPCLGGI_00283	arnC	BB_0572	glycosyl transferase	0.2775753646677472	0.1769389655172414
328	ade_1	0.92	0.128	0.0767	1.08	6.04	-2.75		1.115204636051019	1208	AHLIMJDN_00947	ade_1	BB_H33	adenine deaminase (Adenase) (Adenine aminase)	0.2775753646677472	0.1769389655172414
362	group_64	0.853	0.109	0.0825	0.963	0.622	-2.61		1.083546051450075	1187	AHLIMJDN_00857	group_64	BB_E18	PF-49 protein	0.2493025641025641	0.18999139414802066
470	group_98	0.528	0.086	0.0859	-0.564	0.331	-1.49		1.0660068361687576	1087	CCPCLGGI_01157	group_98	BB_L38	BppC	0.21029139784946238	0.19748144329896908
326	group_467	0.923	0.144	0.0898	1.03	6.04	-2.71		1.0467236633326955	119	CCPCLGGI_00125	group_467	BB_0732	penicillin-binding protein	0.29060633484162895	0.2050382252559727
323	group_106	0.923	0.144	0.0898	1.03	6.04	-2.71		1.0467236633326955	1203	AHLIMJDN_00942	group_106	BB_H26	borrelia ORF-A superfamily	0.29060633484162895	0.2050382252559727
325	group_14	0.923	0.144	0.0898	1.03	6.04	-2.71		1.0467236633326955	953	CCPCLGGI_01003	group_14	BB_L01	conserved hypothetical protein	0.29060633484162895	0.2050382252559727
324	group_1141	0.923	0.144	0.0898	1.03	6.04	-2.71		1.0467236633326955	376	CCPCLGGI_00403	group_1141	BB_0455	DNA polymerase III, delta subunit superfamily	0.29060633484162895	0.2050382252559727
400	group_744	0.769	0.108	0.0908	0.731	0.463	-2.35		1.0419141514789148	1264	AHLIMJDN_01244	group_744	BB_O34	BdrM	0.24828865979381445	0.20696831345826236
277	group_3086	0.953	0.111	0.0931	1.68	6.12	-3.37		1.0310503190186573	886	CCPCLGGI_00931	group_3086	BB_K24	PF-49 protein	0.24961008403361346	0.20865628140703518
997	group_784	0.0468	0.111	0.0931	-1.68	0.672	-1.69		1.0310503190186573	1877	KIDCBPBH_01219	group_784	BB_L15	conserved hypothetical protein	0.24961008403361346	0.20865628140703518
996	group_78	0.0468	0.111	0.0931	-1.68	0.672	-1.69		1.0310503190186573	2027	DIFHMJPJ_01093	group_78	BB_F0041	outer surface protein VlsE1	0.24961008403361346	0.20865628140703518
995	group_65	0.0468	0.111	0.0931	-1.68	0.672	-1.69		1.0310503190186573	2078	MKCMKCOD_01040	group_65	BB_F0041	outer surface protein VlsE1	0.24961008403361346	0.20865628140703518
994	group_1895	0.0468	0.111	0.0931	-1.68	0.672	-1.69		1.0310503190186573	1854	KIDCBPBH_00929	group_1895	BB_0166	4-alpha-glucanotransferase	0.24961008403361346	0.20865628140703518
992	group_1865	0.0468	0.111	0.0931	-1.68	0.672	-1.69		1.0310503190186573	1788	JAEJLJHM_01140	group_1865	BB_C06	exported protein A (eppA)	0.24961008403361346	0.20865628140703518
991	group_1796	0.0468	0.111	0.0931	-1.68	0.672	-1.69		1.0310503190186573	1626	FAKOJBMH_01135	group_1796	BB_S27	Bbs27 protein	0.24961008403361346	0.20865628140703518
990	group_1406	0.0468	0.111	0.0931	-1.68	0.672	-1.69		1.0310503190186573	2038	OPFCEHCP_01198	group_1406	BB_S30	lipoprotein	0.24961008403361346	0.20865628140703518
993	group_1886	0.0468	0.111	0.0931	-1.68	0.672	-1.69		1.0310503190186573	1832	OJJAJGLG_01120	group_1886	BB_H09	type I restriction enzyme r protein n terminus (hsdr_n)	0.24961008403361346	0.20865628140703518
988	group_1031	0.0468	0.111	0.0931	-1.68	0.672	-1.69		1.0310503190186573	1775	JAEJLJHM_01101	group_1031	BB_O39	ErpL protein	0.24961008403361346	0.20865628140703518
1277	group_979	0.0134	0.0449	0.096	1.79	1.0	-1.79		1.0177287669604316	1323	OMIKMNGD_01220	group_979	BB_0463	nucleoside diphosphate kinase (NDK) (NDP kinase)(Nucleoside-2-P kinase)	0.1278217021276596	0.21479598662207358
349	group_187	0.89	0.137	0.101	1.07	0.749	-2.74		0.9956786262173574	620	CCPCLGGI_00658	group_187	BB_R45	phage terminase, large subunit, pbsx family	0.28830955993930196	0.2256060100166945
320	group_383	0.926	0.162	0.105	0.978	6.05	-2.66		0.978810700930062	611	CCPCLGGI_00646	group_383	BB_B23	putative guanine/xanthine permease	0.3159708454810496	0.23298507462686566
894	group_1372	0.0736	0.162	0.105	-0.978	1.16	-1.68		0.978810700930062	1874	KIDCBPBH_01185	group_1372	BB_M38	ErpK protein	0.3159708454810496	0.23298507462686566
321	group_547	0.926	0.162	0.105	0.978	6.05	-2.66		0.978810700930062	1030	CCPCLGGI_01096	group_547	BB_A19	borrelia family of unknown function	0.3159708454810496	0.23298507462686566
898	group_2066	0.0736	0.162	0.105	-0.978	1.16	-1.68		0.978810700930062	2112	KEPMHACA_00744	group_2066	BB_0675	conserved hypothetical protein	0.3159708454810496	0.23298507462686566
808	group_1661	0.14	0.135	0.106	-0.903	0.623	-1.66		0.9746941347352298	1246	AHLIMJDN_01167	group_1661	BB_0202	hemolysin, putative	0.28830955993930196	0.23481456953642382
420	group_568	0.696	0.119	0.108	0.612	0.397	-2.21		0.9665762445130504	1294	LBEIHGGO_01205	group_568	BB_S35	PF-32 protein	0.2667035175879397	0.2388495867768595
366	group_63	0.836	0.0947	0.111	-0.644	0.39	-1.24		0.9546770212133425	1177	ELNKIJFI_01234	group_63	BB_L03	lyme disease proteins of unknown function	0.22546014234875447	0.2450792079207921
1007	group_2037	0.0435	0.126	0.115	-1.6	0.669	-1.7		0.9393021596463883	2079	MKCMKCOD_01051	group_2037	BB_T03	conserved hypothetical protein	0.27502120717781403	0.24698234349919745
1008	group_2038	0.0435	0.126	0.115	-1.6	0.669	-1.7		0.9393021596463883	2080	MKCMKCOD_01053	group_2038	BB_I01	conserved hypothetical protein	0.27502120717781403	0.24698234349919745
1009	group_2039	0.0435	0.126	0.115	-1.6	0.669	-1.7		0.9393021596463883	2081	MKCMKCOD_01054	group_2039	BB_Q88	CdsC	0.27502120717781403	0.24698234349919745
272	group_3193	0.957	0.126	0.115	1.6	6.12	-3.3		0.9393021596463883	884	CCPCLGGI_00929	group_3193	BB_K22	borrelia family of unknown function	0.27502120717781403	0.24698234349919745
1011	group_2059	0.0435	0.126	0.115	-1.6	0.669	-1.7		0.9393021596463883	2104	KAEBOHNC_01224	group_2059	BB_O34	BdrM	0.27502120717781403	0.24698234349919745
1013	group_2093	0.0435	0.126	0.115	-1.6	0.669	-1.7		0.9393021596463883	2147	CABLLEJJ_00315	group_2093	BB_0472	UDP-N-acetylglucosamine 1-carboxyvinyltransferase	0.27502120717781403	0.24698234349919745
1006	group_1896	0.0435	0.126	0.115	-1.6	0.669	-1.7		0.9393021596463883	1857	KIDCBPBH_01015	group_1896	BB_K07	lipoprotein, putative	0.27502120717781403	0.24698234349919745
1012	group_2076	0.0435	0.126	0.115	-1.6	0.669	-1.7		0.9393021596463883	2087	MKCMKCOD_01077	group_2076	BB_L20	conserved hypothetical protein	0.27502120717781403	0.24698234349919745
1010	group_2040	0.0435	0.126	0.115	-1.6	0.669	-1.7		0.9393021596463883	2085	MKCMKCOD_01075	group_2040	BB_O20	conserved hypothetical protein	0.27502120717781403	0.24698234349919745
1004	group_1860	0.0435	0.126	0.115	-1.6	0.669	-1.7		0.9393021596463883	1777	JAEJLJHM_01103	group_1860	BB_P33	PF-49 protein	0.27502120717781403	0.24698234349919745
1002	group_1442	0.0435	0.126	0.115	-1.6	0.669	-1.7		0.9393021596463883	2277	JEPBMELF_00765	group_1442	BB_0619	DHH family	0.27502120717781403	0.24698234349919745
999	group_1067	0.0435	0.126	0.115	-1.6	0.669	-1.7		0.9393021596463883	2082	MKCMKCOD_01071	group_1067	BB_M24	hemolysin accessory protein	0.27502120717781403	0.24698234349919745
815	mlpI	0.127	0.0949	0.115	0.695	0.423	-1.87		0.9393021596463883	1625	FAKOJBMH_01133	mlpI	BB_N28	lipoprotein	0.22553499111900532	0.24698234349919745
1003	group_1689	0.0435	0.126	0.115	-1.6	0.669	-1.7		0.9393021596463883	1346	OJICOLNA_01018	group_1689	BB_G29	borrelia ORF-A superfamily	0.27502120717781403	0.24698234349919745
1001	group_1407	0.0435	0.126	0.115	-1.6	0.669	-1.7		0.9393021596463883	2039	OPFCEHCP_01204	group_1407	BB_S30	lipoprotein	0.27502120717781403	0.24698234349919745
1000	group_1365	0.0435	0.126	0.115	-1.6	0.669	-1.7		0.9393021596463883	1842	OJJAJGLG_01252	group_1365	BB_N38	ErpP protein	0.27502120717781403	0.24698234349919745
998	group_1043	0.0435	0.126	0.115	-1.6	0.669	-1.7		0.9393021596463883	1846	OJJAJGLG_01286	group_1043	BB_M05	lyme disease proteins of unknown function	0.27502120717781403	0.24698234349919745
841	group_752	0.107	0.153	0.116	-1.03	0.749	-1.68		0.9355420107730815	1366	OJICOLNA_01115	group_752	BB_L40	ErpB8 protein	0.30784060150375936	0.24873076923076923
313	group_208	0.93	0.182	0.123	0.926	6.05	-2.61		0.9100948885606021	1209	AHLIMJDN_00948	group_208	BB_H37	lipoprotein, putative	0.3415371669004208	0.2608145800316957
315	group_512	0.93	0.182	0.123	0.926	6.05	-2.61		0.9100948885606021	512	CCPCLGGI_00545	group_512	BB_0308	conserved hypothetical protein	0.3415371669004208	0.2608145800316957
910	group_602	0.0702	0.182	0.123	-0.926	1.16	-1.69		0.9100948885606021	2174	CABLLEJJ_00722	group_602	BB_0306	S-adenosyl-methyltransferase MraW	0.3415371669004208	0.2608145800316957
316	group_556	0.93	0.182	0.123	0.926	6.05	-2.61		0.9100948885606021	1201	AHLIMJDN_00940	group_556	BB_A74	outer membrane porin OMS28	0.3415371669004208	0.2608145800316957
311	adeP	0.93	0.182	0.123	0.926	6.05	-2.61		0.9100948885606021	1013	CCPCLGGI_01079	adeP	BB_B23	putative guanine/xanthine permease	0.3415371669004208	0.2608145800316957
318	group_737	0.93	0.182	0.123	0.926	6.05	-2.61		0.9100948885606021	1202	AHLIMJDN_00941	group_737	BB_G24	conserved hypothetical protein	0.3415371669004208	0.2608145800316957
319	flgI	0.93	0.182	0.123	0.926	6.05	-2.61		0.9100948885606021	72	CCPCLGGI_00075	flgI	BB_0772	flagellar P-ring protein (Basal body P-ring protein)	0.3415371669004208	0.2608145800316957
688	group_544	0.247	0.141	0.126	-0.633	0.436	-1.63		0.8996294548824371	938	CCPCLGGI_00988	group_544	BB_Q31	hemolysin accessory protein	0.28830955993930196	0.266753164556962
345	yrbG	0.896	0.17	0.133	0.991	0.75	-2.67		0.8761483590329142	654	CCPCLGGI_00692	yrbG	BB_0164	putative K+-dependent Na+/Ca+ exchanger homolog	0.33013062409288824	0.2811279620853081
743	mlpH	0.191	0.159	0.138	-0.692	0.5	-1.65		0.8601209135987634	1594	DCJNHIBD_01304	mlpH	BB_L28	lipoprotein	0.313900293255132	0.28345777777777775
1050	group_803	0.0401	0.142	0.143	-1.52	0.666	-1.7		0.8446639625349383	2083	MKCMKCOD_01072	group_803	BB_H32	antigen, P35, putative	0.28830955993930196	0.28345777777777775
1049	group_727	0.0401	0.142	0.143	-1.52	0.666	-1.7		0.8446639625349383	1076	CCPCLGGI_01146	group_727	BB_H27	borrelia family of unknown function	0.28830955993930196	0.28345777777777775
1048	group_2042	0.0401	0.142	0.143	-1.52	0.666	-1.7		0.8446639625349383	2088	MKCMKCOD_01078	group_2042	BB_A62	6.6 kDa lipoprotein (Lp6.6 protein)	0.28830955993930196	0.28345777777777775
1051	group_95	0.0401	0.142	0.143	-1.52	0.666	-1.7		0.8446639625349383	2026	DIFHMJPJ_01089	group_95	BB_F0041	outer surface protein VlsE1	0.28830955993930196	0.28345777777777775
1052	group_951	0.0401	0.142	0.143	-1.52	0.666	-1.7		0.8446639625349383	946	CCPCLGGI_00996	group_951	BB_S37	BdrE	0.28830955993930196	0.28345777777777775
1023	group_1557	0.0401	0.142	0.143	-1.52	0.666	-1.7		0.8446639625349383	942	CCPCLGGI_00992	group_1557	BB_P30	BBC01	0.28830955993930196	0.28345777777777775
1024	group_1558	0.0401	0.142	0.143	-1.52	0.666	-1.7		0.8446639625349383	943	CCPCLGGI_00993	group_1558	BB_I20	borrelia family of unknown function	0.28830955993930196	0.28345777777777775
1035	group_1570	0.0401	0.142	0.143	-1.52	0.666	-1.7		0.8446639625349383	957	CCPCLGGI_01007	group_1570	BB_M05	lyme disease proteins of unknown function	0.28830955993930196	0.28345777777777775
1034	group_1569	0.0401	0.142	0.143	-1.52	0.666	-1.7		0.8446639625349383	956	CCPCLGGI_01006	group_1569	BB_M04	lyme disease proteins of unknown function	0.28830955993930196	0.28345777777777775
1025	group_1559	0.0401	0.142	0.143	-1.52	0.666	-1.7		0.8446639625349383	944	CCPCLGGI_00994	group_1559	BB_Q40	PF-32 protein	0.28830955993930196	0.28345777777777775
1018	group_1394	0.0401	0.142	0.143	-1.52	0.666	-1.7		0.8446639625349383	1991	OHACLJJN_00027	group_1394	BB_0448	phosphocarrier protein HPr	0.28830955993930196	0.28345777777777775
1022	group_1556	0.0401	0.142	0.143	-1.52	0.666	-1.7		0.8446639625349383	941	CCPCLGGI_00991	group_1556	BB_C05	BBC05	0.28830955993930196	0.28345777777777775
1021	group_1555	0.0401	0.142	0.143	-1.52	0.666	-1.7		0.8446639625349383	940	CCPCLGGI_00990	group_1555	BB_M26	borrelia orf-D family	0.28830955993930196	0.28345777777777775
1020	group_1418	0.0401	0.142	0.143	-1.52	0.666	-1.7		0.8446639625349383	2084	MKCMKCOD_01074	group_1418	BB_O21	conserved hypothetical protein	0.28830955993930196	0.28345777777777775
1019	group_1416	0.0401	0.142	0.143	-1.52	0.666	-1.7		0.8446639625349383	2076	MKCMKCOD_01038	group_1416	BB_F25	borrelia family of unknown function	0.28830955993930196	0.28345777777777775
1029	group_1564	0.0401	0.142	0.143	-1.52	0.666	-1.7		0.8446639625349383	950	CCPCLGGI_01000	group_1564	BB_M38	ErpK protein	0.28830955993930196	0.28345777777777775
1033	group_1568	0.0401	0.142	0.143	-1.52	0.666	-1.7		0.8446639625349383	955	CCPCLGGI_01005	group_1568	BB_L03	lyme disease proteins of unknown function	0.28830955993930196	0.28345777777777775
1032	group_1567	0.0401	0.142	0.143	-1.52	0.666	-1.7		0.8446639625349383	954	CCPCLGGI_01004	group_1567	BB_L02	conserved hypothetical protein	0.28830955993930196	0.28345777777777775
1031	group_1566	0.0401	0.142	0.143	-1.52	0.666	-1.7		0.8446639625349383	952	CCPCLGGI_01002	group_1566	BB_O44	phage terminase, large subunit, pbsx family	0.28830955993930196	0.28345777777777775
1030	group_1565	0.0401	0.142	0.143	-1.52	0.666	-1.7		0.8446639625349383	951	CCPCLGGI_01001	group_1565	BB_L42	hypothetical protein	0.28830955993930196	0.28345777777777775
264	group_46	0.96	0.142	0.143	1.52	6.12	-3.22		0.8446639625349383	1100	CCPCLGGI_01184	group_46	BB_N31	borrelia family of unknown function	0.28830955993930196	0.28345777777777775
267	group_796	0.96	0.142	0.143	1.52	6.12	-3.22		0.8446639625349383	425	CCPCLGGI_00456	group_796	BB_0401	glutamate transporter, putative	0.28830955993930196	0.28345777777777775
1016	group_1300	0.0401	0.142	0.143	-1.52	0.666	-1.7		0.8446639625349383	1437	FFCAMEMO_00983	group_1300	BB_0303	phospho-N-acetylmuramoyl-pentapeptide-transferase	0.28830955993930196	0.28345777777777775
1017	group_1374	0.0401	0.142	0.143	-1.52	0.666	-1.7		0.8446639625349383	1878	KIDCBPBH_01226	group_1374	BB_0603	integral outer membrane protein P66	0.28830955993930196	0.28345777777777775
1026	group_1560	0.0401	0.142	0.143	-1.52	0.666	-1.7		0.8446639625349383	945	CCPCLGGI_00995	group_1560	BB_P33	PF-49 protein	0.28830955993930196	0.28345777777777775
1036	group_1571	0.0401	0.142	0.143	-1.52	0.666	-1.7		0.8446639625349383	960	CCPCLGGI_01010	group_1571	BB_O08	conserved hypothetical protein	0.28830955993930196	0.28345777777777775
1028	group_1562	0.0401	0.142	0.143	-1.52	0.666	-1.7		0.8446639625349383	948	CCPCLGGI_00998	group_1562	BB_R37	BppB	0.28830955993930196	0.28345777777777775
1044	group_1579	0.0401	0.142	0.143	-1.52	0.666	-1.7		0.8446639625349383	969	CCPCLGGI_01019	group_1579	BB_M17	conserved hypothetical protein	0.28830955993930196	0.28345777777777775
1038	group_1573	0.0401	0.142	0.143	-1.52	0.666	-1.7		0.8446639625349383	962	CCPCLGGI_01012	group_1573	BB_M10	conserved hypothetical protein	0.28830955993930196	0.28345777777777775
1039	group_1574	0.0401	0.142	0.143	-1.52	0.666	-1.7		0.8446639625349383	963	CCPCLGGI_01013	group_1574	BB_L11	conserved hypothetical protein	0.28830955993930196	0.28345777777777775
1040	group_1575	0.0401	0.142	0.143	-1.52	0.666	-1.7		0.8446639625349383	964	CCPCLGGI_01014	group_1575	BB_N12	conserved hypothetical protein	0.28830955993930196	0.28345777777777775
1027	group_1561	0.0401	0.142	0.143	-1.52	0.666	-1.7		0.8446639625349383	947	CCPCLGGI_00997	group_1561	BB_R36	BppA	0.28830955993930196	0.28345777777777775
1047	group_2036	0.0401	0.142	0.143	-1.52	0.666	-1.7		0.8446639625349383	2075	MKCMKCOD_01037	group_2036	BB_A64	P35 antigen	0.28830955993930196	0.28345777777777775
1046	group_1887	0.0401	0.142	0.143	-1.52	0.666	-1.7		0.8446639625349383	1833	OJJAJGLG_01163	group_1887	BB_Q67	adenine specific DNA methyltransferase	0.28830955993930196	0.28345777777777775
1041	group_1576	0.0401	0.142	0.143	-1.52	0.666	-1.7		0.8446639625349383	966	CCPCLGGI_01016	group_1576	BB_O14	conserved hypothetical protein	0.28830955993930196	0.28345777777777775
1037	group_1572	0.0401	0.142	0.143	-1.52	0.666	-1.7		0.8446639625349383	961	CCPCLGGI_01011	group_1572	BB_N09	conserved hypothetical protein	0.28830955993930196	0.28345777777777775
306	group_1515	0.933	0.204	0.143	0.872	6.05	-2.56		0.8446639625349383	325	CCPCLGGI_00347	group_1515	BB_0507	conserved hypothetical protein	0.37551498637602176	0.28345777777777775
1045	group_1580	0.0401	0.142	0.143	-1.52	0.666	-1.7		0.8446639625349383	970	CCPCLGGI_01020	group_1580	BB_O18	conserved hypothetical protein	0.28830955993930196	0.28345777777777775
1042	group_1577	0.0401	0.142	0.143	-1.52	0.666	-1.7		0.8446639625349383	967	CCPCLGGI_01017	group_1577	BB_L15	conserved hypothetical protein	0.28830955993930196	0.28345777777777775
308	group_62	0.933	0.204	0.143	0.872	6.05	-2.56		0.8446639625349383	1029	CCPCLGGI_01095	group_62	BB_B10	borrelia ORF-A superfamily	0.37551498637602176	0.28345777777777775
1043	group_1578	0.0401	0.142	0.143	-1.52	0.666	-1.7		0.8446639625349383	968	CCPCLGGI_01018	group_1578	BB_R16	conserved hypothetical protein	0.28830955993930196	0.28345777777777775
158	group_717	0.983	0.108	0.149	-1.45	6.02	-0.336		0.826813731587726	927	CCPCLGGI_00976	group_717	BB_Q06	borrelia membrane protein P13	0.24828865979381445	0.29447858197932053
1204	group_1490	0.0167	0.108	0.149	1.45	1.1	-1.78		0.826813731587726	2878	LBKBMNHB_01025	group_1490	BB_Q35	MlpJ	0.24828865979381445	0.29447858197932053
857	group_1884	0.1	0.19	0.152	-0.952	0.751	-1.69		0.8181564120552275	1826	OJJAJGLG_01052	group_1884	BB_Q30	holin, BlyA family	0.35605042016806726	0.29996460176991147
694	group_719	0.241	0.17	0.154	-0.592	0.436	-1.64		0.8124792791635369	939	CCPCLGGI_00989	group_719	BB_O25	2.9-7 ORF-C	0.33013062409288824	0.30212903225806453
241	group_718	0.97	0.109	0.154	-1.11	0.727	-0.693		0.8124792791635369	931	CCPCLGGI_00980	group_718	BB_H29	putative plasmid partition protein	0.2493025641025641	0.30212903225806453
1091	group_1487	0.0301	0.109	0.154	1.11	0.727	-1.8		0.8124792791635369	2855	KNHDMILE_01161	group_1487	BB_S27	Bbs27 protein	0.2493025641025641	0.30212903225806453
564	group_129	0.415	0.159	0.154	-0.486	0.347	-1.58		0.8124792791635369	1089	CCPCLGGI_01160	group_129	BB_P34	BdrA	0.313900293255132	0.30212903225806453
384	group_218	0.806	0.153	0.168	-0.533	0.376	-1.34		0.7746907182741372	1334	OJICOLNA_00981	group_218	BB_E31	putative surface protein	0.30784060150375936	0.3291127379209371
858	group_1360	0.097	0.211	0.173	-0.911	0.752	-1.69		0.7619538968712046	1829	OJJAJGLG_01064	group_1360	BB_M11	conserved hypothetical protein	0.38410612244897957	0.33841228070175433
1056	group_1363	0.0368	0.16	0.179	-1.43	0.663	-1.7		0.7471469690201068	1836	OJJAJGLG_01187	group_1363	BB_C06	exported protein A (eppA)	0.313900293255132	0.34263519313304724
1054	group_1066	0.0368	0.16	0.179	-1.43	0.663	-1.7		0.7471469690201068	2071	MKCMKCOD_01033	group_1066	BB_K24	PF-49 protein	0.313900293255132	0.34263519313304724
1057	group_1414	0.0368	0.16	0.179	-1.43	0.663	-1.7		0.7471469690201068	2068	MKCMKCOD_01030	group_1414	BB_K21	PF-32 protein	0.313900293255132	0.34263519313304724
1053	group_1065	0.0368	0.16	0.179	-1.43	0.663	-1.7		0.7471469690201068	2066	MKCMKCOD_01027	group_1065	BB_K19	putative lipoprotein	0.313900293255132	0.34263519313304724
1058	group_1415	0.0368	0.16	0.179	-1.43	0.663	-1.7		0.7471469690201068	2072	MKCMKCOD_01034	group_1415	BB_H09	type I restriction enzyme r protein n terminus (hsdr_n)	0.313900293255132	0.34263519313304724
1061	group_2032	0.0368	0.16	0.179	-1.43	0.663	-1.7		0.7471469690201068	2069	MKCMKCOD_01031	group_2032	BB_K22	borrelia family of unknown function	0.313900293255132	0.34263519313304724
1062	group_2033	0.0368	0.16	0.179	-1.43	0.663	-1.7		0.7471469690201068	2070	MKCMKCOD_01032	group_2033	BB_K23	borrelia ORF-A superfamily	0.313900293255132	0.34263519313304724
1063	group_2034	0.0368	0.16	0.179	-1.43	0.663	-1.7		0.7471469690201068	2073	MKCMKCOD_01035	group_2034	BB_J23	tetratricopeptide repeat domain protein	0.313900293255132	0.34263519313304724
1065	group_442	0.0368	0.16	0.179	-1.43	0.663	-1.7		0.7471469690201068	2330	LLGEFJJO_01124	group_442	BB_L40	ErpB8 protein	0.313900293255132	0.34263519313304724
1059	group_1495	0.0368	0.16	0.179	-1.43	0.663	-1.7		0.7471469690201068	1800	JAEJLJHM_01232	group_1495	BB_Q35	MlpJ	0.313900293255132	0.34263519313304724
1055	group_1349	0.0368	0.16	0.179	-1.43	0.663	-1.7		0.7471469690201068	1772	JAEJLJHM_01098	group_1349	BB_L30	BBC01	0.313900293255132	0.34263519313304724
1064	group_2035	0.0368	0.16	0.179	-1.43	0.663	-1.7		0.7471469690201068	2074	MKCMKCOD_01036	group_2035	BB_J23	tetratricopeptide repeat domain protein	0.313900293255132	0.34263519313304724
1060	group_1563	0.0368	0.16	0.179	-1.43	0.663	-1.7		0.7471469690201068	949	CCPCLGGI_00999	group_1563	BB_Q45	BppC	0.313900293255132	0.34263519313304724
253	group_41	0.963	0.16	0.179	1.43	6.13	-3.14		0.7471469690201068	1060	CCPCLGGI_01127	group_41	BB_O14	conserved hypothetical protein	0.313900293255132	0.34263519313304724
255	group_711	0.963	0.16	0.179	1.43	6.13	-3.14		0.7471469690201068	882	CCPCLGGI_00927	group_711	BB_K19	putative lipoprotein	0.313900293255132	0.34263519313304724
700	group_235	0.234	0.203	0.187	-0.551	0.437	-1.65		0.7281583934635011	934	CCPCLGGI_00984	group_235	BB_O20	conserved hypothetical protein	0.37551498637602176	0.35743714285714284
298	group_206	0.94	0.258	0.194	0.755	6.05	-2.46		0.712198270069774	1190	AHLIMJDN_00860	group_206	BB_E20	borrelia family of unknown function	0.4383103448275862	0.36871022727272723
303	btuD_2	0.94	0.258	0.194	0.755	6.05	-2.46		0.712198270069774	670	CCPCLGGI_00708	btuD_2	BB_0146	glycine betaine, L-proline ABC transporter, ATP-binding protein	0.4383103448275862	0.36871022727272723
601	group_1008	0.358	0.202	0.194	-0.46	0.362	-1.61		0.712198270069774	1568	DCJNHIBD_01196	group_1008	BB_L32	PF-32 protein	0.37551498637602176	0.36871022727272723
300	group_3177	0.94	0.258	0.194	0.755	6.05	-2.46		0.712198270069774	1191	AHLIMJDN_00861	group_3177	BB_E19	PF-32 protein	0.4383103448275862	0.36871022727272723
353	group_609	0.876	0.226	0.195	0.743	0.626	-2.43		0.7099653886374819	20	CCPCLGGI_00022	group_609	BB_0826	conserved hypothetical protein	0.40451162790697676	0.36956090651558077
818	group_1258	0.124	0.226	0.195	-0.743	0.626	-1.68		0.7099653886374819	1159	CCPCLGGI_01257	group_1258	BB_0086	putative Mg chelatase homolog	0.40451162790697676	0.36956090651558077
863	group_1359	0.0936	0.235	0.197	-0.869	0.753	-1.7		0.7055337738384071	1828	OJJAJGLG_01061	group_1359	BB_M14	conserved hypothetical protein	0.405716129032258	0.37282319660537483
168	group_10	0.98	0.193	0.206	-1.19	6.02	-0.588		0.6861327796308466	1063	CCPCLGGI_01131	group_10	BB_M10	conserved hypothetical protein	0.35965738161559885	0.38711797752808985
194	group_89	0.98	0.193	0.206	-1.19	6.02	-0.588		0.6861327796308466	925	CCPCLGGI_00974	group_89	BB_I16	virulent strain-associated repetitive antigen A (VraA protein)	0.35965738161559885	0.38711797752808985
703	group_950	0.231	0.222	0.206	-0.529	0.437	-1.65		0.6861327796308466	935	CCPCLGGI_00985	group_950	BB_L21	conserved hypothetical protein	0.40303392130257804	0.38711797752808985
171	group_13	0.98	0.193	0.206	-1.19	6.02	-0.588		0.6861327796308466	958	CCPCLGGI_01008	group_13	BB_L06	conserved hypothetical protein	0.35965738161559885	0.38711797752808985
1188	group_603	0.0201	0.193	0.206	1.19	1.17	-1.78		0.6861327796308466	2178	CABLLEJJ_00744	group_603	BB_H32	antigen, P35, putative	0.35965738161559885	0.38711797752808985
1067	group_1046	0.0334	0.165	0.21	0.953	0.71	-1.8		0.6777807052660807	1897	PLJFLFNC_01247	group_1046	BB_0431	CobQ/CobB/MinD/ParA nucleotide binding domain, putative	0.321353711790393	0.3935294117647059
660	group_969	0.281	0.222	0.21	-0.483	0.398	-1.64		0.6777807052660807	1239	AHLIMJDN_01063	group_969	BB_0431	CobQ/CobB/MinD/ParA nucleotide binding domain, putative	0.40303392130257804	0.3935294117647059
913	group_1057	0.0669	0.179	0.211	0.718	0.544	-1.82		0.6757175447023074	1978	KHMPAEIP_01267	group_1057	BB_Q35	MlpJ	0.3415371669004208	0.3948503496503496
571	group_1252	0.401	0.223	0.218	-0.422	0.348	-1.6		0.6615435063953952	1090	CCPCLGGI_01161	group_1252	BB_P33	PF-49 protein	0.40430081300813003	0.40737988826815646
873	group_1885	0.0903	0.261	0.224	-0.825	0.754	-1.7		0.6497519816658371	1827	OJJAJGLG_01057	group_1885	BB_O18	conserved hypothetical protein	0.4383103448275862	0.41070941336971356
1080	group_2119	0.0334	0.182	0.225	-1.34	0.659	-1.71		0.6478174818886375	2186	CABLLEJJ_00782	group_2119	BB_0211	DNA mismatch repair protein MutL	0.3415371669004208	0.41070941336971356
1079	group_2078	0.0334	0.182	0.225	-1.34	0.659	-1.71		0.6478174818886375	2127	NCIOCIBG_01264	group_2078	BB_M28	lipoprotein	0.3415371669004208	0.41070941336971356
1078	group_2031	0.0334	0.182	0.225	-1.34	0.659	-1.71		0.6478174818886375	2067	MKCMKCOD_01029	group_2031	BB_K19	putative lipoprotein	0.3415371669004208	0.41070941336971356
1077	group_2030	0.0334	0.182	0.225	-1.34	0.659	-1.71		0.6478174818886375	2065	MKCMKCOD_01014	group_2030	BB_E16	BptA protein	0.3415371669004208	0.41070941336971356
1074	group_1828	0.0334	0.182	0.225	-1.34	0.659	-1.71		0.6478174818886375	1706	JKKDDLLD_01227	group_1828	BB_T07	outer membrane protein	0.3415371669004208	0.41070941336971356
1069	group_1409	0.0334	0.182	0.225	-1.34	0.659	-1.71		0.6478174818886375	2042	OPFCEHCP_01261	group_1409	BB_Q35	MlpJ	0.3415371669004208	0.41070941336971356
1072	group_1785	0.0334	0.182	0.225	-1.34	0.659	-1.71		0.6478174818886375	1548	DCJNHIBD_01134	group_1785	BB_G33	RepU	0.3415371669004208	0.41070941336971356
1071	group_1692	0.0334	0.182	0.225	-1.34	0.659	-1.71		0.6478174818886375	1359	OJICOLNA_01078	group_1692	BB_U09	TM2 domain family	0.3415371669004208	0.41070941336971356
1070	group_1417	0.0334	0.182	0.225	-1.34	0.659	-1.71		0.6478174818886375	2077	MKCMKCOD_01039	group_1417	BB_O30	BBC01	0.3415371669004208	0.41070941336971356
247	group_817	0.967	0.182	0.225	1.34	6.13	-3.04		0.6478174818886375	80	CCPCLGGI_00083	group_817	BB_0765	conserved hypothetical protein	0.3415371669004208	0.41070941336971356
1083	group_798	0.0334	0.182	0.225	-1.34	0.659	-1.71		0.6478174818886375	1849	OJJAJGLG_01299	group_798	BB_A24	decorin-binding protein A	0.3415371669004208	0.41070941336971356
245	group_293	0.967	0.182	0.225	1.34	6.13	-3.04		0.6478174818886375	885	CCPCLGGI_00930	group_293	BB_K23	borrelia ORF-A superfamily	0.3415371669004208	0.41070941336971356
1068	group_1248	0.0334	0.182	0.225	-1.34	0.659	-1.71		0.6478174818886375	1052	CCPCLGGI_01119	group_1248	BB_Q29	conserved hypothetical protein	0.3415371669004208	0.41070941336971356
1073	group_1794	0.0334	0.182	0.225	-1.34	0.659	-1.71		0.6478174818886375	1604	FAKOJBMH_00981	group_1794	BB_H09	type I restriction enzyme r protein n terminus (hsdr_n)	0.3415371669004208	0.41070941336971356
1084	group_957	0.0334	0.182	0.225	-1.34	0.659	-1.71		0.6478174818886375	1077	CCPCLGGI_01147	group_957	BB_H28	PF-32 protein	0.3415371669004208	0.41070941336971356
1076	group_1992	0.0334	0.182	0.225	-1.34	0.659	-1.71		0.6478174818886375	1998	OHACLJJN_01371	group_1992	BB_B19	outer surface protein C (OspC)	0.3415371669004208	0.41070941336971356
293	group_22	0.943	0.29	0.226	0.692	6.06	-2.4		0.645891560852599	1122	CCPCLGGI_01210	group_22	BB_N04	lyme disease proteins of unknown function	0.4707777777777778	0.41085326086956525
292	group_1198	0.943	0.29	0.226	0.692	6.06	-2.4		0.645891560852599	627	CCPCLGGI_00665	group_1198	BB_0192	conserved hypothetical protein	0.4707777777777778	0.41085326086956525
962	group_794	0.0569	0.29	0.226	-0.692	1.14	-1.71		0.645891560852599	1790	JAEJLJHM_01148	group_794	BB_D14	borrelia ORF-A superfamily	0.4707777777777778	0.41085326086956525
493	group_203	0.485	0.232	0.231	0.392	0.329	-1.96		0.6363880201078557	1151	CCPCLGGI_01245	group_203	BB_O39	ErpL protein	0.40451162790697676	0.4193731343283582
588	group_143	0.375	0.24	0.234	-0.414	0.355	-1.62		0.6307841425898572	1272	AHLIMJDN_01287	group_143	BB_O40	ErpM protein	0.41381443298969073	0.4242439024390244
558	group_728	0.421	0.242	0.237	-0.399	0.342	-1.6		0.6252516539898961	1091	CCPCLGGI_01162	group_728	BB_P32	PF-32 protein	0.4167258687258687	0.42910148849797025
351	group_826	0.883	0.275	0.246	0.674	0.627	-2.37		0.6090648928966209	133	CCPCLGGI_00142	group_826	BB_0708	conserved hypothetical protein	0.4520270270270271	0.4447945945945946
489	group_177	0.488	0.251	0.251	0.376	0.329	-1.95		0.6003262785189618	1376	PEHDDNBE_01044	group_177	BB_C05	BBC05	0.4311142490372272	0.4532226720647773
974	group_2138	0.0535	0.326	0.262	-0.625	1.13	-1.71		0.5816987086802545	2208	CABLLEJJ_00945	group_2138	BB_0555	conserved hypothetical protein	0.4986335403726708	0.4724474393530998
380	group_3076	0.813	0.248	0.263	-0.442	0.385	-1.41		0.5800442515102421	1051	CCPCLGGI_01118	group_3076	BB_Q30	holin, BlyA family	0.42650899742930587	0.4736123822341857
966	group_121	0.0535	0.233	0.267	0.706	0.602	-1.8		0.5734887386354247	1322	OMIKMNGD_01083	group_121	BB_D21	CdsM	0.40451162790697676	0.48016935483870965
486	group_251	0.492	0.271	0.271	0.361	0.329	-1.95		0.5670307091255943	1565	DCJNHIBD_01192	group_251	BB_U09	TM2 domain family	0.44600000000000006	0.48670872483221483
446	group_93	0.609	0.282	0.276	0.373	0.348	-2.0		0.5590909179347823	1342	OJICOLNA_01012	group_93	BB_U06	putative plasmid partition protein	0.4623970588235294	0.4943614457831326
443	group_53	0.609	0.282	0.276	0.373	0.348	-2.0		0.5590909179347823	1121	CCPCLGGI_01209	group_53	BB_Q12	lyme disease proteins of unknown function	0.4623970588235294	0.4943614457831326
417	group_47	0.706	0.291	0.281	0.404	0.385	-2.05		0.5512936800949201	1094	CCPCLGGI_01171	group_47	BB_M17	conserved hypothetical protein	0.4707777777777778	0.502644385026738
239	mnmC_1	0.97	0.206	0.287	1.23	6.13	-2.94		0.5421181032660077	103	CCPCLGGI_00109	mnmC_1	BB_0740	conserved hypothetical protein	0.37551498637602176	0.5052710526315789
240	uppP	0.97	0.206	0.287	1.23	6.13	-2.94		0.5421181032660077	562	CCPCLGGI_00595	uppP	BB_0258	undecaprenol kinase	0.37551498637602176	0.5052710526315789
1090	group_1423	0.0301	0.206	0.287	-1.23	0.654	-1.71		0.5421181032660077	2132	PNJOOICL_01097	group_1423	BB_L28	lipoprotein	0.37551498637602176	0.5052710526315789
1085	group_1069	0.0301	0.206	0.287	-1.23	0.654	-1.71		0.5421181032660077	2123	NCIOCIBG_01191	group_1069	BB_L40	ErpB8 protein	0.37551498637602176	0.5052710526315789
1087	group_1362	0.0301	0.206	0.287	-1.23	0.654	-1.71		0.5421181032660077	1831	OJJAJGLG_01087	group_1362	BB_B19	outer surface protein C (OspC)	0.37551498637602176	0.5052710526315789
233	mrdB	0.97	0.206	0.287	1.23	6.13	-2.94		0.5421181032660077	123	CCPCLGGI_00129	mrdB	BB_0719	rod shape-determining protein RodA	0.37551498637602176	0.5052710526315789
1092	group_1795	0.0301	0.206	0.287	-1.23	0.654	-1.71		0.5421181032660077	1605	FAKOJBMH_00983	group_1795	BB_0802	ribosome-binding factor A	0.37551498637602176	0.5052710526315789
1088	group_1364	0.0301	0.206	0.287	-1.23	0.654	-1.71		0.5421181032660077	1838	OJJAJGLG_01202	group_1364	BB_Q53	conserved hypothetical protein	0.37551498637602176	0.5052710526315789
1094	group_1889	0.0301	0.206	0.287	-1.23	0.654	-1.71		0.5421181032660077	1840	OJJAJGLG_01204	group_1889	BB_M05	lyme disease proteins of unknown function	0.37551498637602176	0.5052710526315789
1095	group_2010	0.0301	0.206	0.287	-1.23	0.654	-1.71		0.5421181032660077	2040	OPFCEHCP_01234	group_2010	BB_Q35	MlpJ	0.37551498637602176	0.5052710526315789
1096	group_2047	0.0301	0.206	0.287	-1.23	0.654	-1.71		0.5421181032660077	2094	MKCMKCOD_01222	group_2047	BB_0316	conserved hypothetical integral membrane protein	0.37551498637602176	0.5052710526315789
1097	group_2057	0.0301	0.206	0.287	-1.23	0.654	-1.71		0.5421181032660077	2102	KAEBOHNC_01211	group_2057	BB_N28	lipoprotein	0.37551498637602176	0.5052710526315789
330	group_1505	0.916	0.322	0.288	0.733	0.756	-2.44		0.5406075122407692	166	CCPCLGGI_00176	group_1505	BB_0673	conserved hypothetical protein	0.4969273356401384	0.5057007874015748
332	truB	0.916	0.322	0.288	0.733	0.756	-2.44		0.5406075122407692	41	CCPCLGGI_00043	truB	BB_0803	tRNA pseudouridine synthase B	0.4969273356401384	0.5057007874015748
282	group_1197	0.95	0.367	0.305	0.555	6.06	-2.27		0.5157001606532142	626	CCPCLGGI_00664	group_1197	BB_0193	lipoprotein, putative	0.5057116374871267	0.5320599739243808
286	group_372	0.95	0.367	0.305	0.555	6.06	-2.27		0.5157001606532142	533	CCPCLGGI_00566	group_372	BB_0287	flagellar protein	0.5057116374871267	0.5320599739243808
287	mfd	0.95	0.367	0.305	0.555	6.06	-2.27		0.5157001606532142	215	CCPCLGGI_00227	mfd	BB_0623	transcription-repair coupling factor	0.5057116374871267	0.5320599739243808
986	group_2134	0.0502	0.367	0.305	-0.555	1.13	-1.71		0.5157001606532142	2204	CABLLEJJ_00908	group_2134	BB_0344	DNA helicase	0.5057116374871267	0.5320599739243808
288	hrpA	0.95	0.367	0.305	0.555	6.06	-2.27		0.5157001606532142	19	CCPCLGGI_00021	hrpA	BB_0827	ATP-dependent helicase HrpA	0.5057116374871267	0.5320599739243808
692	group_401	0.241	0.322	0.309	-0.411	0.417	-1.67		0.5100415205751654	936	CCPCLGGI_00986	group_401	BB_Q29	conserved hypothetical protein	0.4969273356401384	0.5383359375
339	group_713	0.906	0.292	0.315	-0.514	0.493	-1.3		0.5016894462103995	891	CCPCLGGI_00937	group_713	BB_K34	conserved hypothetical protein	0.4707777777777778	0.548075422626788
621	group_1789	0.338	0.323	0.316	-0.357	0.363	-1.65		0.5003129173815962	1570	DCJNHIBD_01198	group_1789	BB_L35	BdrO	0.4978963133640553	0.5491012987012988
453	group_54	0.565	0.345	0.346	-0.308	0.327	-1.59		0.46092390120722343	1383	PEHDDNBE_01051	group_54	BB_M35	BppA	0.4986335403726708	0.6004513618677042
281	group_871	0.953	0.413	0.353	0.479	6.06	-2.2		0.4522252946121775	383	CCPCLGGI_00410	group_871	BB_0448	phosphocarrier protein HPr	0.5344235976789168	0.6078687258687259
275	group_113	0.953	0.413	0.353	0.479	6.06	-2.2		0.4522252946121775	607	CCPCLGGI_00642	group_113	BB_0212	borrelia ORF-A superfamily	0.5344235976789168	0.6078687258687259
280	tmk	0.953	0.413	0.353	0.479	6.06	-2.2		0.4522252946121775	51	CCPCLGGI_00053	tmk	BB_0793	thymidylate kinase	0.5344235976789168	0.6078687258687259
279	group_353	0.953	0.413	0.353	0.479	6.06	-2.2		0.4522252946121775	288	CCPCLGGI_00307	group_353	BB_0549	conserved hypothetical protein	0.5344235976789168	0.6078687258687259
278	group_31	0.953	0.413	0.353	0.479	6.06	-2.2		0.4522252946121775	913	CCPCLGGI_00962	group_31	BB_U04	BBC01	0.5344235976789168	0.6078687258687259
276	group_180	0.953	0.413	0.353	0.479	6.06	-2.2		0.4522252946121775	165	CCPCLGGI_00175	group_180	BB_0674	membrane protein, putative	0.5344235976789168	0.6078687258687259
1125	group_2083	0.0268	0.234	0.372	-1.12	0.648	-1.72		0.4294570601181025	2133	PNJOOICL_01118	group_2083	BB_L39	ErpA8 protein	0.40451162790697676	0.6152484548825711
1129	group_984	0.0268	0.234	0.372	-1.12	0.648	-1.72		0.4294570601181025	1354	OJICOLNA_01040	group_984	BB_L15	conserved hypothetical protein	0.40451162790697676	0.6152484548825711
1128	group_804	0.0268	0.234	0.372	-1.12	0.648	-1.72		0.4294570601181025	2202	CABLLEJJ_00900	group_804	BB_L22	conserved hypothetical protein	0.40451162790697676	0.6152484548825711
1102	group_1357	0.0268	0.234	0.372	-1.12	0.648	-1.72		0.4294570601181025	1809	JAEJLJHM_01262	group_1357	BB_F0041	outer surface protein VlsE1	0.40451162790697676	0.6152484548825711
1127	group_760	0.0268	0.234	0.372	-1.12	0.648	-1.72		0.4294570601181025	1469	KFKPBLAP_00978	group_760	BB_0587	methionyl-tRNA synthetase	0.40451162790697676	0.6152484548825711
227	group_6	0.973	0.234	0.372	1.12	6.13	-2.83		0.4294570601181025	1210	AHLIMJDN_00950	group_6	BB_H40	transposase, family	0.40451162790697676	0.6152484548825711
1104	group_1381	0.0268	0.234	0.372	-1.12	0.648	-1.72		0.4294570601181025	1934	KGAMKNHC_00943	group_1381	BB_A24	decorin-binding protein A	0.40451162790697676	0.6152484548825711
1119	group_1966	0.0268	0.234	0.372	-1.12	0.648	-1.72		0.4294570601181025	1953	KGAMKNHC_01240	group_1966	BB_0155	lipoprotein, putative	0.40451162790697676	0.6152484548825711
1120	group_1967	0.0268	0.234	0.372	-1.12	0.648	-1.72		0.4294570601181025	1954	KGAMKNHC_01241	group_1967	BB_0438	DNA polymerase III, beta subunit	0.40451162790697676	0.6152484548825711
1105	group_1382	0.0268	0.234	0.372	-1.12	0.648	-1.72		0.4294570601181025	1937	KGAMKNHC_01098	group_1382	BB_H09a	conserved hypothetical protein	0.40451162790697676	0.6152484548825711
1121	group_1968	0.0268	0.234	0.372	-1.12	0.648	-1.72		0.4294570601181025	1955	KGAMKNHC_01242	group_1968	BB_J09	outer surface protein D (OspD)	0.40451162790697676	0.6152484548825711
224	group_3074	0.973	0.234	0.372	1.12	6.13	-2.83		0.4294570601181025	972	CCPCLGGI_01022	group_3074	BB_D18	conserved hypothetical protein	0.40451162790697676	0.6152484548825711
230	group_824	0.973	0.234	0.372	1.12	6.13	-2.83		0.4294570601181025	121	CCPCLGGI_00127	group_824	BB_0721	CDP-diacylglycerol--glycerol-3-phosphate 3-phosphatidyltransferase	0.40451162790697676	0.6152484548825711
221	group_16	0.973	0.234	0.372	1.12	6.13	-2.83		0.4294570601181025	874	CCPCLGGI_00917	group_16	BB_H09	type I restriction enzyme r protein n terminus (hsdr_n)	0.40451162790697676	0.6152484548825711
231	fba	0.973	0.234	0.372	1.12	6.13	-2.83		0.4294570601181025	386	CCPCLGGI_00413	fba	BB_0445	fructose-bisphosphate aldolase, class II	0.40451162790697676	0.6152484548825711
1122	group_1998	0.0268	0.234	0.372	-1.12	0.648	-1.72		0.4294570601181025	2009	HIKGPOHM_01347	group_1998	BB_0362	prolipoprotein diacylglyceryl transferase	0.40451162790697676	0.6152484548825711
223	group_196	0.973	0.234	0.372	1.12	6.13	-2.83		0.4294570601181025	1017	CCPCLGGI_01083	group_196	BB_B27	lipoprotein, putative	0.40451162790697676	0.6152484548825711
1123	group_2013	0.0268	0.234	0.372	-1.12	0.648	-1.72		0.4294570601181025	2044	OPFCEHCP_01283	group_2013	BB_F01	hypothetical protein	0.40451162790697676	0.6152484548825711
1124	group_2074	0.0268	0.234	0.372	-1.12	0.648	-1.72		0.4294570601181025	2120	NCIOCIBG_00997	group_2074	BB_L32	PF-32 protein	0.40451162790697676	0.6152484548825711
1111	group_1954	0.0268	0.234	0.372	-1.12	0.648	-1.72		0.4294570601181025	1938	KGAMKNHC_01100	group_1954	BB_0655	heat shock protein	0.40451162790697676	0.6152484548825711
1099	group_1052	0.0268	0.234	0.372	-1.12	0.648	-1.72		0.4294570601181025	1939	KGAMKNHC_01101	group_1052	BB_H13	RepU	0.40451162790697676	0.6152484548825711
1107	group_1421	0.0268	0.234	0.372	-1.12	0.648	-1.72		0.4294570601181025	2124	NCIOCIBG_01232	group_1421	BB_S44	hypothetical protein	0.40451162790697676	0.6152484548825711
1113	group_1957	0.0268	0.234	0.372	-1.12	0.648	-1.72		0.4294570601181025	1944	KGAMKNHC_01106	group_1957	BB_J36	lipoprotein, putative	0.40451162790697676	0.6152484548825711
1116	group_1963	0.0268	0.234	0.372	-1.12	0.648	-1.72		0.4294570601181025	1950	KGAMKNHC_01237	group_1963	BB_G07	borrelia family of unknown function	0.40451162790697676	0.6152484548825711
1108	group_1425	0.0268	0.234	0.372	-1.12	0.648	-1.72		0.4294570601181025	2135	PNJOOICL_01190	group_1425	BB_N28	lipoprotein	0.40451162790697676	0.6152484548825711
1112	group_1955	0.0268	0.234	0.372	-1.12	0.648	-1.72		0.4294570601181025	1940	KGAMKNHC_01102	group_1955	BB_0451	chromate transport protein, putative	0.40451162790697676	0.6152484548825711
1115	group_1961	0.0268	0.234	0.372	-1.12	0.648	-1.72		0.4294570601181025	1948	KGAMKNHC_01235	group_1961	BB_0059	CBS domain pair protein	0.40451162790697676	0.6152484548825711
1117	group_1964	0.0268	0.234	0.372	-1.12	0.648	-1.72		0.4294570601181025	1951	KGAMKNHC_01238	group_1964	BB_G08	stage 0 sporulation protein J	0.40451162790697676	0.6152484548825711
1098	group_1051	0.0268	0.234	0.372	-1.12	0.648	-1.72		0.4294570601181025	1935	KGAMKNHC_01054	group_1051	BB_B19	outer surface protein C (OspC)	0.40451162790697676	0.6152484548825711
1114	group_1958	0.0268	0.234	0.372	-1.12	0.648	-1.72		0.4294570601181025	1945	KGAMKNHC_01107	group_1958	BB_K49	conserved hypothetical protein	0.40451162790697676	0.6152484548825711
1118	group_1965	0.0268	0.234	0.372	-1.12	0.648	-1.72		0.4294570601181025	1952	KGAMKNHC_01239	group_1965	BB_G09	putative plasmid partition protein	0.40451162790697676	0.6152484548825711
1100	group_1053	0.0268	0.234	0.372	-1.12	0.648	-1.72		0.4294570601181025	1943	KGAMKNHC_01105	group_1053	BB_J36	lipoprotein, putative	0.40451162790697676	0.6152484548825711
678	group_402	0.258	0.384	0.374	-0.347	0.4	-1.68		0.42712839779951983	971	CCPCLGGI_01021	group_402	BB_L19	conserved hypothetical protein	0.5250379746835443	0.6177925925925927
301	group_39	0.94	0.354	0.38	-0.543	0.592	-1.25		0.42021640338318983	1048	CCPCLGGI_01115	group_39	BB_Q33	borrelia orf-D family	0.4986335403726708	0.6269297163995068
454	group_15	0.555	0.398	0.396	0.282	0.334	-1.92		0.40230481407448765	1099	CCPCLGGI_01183	group_15	BB_N30	BBC01	0.5250379746835443	0.6525221674876847
1014	group_2388	0.0435	0.465	0.41	-0.398	1.12	-1.72		0.38721614328026455	2476	FDEHIFHJ_00839	group_2388	BB_0420	sensory transduction histidine kinase, putative	0.5454119687771032	0.6706356968215159
270	group_1143	0.957	0.465	0.41	0.398	6.06	-2.12		0.38721614328026455	380	CCPCLGGI_00407	group_1143	BB_0451	chromate transport protein, putative	0.5454119687771032	0.6706356968215159
271	group_1304	0.957	0.465	0.41	0.398	6.06	-2.12		0.38721614328026455	920	CCPCLGGI_00969	group_1304	BB_I19	BBC01	0.5454119687771032	0.6706356968215159
1005	group_1864	0.0435	0.465	0.41	-0.398	1.12	-1.72		0.38721614328026455	1785	JAEJLJHM_01117	group_1864	BB_T01	conserved hypothetical protein	0.5454119687771032	0.6706356968215159
274	group_664	0.957	0.465	0.41	0.398	6.06	-2.12		0.38721614328026455	470	CCPCLGGI_00503	group_664	BB_0354	conserved hypothetical protein	0.5454119687771032	0.6706356968215159
273	potD	0.957	0.465	0.41	0.398	6.06	-2.12		0.38721614328026455	200	CCPCLGGI_00210	potD	BB_0639	spermidine/putrescine ABC transporter, spermidine/putrescine-binding periplasmic protein	0.5454119687771032	0.6706356968215159
896	group_149	0.0736	0.439	0.412	-0.581	0.76	-1.72		0.3851027839668654	1923	IMOAFOEB_01075	group_149	BB_0468	conserved hypothetical protein	0.5454119687771032	0.673084249084249
853	group_1361	0.1	0.442	0.421	-0.481	0.632	-1.72		0.3757179041643317	1830	OJJAJGLG_01067	group_1361	BB_O08	conserved hypothetical protein	0.5454119687771032	0.6869487804878048
611	group_1314	0.348	0.43	0.425	-0.28	0.355	-1.67		0.37161106994968846	1569	DCJNHIBD_01197	group_1314	BB_C03	BBC03	0.5454119687771032	0.6926309378806335
591	group_435	0.371	0.43	0.426	-0.274	0.348	-1.66		0.37059040089728107	1584	DCJNHIBD_01269	group_435	BB_L40	ErpB8 protein	0.5454119687771032	0.6934160583941605
220	group_1553	0.973	0.405	0.44	-0.681	0.833	-1.1		0.3565473235138126	926	CCPCLGGI_00975	group_1553	BB_I29	Borrelia burgdorferi virulent strain associated lipoprotein	0.5271303501945526	0.7153341433778857
725	group_1346	0.201	0.456	0.445	-0.327	0.44	-1.7		0.3516399890190684	1757	JAEJLJHM_00991	group_1346	BB_O16	conserved hypothetical protein	0.5454119687771032	0.721709090909091
728	group_792	0.201	0.456	0.445	-0.327	0.44	-1.7		0.3516399890190684	1768	JAEJLJHM_01004	group_792	BB_L03	lyme disease proteins of unknown function	0.5454119687771032	0.721709090909091
820	group_1400	0.124	0.474	0.458	-0.396	0.557	-1.71		0.3391345219961308	2020	EDMIHMOI_00547	group_1400	BB_0546	conserved hypothetical protein	0.54957712305026	0.7418934624697336
375	soj_7	0.826	0.477	0.465	0.332	0.469	-2.04		0.33254704711004607	1133	CCPCLGGI_01225	soj_7	BB_M32	PF-32 protein	0.5525766233766233	0.7523216444981863
269	group_887	0.96	0.524	0.475	0.31	6.07	-2.04		0.3233063903751334	475	CCPCLGGI_00508	group_887	BB_0349	conserved hypothetical protein	0.5982184300341297	0.7602272727272728
268	yigL_1	0.96	0.524	0.475	0.31	6.07	-2.04		0.3233063903751334	406	CCPCLGGI_00436	yigL_1	BB_0421	haloacid dehalogenase-like hydrolase	0.5982184300341297	0.7602272727272728
265	csd	0.96	0.524	0.475	0.31	6.07	-2.04		0.3233063903751334	730	CCPCLGGI_00769	csd	BB_0084	aminotransferase, class V superfamily	0.5982184300341297	0.7602272727272728
263	group_352	0.96	0.524	0.475	0.31	6.07	-2.04		0.3233063903751334	284	CCPCLGGI_00303	group_352	BB_N34	BdrQ	0.5982184300341297	0.7602272727272728
262	group_277	0.96	0.524	0.475	0.31	6.07	-2.04		0.3233063903751334	585	CCPCLGGI_00619	group_277	BB_0234	conserved hypothetical integral membrane protein	0.5982184300341297	0.7602272727272728
260	group_161	0.96	0.524	0.475	0.31	6.07	-2.04		0.3233063903751334	1018	CCPCLGGI_01084	group_161	BB_B28	putative ankyrin repeat protein	0.5982184300341297	0.7602272727272728
259	group_1512	0.96	0.524	0.475	0.31	6.07	-2.04		0.3233063903751334	260	CCPCLGGI_00278	group_1512	BB_0577	conserved hypothetical protein	0.5982184300341297	0.7602272727272728
258	coaBC	0.96	0.524	0.475	0.31	6.07	-2.04		0.3233063903751334	32	CCPCLGGI_00034	coaBC	BB_0812	phosphopantothenoylcysteine decarboxylase/phosphopantothenate--cysteine ligase	0.5982184300341297	0.7602272727272728
266	group_646	0.96	0.524	0.475	0.31	6.07	-2.04		0.3233063903751334	281	CCPCLGGI_00300	group_646	BB_0556	conserved hypothetical protein	0.5982184300341297	0.7602272727272728
732	group_1030	0.197	0.49	0.481	-0.303	0.441	-1.7		0.31785492362616824	1756	JAEJLJHM_00990	group_1030	BB_L17	conserved hypothetical protein	0.5656773080241587	0.7658896551724138
736	group_577	0.197	0.49	0.481	-0.303	0.441	-1.7		0.31785492362616824	1769	JAEJLJHM_01005	group_577	BB_N02	conserved hypothetical protein	0.5656773080241587	0.7658896551724138
737	group_591	0.197	0.49	0.481	-0.303	0.441	-1.7		0.31785492362616824	1762	JAEJLJHM_00997	group_591	BB_N10	conserved hypothetical protein	0.5656773080241587	0.7658896551724138
361	group_3188	0.853	0.482	0.493	-0.301	0.43	-1.5		0.30715308072277	1042	CCPCLGGI_01109	group_3188	BB_R32	borrelia family of unknown function	0.5578858131487889	0.7658896551724138
202	fruA_2	0.977	0.266	0.498	0.988	6.13	-2.71		0.30277065724028246	418	CCPCLGGI_00449	fruA_2	BB_0408	pts system, fructose-specific iiabc component	0.4383103448275862	0.7658896551724138
201	group_232	0.977	0.266	0.498	0.988	6.13	-2.71		0.30277065724028246	733	CCPCLGGI_00772	group_232	BB_0081	efflux ABC transporter, permease protein	0.4383103448275862	0.7658896551724138
1143	group_2022	0.0234	0.266	0.498	-0.988	0.64	-1.72		0.30277065724028246	2056	EPOMKECH_01233	group_2022	BB_0600	IPT/TIG domain protein	0.4383103448275862	0.7658896551724138
200	comEC	0.977	0.266	0.498	0.988	6.13	-2.71		0.30277065724028246	246	CCPCLGGI_00264	comEC	BB_0591	competence locus E, putative	0.4383103448275862	0.7658896551724138
1141	group_1962	0.0234	0.266	0.498	-0.988	0.64	-1.72		0.30277065724028246	1949	KGAMKNHC_01236	group_1962	BB_P30	BBC01	0.4383103448275862	0.7658896551724138
1152	group_2741	0.0234	0.266	0.498	-0.988	0.64	-1.72		0.30277065724028246	2833	LNGCAHBM_01074	group_2741	BB_C06	exported protein A (eppA)	0.4383103448275862	0.7658896551724138
1147	group_2073	0.0234	0.266	0.498	-0.988	0.64	-1.72		0.30277065724028246	2119	NCIOCIBG_00964	group_2073	BB_B19	outer surface protein C (OspC)	0.4383103448275862	0.7658896551724138
1151	group_2343	0.0234	0.266	0.498	-0.988	0.64	-1.72		0.30277065724028246	2421	HKPPKNEB_00734	group_2343	BB_E09	protein p23	0.4383103448275862	0.7658896551724138
1144	group_2024	0.0234	0.266	0.498	-0.988	0.64	-1.72		0.30277065724028246	2059	BHBIAHEI_01252	group_2024	BB_Q35	MlpJ	0.4383103448275862	0.7658896551724138
1145	group_2045	0.0234	0.266	0.498	-0.988	0.64	-1.72		0.30277065724028246	2091	MKCMKCOD_01200	group_2045	BB_O28	lipoprotein	0.4383103448275862	0.7658896551724138
1140	group_1903	0.0234	0.266	0.498	-0.988	0.64	-1.72		0.30277065724028246	1866	KIDCBPBH_01079	group_1903	BB_C06	exported protein A (eppA)	0.4383103448275862	0.7658896551724138
1150	group_2139	0.0234	0.266	0.498	-0.988	0.64	-1.72		0.30277065724028246	2209	ACGAHNKG_01256	group_2139	BB_K52	putative lipoprotein	0.4383103448275862	0.7658896551724138
1149	group_2099	0.0234	0.266	0.498	-0.988	0.64	-1.72		0.30277065724028246	2159	CABLLEJJ_00512	group_2099	BB_0437	chromosomal replication initiator protein DnaA	0.4383103448275862	0.7658896551724138
568	group_92	0.408	0.497	0.498	0.223	0.329	-1.85		0.30277065724028246	1297	LBEIHGGO_01257	group_92	BB_R42	ErpY protein	0.5727700258397933	0.7658896551724138
1148	group_2081	0.0234	0.266	0.498	-0.988	0.64	-1.72		0.30277065724028246	2130	PNJOOICL_00987	group_2081	BB_B19	outer surface protein C (OspC)	0.4383103448275862	0.7658896551724138
198	group_12	0.977	0.266	0.498	0.988	6.13	-2.71		0.30277065724028246	1058	CCPCLGGI_01125	group_12	BB_O16	conserved hypothetical protein	0.4383103448275862	0.7658896551724138
1139	group_1890	0.0234	0.266	0.498	-0.988	0.64	-1.72		0.30277065724028246	1841	OJJAJGLG_01240	group_1890	BB_N28	lipoprotein	0.4383103448275862	0.7658896551724138
1153	group_331	0.0234	0.266	0.498	-0.988	0.64	-1.72		0.30277065724028246	2036	OPFCEHCP_01097	group_331	BB_F0041	outer surface protein VlsE1	0.4383103448275862	0.7658896551724138
203	group_295	0.977	0.266	0.498	0.988	6.13	-2.71		0.30277065724028246	933	CCPCLGGI_00983	group_295	BB_K01	lipoprotein, putative	0.4383103448275862	0.7658896551724138
1137	group_1470	0.0234	0.266	0.498	-0.988	0.64	-1.72		0.30277065724028246	2502	KHBBIPCO_01037	group_1470	BB_0160	alanine racemase	0.4383103448275862	0.7658896551724138
205	murC	0.977	0.266	0.498	0.988	6.13	-2.71		0.30277065724028246	28	CCPCLGGI_00030	murC	BB_0817	UDP-N-acetylmuramate--alanine ligase	0.4383103448275862	0.7658896551724138
206	group_499	0.977	0.266	0.498	0.988	6.13	-2.71		0.30277065724028246	405	CCPCLGGI_00435	group_499	BB_0422	DNA-3-methyladenine glycosylase	0.4383103448275862	0.7658896551724138
209	group_653	0.977	0.266	0.498	0.988	6.13	-2.71		0.30277065724028246	379	CCPCLGGI_00406	group_653	BB_0452	chromate transporter superfamily	0.4383103448275862	0.7658896551724138
1134	group_1403	0.0234	0.266	0.498	-0.988	0.64	-1.72		0.30277065724028246	2030	DIFHMJPJ_01137	group_1403	BB_D18	conserved hypothetical protein	0.4383103448275862	0.7658896551724138
1133	group_1385	0.0234	0.266	0.498	-0.988	0.64	-1.72		0.30277065724028246	1960	KHMPAEIP_00409	group_1385	BB_Q05	antigen, P35, putative	0.4383103448275862	0.7658896551724138
211	rlpA	0.977	0.266	0.498	0.988	6.13	-2.71		0.30277065724028246	107	CCPCLGGI_00113	rlpA	BB_0735	rare lipoprotein A	0.4383103448275862	0.7658896551724138
213	der	0.977	0.266	0.498	0.988	6.13	-2.71		0.30277065724028246	324	CCPCLGGI_00346	der	BB_0508	ribosome-associated GTPase EngA	0.4383103448275862	0.7658896551724138
1131	group_1036	0.0234	0.266	0.498	-0.988	0.64	-1.72		0.30277065724028246	1810	JAEJLJHM_01263	group_1036	BB_0306	S-adenosyl-methyltransferase MraW	0.4383103448275862	0.7658896551724138
1130	group_1020	0.0234	0.266	0.498	-0.988	0.64	-1.72		0.30277065724028246	1648	FAKOJBMH_01308	group_1020	BB_0192	conserved hypothetical protein	0.4383103448275862	0.7658896551724138
1138	group_1691	0.0234	0.266	0.498	-0.988	0.64	-1.72		0.30277065724028246	1356	OJICOLNA_01056	group_1691	BB_S30	lipoprotein	0.4383103448275862	0.7658896551724138
839	group_1856	0.107	0.495	0.508	0.33	0.486	-1.8		0.29413628771608075	1759	JAEJLJHM_00993	group_1856	BB_O14	conserved hypothetical protein	0.5709568965517241	0.7803719862227325
739	group_1347	0.194	0.526	0.518	-0.279	0.441	-1.71		0.28567024025476695	1765	JAEJLJHM_01000	group_1347	BB_L07	conserved hypothetical protein	0.5994787052810903	0.792096
741	group_788	0.194	0.526	0.518	-0.279	0.441	-1.71		0.28567024025476695	1747	JAEJLJHM_00972	group_788	BB_L38	BppC	0.5994787052810903	0.792096
921	mtnN_4	0.0669	0.538	0.518	-0.467	0.764	-1.73		0.28567024025476695	1291	LBEIHGGO_00867	mtnN_4	BB_0588	MTA/SAH nucleosidase, Borrelia Glycosaminoglycan binding Protein (Bgp)	0.6121122448979592	0.792096
310	group_99	0.933	0.538	0.518	0.467	0.764	-2.2		0.28567024025476695	1189	AHLIMJDN_00859	group_99	BB_E21	conserved hypothetical protein	0.6121122448979592	0.792096
1093	mlpJ	0.0301	0.519	0.542	0.523	0.819	-1.78		0.266000713461613	1639	FAKOJBMH_01249	mlpJ	BB_Q35	MlpJ	0.5970954428202924	0.8269053591790194
235	group_127	0.97	0.519	0.542	-0.523	0.819	-1.25		0.266000713461613	919	CCPCLGGI_00968	group_127	BB_I16	virulent strain-associated repetitive antigen A (VraA protein)	0.5970954428202924	0.8269053591790194
251	group_1545	0.963	0.592	0.55	0.215	6.07	-1.95		0.2596373105057561	729	CCPCLGGI_00768	group_1545	BB_0085	conserved hypothetical protein	0.6546247933884297	0.8315254237288136
252	recB	0.963	0.592	0.55	0.215	6.07	-1.95		0.2596373105057561	206	CCPCLGGI_00216	recB	BB_0633	exodeoxyribonuclease V, beta subunit	0.6546247933884297	0.8315254237288136
254	group_448	0.963	0.592	0.55	0.215	6.07	-1.95		0.2596373105057561	889	CCPCLGGI_00935	group_448	BB_K32	fibronectin-binding protein BBK32	0.6546247933884297	0.8315254237288136
256	group_97	0.963	0.592	0.55	0.215	6.07	-1.95		0.2596373105057561	880	CCPCLGGI_00924	group_97	BB_K15	antigen, P35, putative	0.6546247933884297	0.8315254237288136
248	adk	0.963	0.592	0.55	0.215	6.07	-1.95		0.2596373105057561	410	CCPCLGGI_00441	adk	BB_0417	adenylate kinase (ATP-AMP transphosphorylase) (AK)(Superoxide-inducible protein 16) (SOI16)	0.6546247933884297	0.8315254237288136
1066	group_960	0.0368	0.592	0.55	-0.215	1.1	-1.73		0.2596373105057561	1156	CCPCLGGI_01250	group_960	BB_N39	ErpQ protein	0.6546247933884297	0.8315254237288136
249	group_1464	0.963	0.592	0.55	0.215	6.07	-1.95		0.2596373105057561	221	CCPCLGGI_00234	group_1464	BB_0617	conserved hypothetical protein	0.6546247933884297	0.8315254237288136
250	group_1521	0.963	0.592	0.55	0.215	6.07	-1.95		0.2596373105057561	422	CCPCLGGI_00453	group_1521	BB_0404	conserved hypothetical protein	0.6546247933884297	0.8315254237288136
746	group_790	0.191	0.564	0.557	-0.254	0.441	-1.71		0.25414480482627105	1766	JAEJLJHM_01002	group_790	BB_M05	lyme disease proteins of unknown function	0.6278136439267886	0.8402096956031568
744	group_735	0.191	0.564	0.557	-0.254	0.441	-1.71		0.25414480482627105	1760	JAEJLJHM_00994	group_735	BB_R13	conserved hypothetical protein	0.6278136439267886	0.8402096956031568
752	group_1857	0.187	0.604	0.597	-0.229	0.442	-1.72		0.22402566887063094	1761	JAEJLJHM_00995	group_1857	BB_N12	conserved hypothetical protein	0.6667920792079208	0.8813694474539545
750	group_1343	0.187	0.604	0.597	-0.229	0.442	-1.72		0.22402566887063094	1748	JAEJLJHM_00973	group_1343	BB_R37	BppB	0.6667920792079208	0.8813694474539545
718	group_122	0.211	0.611	0.606	-0.213	0.419	-1.71		0.21752737583371382	1758	JAEJLJHM_00992	group_122	BB_L15	conserved hypothetical protein	0.6739637262984336	0.8813694474539545
1335	group_2944	0.01	0.36	0.608	1.25	0.839	-1.76		0.21609642072726507	3038	DCEJFMGM_00617	group_2944	BB_0744	Borrelia P83/P100 antigen	0.4986335403726708	0.8813694474539545
1	pdxY	0.99	0.36	0.608	-1.25	6.08	-0.511		0.21609642072726507	77	CCPCLGGI_00080	pdxY	BB_0768	pyridoxal kinase	0.4986335403726708	0.8813694474539545
11	spo0J	0.99	0.36	0.608	-1.25	6.08	-0.511		0.21609642072726507	397	CCPCLGGI_00424	spo0J	BB_0434	stage 0 sporulation protein J	0.4986335403726708	0.8813694474539545
15	group_1224	0.99	0.36	0.608	-1.25	6.08	-0.511		0.21609642072726507	781	CCPCLGGI_00824	group_1224	BB_0027	conserved hypothetical protein	0.4986335403726708	0.8813694474539545
16	soj_3	0.99	0.36	0.608	-1.25	6.08	-0.511		0.21609642072726507	1031	CCPCLGGI_01097	soj_3	BB_B12	PF-32 protein	0.4986335403726708	0.8813694474539545
18	ppaX	0.99	0.36	0.608	-1.25	6.08	-0.511		0.21609642072726507	322	CCPCLGGI_00344	ppaX	BB_0676	phosphoglycolate phosphatase	0.4986335403726708	0.8813694474539545
19	group_1500	0.99	0.36	0.608	-1.25	6.08	-0.511		0.21609642072726507	95	CCPCLGGI_00099	group_1500	BB_0748	septum formation initiator subfamily, putative	0.4986335403726708	0.8813694474539545
1323	group_2133	0.01	0.36	0.608	1.25	0.839	-1.76		0.21609642072726507	2200	CABLLEJJ_00896	group_2133	BB_0300	cell division protein FtsA	0.4986335403726708	0.8813694474539545
24	PdeB	0.99	0.36	0.608	-1.25	6.08	-0.511		0.21609642072726507	451	CCPCLGGI_00484	PdeB	BB_0374	HD domain protein	0.4986335403726708	0.8813694474539545
26	group_1535	0.99	0.36	0.608	-1.25	6.08	-0.511		0.21609642072726507	592	CCPCLGGI_00626	group_1535	BB_0227	conserved hypothetical protein	0.4986335403726708	0.8813694474539545
29	recC	0.99	0.36	0.608	-1.25	6.08	-0.511		0.21609642072726507	205	CCPCLGGI_00215	recC	BB_M26	borrelia orf-D family	0.4986335403726708	0.8813694474539545
31	group_226	0.99	0.36	0.608	-1.25	6.08	-0.511		0.21609642072726507	268	CCPCLGGI_00287	group_226	BB_0569	conserved hypothetical protein	0.4986335403726708	0.8813694474539545
34	mnmC_2	0.99	0.36	0.608	-1.25	6.08	-0.511		0.21609642072726507	88	CCPCLGGI_00092	mnmC_2	BB_0756	FAD dependent oxidoreductase, putative	0.4986335403726708	0.8813694474539545
38	pstA	0.99	0.36	0.608	-1.25	6.08	-0.511		0.21609642072726507	602	CCPCLGGI_00636	pstA	BB_0217	phosphate ABC transporter, permease protein PstA	0.4986335403726708	0.8813694474539545
40	cheR	0.99	0.36	0.608	-1.25	6.08	-0.511		0.21609642072726507	768	CCPCLGGI_00811	cheR	BB_0040	CheR methyltransferase, SAM binding domain	0.4986335403726708	0.8813694474539545
42	group_309	0.99	0.36	0.608	-1.25	6.08	-0.511		0.21609642072726507	560	CCPCLGGI_00593	group_309	BB_0260	conserved hypothetical protein	0.4986335403726708	0.8813694474539545
45	group_3175	0.99	0.36	0.608	-1.25	6.08	-0.511		0.21609642072726507	830	CCPCLGGI_00873	group_3175	BB_O15	conserved hypothetical protein	0.4986335403726708	0.8813694474539545
48	group_354	0.99	0.36	0.608	-1.25	6.08	-0.511		0.21609642072726507	301	CCPCLGGI_00323	group_354	BB_0536	zinc protease, putative	0.4986335403726708	0.8813694474539545
53	group_393	0.99	0.36	0.608	-1.25	6.08	-0.511		0.21609642072726507	770	CCPCLGGI_00813	group_393	BB_J18	borrelia family of unknown function	0.4986335403726708	0.8813694474539545
57	group_487	0.99	0.36	0.608	-1.25	6.08	-0.511		0.21609642072726507	263	CCPCLGGI_00281	group_487	BB_0574	conserved hypothetical integral membrane protein	0.4986335403726708	0.8813694474539545
65	group_679	0.99	0.36	0.608	-1.25	6.08	-0.511		0.21609642072726507	573	CCPCLGGI_00607	group_679	BB_0247	non-canonical purine NTP pyrophosphatase, RdgB/HAM1 family	0.4986335403726708	0.8813694474539545
66	alr1	0.99	0.36	0.608	-1.25	6.08	-0.511		0.21609642072726507	658	CCPCLGGI_00696	alr1	BB_0160	alanine racemase	0.4986335403726708	0.8813694474539545
67	group_687	0.99	0.36	0.608	-1.25	6.08	-0.511		0.21609642072726507	659	CCPCLGGI_00697	group_687	BB_0159	conserved hypothetical protein	0.4986335403726708	0.8813694474539545
71	lss	0.99	0.36	0.608	-1.25	6.08	-0.511		0.21609642072726507	83	CCPCLGGI_00086	lss	BB_0262	M23 peptidase domain protein	0.4986335403726708	0.8813694474539545
72	group_820	0.99	0.36	0.608	-1.25	6.08	-0.511		0.21609642072726507	99	CCPCLGGI_00105	group_820	BB_0744	Borrelia P83/P100 antigen	0.4986335403726708	0.8813694474539545
74	nanE	0.99	0.36	0.608	-1.25	6.08	-0.511		0.21609642072726507	195	CCPCLGGI_00205	nanE	BB_0644	putative N-acetylmannosamine-6-P epimerase	0.4986335403726708	0.8813694474539545
79	oppB	0.99	0.36	0.608	-1.25	6.08	-0.511		0.21609642072726507	492	CCPCLGGI_00525	oppB	BB_0332	ABC transporter, permease protein	0.4986335403726708	0.8813694474539545
81	group_931	0.99	0.36	0.608	-1.25	6.08	-0.511		0.21609642072726507	719	CCPCLGGI_00758	group_931	BB_0095	conserved hypothetical protein	0.4986335403726708	0.8813694474539545
1282	group_1079	0.01	0.36	0.608	1.25	0.839	-1.76		0.21609642072726507	2494	KHBBIPCO_00794	group_1079	BB_H29	putative plasmid partition protein	0.4986335403726708	0.8813694474539545
1281	group_1073	0.01	0.36	0.608	1.25	0.839	-1.76		0.21609642072726507	2184	CABLLEJJ_00763	group_1073	BB_Q22	conserved hypothetical protein	0.4986335403726708	0.8813694474539545
1330	group_2442	0.01	0.36	0.608	1.25	0.839	-1.76		0.21609642072726507	2534	IBPHLNAM_00393	group_2442	BB_0298	tetratricopeptide repeat domain protein	0.4986335403726708	0.8813694474539545
4	secD	0.99	0.36	0.608	-1.25	6.08	-0.511		0.21609642072726507	187	CCPCLGGI_00197	secD	BB_0652	protein-export membrane protein SecD	0.4986335403726708	0.8813694474539545
1278	group_1019	0.01	0.36	0.608	1.25	0.839	-1.76		0.21609642072726507	1645	FAKOJBMH_01297	group_1019	BB_H32	antigen, P35, putative	0.4986335403726708	0.8813694474539545
812	group_1554	0.137	0.624	0.616	-0.249	0.508	-1.73		0.21041928783557454	937	CCPCLGGI_00987	group_1554	BB_Q30	holin, BlyA family	0.6871703703703704	0.892
866	group_1855	0.0936	0.622	0.631	0.257	0.523	-1.78		0.19997064075586568	1755	JAEJLJHM_00989	group_1855	BB_O18	conserved hypothetical protein	0.6855321252059308	0.912732972972973
243	group_1243	0.967	0.669	0.64	0.111	6.07	-1.85		0.1938200260161128	923	CCPCLGGI_00972	group_1243	BB_I22	PF-49 protein	0.730115823817292	0.9197851772287862
246	nucA	0.967	0.669	0.64	0.111	6.07	-1.85		0.1938200260161128	416	CCPCLGGI_00447	nucA	BB_0362	prolipoprotein diacylglyceryl transferase	0.730115823817292	0.9197851772287862
244	panF	0.967	0.669	0.64	0.111	6.07	-1.85		0.1938200260161128	31	CCPCLGGI_00033	panF	BB_0814	sodium/pantothenate symporter	0.730115823817292	0.9197851772287862
1075	group_1902	0.0334	0.669	0.64	-0.111	1.09	-1.73		0.1938200260161128	1865	KIDCBPBH_01078	group_1902	BB_C07	BBC07	0.730115823817292	0.9197851772287862
1081	group_2124	0.0334	0.669	0.64	-0.111	1.09	-1.73		0.1938200260161128	2191	CABLLEJJ_00837	group_2124	BB_0110	conserved hypothetical protein	0.730115823817292	0.9197851772287862
1082	group_2372	0.0334	0.669	0.64	-0.111	1.09	-1.73		0.1938200260161128	2453	IBIHIJGK_01274	group_2372	BB_G24	conserved hypothetical protein	0.730115823817292	0.9197851772287862
949	group_2111	0.0602	0.656	0.645	-0.341	0.768	-1.74		0.19044028536473223	2171	CABLLEJJ_00675	group_2111	BB_0154	preprotein translocase, SecA subunit	0.7194491803278689	0.9239935760171306
945	group_18	0.0602	0.656	0.645	-0.341	0.768	-1.74		0.19044028536473223	1707	JKKDDLLD_01277	group_18	BB_F0041	outer surface protein VlsE1	0.7194491803278689	0.9239935760171306
297	group_1216	0.94	0.656	0.645	0.341	0.768	-2.08		0.19044028536473223	739	CCPCLGGI_00779	group_1216	BB_0073	conserved hypothetical protein	0.7194491803278689	0.9239935760171306
720	group_450	0.207	0.651	0.647	-0.19	0.42	-1.72		0.1890957193312996	1763	JAEJLJHM_00998	group_450	BB_N09	conserved hypothetical protein	0.7157255546425637	0.9248782051282052
721	group_592	0.207	0.651	0.647	-0.19	0.42	-1.72		0.1890957193312996	1732	JGDNCADE_01298	group_592	BB_L26	borrelia orf-D family	0.7157255546425637	0.9248782051282052
757	group_1344	0.181	0.688	0.684	-0.178	0.443	-1.73		0.16494389827988373	1751	JAEJLJHM_00976	group_1344	BB_C03	BBC03	0.7496286644951139	0.976725720384205
436	group_141	0.632	0.688	0.686	0.138	0.343	-1.85		0.16367588429324828	1141	CCPCLGGI_01235	group_141	BB_O38	BppC	0.7496286644951139	0.9785373134328359
723	group_791	0.204	0.692	0.689	-0.166	0.42	-1.72		0.1617807780923742	1767	JAEJLJHM_01003	group_791	BB_M04	lyme disease proteins of unknown function	0.7527609756097561	0.981769968051118
481	group_1665	0.495	0.69	0.69	0.13	0.327	-1.82		0.16115090926274472	1279	PFDKALEN_01210	group_1665	BB_P33	PF-49 protein	0.7511960943856794	0.9821489361702127
405	group_23	0.749	0.696	0.694	0.151	0.387	-1.87		0.15864052954514513	1175	ELNKIJFI_01212	group_23	BB_M29	2.9-5 36K; minus strand ORF	0.7564971567831031	0.9867927736450584
451	group_107	0.572	0.701	0.702	-0.126	0.328	-1.69		0.15366288787019475	1382	PEHDDNBE_01050	group_107	BB_C11	BBC11	0.7613133116883116	0.9913117408906883
295	group_635	0.943	0.724	0.716	0.272	0.771	-2.01		0.14508697769214446	202	CCPCLGGI_00212	group_635	BB_0637	Na+/H+ antiporter family	0.7795304347826086	0.9913117408906883
961	group_772	0.0569	0.724	0.716	-0.272	0.771	-1.74		0.14508697769214446	1596	DCJNHIBD_01315	group_772	BB_G32	putative replicative helicase	0.7795304347826086	0.9913117408906883
772	group_411	0.164	0.728	0.731	0.148	0.426	-1.78		0.13608262304213956	1172	CCPCLGGI_01288	group_411	BB_M27	rev protein	0.7795304347826086	0.9913117408906883
177	group_221	0.98	0.304	0.732	0.841	6.13	-2.56		0.13548891894160814	8	CCPCLGGI_00010	group_221	BB_0838	conserved hypothetical protein	0.4707777777777778	0.9913117408906883
1184	group_2084	0.0201	0.304	0.732	-0.841	0.631	-1.72		0.13548891894160814	2134	PNJOOICL_01183	group_2084	BB_Q35	MlpJ	0.4707777777777778	0.9913117408906883
1163	group_1585	0.0201	0.304	0.732	-0.841	0.631	-1.72		0.13548891894160814	988	CCPCLGGI_01054	group_1585	BB_F03	RepU	0.4707777777777778	0.9913117408906883
190	spoVD	0.98	0.304	0.732	0.841	6.13	-2.56		0.13548891894160814	679	CCPCLGGI_00717	spoVD	BB_0136	penicillin-binding protein	0.4707777777777778	0.9913117408906883
1173	group_1634	0.0201	0.304	0.732	-0.841	0.631	-1.72		0.13548891894160814	1120	CCPCLGGI_01207	group_1634	BB_F23	PF49	0.4707777777777778	0.9913117408906883
1172	group_1633	0.0201	0.304	0.732	-0.841	0.631	-1.72		0.13548891894160814	1119	CCPCLGGI_01206	group_1633	BB_F24	PF32	0.4707777777777778	0.9913117408906883
187	group_538	0.98	0.304	0.732	0.841	6.13	-2.56		0.13548891894160814	814	CCPCLGGI_00857	group_538	BB_A69	putative surface protein	0.4707777777777778	0.9913117408906883
186	oppA_2	0.98	0.304	0.732	0.841	6.13	-2.56		0.13548891894160814	494	CCPCLGGI_00527	oppA_2	BB_B16	oligopeptide ABC transporter OppAIV	0.4707777777777778	0.9913117408906883
1155	group_1257	0.0201	0.304	0.732	-0.841	0.631	-1.72		0.13548891894160814	1148	CCPCLGGI_01242	group_1257	BB_G24	conserved hypothetical protein	0.4707777777777778	0.9913117408906883
1162	group_1469	0.0201	0.304	0.732	-0.841	0.631	-1.72		0.13548891894160814	2500	KHBBIPCO_01027	group_1469	BB_F14	borrelia family of unknown function	0.4707777777777778	0.9913117408906883
1157	group_1261	0.0201	0.304	0.732	-0.841	0.631	-1.72		0.13548891894160814	1169	CCPCLGGI_01274	group_1261	BB_H13	RepU	0.4707777777777778	0.9913117408906883
1187	group_2826	0.0201	0.304	0.732	-0.841	0.631	-1.72		0.13548891894160814	2926	PMGBFNOH_00916	group_2826	BB_C06	exported protein A (eppA)	0.4707777777777778	0.9913117408906883
1168	group_1629	0.0201	0.304	0.732	-0.841	0.631	-1.72		0.13548891894160814	1114	CCPCLGGI_01200	group_1629	BB_G19	putative phage terminase	0.4707777777777778	0.9913117408906883
1158	group_1262	0.0201	0.304	0.732	-0.841	0.631	-1.72		0.13548891894160814	1170	CCPCLGGI_01276	group_1262	BB_G24	conserved hypothetical protein	0.4707777777777778	0.9913117408906883
183	group_459	0.98	0.304	0.732	0.841	6.13	-2.56		0.13548891894160814	7	CCPCLGGI_00009	group_459	BB_0838a	hypothetical protein	0.4707777777777778	0.9913117408906883
1160	group_1432	0.0201	0.304	0.732	-0.841	0.631	-1.72		0.13548891894160814	2160	CABLLEJJ_00521	group_1432	BB_0314	octaprenyl-diphosphate synthase	0.4707777777777778	0.9913117408906883
1159	group_135	0.0201	0.304	0.732	-0.841	0.631	-1.72		0.13548891894160814	2037	OPFCEHCP_01098	group_135	BB_F0041	outer surface protein VlsE1	0.4707777777777778	0.9913117408906883
1165	group_1626	0.0201	0.304	0.732	-0.841	0.631	-1.72		0.13548891894160814	1111	CCPCLGGI_01197	group_1626	BB_G16	conserved hypothetical protein	0.4707777777777778	0.9913117408906883
1166	group_1627	0.0201	0.304	0.732	-0.841	0.631	-1.72		0.13548891894160814	1112	CCPCLGGI_01198	group_1627	BB_G17	conserved hypothetical protein	0.4707777777777778	0.9913117408906883
182	group_404	0.98	0.304	0.732	0.841	6.13	-2.56		0.13548891894160814	1032	CCPCLGGI_01099	group_404	BB_B14	conserved hypothetical protein	0.4707777777777778	0.9913117408906883
181	group_385	0.98	0.304	0.732	0.841	6.13	-2.56		0.13548891894160814	660	CCPCLGGI_00698	group_385	BB_0158	S2 lipoprotein	0.4707777777777778	0.9913117408906883
174	group_1520	0.98	0.304	0.732	0.841	6.13	-2.56		0.13548891894160814	364	CCPCLGGI_00386	group_1520	BB_0467	conserved hypothetical protein	0.4707777777777778	0.9913117408906883
180	group_374	0.98	0.304	0.732	0.841	6.13	-2.56		0.13548891894160814	544	CCPCLGGI_00577	group_374	BB_0276	flagellar protein FliZ	0.4707777777777778	0.9913117408906883
1167	group_1628	0.0201	0.304	0.732	-0.841	0.631	-1.72		0.13548891894160814	1113	CCPCLGGI_01199	group_1628	BB_G18	conserved hypothetical protein	0.4707777777777778	0.9913117408906883
1169	group_1630	0.0201	0.304	0.732	-0.841	0.631	-1.72		0.13548891894160814	1115	CCPCLGGI_01201	group_1630	BB_G20	putative phage portal protein, HI1409 family	0.4707777777777778	0.9913117408906883
1170	group_1631	0.0201	0.304	0.732	-0.841	0.631	-1.72		0.13548891894160814	1117	CCPCLGGI_01204	group_1631	BB_F26	borrelia ORF-A superfamily	0.4707777777777778	0.9913117408906883
1154	group_1255	0.0201	0.304	0.732	-0.841	0.631	-1.72		0.13548891894160814	1116	CCPCLGGI_01202	group_1255	BB_G21	phage terminase, large subunit, pbsx family	0.4707777777777778	0.9913117408906883
1171	group_1632	0.0201	0.304	0.732	-0.841	0.631	-1.72		0.13548891894160814	1118	CCPCLGGI_01205	group_1632	BB_F25	borrelia family of unknown function	0.4707777777777778	0.9913117408906883
1164	group_1625	0.0201	0.304	0.732	-0.841	0.631	-1.72		0.13548891894160814	1110	CCPCLGGI_01196	group_1625	BB_G15	conserved hypothetical protein	0.4707777777777778	0.9913117408906883
1182	group_1901	0.0201	0.304	0.732	-0.841	0.631	-1.72		0.13548891894160814	1864	KIDCBPBH_01077	group_1901	BB_U09	TM2 domain family	0.4707777777777778	0.9913117408906883
1181	group_1647	0.0201	0.304	0.732	-0.841	0.631	-1.72		0.13548891894160814	1162	CCPCLGGI_01260	group_1647	BB_G31	borrelia family of unknown function	0.4707777777777778	0.9913117408906883
1180	group_1643	0.0201	0.304	0.732	-0.841	0.631	-1.72		0.13548891894160814	1147	CCPCLGGI_01241	group_1643	BB_G23	conserved hypothetical protein	0.4707777777777778	0.9913117408906883
1179	group_1642	0.0201	0.304	0.732	-0.841	0.631	-1.72		0.13548891894160814	1146	CCPCLGGI_01240	group_1642	BB_G22	conserved hypothetical protein	0.4707777777777778	0.9913117408906883
1183	group_1956	0.0201	0.304	0.732	-0.841	0.631	-1.72		0.13548891894160814	1941	KGAMKNHC_01103	group_1956	BB_J36	lipoprotein, putative	0.4707777777777778	0.9913117408906883
1177	group_1639	0.0201	0.304	0.732	-0.841	0.631	-1.72		0.13548891894160814	1137	CCPCLGGI_01231	group_1639	BB_G25	borrelia orf-D family	0.4707777777777778	0.9913117408906883
1178	group_1641	0.0201	0.304	0.732	-0.841	0.631	-1.72		0.13548891894160814	1144	CCPCLGGI_01238	group_1641	BB_G01	putative lipoprotein	0.4707777777777778	0.9913117408906883
192	ybhL	0.98	0.304	0.732	0.841	6.13	-2.56		0.13548891894160814	298	CCPCLGGI_00317	ybhL	BB_0539	membrane protein, putative	0.4707777777777778	0.9913117408906883
1176	group_1638	0.0201	0.304	0.732	-0.841	0.631	-1.72		0.13548891894160814	1136	CCPCLGGI_01230	group_1638	BB_G26	conserved hypothetical protein	0.4707777777777778	0.9913117408906883
1175	group_1637	0.0201	0.304	0.732	-0.841	0.631	-1.72		0.13548891894160814	1135	CCPCLGGI_01229	group_1637	BB_G27	conserved hypothetical protein	0.4707777777777778	0.9913117408906883
1174	group_1636	0.0201	0.304	0.732	-0.841	0.631	-1.72		0.13548891894160814	1134	CCPCLGGI_01228	group_1636	BB_G28	conserved hypothetical protein	0.4707777777777778	0.9913117408906883
195	group_980	0.98	0.304	0.732	0.841	6.13	-2.56		0.13548891894160814	94	CCPCLGGI_00098	group_980	BB_0749	conserved hypothetical protein	0.4707777777777778	0.9913117408906883
193	group_858	0.98	0.304	0.732	0.841	6.13	-2.56		0.13548891894160814	307	CCPCLGGI_00329	group_858	BB_A38	putative phage portal protein, HI1409 family	0.4707777777777778	0.9913117408906883
1156	group_1259	0.0201	0.304	0.732	-0.841	0.631	-1.72		0.13548891894160814	1163	CCPCLGGI_01261	group_1259	BB_G30	conserved hypothetical protein	0.4707777777777778	0.9913117408906883
727	group_449	0.201	0.735	0.733	-0.142	0.421	-1.73		0.13489602535887207	1754	JAEJLJHM_00980	group_449	BB_L29	2.9-5 36K; minus strand ORF	0.7795304347826086	0.9916622851365016
236	group_1527	0.97	0.757	0.751	-0.00405	6.07	-1.73		0.1243600629958316	498	CCPCLGGI_00531	group_1527	BB_0325	conserved hypothetical protein	0.7956527886881383	1.0
1089	group_1383	0.0301	0.757	0.751	0.00405	1.07	-1.74		0.1243600629958316	1942	KGAMKNHC_01104	group_1383	BB_J36	lipoprotein, putative	0.7956527886881383	1.0
1086	group_1076	0.0301	0.757	0.751	0.00405	1.07	-1.74		0.1243600629958316	2409	GBGPBMBC_00523	group_1076	BB_H09	type I restriction enzyme r protein n terminus (hsdr_n)	0.7956527886881383	1.0
237	group_156	0.97	0.757	0.751	-0.00405	6.07	-1.73		0.1243600629958316	471	CCPCLGGI_00504	group_156	BB_0353	membrane protein, putative	0.7956527886881383	1.0
242	rsmD	0.97	0.757	0.751	-0.00405	6.07	-1.73		0.1243600629958316	613	CCPCLGGI_00648	rsmD	BB_0206	putative methyltransferase	0.7956527886881383	1.0
238	oppA_3	0.97	0.757	0.751	-0.00405	6.07	-1.73		0.1243600629958316	495	CCPCLGGI_00528	oppA_3	BB_0328	bacterial extracellular solute-binding protein, family 5	0.7956527886881383	1.0
234	rluB	0.97	0.757	0.751	-0.00405	6.07	-1.73		0.1243600629958316	686	CCPCLGGI_00724	rluB	BB_0129	putative RNA pseudouridine synthase (RNA-uridine isomerase) (RNA pseudouridylate synthase)	0.7956527886881383	1.0
855	group_1858	0.1	0.75	0.754	0.165	0.52	-1.77		0.12262865413022594	1764	JAEJLJHM_00999	group_1858	BB_O08	conserved hypothetical protein	0.792654028436019	1.0
765	group_1336	0.174	0.779	0.777	-0.125	0.444	-1.74		0.10957898119908573	1704	JKKDDLLD_01158	group_1336	BB_U09	TM2 domain family	0.8178996865203761	1.0
738	group_789	0.197	0.78	0.778	-0.118	0.421	-1.73		0.10902040301031106	1752	JAEJLJHM_00977	group_789	BB_L32	PF-32 protein	0.8178996865203761	1.0
731	group_1029	0.197	0.78	0.778	-0.118	0.421	-1.73		0.10902040301031106	1750	JAEJLJHM_00975	group_1029	BB_S37	BdrE	0.8178996865203761	1.0
352	group_35	0.876	0.783	0.786	-0.132	0.479	-1.64		0.10457745396059209	1057	CCPCLGGI_01124	group_35	BB_O17	conserved hypothetical protein	0.8204025058731401	1.0
402	group_60	0.766	0.788	0.789	-0.102	0.379	-1.68		0.10292299679057967	959	CCPCLGGI_01009	group_60	BB_M07	conserved hypothetical protein	0.8249953051643193	1.0
291	group_84	0.946	0.797	0.793	0.199	0.774	-1.95		0.10072681268239618	924	CCPCLGGI_00973	group_84	BB_I26	transporter, major facilitator family	0.8337654417513682	1.0
890	group_1662	0.0769	0.814	0.811	-0.151	0.642	-1.75		0.09097914578884395	1271	AHLIMJDN_01286	group_1662	BB_E09	protein p23	0.850884375	1.0
740	group_307	0.194	0.825	0.824	-0.0931	0.421	-1.74		0.08407278830288423	1745	JAEJLJHM_00969	group_307	BB_O44	phage terminase, large subunit, pbsx family	0.8617096018735363	1.0
768	group_1345	0.171	0.827	0.825	-0.0973	0.444	-1.74		0.08354605145007493	1753	JAEJLJHM_00979	group_1345	BB_L30	BBC01	0.8631248049921996	1.0
1244	group_1070	0.0134	0.559	0.826	0.911	0.917	-1.76		0.0830199526796178	2149	CABLLEJJ_00381	group_1070	BB_0217	phosphate ABC transporter, permease protein PstA	0.6232850000000001	1.0
1263	group_2094	0.0134	0.559	0.826	0.911	0.917	-1.76		0.0830199526796178	2148	CABLLEJJ_00380	group_2094	BB_N28	lipoprotein	0.6232850000000001	1.0
1256	group_1493	0.0134	0.559	0.826	0.911	0.917	-1.76		0.0830199526796178	2939	DMIODFDI_00676	group_1493	BB_0362	prolipoprotein diacylglyceryl transferase	0.6232850000000001	1.0
108	group_490	0.987	0.559	0.826	-0.911	6.08	-0.847		0.0830199526796178	305	CCPCLGGI_00327	group_490	BB_0413	conserved hypothetical integral membrane protein	0.6232850000000001	1.0
95	group_195	0.987	0.559	0.826	-0.911	6.08	-0.847		0.0830199526796178	1016	CCPCLGGI_01082	group_195	BB_B26	conserved hypothetical protein	0.6232850000000001	1.0
112	group_613	0.987	0.559	0.826	-0.911	6.08	-0.847		0.0830199526796178	52	CCPCLGGI_00054	group_613	BB_0792	conserved hypothetical protein	0.6232850000000001	1.0
94	group_1539	0.987	0.559	0.826	-0.911	6.08	-0.847		0.0830199526796178	643	CCPCLGGI_00681	group_1539	BB_0175	conserved hypothetical protein	0.6232850000000001	1.0
90	group_1170	0.987	0.559	0.826	-0.911	6.08	-0.847		0.0830199526796178	504	CCPCLGGI_00537	group_1170	BB_0317	conserved hypothetical integral membrane protein	0.6232850000000001	1.0
114	group_682	0.987	0.559	0.826	-0.911	6.08	-0.847		0.0830199526796178	631	CCPCLGGI_00669	group_682	BB_0187	conserved hypothetical protein	0.6232850000000001	1.0
87	ybgI	0.987	0.559	0.826	-0.911	6.08	-0.847		0.0830199526796178	363	CCPCLGGI_00385	ybgI	BB_0468	conserved hypothetical protein	0.6232850000000001	1.0
91	group_1215	0.987	0.559	0.826	-0.911	6.08	-0.847		0.0830199526796178	731	CCPCLGGI_00770	group_1215	BB_0083	conserved hypothetical protein	0.6232850000000001	1.0
117	group_8	0.987	0.559	0.826	-0.911	6.08	-0.847		0.0830199526796178	1054	CCPCLGGI_01121	group_8	BB_S20	conserved hypothetical protein	0.6232850000000001	1.0
120	group_860	0.987	0.559	0.826	-0.911	6.08	-0.847		0.0830199526796178	310	CCPCLGGI_00332	group_860	BB_0526	conserved hypothetical protein	0.6232850000000001	1.0
1267	group_2286	0.0134	0.559	0.826	0.911	0.917	-1.76		0.0830199526796178	2357	CFOOMGOJ_01329	group_2286	BB_0560	chaperone protein HtpG	0.6232850000000001	1.0
1266	group_2245	0.0134	0.559	0.826	0.911	0.917	-1.76		0.0830199526796178	2314	CAKCKHDA_00973	group_2245	BB_0528	aldose reductase, putative	0.6232850000000001	1.0
122	group_881	0.987	0.559	0.826	-0.911	6.08	-0.847		0.0830199526796178	426	CCPCLGGI_00457	group_881	BB_0400	conserved hypothetical protein	0.6232850000000001	1.0
107	kinE	0.987	0.559	0.826	-0.911	6.08	-0.847		0.0830199526796178	81	CCPCLGGI_00084	kinE	BB_0764	sensory transduction histidine kinase, putative	0.6232850000000001	1.0
128	mtnN_3	0.987	0.559	0.826	-0.911	6.08	-0.847		0.0830199526796178	914	CCPCLGGI_00963	mtnN_3	BB_I06	MTA/SAH nucleosidase	0.6232850000000001	1.0
1268	group_2409	0.0134	0.559	0.826	0.911	0.917	-1.76		0.0830199526796178	2499	KHBBIPCO_00978	group_2409	BB_0280	flagellar motor apparatus	0.6232850000000001	1.0
103	group_3158	0.987	0.559	0.826	-0.911	6.08	-0.847		0.0830199526796178	921	CCPCLGGI_00970	group_3158	BB_I20	borrelia family of unknown function	0.6232850000000001	1.0
127	group_938	0.987	0.559	0.826	-0.911	6.08	-0.847		0.0830199526796178	765	CCPCLGGI_00808	group_938	BB_0044	conserved hypothetical protein	0.6232850000000001	1.0
121	cheR1	0.987	0.559	0.826	-0.911	6.08	-0.847		0.0830199526796178	413	CCPCLGGI_00444	cheR1	BB_0414	chemotaxis protein methyltransferase	0.6232850000000001	1.0
1249	group_1340	0.0134	0.559	0.826	0.911	0.917	-1.76		0.0830199526796178	1729	JGDNCADE_01281	group_1340	BB_0844	lipoprotein, putative	0.6232850000000001	1.0
129	group_978	0.987	0.559	0.826	-0.911	6.08	-0.847		0.0830199526796178	140	CCPCLGGI_00149	group_978	BB_0701	conserved hypothetical protein	0.6232850000000001	1.0
1015	group_111	0.0401	0.846	0.848	0.154	0.792	-1.76		0.07160414774328619	1986	MADJENMP_01270	group_111	BB_0527	transcriptional activator, putative, Baf family	0.8808933852140077	1.0
257	group_1281	0.96	0.846	0.848	-0.154	0.792	-1.61		0.07160414774328619	222	CCPCLGGI_00235	group_1281	BB_0616	conserved hypothetical integral membrane protein	0.8808933852140077	1.0
261	group_19	0.96	0.846	0.848	-0.154	0.792	-1.61		0.07160414774328619	1062	CCPCLGGI_01130	group_19	BB_O11	conserved hypothetical protein	0.8808933852140077	1.0
715	group_1028	0.214	0.868	0.867	-0.0671	0.404	-1.74		0.06198090252378971	1746	JAEJLJHM_00971	group_1028	BB_O39	ErpL protein	0.8940600461893764	1.0
747	group_998	0.191	0.872	0.871	-0.068	0.422	-1.74		0.059981844992336796	1749	JAEJLJHM_00974	group_998	BB_L36	BppA	0.8974892307692308	1.0
347	group_24	0.893	0.878	0.879	-0.0794	0.517	-1.69		0.056011124926228104	1124	CCPCLGGI_01212	group_24	BB_N02	conserved hypothetical protein	0.9022764976958525	1.0
840	group_244	0.107	0.878	0.879	0.0794	0.517	-1.77		0.056011124926228104	1377	PEHDDNBE_01045	group_244	BB_C06	exported protein A (eppA)	0.9022764976958525	1.0
861	group_81	0.097	0.883	0.882	-0.0834	0.565	-1.75		0.054531414868180264	1268	AHLIMJDN_01271	group_81	BB_S15	conserved hypothetical protein	0.9062232346241459	1.0
774	group_787	0.164	0.926	0.926	-0.0414	0.445	-1.75		0.033389013318065645	1709	JKKDDLLD_01287	group_787	BB_C06	exported protein A (eppA)	0.9400515933232171	1.0
219	group_1532	0.973	0.858	0.931	-0.133	6.07	-1.61		0.031050319018657353	557	CCPCLGGI_00590	group_1532	BB_0263	signal peptidase I	0.8844406779661017	1.0
1101	mlpC_3	0.0268	0.858	0.931	0.133	1.05	-1.74		0.031050319018657353	1700	FCECMJMA_01300	mlpC_3	BB_S30	lipoprotein	0.8844406779661017	1.0
1110	group_1838	0.0268	0.858	0.931	0.133	1.05	-1.74		0.031050319018657353	1719	OFHDCNNN_01239	group_1838	BB_0398	lipoprotein, putative	0.8844406779661017	1.0
225	dnaE	0.973	0.858	0.931	-0.133	6.07	-1.61		0.031050319018657353	258	CCPCLGGI_00276	dnaE	BB_0579	DNA polymerase III subunit alpha	0.8844406779661017	1.0
222	group_1754	0.973	0.858	0.931	-0.133	6.07	-1.61		0.031050319018657353	499	CCPCLGGI_00532	group_1754	BB_0324	conserved hypothetical protein	0.8844406779661017	1.0
218	potH	0.973	0.858	0.931	-0.133	6.07	-1.61		0.031050319018657353	198	CCPCLGGI_00208	potH	BB_0641	putrescine transport system permease protein PotH	0.8844406779661017	1.0
226	divIB	0.973	0.858	0.931	-0.133	6.07	-1.61		0.031050319018657353	519	CCPCLGGI_00552	divIB	BB_0301	DivIB	0.8844406779661017	1.0
217	group_1214	0.973	0.858	0.931	-0.133	6.07	-1.61		0.031050319018657353	724	CCPCLGGI_00763	group_1214	BB_0090	V-type ATPase, subunit K	0.8844406779661017	1.0
216	group_1191	0.973	0.858	0.931	-0.133	6.07	-1.61		0.031050319018657353	596	CCPCLGGI_00630	group_1191	BB_K13	conserved hypothetical protein	0.8844406779661017	1.0
232	menE	0.973	0.858	0.931	-0.133	6.07	-1.61		0.031050319018657353	678	CCPCLGGI_00716	menE	BB_0137	long-chain-fatty-acid CoA ligase	0.8844406779661017	1.0
228	group_604	0.973	0.858	0.931	-0.133	6.07	-1.61		0.031050319018657353	54	CCPCLGGI_00056	group_604	BB_0790	conserved hypothetical protein	0.8844406779661017	1.0
229	group_620	0.973	0.858	0.931	-0.133	6.07	-1.61		0.031050319018657353	86	CCPCLGGI_00090	group_620	BB_0758	conserved hypothetical protein	0.8844406779661017	1.0
1126	group_454	0.0268	0.858	0.931	0.133	1.05	-1.74		0.031050319018657353	2008	HIKGPOHM_01335	group_454	BB_G17	conserved hypothetical protein	0.8844406779661017	1.0
903	group_1399	0.0702	0.954	0.954	-0.0373	0.646	-1.75		0.020451625295904902	2015	ELHNMEBA_01224	group_1399	BB_J0058	hypothetical protein	0.9670090909090909	1.0
312	group_140	0.93	0.954	0.954	0.0373	0.646	-1.79		0.020451625295904902	1103	CCPCLGGI_01187	group_140	BB_N34	BdrQ	0.9670090909090909	1.0
309	group_87	0.933	0.97	0.97	-0.0241	0.649	-1.73		0.01322826573375516	1065	CCPCLGGI_01133	group_87	BB_O08	conserved hypothetical protein	0.9754580838323352	1.0
365	group_1635	0.839	0.977	0.977	0.0126	0.446	-1.77		0.010105436281226938	1132	CCPCLGGI_01224	group_1635	BB_M33	PF-49 protein	0.9777307404637248	1.0
458	group_172	0.545	0.997	0.997	0.00144	0.328	-1.76		0.0013048416883442813	1375	PEHDDNBE_01043	group_172	BB_C03	BBC03	0.997	1.0
1189	group_1056	0.0167	0.349	1.0	-0.67	0.618	-1.73		-0.0	1973	KHMPAEIP_01170	group_1056	BB_M18	conserved hypothetical protein	0.4986335403726708	1.0
1190	bla	0.0167	0.737	1.0	0.656	0.968	-1.75		-0.0	2023	BCNMCPPI_01303	bla	BB_A37	conserved hypothetical protein	0.7795304347826086	1.0
1191	group_1072	0.0167	0.349	1.0	-0.67	0.618	-1.73		-0.0	2157	CABLLEJJ_00496	group_1072	BB_A73	putative antigen P35	0.4986335403726708	1.0
1192	group_1077	0.0167	0.737	1.0	0.656	0.968	-1.75		-0.0	2459	NPMEBGNP_01125	group_1077	BB_0623	transcription-repair coupling factor	0.7795304347826086	1.0
1302	group_1593	0.01	0.47	1.0	-0.21	0.573	-1.74		-0.0	996	CCPCLGGI_01062	group_1593	BB_0288	flagellar protein export ATPase FliI	0.5454119687771032	1.0
1333	group_2778	0.01	0.47	1.0	-0.21	0.573	-1.74		-0.0	2814	JDOILFKP_01199	group_2778	BB_Q35	MlpJ	0.5454119687771032	1.0
1226	group_1640	0.0167	0.349	1.0	-0.67	0.618	-1.73		-0.0	1143	CCPCLGGI_01237	group_1640	BB_G34	conserved hypothetical protein	0.4986335403726708	1.0
1227	group_2077	0.0167	0.349	1.0	-0.67	0.618	-1.73		-0.0	2122	NCIOCIBG_01150	group_2077	BB_M05	lyme disease proteins of unknown function	0.4986335403726708	1.0
1228	group_2109	0.0167	0.737	1.0	0.656	0.968	-1.75		-0.0	2169	CABLLEJJ_00637	group_2109	BB_0099	ribosome small subunit-dependent GTPase A	0.7795304347826086	1.0
1229	group_2123	0.0167	0.349	1.0	-0.67	0.618	-1.73		-0.0	2190	CABLLEJJ_00826	group_2123	BB_0192	conserved hypothetical protein	0.4986335403726708	1.0
1230	group_2241	0.0167	0.349	1.0	-0.67	0.618	-1.73		-0.0	2310	FPDEKJLO_01228	group_2241	BB_0306	S-adenosyl-methyltransferase MraW	0.4986335403726708	1.0
1231	group_2242	0.0167	0.349	1.0	-0.67	0.618	-1.73		-0.0	2311	FPDEKJLO_01235	group_2242	BB_0158	S2 lipoprotein	0.4986335403726708	1.0
1232	group_2261	0.0167	0.737	1.0	0.656	0.968	-1.75		-0.0	2329	LLGEFJJO_00889	group_2261	BB_Q29	conserved hypothetical protein	0.7795304347826086	1.0
1233	group_2374	0.0167	0.349	1.0	-0.67	0.618	-1.73		-0.0	2455	JFMEBOOE_01293	group_2374	BB_Q35	MlpJ	0.4986335403726708	1.0
1234	group_2586	0.0167	0.349	1.0	-0.67	0.618	-1.73		-0.0	2689	MKJELCCJ_00974	group_2586	BB_0488	ribosomal protein L14	0.4986335403726708	1.0
1235	group_2732	0.0167	0.349	1.0	-0.67	0.618	-1.73		-0.0	2820	NONDFIMN_00852	group_2732	BB_D01	conserved hypothetical protein	0.4986335403726708	1.0
1236	group_2733	0.0167	0.349	1.0	-0.67	0.618	-1.73		-0.0	2821	NONDFIMN_01023	group_2733	BB_0488	ribosomal protein L14	0.4986335403726708	1.0
1237	group_2765	0.0167	0.349	1.0	-0.67	0.618	-1.73		-0.0	2861	LIBDOBIH_01249	group_2765	BB_R28	lipoprotein	0.4986335403726708	1.0
1238	group_2784	0.0167	0.349	1.0	-0.67	0.618	-1.73		-0.0	2881	PDJNMANP_00992	group_2784	BB_C06	exported protein A (eppA)	0.4986335403726708	1.0
1239	group_2836	0.0167	0.737	1.0	0.656	0.968	-1.75		-0.0	2936	BPCAANBB_00960	group_2836	BB_G24	conserved hypothetical protein	0.7795304347826086	1.0
1240	group_553	0.0167	0.349	1.0	-0.67	0.618	-1.73		-0.0	1160	CCPCLGGI_01258	group_553	BB_0163	conserved hypothetical protein	0.4986335403726708	1.0
1241	group_598	0.0167	0.737	1.0	0.656	0.968	-1.75		-0.0	2291	PKIHPGKM_01292	group_598	BB_L32	PF-32 protein	0.7795304347826086	1.0
1242	group_959	0.0167	0.349	1.0	-0.67	0.618	-1.73		-0.0	1142	CCPCLGGI_01236	group_959	BB_F03	RepU	0.4986335403726708	1.0
1243	group_962	0.0167	0.349	1.0	-0.67	0.618	-1.73		-0.0	1173	ELNKIJFI_01014	group_962	BB_G29	borrelia ORF-A superfamily	0.4986335403726708	1.0
1245	group_1071	0.0134	0.403	1.0	-0.465	0.6	-1.73		-0.0	2151	CABLLEJJ_00385	group_1071	BB_O17	conserved hypothetical protein	0.5250379746835443	1.0
1247	group_1250	0.0134	0.403	1.0	-0.465	0.6	-1.73		-0.0	1075	CCPCLGGI_01145	group_1250	BB_H26	borrelia ORF-A superfamily	0.5250379746835443	1.0
1248	group_1251	0.0134	0.403	1.0	-0.465	0.6	-1.73		-0.0	1079	CCPCLGGI_01149	group_1251	BB_H32	antigen, P35, putative	0.5250379746835443	1.0
1250	group_1379	0.0134	0.403	1.0	-0.465	0.6	-1.73		-0.0	2424	HKPPKNEB_01223	group_1379	BB_N24	BlyB	0.5250379746835443	1.0
1251	group_1386	0.0134	0.403	1.0	-0.465	0.6	-1.73		-0.0	1962	KHMPAEIP_00615	group_1386	BB_B19	outer surface protein C (OspC)	0.5250379746835443	1.0
1252	group_1401	0.0134	0.403	1.0	-0.465	0.6	-1.73		-0.0	2028	DIFHMJPJ_01094	group_1401	BB_F0041	outer surface protein VlsE1	0.5250379746835443	1.0
1253	group_1404	0.0134	0.403	1.0	-0.465	0.6	-1.73		-0.0	2031	DIFHMJPJ_01173	group_1404	BB_S40	BppC	0.5250379746835443	1.0
1254	group_1420	0.0134	0.403	1.0	-0.465	0.6	-1.73		-0.0	2115	JLECCKEK_01256	group_1420	BB_N02	conserved hypothetical protein	0.5250379746835443	1.0
1255	group_1467	0.0134	0.403	1.0	-0.465	0.6	-1.73		-0.0	2475	FDEHIFHJ_00725	group_1467	BB_0688	mevalonate kinase	0.5250379746835443	1.0
1225	group_1608	0.0167	0.349	1.0	-0.67	0.618	-1.73		-0.0	1012	CCPCLGGI_01078	group_1608	BB_B22	putative guanine/xanthine permease	0.4986335403726708	1.0
1257	group_1601	0.0134	0.403	1.0	-0.465	0.6	-1.73		-0.0	1005	CCPCLGGI_01071	group_1601	BB_E22	pyrazinamidase/nicotinamidase, PncA protein	0.5250379746835443	1.0
1224	group_1606	0.0167	0.349	1.0	-0.67	0.618	-1.73		-0.0	1010	CCPCLGGI_01076	group_1606	BB_E16	BptA protein	0.4986335403726708	1.0
1222	group_1604	0.0167	0.349	1.0	-0.67	0.618	-1.73		-0.0	1008	CCPCLGGI_01074	group_1604	BB_E18	PF-49 protein	0.4986335403726708	1.0
1194	group_1393	0.0167	0.349	1.0	-0.67	0.618	-1.73		-0.0	2822	NONDFIMN_01025	group_1393	BB_F0041	outer surface protein VlsE1	0.4986335403726708	1.0
1195	group_1396	0.0167	0.349	1.0	-0.67	0.618	-1.73		-0.0	2003	HIKGPOHM_01036	group_1396	BB_K21	PF-32 protein	0.4986335403726708	1.0
1196	group_1413	0.0167	0.349	1.0	-0.67	0.618	-1.73		-0.0	2058	BHBIAHEI_01165	group_1413	BB_Q35	MlpJ	0.4986335403726708	1.0
1197	group_1422	0.0167	0.349	1.0	-0.67	0.618	-1.73		-0.0	2125	NCIOCIBG_01234	group_1422	BB_N28	lipoprotein	0.4986335403726708	1.0
1198	group_1433	0.0167	0.349	1.0	-0.67	0.618	-1.73		-0.0	2172	CABLLEJJ_00681	group_1433	BB_0217	phosphate ABC transporter, permease protein PstA	0.4986335403726708	1.0
1199	group_1434	0.0167	0.737	1.0	0.656	0.968	-1.75		-0.0	2175	CABLLEJJ_00727	group_1434	BB_0730	glucose-6-phosphate isomerase	0.7795304347826086	1.0
1200	group_1435	0.0167	0.737	1.0	0.656	0.968	-1.75		-0.0	2179	CABLLEJJ_00750	group_1435	BB_0272	flagellar biosynthetic protein FlhB	0.7795304347826086	1.0
1201	group_1438	0.0167	0.737	1.0	0.656	0.968	-1.75		-0.0	2203	CABLLEJJ_00904	group_1438	BB_0649	chaperonin GroL	0.7795304347826086	1.0
1202	group_1457	0.0167	0.349	1.0	-0.67	0.618	-1.73		-0.0	2411	GBGPBMBC_01147	group_1457	BB_0239	deoxyguanosine/deoxyadenosine kinase	0.4986335403726708	1.0
1203	mlpJ_4	0.0167	0.349	1.0	-0.67	0.618	-1.73		-0.0	2862	LIBDOBIH_01251	mlpJ_4	BB_Q35	MlpJ	0.4986335403726708	1.0
1205	group_1583	0.0167	0.349	1.0	-0.67	0.618	-1.73		-0.0	986	CCPCLGGI_01052	group_1583	BB_Q03	outer membrane protein	0.4986335403726708	1.0
1206	group_1584	0.0167	0.349	1.0	-0.67	0.618	-1.73		-0.0	987	CCPCLGGI_01053	group_1584	BB_0170	conserved hypothetical protein	0.4986335403726708	1.0
1207	group_1586	0.0167	0.349	1.0	-0.67	0.618	-1.73		-0.0	989	CCPCLGGI_01055	group_1586	BB_H41	borrelia membrane protein P13	0.4986335403726708	1.0
1208	group_1587	0.0167	0.349	1.0	-0.67	0.618	-1.73		-0.0	990	CCPCLGGI_01056	group_1587	BB_S42	BapA protein	0.4986335403726708	1.0
1209	group_1588	0.0167	0.349	1.0	-0.67	0.618	-1.73		-0.0	991	CCPCLGGI_01057	group_1588	BB_M30	BBC01	0.4986335403726708	1.0
1210	group_1589	0.0167	0.349	1.0	-0.67	0.618	-1.73		-0.0	992	CCPCLGGI_01058	group_1589	BB_G07	borrelia family of unknown function	0.4986335403726708	1.0
1211	group_1590	0.0167	0.349	1.0	-0.67	0.618	-1.73		-0.0	993	CCPCLGGI_01059	group_1590	BB_G08	stage 0 sporulation protein J	0.4986335403726708	1.0
1212	group_1591	0.0167	0.349	1.0	-0.67	0.618	-1.73		-0.0	994	CCPCLGGI_01060	group_1591	BB_G09	putative plasmid partition protein	0.4986335403726708	1.0
1213	group_1592	0.0167	0.349	1.0	-0.67	0.618	-1.73		-0.0	995	CCPCLGGI_01061	group_1592	BB_0341	glu-trnagln amidotransferase suBunit b	0.4986335403726708	1.0
1214	group_1594	0.0167	0.349	1.0	-0.67	0.618	-1.73		-0.0	998	CCPCLGGI_01064	group_1594	BB_0194	hydrolase, TatD family	0.4986335403726708	1.0
1215	group_1595	0.0167	0.349	1.0	-0.67	0.618	-1.73		-0.0	999	CCPCLGGI_01065	group_1595	BB_E31	putative surface protein	0.4986335403726708	1.0
1216	group_1596	0.0167	0.349	1.0	-0.67	0.618	-1.73		-0.0	1000	CCPCLGGI_01066	group_1596	BB_E31	putative surface protein	0.4986335403726708	1.0
1217	group_1597	0.0167	0.349	1.0	-0.67	0.618	-1.73		-0.0	1001	CCPCLGGI_01067	group_1597	BB_Q05	antigen, P35, putative	0.4986335403726708	1.0
1218	group_1598	0.0167	0.349	1.0	-0.67	0.618	-1.73		-0.0	1002	CCPCLGGI_01068	group_1598	BB_Q03	outer membrane protein	0.4986335403726708	1.0
1219	group_1599	0.0167	0.349	1.0	-0.67	0.618	-1.73		-0.0	1003	CCPCLGGI_01069	group_1599	BB_E20	borrelia family of unknown function	0.4986335403726708	1.0
1220	group_1600	0.0167	0.349	1.0	-0.67	0.618	-1.73		-0.0	1004	CCPCLGGI_01070	group_1600	BB_E21	conserved hypothetical protein	0.4986335403726708	1.0
1221	group_1602	0.0167	0.349	1.0	-0.67	0.618	-1.73		-0.0	1006	CCPCLGGI_01072	group_1602	BB_I16	virulent strain-associated repetitive antigen A (VraA protein)	0.4986335403726708	1.0
1223	group_1605	0.0167	0.349	1.0	-0.67	0.618	-1.73		-0.0	1009	CCPCLGGI_01075	group_1605	BB_E17	conserved hypothetical protein	0.4986335403726708	1.0
1258	group_1603	0.0134	0.403	1.0	-0.465	0.6	-1.73		-0.0	1007	CCPCLGGI_01073	group_1603	BB_E18	PF-49 protein	0.5250379746835443	1.0
1259	group_1974	0.0134	0.403	1.0	-0.465	0.6	-1.73		-0.0	1969	KHMPAEIP_01131	group_1974	BB_N38	ErpP protein	0.5250379746835443	1.0
1260	group_1975	0.0134	0.403	1.0	-0.465	0.6	-1.73		-0.0	1970	KHMPAEIP_01132	group_1975	BB_L40	ErpB8 protein	0.5250379746835443	1.0
1303	group_1607	0.01	0.47	1.0	-0.21	0.573	-1.74		-0.0	1011	CCPCLGGI_01077	group_1607	BB_B19	outer surface protein C (OspC)	0.5454119687771032	1.0
1304	group_1612	0.01	0.47	1.0	-0.21	0.573	-1.74		-0.0	1070	CCPCLGGI_01140	group_1612	BB_H17	conserved hypothetical protein	0.5454119687771032	1.0
1305	group_1613	0.01	0.47	1.0	-0.21	0.573	-1.74		-0.0	1071	CCPCLGGI_01141	group_1613	BB_H13	RepU	0.5454119687771032	1.0
1306	group_1614	0.01	0.47	1.0	-0.21	0.573	-1.74		-0.0	1072	CCPCLGGI_01142	group_1614	BB_H09	type I restriction enzyme r protein n terminus (hsdr_n)	0.5454119687771032	1.0
1307	group_1615	0.01	0.47	1.0	-0.21	0.573	-1.74		-0.0	1073	CCPCLGGI_01143	group_1615	BB_A74	outer membrane porin OMS28	0.5454119687771032	1.0
1308	group_1616	0.01	0.47	1.0	-0.21	0.573	-1.74		-0.0	1078	CCPCLGGI_01148	group_1616	BB_H29	putative plasmid partition protein	0.5454119687771032	1.0
1309	group_1617	0.01	0.47	1.0	-0.21	0.573	-1.74		-0.0	1080	CCPCLGGI_01150	group_1617	BB_0254	single-stranded-DNA-specific exonuclease RecJ	0.5454119687771032	1.0
1310	group_1618	0.01	0.47	1.0	-0.21	0.573	-1.74		-0.0	1081	CCPCLGGI_01151	group_1618	BB_I06	MTA/SAH nucleosidase	0.5454119687771032	1.0
1311	group_1619	0.01	0.47	1.0	-0.21	0.573	-1.74		-0.0	1082	CCPCLGGI_01152	group_1619	BB_J08	putative surface protein	0.5454119687771032	1.0
1312	group_1620	0.01	0.47	1.0	-0.21	0.573	-1.74		-0.0	1083	CCPCLGGI_01153	group_1620	BB_I34	Borrelia burgdorferi virulent strain associated lipoprotein	0.5454119687771032	1.0
1313	group_1677	0.01	0.47	1.0	-0.21	0.573	-1.74		-0.0	1310	NEEDBMLE_01223	group_1677	BB_Q35	MlpJ	0.5454119687771032	1.0
1314	group_1686	0.01	0.47	1.0	-0.21	0.573	-1.74		-0.0	1328	OJICOLNA_00904	group_1686	BB_A60	surface lipoprotein P27	0.5454119687771032	1.0
1316	group_1908	0.01	0.47	1.0	-0.21	0.573	-1.74		-0.0	1880	KIDCBPBH_01233	group_1908	BB_K22	borrelia family of unknown function	0.5454119687771032	1.0
1317	group_1989	0.01	0.47	1.0	-0.21	0.573	-1.74		-0.0	1993	OHACLJJN_01279	group_1989	BB_0337	phosphopyruvate hydratase	0.5454119687771032	1.0
1318	group_2025	0.01	0.47	1.0	-0.21	0.573	-1.74		-0.0	2060	BHBIAHEI_01258	group_2025	BB_R36	BppA	0.5454119687771032	1.0
1319	group_2029	0.01	0.47	1.0	-0.21	0.573	-1.74		-0.0	2064	MKCMKCOD_00886	group_2029	BB_A24	decorin-binding protein A	0.5454119687771032	1.0
1320	group_2101	0.01	0.47	1.0	-0.21	0.573	-1.74		-0.0	2162	CABLLEJJ_00535	group_2101	BB_J19	borrelia ORF-A superfamily	0.5454119687771032	1.0
1321	group_2104	0.01	0.47	1.0	-0.21	0.573	-1.74		-0.0	2165	CABLLEJJ_00560	group_2104	BB_0809	queuine tRNA-ribosyltransferase	0.5454119687771032	1.0
1322	group_2105	0.01	0.47	1.0	-0.21	0.573	-1.74		-0.0	2166	CABLLEJJ_00599	group_2105	BB_0670	purine-binding chemotaxis protein	0.5454119687771032	1.0
1324	group_2135	0.01	0.47	1.0	-0.21	0.573	-1.74		-0.0	2205	CABLLEJJ_00917	group_2135	BB_0737	histidine phosphokinase/phophatase, putative	0.5454119687771032	1.0
1325	group_2136	0.01	0.47	1.0	-0.21	0.573	-1.74		-0.0	2206	CABLLEJJ_00928	group_2136	BB_A03	outer membrane protein	0.5454119687771032	1.0
1326	group_2262	0.01	0.47	1.0	-0.21	0.573	-1.74		-0.0	2331	LLGEFJJO_01233	group_2262	BB_0459	tetratricopeptide repeat domain protein	0.5454119687771032	1.0
1327	group_2337	0.01	0.47	1.0	-0.21	0.573	-1.74		-0.0	2415	NHPOCENL_01241	group_2337	BB_G13	conserved hypothetical protein	0.5454119687771032	1.0
1328	group_2380	0.01	0.47	1.0	-0.21	0.573	-1.74		-0.0	2464	CMPGICNK_00988	group_2380	BB_0026	methylenetetrahydrofolate dehydrogenase	0.5454119687771032	1.0
1329	group_2421	0.01	0.47	1.0	-0.21	0.573	-1.74		-0.0	2513	JMNNEKDK_01037	group_2421	BB_H09	type I restriction enzyme r protein n terminus (hsdr_n)	0.5454119687771032	1.0
1331	group_2449	0.01	0.47	1.0	-0.21	0.573	-1.74		-0.0	2541	IBPHLNAM_01025	group_2449	BB_K52	putative lipoprotein	0.5454119687771032	1.0
1332	group_2739	0.01	0.47	1.0	-0.21	0.573	-1.74		-0.0	2831	BHJKPGMC_00982	group_2739	BB_B19	outer surface protein C (OspC)	0.5454119687771032	1.0
1301	group_1488	0.01	0.47	1.0	-0.21	0.573	-1.74		-0.0	2856	KNHDMILE_01191	group_1488	BB_F0041	outer surface protein VlsE1	0.5454119687771032	1.0
1300	group_1465	0.01	0.47	1.0	-0.21	0.573	-1.74		-0.0	2471	FDEHIFHJ_00446	group_1465	BB_H28	PF-32 protein	0.5454119687771032	1.0
1299	group_1455	0.01	0.47	1.0	-0.21	0.573	-1.74		-0.0	2391	CFOOMGOJ_01388	group_1455	BB_0075	conserved hypothetical protein	0.5454119687771032	1.0
1298	group_1447	0.01	0.47	1.0	-0.21	0.573	-1.74		-0.0	2309	DBCLIJGK_01253	group_1447	BB_E19	PF-32 protein	0.5454119687771032	1.0
1261	group_2046	0.0134	0.403	1.0	-0.465	0.6	-1.73		-0.0	2093	MKCMKCOD_01215	group_2046	BB_N28	lipoprotein	0.5250379746835443	1.0
1193	mlpC_1	0.0167	0.349	1.0	-0.67	0.618	-1.73		-0.0	1976	KHMPAEIP_01250	mlpC_1	BB_S30	lipoprotein	0.4986335403726708	1.0
1262	group_2082	0.0134	0.403	1.0	-0.465	0.6	-1.73		-0.0	2131	PNJOOICL_01032	group_2082	BB_H26	borrelia ORF-A superfamily	0.5250379746835443	1.0
1264	group_2118	0.0134	0.403	1.0	-0.465	0.6	-1.73		-0.0	2185	CABLLEJJ_00781	group_2118	BB_0563	conserved hypothetical protein	0.5250379746835443	1.0
1265	group_2225	0.0134	0.403	1.0	-0.465	0.6	-1.73		-0.0	2290	PKIHPGKM_00672	group_2225	BB_0242	conserved hypothetical protein	0.5250379746835443	1.0
1269	group_2472	0.0134	0.403	1.0	-0.465	0.6	-1.73		-0.0	2563	FPEMBNFB_00519	group_2472	BB_C06	exported protein A (eppA)	0.5250379746835443	1.0
1270	group_2514	0.0134	0.403	1.0	-0.465	0.6	-1.73		-0.0	2607	CPDCFDBI_00896	group_2514	BB_B19	outer surface protein C (OspC)	0.5250379746835443	1.0
1271	group_2724	0.0134	0.403	1.0	-0.465	0.6	-1.73		-0.0	2811	JDOILFKP_01139	group_2724	BB_L28	lipoprotein	0.5250379746835443	1.0
1272	group_2750	0.0134	0.403	1.0	-0.465	0.6	-1.73		-0.0	2843	IJCBIDCH_01205	group_2750	BB_Q35	MlpJ	0.5250379746835443	1.0
1273	group_2843	0.0134	0.403	1.0	-0.465	0.6	-1.73		-0.0	2943	LCFDDLEC_00885	group_2843	BB_K50	immunogenic protein P37	0.5250379746835443	1.0
1274	group_313	0.0134	0.403	1.0	-0.465	0.6	-1.73		-0.0	1395	EHNNDOIG_01258	group_313	BB_0306	S-adenosyl-methyltransferase MraW	0.5250379746835443	1.0
1275	group_755	0.0134	0.403	1.0	-0.465	0.6	-1.73		-0.0	1999	OHACLJJN_01387	group_755	BB_R15	conserved hypothetical protein	0.5250379746835443	1.0
1276	group_801	0.0134	0.403	1.0	-0.465	0.6	-1.73		-0.0	1994	OHACLJJN_01294	group_801	BB_0812	phosphopantothenoylcysteine decarboxylase/phosphopantothenate--cysteine ligase	0.5250379746835443	1.0
1334	group_2814	0.01	0.47	1.0	-0.21	0.573	-1.74		-0.0	2914	IGCIBMEA_01232	group_2814	BB_L28	lipoprotein	0.5454119687771032	1.0
1279	group_1047	0.01	0.47	1.0	-0.21	0.573	-1.74		-0.0	2288	EDPAHIAP_01279	group_1047	BB_F0041	outer surface protein VlsE1	0.5454119687771032	1.0
1283	group_1080	0.01	0.47	1.0	-0.21	0.573	-1.74		-0.0	2608	CPDCFDBI_00991	group_1080	BB_F0041	outer surface protein VlsE1	0.5454119687771032	1.0
1284	group_1083	0.01	0.47	1.0	-0.21	0.573	-1.74		-0.0	2854	KNHDMILE_01156	group_1083	BB_F0041	outer surface protein VlsE1	0.5454119687771032	1.0
1285	group_1084	0.01	0.47	1.0	-0.21	0.573	-1.74		-0.0	2898	CGPEDNPB_01408	group_1084	BB_0841	arginine deiminase	0.5454119687771032	1.0
1286	group_1249	0.01	0.47	1.0	-0.21	0.573	-1.74		-0.0	1074	CCPCLGGI_01144	group_1249	BB_A74	outer membrane porin OMS28	0.5454119687771032	1.0
1287	group_1282	0.01	0.47	1.0	-0.21	0.573	-1.74		-0.0	1305	NEEDBMLE_00924	group_1282	BB_H29	putative plasmid partition protein	0.5454119687771032	1.0
1288	group_1283	0.01	0.47	1.0	-0.21	0.573	-1.74		-0.0	1306	NEEDBMLE_00925	group_1283	BB_H37	lipoprotein, putative	0.5454119687771032	1.0
1289	group_1366	0.01	0.47	1.0	-0.21	0.573	-1.74		-0.0	1852	KIDCBPBH_00851	group_1366	BB_A49	conserved hypothetical protein	0.5454119687771032	1.0
1291	group_1389	0.01	0.47	1.0	-0.21	0.573	-1.74		-0.0	1968	KHMPAEIP_01107	group_1389	BB_Q89	hypothetical protein	0.5454119687771032	1.0
1292	group_1398	0.01	0.47	1.0	-0.21	0.573	-1.74		-0.0	2010	HIKGPOHM_01349	group_1398	BB_J36	lipoprotein, putative	0.5454119687771032	1.0
1293	group_1402	0.01	0.47	1.0	-0.21	0.573	-1.74		-0.0	2029	DIFHMJPJ_01095	group_1402	BB_F0041	outer surface protein VlsE1	0.5454119687771032	1.0
1294	group_1427	0.01	0.47	1.0	-0.21	0.573	-1.74		-0.0	2145	CABLLEJJ_00251	group_1427	BB_A45	conserved hypothetical protein	0.5454119687771032	1.0
1295	group_1429	0.01	0.47	1.0	-0.21	0.573	-1.74		-0.0	2150	CABLLEJJ_00382	group_1429	BB_0713	conserved hypothetical protein	0.5454119687771032	1.0
1296	group_1436	0.01	0.47	1.0	-0.21	0.573	-1.74		-0.0	2182	CABLLEJJ_00759	group_1436	BB_0068	haloacid dehalogenase-like hydrolase	0.5454119687771032	1.0
1280	group_1058	0.01	0.47	1.0	-0.21	0.573	-1.74		-0.0	1995	OHACLJJN_01342	group_1058	BB_0579	DNA polymerase III subunit alpha	0.5454119687771032	1.0
1186	group_2385	0.0201	0.892	1.0	0.451	1.01	-1.75		-0.0	2470	FDEHIFHJ_00262	group_2385	BB_0501	ribosomal protein S11	0.9062232346241459	1.0
0	group_1087	0.99	0.47	1.0	0.21	6.14	-1.95		-0.0	29	CCPCLGGI_00031	group_1087	BB_0816	conserved hypothetical protein	0.5454119687771032	1.0
1161	group_1466	0.0201	0.892	1.0	0.451	1.01	-1.75		-0.0	2473	FDEHIFHJ_00696	group_1466	BB_Q08	PF-32 protein	0.9062232346241459	1.0
80	glpK	0.99	0.47	1.0	0.21	6.14	-1.95		-0.0	578	CCPCLGGI_00612	glpK	BB_0241	glycerol kinase	0.5454119687771032	1.0
78	group_869	0.99	0.47	1.0	0.21	6.14	-1.95		-0.0	372	CCPCLGGI_00399	group_869	BB_0459	tetratricopeptide repeat domain protein	0.5454119687771032	1.0
77	coaX	0.99	0.47	1.0	0.21	6.14	-1.95		-0.0	309	CCPCLGGI_00331	coaX	BB_0527	transcriptional activator, putative, Baf family	0.5454119687771032	1.0
76	htpG	0.99	0.47	1.0	0.21	6.14	-1.95		-0.0	277	CCPCLGGI_00296	htpG	BB_0560	chaperone protein HtpG	0.5454119687771032	1.0
75	pncB	0.99	0.47	1.0	0.21	6.14	-1.95		-0.0	204	CCPCLGGI_00214	pncB	BB_0635	nicotinate phosphoribosyltransferase	0.5454119687771032	1.0
73	mbl	0.99	0.47	1.0	0.21	6.14	-1.95		-0.0	127	CCPCLGGI_00133	mbl	BB_0715	cell division protein FtsA, putative	0.5454119687771032	1.0
70	pth	0.99	0.47	1.0	0.21	6.14	-1.95		-0.0	57	CCPCLGGI_00059	pth	BB_0787	peptidyl-tRNA hydrolase	0.5454119687771032	1.0
69	queA	0.99	0.47	1.0	0.21	6.14	-1.95		-0.0	787	CCPCLGGI_00830	queA	BB_B09	lipoprotein, putative	0.5454119687771032	1.0
68	group_698	0.99	0.47	1.0	0.21	6.14	-1.95		-0.0	749	CCPCLGGI_00790	group_698	BB_0062	RNA methyltransferase, RsmE family	0.5454119687771032	1.0
64	rpmB	0.99	0.47	1.0	0.21	6.14	-1.95		-0.0	474	CCPCLGGI_00507	rpmB	BB_0350	ribosomal protein L28	0.5454119687771032	1.0
63	group_659	0.99	0.47	1.0	0.21	6.14	-1.95		-0.0	427	CCPCLGGI_00458	group_659	BB_0399	putative ankyrin repeat protein	0.5454119687771032	1.0
62	murJ	0.99	0.47	1.0	0.21	6.14	-1.95		-0.0	34	CCPCLGGI_00036	murJ	BB_0810	integral membrane protein MviN	0.5454119687771032	1.0
61	group_573	0.99	0.47	1.0	0.21	6.14	-1.95		-0.0	681	CCPCLGGI_00719	group_573	BB_0134	tetratricopeptide repeat domain protein	0.5454119687771032	1.0
60	lolD	0.99	0.47	1.0	0.21	6.14	-1.95		-0.0	734	CCPCLGGI_00773	lolD	BB_0080	ABC transporter, ATP-binding protein	0.5454119687771032	1.0
59	pdeA	0.99	0.47	1.0	0.21	6.14	-1.95		-0.0	462	CCPCLGGI_00495	pdeA	BB_0363	periplasmic protein	0.5454119687771032	1.0
82	ung	0.99	0.47	1.0	0.21	6.14	-1.95		-0.0	758	CCPCLGGI_00799	ung	BB_0053	uracil-DNA glycosylase	0.5454119687771032	1.0
58	tlyA	0.99	0.47	1.0	0.21	6.14	-1.95		-0.0	326	CCPCLGGI_00348	tlyA	BB_K49	conserved hypothetical protein	0.5454119687771032	1.0
83	group_953	0.99	0.47	1.0	0.21	6.14	-1.95		-0.0	1015	CCPCLGGI_01081	group_953	BB_B25	conserved hypothetical protein	0.5454119687771032	1.0
85	ptsG_1	0.987	0.403	1.0	0.465	6.14	-2.2		-0.0	194	CCPCLGGI_00204	ptsG_1	BB_0645	pts system, iibc components	0.5250379746835443	1.0
106	group_403	0.987	0.403	1.0	0.465	6.14	-2.2		-0.0	974	CCPCLGGI_01024	group_403	BB_D14	borrelia ORF-A superfamily	0.5250379746835443	1.0
105	mutL	0.987	0.403	1.0	0.465	6.14	-2.2		-0.0	608	CCPCLGGI_00643	mutL	BB_0211	DNA mismatch repair protein MutL	0.5250379746835443	1.0
104	group_370	0.987	0.403	1.0	0.465	6.14	-2.2		-0.0	501	CCPCLGGI_00534	group_370	BB_0322	conserved hypothetical protein	0.5250379746835443	1.0
102	group_3146	0.987	0.403	1.0	0.465	6.14	-2.2		-0.0	821	CCPCLGGI_00864	group_3146	BB_A60	surface lipoprotein P27	0.5250379746835443	1.0
101	group_3123	0.987	0.403	1.0	0.465	6.14	-2.2		-0.0	825	CCPCLGGI_00868	group_3123	BB_R17	conserved hypothetical protein	0.5250379746835443	1.0
100	group_3105	0.987	0.403	1.0	0.465	6.14	-2.2		-0.0	835	CCPCLGGI_00878	group_3105	BB_A45	conserved hypothetical protein	0.5250379746835443	1.0
99	group_3085	0.987	0.403	1.0	0.465	6.14	-2.2		-0.0	817	CCPCLGGI_00860	group_3085	BB_A65	lipoprotein, putative	0.5250379746835443	1.0
98	bglK	0.987	0.403	1.0	0.465	6.14	-2.2		-0.0	15	CCPCLGGI_00017	bglK	BB_0831	xylose operon regulatory protein	0.5250379746835443	1.0
97	group_292	0.987	0.403	1.0	0.465	6.14	-2.2		-0.0	807	CCPCLGGI_00850	group_292	BB_0001	conserved hypothetical protein	0.5250379746835443	1.0
96	mepA	0.987	0.403	1.0	0.465	6.14	-2.2		-0.0	358	CCPCLGGI_00380	mepA	BB_0473	conserved hypothetical integral membrane protein	0.5250379746835443	1.0
93	group_1525	0.987	0.403	1.0	0.465	6.14	-2.2		-0.0	478	CCPCLGGI_00511	group_1525	BB_0346	export chaperone	0.5250379746835443	1.0
92	group_1513	0.987	0.403	1.0	0.465	6.14	-2.2		-0.0	271	CCPCLGGI_00290	group_1513	BB_0566	conserved hypothetical protein	0.5250379746835443	1.0
89	group_1161	0.987	0.403	1.0	0.465	6.14	-2.2		-0.0	444	CCPCLGGI_00477	group_1161	BB_0381	trehalase	0.5250379746835443	1.0
88	group_1140	0.987	0.403	1.0	0.465	6.14	-2.2		-0.0	371	CCPCLGGI_00396	group_1140	BB_0460	lipoprotein, putative	0.5250379746835443	1.0
86	group_112	0.987	0.403	1.0	0.465	6.14	-2.2		-0.0	172	CCPCLGGI_00182	group_112	BB_0667	conserved hypothetical protein	0.5250379746835443	1.0
84	btuD_1	0.987	0.403	1.0	0.465	6.14	-2.2		-0.0	90	CCPCLGGI_00094	btuD_1	BB_0754	ABC transporter, ATP-binding protein	0.5250379746835443	1.0
109	group_501	0.987	0.403	1.0	0.465	6.14	-2.2		-0.0	415	CCPCLGGI_00446	group_501	BB_0412	membrane protein, putative	0.5250379746835443	1.0
56	group_482	0.99	0.47	1.0	0.21	6.14	-1.95		-0.0	242	CCPCLGGI_00260	group_482	BB_0595	conserved hypothetical protein	0.5454119687771032	1.0
52	group_392	0.99	0.47	1.0	0.21	6.14	-1.95		-0.0	741	CCPCLGGI_00781	group_392	BB_O11	conserved hypothetical protein	0.5454119687771032	1.0
22	cdd	0.99	0.47	1.0	0.21	6.14	-1.95		-0.0	220	CCPCLGGI_00233	cdd	BB_0618	cytidine deaminase	0.5454119687771032	1.0
21	cheY_2	0.99	0.47	1.0	0.21	6.14	-1.95		-0.0	167	CCPCLGGI_00177	cheY_2	BB_0672	CheY	0.5454119687771032	1.0
20	groS	0.99	0.47	1.0	0.21	6.14	-1.95		-0.0	102	CCPCLGGI_00108	groS	BB_0741	chaperonin GroS	0.5454119687771032	1.0
17	ywlC	0.99	0.47	1.0	0.21	6.14	-1.95		-0.0	108	CCPCLGGI_00114	ywlC	BB_0734	Sua5/YciO/YrdC/YwlC family protein, putative	0.5454119687771032	1.0
14	rnhB	0.99	0.47	1.0	0.21	6.14	-1.95		-0.0	763	CCPCLGGI_00806	rnhB	BB_0046	ribonuclease HII	0.5454119687771032	1.0
13	tmpC_3	0.99	0.47	1.0	0.21	6.14	-1.95		-0.0	442	CCPCLGGI_00475	tmpC_3	BB_0383	basic membrane protein A (bmpA), immunodominant antigen P39	0.5454119687771032	1.0
12	group_1151	0.99	0.47	1.0	0.21	6.14	-1.95		-0.0	404	CCPCLGGI_00431	group_1151	BB_0426	nucleoside 2-deoxyribosyltransferase superfamily	0.5454119687771032	1.0
10	wbgU	0.99	0.47	1.0	0.21	6.14	-1.95		-0.0	387	CCPCLGGI_00414	wbgU	BB_0444	WbnF	0.5454119687771032	1.0
9	mgs	0.99	0.47	1.0	0.21	6.14	-1.95		-0.0	377	CCPCLGGI_00404	mgs	BB_0454	lipopolysaccharide biosynthesis-related protein	0.5454119687771032	1.0
8	group_1139	0.99	0.47	1.0	0.21	6.14	-1.95		-0.0	367	CCPCLGGI_00389	group_1139	BB_0464	conserved hypothetical protein	0.5454119687771032	1.0
7	rplB	0.99	0.47	1.0	0.21	6.14	-1.95		-0.0	351	CCPCLGGI_00373	rplB	BB_0481	ribosomal protein L2	0.5454119687771032	1.0
6	nadE	0.99	0.47	1.0	0.21	6.14	-1.95		-0.0	313	CCPCLGGI_00335	nadE	BB_0707	conserved hypothetical protein	0.5454119687771032	1.0
5	group_1115	0.99	0.47	1.0	0.21	6.14	-1.95		-0.0	274	CCPCLGGI_00293	group_1115	BB_0563	conserved hypothetical protein	0.5454119687771032	1.0
3	rplS	0.99	0.47	1.0	0.21	6.14	-1.95		-0.0	141	CCPCLGGI_00150	rplS	BB_0699	ribosomal protein L19	0.5454119687771032	1.0
2	group_1098	0.99	0.47	1.0	0.21	6.14	-1.95		-0.0	111	CCPCLGGI_00117	group_1098	BB_0731	conserved hypothetical protein	0.5454119687771032	1.0
23	tmpC_4	0.99	0.47	1.0	0.21	6.14	-1.95		-0.0	443	CCPCLGGI_00476	tmpC_4	BB_0382	basic membrane protein B (bmpB)	0.5454119687771032	1.0
54	zwf	0.99	0.47	1.0	0.21	6.14	-1.95		-0.0	203	CCPCLGGI_00213	zwf	BB_0636	glucose-6-phosphate 1-dehydrogenase	0.5454119687771032	1.0
25	group_1534	0.99	0.47	1.0	0.21	6.14	-1.95		-0.0	588	CCPCLGGI_00622	group_1534	BB_0231	hypothetical protein	0.5454119687771032	1.0
28	group_1549	0.99	0.47	1.0	0.21	6.14	-1.95		-0.0	762	CCPCLGGI_00805	group_1549	BB_0047	conserved hypothetical protein	0.5454119687771032	1.0
51	fliG_2	0.99	0.47	1.0	0.21	6.14	-1.95		-0.0	598	CCPCLGGI_00632	fliG_2	BB_0221	flagellar motor switch protein	0.5454119687771032	1.0
50	group_377	0.99	0.47	1.0	0.21	6.14	-1.95		-0.0	570	CCPCLGGI_00604	group_377	BB_0250	DedA protein	0.5454119687771032	1.0
49	group_361	0.99	0.47	1.0	0.21	6.14	-1.95		-0.0	417	CCPCLGGI_00448	group_361	BB_0409	conserved hypothetical protein	0.5454119687771032	1.0
47	group_3183	0.99	0.47	1.0	0.21	6.14	-1.95		-0.0	847	CCPCLGGI_00890	group_3183	BB_A32	conserved hypothetical protein	0.5454119687771032	1.0
46	thyX	0.99	0.47	1.0	0.21	6.14	-1.95		-0.0	808	CCPCLGGI_00851	thyX	BB_A76	thymidylate synthase, flavin-dependent	0.5454119687771032	1.0
44	group_3166	0.99	0.47	1.0	0.21	6.14	-1.95		-0.0	978	CCPCLGGI_01028	group_3166	BB_D09	conserved hypothetical protein	0.5454119687771032	1.0
43	group_3153	0.99	0.47	1.0	0.21	6.14	-1.95		-0.0	870	CCPCLGGI_00913	group_3153	BB_A03	outer membrane protein	0.5454119687771032	1.0
41	licC	0.99	0.47	1.0	0.21	6.14	-1.95		-0.0	1023	CCPCLGGI_01089	licC	BB_B04	chitibiose transporter protein chbC	0.5454119687771032	1.0
39	opuAB	0.99	0.47	1.0	0.21	6.14	-1.95		-0.0	671	CCPCLGGI_00709	opuAB	BB_0145	glycine betaine, L-proline ABC transporter, permease protein	0.5454119687771032	1.0
37	lon1_1	0.99	0.47	1.0	0.21	6.14	-1.95		-0.0	225	CCPCLGGI_00239	lon1_1	BB_0613	ATP-dependent protease La	0.5454119687771032	1.0
36	tcyP	0.99	0.47	1.0	0.21	6.14	-1.95		-0.0	113	CCPCLGGI_00119	tcyP	BB_0729	transporter, dicarboxylate/amino acid:cation (na+ or H+) symporter (daacs) family	0.5454119687771032	1.0
35	group_261	0.99	0.47	1.0	0.21	6.14	-1.95		-0.0	93	CCPCLGGI_00097	group_261	BB_0751	conserved hypothetical protein	0.5454119687771032	1.0
33	group_258	0.99	0.47	1.0	0.21	6.14	-1.95		-0.0	37	CCPCLGGI_00039	group_258	BB_0807	conserved hypothetical integral membrane protein	0.5454119687771032	1.0
32	group_231	0.99	0.47	1.0	0.21	6.14	-1.95		-0.0	712	CCPCLGGI_00751	group_231	BB_0102	conserved hypothetical protein	0.5454119687771032	1.0
30	group_185	0.99	0.47	1.0	0.21	6.14	-1.95		-0.0	513	CCPCLGGI_00546	group_185	BB_0307	conserved hypothetical protein	0.5454119687771032	1.0
27	group_1540	0.99	0.47	1.0	0.21	6.14	-1.95		-0.0	661	CCPCLGGI_00699	group_1540	BB_0157	conserved hypothetical protein	0.5454119687771032	1.0
1185	group_2248	0.0201	0.892	1.0	0.451	1.01	-1.75		-0.0	2318	HJJPMMDK_01135	group_2248	BB_0608	aminoacyl-histidine dipeptidase	0.9062232346241459	1.0
110	group_527	0.987	0.403	1.0	0.465	6.14	-2.2		-0.0	685	CCPCLGGI_00723	group_527	BB_0130	conserved hypothetical protein	0.5250379746835443	1.0
113	group_660	0.987	0.403	1.0	0.465	6.14	-2.2		-0.0	452	CCPCLGGI_00485	group_660	BB_0373	P31-23 protein	0.5250379746835443	1.0
185	group_506	0.98	0.892	1.0	-0.451	6.08	-1.3		-0.0	465	CCPCLGGI_00498	group_506	BB_0360	conserved hypothetical protein	0.9062232346241459	1.0
184	uvrC	0.98	0.892	1.0	-0.451	6.08	-1.3		-0.0	374	CCPCLGGI_00401	uvrC	BB_0457	excinuclease ABC, C subunit	0.9062232346241459	1.0
179	lptB_2	0.98	0.892	1.0	-0.451	6.08	-1.3		-0.0	264	CCPCLGGI_00282	lptB_2	BB_0466	ABC transporter, ATP-binding protein	0.9062232346241459	1.0
178	group_272	0.98	0.892	1.0	-0.451	6.08	-1.3		-0.0	375	CCPCLGGI_00402	group_272	BB_0456	conserved hypothetical protein	0.9062232346241459	1.0
175	hisS	0.98	0.892	1.0	-0.451	6.08	-1.3		-0.0	680	CCPCLGGI_00718	hisS	BB_0135	histidyl-tRNA synthetase	0.9062232346241459	1.0
173	group_1511	0.98	0.892	1.0	-0.451	6.08	-1.3		-0.0	259	CCPCLGGI_00277	group_1511	BB_0578	methyl-accepting chemotaxis protein	0.9062232346241459	1.0
172	nadD	0.98	0.892	1.0	-0.451	6.08	-1.3		-0.0	62	CCPCLGGI_00065	nadD	BB_0782	nicotinate (nicotinamide) nucleotide adenylyltransferase	0.9062232346241459	1.0
169	group_1074	0.98	0.892	1.0	-0.451	6.08	-1.3		-0.0	529	CCPCLGGI_00562	group_1074	BB_0291	flagellar M-ring protein FliF	0.9062232346241459	1.0
167	leuS	0.983	0.349	1.0	0.67	6.14	-2.4		-0.0	569	CCPCLGGI_00602	leuS	BB_0251	leucyl-tRNA synthetase	0.4986335403726708	1.0
166	group_892	0.983	0.349	1.0	0.67	6.14	-2.4		-0.0	506	CCPCLGGI_00539	group_892	BB_0315	conserved hypothetical protein	0.4986335403726708	1.0
165	rplO	0.983	0.737	1.0	-0.656	6.08	-1.1		-0.0	335	CCPCLGGI_00357	rplO	BB_0497	ribosomal protein L15	0.7795304347826086	1.0
164	cysQ	0.983	0.737	1.0	-0.656	6.08	-1.1		-0.0	312	CCPCLGGI_00334	cysQ	BB_0524	Inositol monophosphatase family protein	0.7795304347826086	1.0
163	ligA	0.983	0.737	1.0	-0.656	6.08	-1.1		-0.0	285	CCPCLGGI_00304	ligA	BB_0552	DNA ligase, NAD-dependent	0.7795304347826086	1.0
162	group_848	0.983	0.349	1.0	0.67	6.14	-2.4		-0.0	251	CCPCLGGI_00269	group_848	BB_0586	FemA protein	0.4986335403726708	1.0
161	ydcV	0.983	0.349	1.0	0.67	6.14	-2.4		-0.0	199	CCPCLGGI_00209	ydcV	BB_0640	binding-protein-dependent transport systems inner membrane component domain protein	0.4986335403726708	1.0
188	group_542	0.98	0.892	1.0	-0.451	6.08	-1.3		-0.0	918	CCPCLGGI_00967	group_542	BB_I29	Borrelia burgdorferi virulent strain associated lipoprotein	0.9062232346241459	1.0
160	group_832	0.983	0.349	1.0	0.67	6.14	-2.4		-0.0	173	CCPCLGGI_00183	group_832	BB_0666	N-acetylmuramoyl-L-alanine amidase domain protein	0.4986335403726708	1.0
189	group_663	0.98	0.892	1.0	-0.451	6.08	-1.3		-0.0	468	CCPCLGGI_00501	group_663	BB_0681	methyl-accepting chemotaxis protein	0.9062232346241459	1.0
196	group_1110	0.977	0.974	1.0	-0.28	6.08	-1.47		-0.0	201	CCPCLGGI_00211	group_1110	BB_0638	Na+/H+ antiporter	0.9754580838323352	1.0
1146	group_2060	0.0234	0.974	1.0	0.28	1.03	-1.75		-0.0	2105	EJELBCAM_00592	group_2060	BB_0632	exodeoxyribonuclease V, alpha subunit	0.9754580838323352	1.0
1142	group_1971	0.0234	0.974	1.0	0.28	1.03	-1.75		-0.0	1958	KHMPAEIP_00240	group_1971	BB_C05	BBC05	0.9754580838323352	1.0
1136	group_1437	0.0234	0.974	1.0	0.28	1.03	-1.75		-0.0	2201	CABLLEJJ_00899	group_1437	BB_0600	IPT/TIG domain protein	0.9754580838323352	1.0
1135	group_1419	0.0234	0.974	1.0	0.28	1.03	-1.75		-0.0	2106	EJELBCAM_00593	group_1419	BB_0058	tetratricopeptide repeat domain protein	0.9754580838323352	1.0
1132	group_1384	0.0234	0.974	1.0	0.28	1.03	-1.75		-0.0	1959	KHMPAEIP_00241	group_1384	BB_N01	conserved hypothetical protein	0.9754580838323352	1.0
1336	group_407	0.01	0.47	1.0	-0.21	0.573	-1.74		-0.0	1067	CCPCLGGI_01137	group_407	BB_F0041	outer surface protein VlsE1	0.5454119687771032	1.0
215	group_952	0.977	0.974	1.0	-0.28	6.08	-1.47		-0.0	1014	CCPCLGGI_01080	group_952	BB_B24	conserved hypothetical protein	0.9754580838323352	1.0
214	yigZ	0.977	0.974	1.0	-0.28	6.08	-1.47		-0.0	400	CCPCLGGI_00427	yigZ	BB_0430	conserved hypothetical protein	0.9754580838323352	1.0
212	ackA	0.977	0.974	1.0	-0.28	6.08	-1.47		-0.0	216	CCPCLGGI_00228	ackA	BB_0622	acetate kinase	0.9754580838323352	1.0
210	group_688	0.977	0.974	1.0	-0.28	6.08	-1.47		-0.0	662	CCPCLGGI_00700	group_688	BB_0156	conserved hypothetical protein	0.9754580838323352	1.0
208	nagZ_1	0.977	0.974	1.0	-0.28	6.08	-1.47		-0.0	218	CCPCLGGI_00231	nagZ_1	BB_0620	beta-glucosidase, putative	0.9754580838323352	1.0
207	group_507	0.977	0.974	1.0	-0.28	6.08	-1.47		-0.0	472	CCPCLGGI_00505	group_507	BB_0352	conserved hypothetical protein	0.9754580838323352	1.0
204	pepD	0.977	0.974	1.0	-0.28	6.08	-1.47		-0.0	229	CCPCLGGI_00247	pepD	BB_0608	aminoacyl-histidine dipeptidase	0.9754580838323352	1.0
199	resT	0.977	0.974	1.0	-0.28	6.08	-1.47		-0.0	1022	CCPCLGGI_01088	resT	BB_B03	telomere resolvase ResT	0.9754580838323352	1.0
197	glpD	0.977	0.974	1.0	-0.28	6.08	-1.47		-0.0	577	CCPCLGGI_00611	glpD	BB_0243	glycerol-3-phosphate dehydrogenase, anaerobic	0.9754580838323352	1.0
191	group_810	0.98	0.892	1.0	-0.451	6.08	-1.3		-0.0	36	CCPCLGGI_00038	group_810	BB_0808	putative permease, YjgP/YjgQ family	0.9062232346241459	1.0
111	group_574	0.987	0.403	1.0	0.465	6.14	-2.2		-0.0	1021	CCPCLGGI_01087	group_574	BB_B02	conserved hypothetical protein	0.5250379746835443	1.0
159	group_779	0.983	0.737	1.0	-0.656	6.08	-1.1		-0.0	614	CCPCLGGI_00649	group_779	BB_0205	conserved hypothetical protein	0.7795304347826086	1.0
156	group_619	0.983	0.349	1.0	0.67	6.14	-2.4		-0.0	85	CCPCLGGI_00088	group_619	BB_0759	membrane protein, putative	0.4986335403726708	1.0
136	murF	0.983	0.737	1.0	-0.656	6.08	-1.1		-0.0	516	CCPCLGGI_00549	murF	BB_0304	UDP-N-acetylmuramoyl-tripeptide--D-alanyl-D-alanine ligase (UDP-MurNAc-pentapeptide synthetase) (D-alanyl-D-alanine-adding enzyme)	0.7795304347826086	1.0
135	group_1137	0.983	0.737	1.0	-0.656	6.08	-1.1		-0.0	357	CCPCLGGI_00379	group_1137	BB_0475	lipoprotein, putative	0.7795304347826086	1.0
134	nrnA	0.983	0.737	1.0	-0.656	6.08	-1.1		-0.0	219	CCPCLGGI_00232	nrnA	BB_0619	DHH family	0.7795304347826086	1.0
133	group_1100	0.983	0.349	1.0	0.67	6.14	-2.4		-0.0	125	CCPCLGGI_00131	group_1100	BB_0717	conserved hypothetical integral membrane protein	0.4986335403726708	1.0
132	dus	0.983	0.737	1.0	-0.656	6.08	-1.1		-0.0	106	CCPCLGGI_00112	dus	BB_0737	histidine phosphokinase/phophatase, putative	0.7795304347826086	1.0
131	tdk	0.983	0.737	1.0	-0.656	6.08	-1.1		-0.0	53	CCPCLGGI_00055	tdk	BB_0791	thymidine kinase	0.7795304347826086	1.0
130	pgcA	0.983	0.349	1.0	0.67	6.14	-2.4		-0.0	11	CCPCLGGI_00013	pgcA	BB_0835	phosphomannomutase	0.4986335403726708	1.0
126	group_937	0.987	0.403	1.0	0.465	6.14	-2.2		-0.0	760	CCPCLGGI_00801	group_937	BB_0051	conserved hypothetical integral membrane protein	0.5250379746835443	1.0
125	greA	0.987	0.403	1.0	0.465	6.14	-2.2		-0.0	683	CCPCLGGI_00721	greA	BB_0132	transcription elongation factor GreA (Transcript cleavage factorgreA)	0.5250379746835443	1.0
124	group_919	0.987	0.403	1.0	0.465	6.14	-2.2		-0.0	668	CCPCLGGI_00706	group_919	BB_0730	glucose-6-phosphate isomerase	0.5250379746835443	1.0
123	group_888	0.987	0.403	1.0	0.465	6.14	-2.2		-0.0	488	CCPCLGGI_00521	group_888	BB_0767	undecaprenyldiphospho-muramoylpentapeptide beta-N-acetylglucosaminyltransferase	0.5250379746835443	1.0
119	group_834	0.987	0.403	1.0	0.465	6.14	-2.2		-0.0	177	CCPCLGGI_00187	group_834	BB_0662	conserved hypothetical protein	0.5250379746835443	1.0
118	group_827	0.987	0.403	1.0	0.465	6.14	-2.2		-0.0	134	CCPCLGGI_00143	group_827	BB_0707	conserved hypothetical protein	0.5250379746835443	1.0
116	group_701	0.987	0.403	1.0	0.465	6.14	-2.2		-0.0	778	CCPCLGGI_00821	group_701	BB_0030	signal peptidase I	0.5250379746835443	1.0
115	gyrA_2	0.987	0.403	1.0	0.465	6.14	-2.2		-0.0	773	CCPCLGGI_00816	gyrA_2	BB_0035	DNA gyrase/topoisomerase IV, A subunit domain protein	0.5250379746835443	1.0
137	hflC	0.983	0.737	1.0	-0.656	6.08	-1.1		-0.0	615	CCPCLGGI_00652	hflC	BB_0204	HflC protein	0.7795304347826086	1.0
157	group_68	0.983	0.349	1.0	0.67	6.14	-2.4		-0.0	932	CCPCLGGI_00982	group_68	BB_H09	type I restriction enzyme r protein n terminus (hsdr_n)	0.4986335403726708	1.0
138	ddl	0.983	0.349	1.0	0.67	6.14	-2.4		-0.0	619	CCPCLGGI_00657	ddl	BB_0200	D-alanine--D-alanine ligase (D-alanylalanine synthetase)(D-Ala-D-Ala ligase)	0.4986335403726708	1.0
140	group_1232	0.983	0.737	1.0	-0.656	6.08	-1.1		-0.0	848	CCPCLGGI_00891	group_1232	BB_A31	putative phage terminase, pbsx family	0.7795304347826086	1.0
155	group_541	0.983	0.737	1.0	-0.656	6.08	-1.1		-0.0	916	CCPCLGGI_00965	group_541	BB_K07	lipoprotein, putative	0.7795304347826086	1.0
154	group_528	0.983	0.349	1.0	0.67	6.14	-2.4		-0.0	689	CCPCLGGI_00727	group_528	BB_0126	conserved hypothetical protein	0.4986335403726708	1.0
153	rbgA	0.983	0.349	1.0	0.67	6.14	-2.4		-0.0	196	CCPCLGGI_00206	rbgA	BB_0643	ribosome biogenesis GTP-binding protein YlqF	0.4986335403726708	1.0
152	lysS	0.983	0.737	1.0	-0.656	6.08	-1.1		-0.0	180	CCPCLGGI_00190	lysS	BB_0659	lysyl-tRNA synthetase	0.7795304347826086	1.0
151	group_337	0.983	0.349	1.0	0.67	6.14	-2.4		-0.0	73	CCPCLGGI_00076	group_337	BB_0771a	hypothetical protein	0.4986335403726708	1.0
150	group_3181	0.983	0.737	1.0	-0.656	6.08	-1.1		-0.0	922	CCPCLGGI_00971	group_3181	BB_I21	PF-32 protein	0.7795304347826086	1.0
149	group_3144	0.983	0.349	1.0	0.67	6.14	-2.4		-0.0	810	CCPCLGGI_00853	group_3144	BB_A73	putative antigen P35	0.4986335403726708	1.0
148	group_3101	0.983	0.737	1.0	-0.656	6.08	-1.1		-0.0	917	CCPCLGGI_00966	group_3101	BB_I12	conserved hypothetical protein	0.7795304347826086	1.0
147	group_286	0.983	0.737	1.0	-0.656	6.08	-1.1		-0.0	735	CCPCLGGI_00774	group_286	BB_J27	efflux ABC transporter, permease protein	0.7795304347826086	1.0
146	group_283	0.983	0.349	1.0	0.67	6.14	-2.4		-0.0	674	CCPCLGGI_00712	group_283	BB_0142	outer membrane efflux protein	0.4986335403726708	1.0
145	group_268	0.983	0.737	1.0	-0.656	6.08	-1.1		-0.0	287	CCPCLGGI_00306	group_268	BB_0550	flagellar protein FliS	0.7795304347826086	1.0
144	group_259	0.983	0.737	1.0	-0.656	6.08	-1.1		-0.0	38	CCPCLGGI_00040	group_259	BB_0806	lipoprotein, putative	0.7795304347826086	1.0
143	smpB	0.983	0.349	1.0	0.67	6.14	-2.4		-0.0	775	CCPCLGGI_00818	smpB	BB_0033	SsrA-binding protein	0.4986335403726708	1.0
142	group_1551	0.983	0.349	1.0	0.67	6.14	-2.4		-0.0	854	CCPCLGGI_00897	group_1551	BB_A21	PF-49 protein	0.4986335403726708	1.0
141	coaD	0.983	0.737	1.0	-0.656	6.08	-1.1		-0.0	139	CCPCLGGI_00148	coaD	BB_0702	pantetheine-phosphate adenylyltransferase	0.7795304347826086	1.0
139	group_1227	0.983	0.737	1.0	-0.656	6.08	-1.1		-0.0	795	CCPCLGGI_00838	group_1227	BB_0013	conserved hypothetical protein	0.7795304347826086	1.0
1337	group_761	0.01	0.47	1.0	-0.21	0.573	-1.74		-0.0	1472	KFKPBLAP_01090	group_761	BB_F0041	outer surface protein VlsE1	0.5454119687771032	1.0
