# Supplementary material for: Whole genome sequencing of human Borrelia burgdorferi isolates reveals linked blocks of accessory genome elements located on plasmids and associated with human dissemination
Source: PLoS Pathog. 2023 Aug 31;19(8):e1011243. doi: 10.1371/journal.ppat.1011243 (PMC10470944; doi:10.1371/journal.ppat.1011243)
Supplement: S10 Table — (CSV) [file ppat.1011243.s010.csv]

	group	af	filter-pvalue	lrt-pvalue	beta	beta-std-err	intercept	notes	-log10 P	Unnamed: 0	ID	Group	Locus	B31_Annotation	filter-pvalue-fdr	lrt-pvalue-fdr
730	ospC	0.197	1.2400000000000001e-57	6.919999999999999e-52	8.12	2.54	-6.18		51.15989390554324	1534	DCJNHIBD_01020	ospC	BB_B19	outer surface protein C (OspC)	1.6578800000000003e-54	9.25204e-49
782	group_769	0.161	3.37e-55	4.6e-46	6.84	0.832	-3.71		45.337242168318426	1573	DCJNHIBD_01225	group_769	BB_Q35	MlpJ	2.252845e-52	3.0751e-43
695	group_767	0.241	4.53e-45	6.99e-43	7.06	3.81	-6.12		42.15552282425432	1547	DCJNHIBD_01130	group_767	BB_N38	ErpP protein	1.211322e-42	3.11521e-40
723	group_771	0.204	7.199999999999999e-48	7.919999999999999e-42	5.77	0.664	-4.36		41.10127481841051	1585	DCJNHIBD_01273	group_771	BB_Q35	MlpJ	3.2087999999999994e-45	2.6472599999999997e-39
736	group_434	0.197	1.92e-47	8.64e-41	5.55	0.605	-4.08		40.063486257521106	1572	DCJNHIBD_01223	group_434	BB_O39	ErpL protein	6.4176e-45	1.931965e-38
680	group_250	0.254	4.559999999999999e-42	8.67e-41	6.86	4.06	-6.1		40.06198090252379	1546	DCJNHIBD_01129	group_250	BB_L40	ErpB8 protein	1.0161199999999998e-39	1.931965e-38
677	group_1731	0.258	2.3e-41	2.6899999999999997e-40	6.82	4.12	-6.1		39.57024771999759	1444	ADICCIEH_01053	group_1731	BB_K35	conserved hypothetical protein	4.393e-39	5.1379e-38
661	group_1006	0.278	1.6600000000000001e-37	1.43e-37	6.58	4.41	-6.07		36.84466396253494	1542	DCJNHIBD_01090	group_1006	BB_K13	conserved hypothetical protein	2.21942e-35	2.3898875000000002e-35
671	group_1788	0.264	4.87e-38	1.06e-36	5.58	4.26	-4.99		35.97469413473523	1556	DCJNHIBD_01142	group_1788	BB_0280	flagellar motor apparatus	7.234655555555555e-36	1.5746888888888888e-34
664	group_1311	0.274	3.31e-36	2.09e-35	5.46	4.39	-4.97		34.679853713888946	1557	DCJNHIBD_01143	group_1311	BB_0733	conserved hypothetical protein	3.4042076923076927e-34	2.79433e-33
717	group_1790	0.214	1.2999999999999999e-40	2.55e-35	4.85	0.533	-3.83		34.59345981956604	1571	DCJNHIBD_01220	group_1790	BB_H09	type I restriction enzyme r protein n terminus (hsdr_n)	2.172625e-38	3.0994090909090904e-33
649	group_167	0.301	1.19e-33	8.800000000000001e-35	6.35	4.69	-6.04		34.055517327849834	1544	DCJNHIBD_01123	group_167	BB_R15	conserved hypothetical protein	1.0606866666666667e-31	9.804666666666668e-33
642	group_1010	0.311	3.5400000000000003e-32	1.09e-33	6.26	4.79	-6.02		32.96257350205938	1577	DCJNHIBD_01248	group_1010	BB_O40	ErpM protein	2.491042105263158e-30	1.121023076923077e-31
707	group_1007	0.224	3.16e-36	1.05e-31	4.41	0.49	-3.63		30.97881070093006	1558	DCJNHIBD_01148	group_1007	BB_O15	conserved hypothetical protein	3.4042076923076927e-34	1.00275e-29
624	mlpI_1	0.334	4.45e-29	2.46e-31	6.07	5.0	-5.99		30.609064892896622	1576	DCJNHIBD_01247	mlpI_1	BB_N28	lipoprotein	2.2035740740740743e-27	2.19268e-29
425	group_1239	0.682	1.33e-29	1.4299999999999999e-30	-5.06	1.22	0.146		29.844663962534938	887	CCPCLGGI_00932	group_1239	BB_K54	conserved hypothetical protein	7.4092083333333345e-28	1.19494375e-28
711	mlpA	0.221	6.09e-35	2.64e-30	4.24	0.466	-3.47		29.57839607313017	1583	DCJNHIBD_01268	mlpA	BB_P28	surface protein, mlp lipoprotein family	5.8159499999999994e-33	2.0762823529411767e-28
632	group_214	0.321	3.6200000000000003e-29	3.05e-30	5.03	4.89	-4.91		29.515700160653214	1559	DCJNHIBD_01149	group_214	BB_J23	tetratricopeptide repeat domain protein	1.861515384615385e-27	2.265472222222222e-28
763	group_1303	0.177	6.05e-37	4.6899999999999994e-30	4.29	0.45	-3.06		29.328827157284916	1455	GGLKJIEH_01061	group_1303	BB_0002	glycosyl hydrolase family 3 N domain protein	7.3535e-35	3.300278947368421e-28
686	group_429	0.251	6.37e-33	5.88e-30	4.3	0.511	-3.78		29.23062267392386	1513	DCJNHIBD_00967	group_429	BB_0076	signal recognition particle-docking protein FtsY	4.798344444444445e-31	3.7436e-28
683	group_1012	0.251	6.37e-33	5.88e-30	4.3	0.511	-3.78		29.23062267392386	1581	DCJNHIBD_01254	group_1012	BB_Q48	conserved hypothetical protein	4.798344444444445e-31	3.7436e-28
702	group_1309	0.231	6.460000000000001e-33	6.67e-29	4.09	0.46	-3.46		28.17587416608345	1533	DCJNHIBD_00994	group_1309	BB_G34	conserved hypothetical protein	4.798344444444445e-31	4.053540909090909e-27
670	group_1001	0.264	1.1799999999999999e-30	2.3999999999999998e-28	4.15	0.507	-3.76		27.619788758288394	1514	DCJNHIBD_00971	group_1001	BB_I26	transporter, major facilitator family	7.512666666666667e-29	1.3951304347826087e-26
626	group_1	0.331	2.2e-26	3.4000000000000004e-27	4.62	0.739	-4.6		26.468521082957746	1592	DCJNHIBD_01297	group_1	BB_F0041	outer surface protein VlsE1	8.170555555555556e-25	1.8940833333333337e-25
673	group_1307	0.261	1.8500000000000002e-29	5.8700000000000005e-27	3.94	0.474	-3.58		26.231361898752386	1516	DCJNHIBD_00973	group_1307	BB_U11	Sua5/YciO/YrdC/YwlC family protein, putative	9.8938e-28	3.139276e-25
712	group_246	0.221	4.31e-31	8.960000000000001e-27	3.84	0.427	-3.21		26.047691990337874	1560	DCJNHIBD_01165	group_246	BB_F0041	outer surface protein VlsE1	2.8812350000000003e-29	4.607507692307693e-25
579	dbpA	0.388	2.1599999999999998e-23	9.49e-27	5.7	5.36	-5.91		26.022733787572708	1512	DCJNHIBD_00893	dbpA	BB_A24	decorin-binding protein A	7.404923076923076e-22	4.699307407407408e-25
699	group_1784	0.234	1.92e-30	9.860000000000001e-27	3.84	0.437	-3.32		26.00612308505879	1515	DCJNHIBD_00972	group_1784	BB_I26	transporter, major facilitator family	1.1668363636363637e-28	4.70815e-25
659	group_1316	0.281	4e-28	1.64e-26	3.98	0.503	-3.74		25.785156151952304	1588	DCJNHIBD_01286	group_1316	BB_N38	ErpP protein	1.7251612903225804e-26	7.5609655172413795e-25
575	group_981	0.395	8.679999999999999e-23	3.09e-26	5.66	5.39	-5.89		25.510041520575164	1330	OJICOLNA_00951	group_981	BB_Q89	hypothetical protein	2.90129e-21	1.37711e-24
668	group_1308	0.268	1.98e-28	3.23e-26	3.87	0.472	-3.57		25.4907974776689	1517	DCJNHIBD_00974	group_1308	BB_0705	ribonuclease III	8.8242e-27	1.3930677419354838e-24
423	group_712	0.692	3.7500000000000003e-26	1.3e-25	-4.01	0.546	0.087		24.886056647693163	888	CCPCLGGI_00933	group_712	BB_H09	type I restriction enzyme r protein n terminus (hsdr_n)	1.3550675675675676e-24	5.4315625e-24
663	group_1002	0.274	1.9e-27	1.66e-25	3.81	0.47	-3.56		24.779891911959943	1519	DCJNHIBD_00976	group_1002	BB_T07	outer membrane protein	7.471470588235295e-26	6.5277058823529415e-24
666	group_249	0.274	1.9e-27	1.66e-25	3.81	0.47	-3.56		24.779891911959943	1518	DCJNHIBD_00975	group_249	BB_Q31	hemolysin accessory protein	7.471470588235295e-26	6.5277058823529415e-24
701	group_990	0.234	1.1599999999999999e-28	4.34e-25	3.66	0.419	-3.2		24.36251027048749	1400	JAAKCDKC_01069	group_990	BB_T03	conserved hypothetical protein	5.538999999999999e-27	1.6578799999999998e-23
731	mlpH_2	0.197	4.1199999999999995e-30	4.78e-25	3.69	0.407	-2.94		24.32057210338788	1593	DCJNHIBD_01300	mlpH_2	BB_L28	lipoprotein	2.394973913043478e-28	1.775238888888889e-23
685	group_425	0.251	1.21e-27	9.19e-25	3.65	0.43	-3.3		24.03668448861389	1410	JAAKCDKC_01080	group_425	BB_O24	hemolysin accessory protein	5.0555312500000006e-26	3.320818918918919e-23
561	group_245	0.418	7.92e-21	1.56e-24	5.52	5.51	-5.86		23.806875401645538	1384	PEHDDNBE_01094	group_245	BB_0065	peptide deformylase	2.462567441860465e-19	5.488736842105264e-23
682	group_993	0.254	3.9600000000000006e-27	2.14e-24	3.61	0.429	-3.29		23.66958622665081	1409	JAAKCDKC_01079	group_993	BB_0420	sensory transduction histidine kinase, putative	1.5127200000000002e-25	7.336358974358974e-23
551	group_421	0.435	1.48e-19	2.1699999999999998e-23	5.42	5.59	-5.83		22.66354026615147	1352	OJICOLNA_01025	group_421	BB_K15	antigen, P35, putative	3.805307692307693e-18	7.253225e-22
450	group_557	0.575	4.48e-19	5.89e-22	-4.34	1.22	-0.396		21.2298847052129	1216	AHLIMJDN_00969	group_557	BB_G30	conserved hypothetical protein	1.0839249999999999e-17	1.9207146341463416e-20
459	group_545	0.542	6.27e-18	7.02e-22	-5.3	0.704	-0.488		21.153662887870194	1027	CCPCLGGI_01093	group_545	BB_0151	N-acetylglucosamine-6-phosphate deacetylase	1.3520951612903224e-16	2.2347000000000004e-20
641	group_988	0.314	1.94e-22	9.44e-22	3.46	0.463	-3.5		21.02502800570193	1520	DCJNHIBD_00979	group_988	BB_H40	transposase, family	6.175666666666667e-21	2.935181395348837e-20
876	group_1822	0.087	1.42e-28	1.2800000000000001e-21	5.03	1.17	-2.19		20.89279003035213	1686	JHMFKDPD_01269	group_1822	BB_Q42	BdrV	6.546689655172414e-27	3.889454545454546e-20
515	group_753	0.465	1.71e-17	1.82e-21	5.26	5.71	-5.77		20.739928612014925	1368	LLKONJJF_01131	group_753	BB_H04	conserved hypothetical protein	3.3621617647058825e-16	5.4074222222222225e-20
508	group_69	0.468	2.79e-17	2.9100000000000002e-21	5.24	5.72	-5.77		20.536107011014092	1269	AHLIMJDN_01277	group_69	BB_O15	conserved hypothetical protein	5.328900000000001e-16	8.457978260869567e-20
598	group_1003	0.361	1.69e-20	3.8100000000000004e-21	3.62	0.541	-3.84		20.419075024324382	1529	DCJNHIBD_00990	group_1003	BB_J17	PF-32 protein	5.021177777777778e-19	1.0838234042553192e-19
657	group_145	0.288	1.2500000000000001e-22	4.1200000000000005e-21	3.29	0.42	-3.24		20.385102783966865	1539	DCJNHIBD_01057	group_145	BB_G22	conserved hypothetical protein	4.0762195121951224e-21	1.1475916666666668e-19
544	group_1240	0.438	4.05e-18	4.350000000000001e-21	4.27	5.58	-4.72		20.36151074304536	890	CCPCLGGI_00936	group_1240	BB_K33	conserved hypothetical protein	9.024749999999999e-17	1.1869285714285717e-19
505	group_90	0.472	4.52e-17	4.6300000000000004e-21	5.23	5.73	-5.76		20.334419008982046	1574	DCJNHIBD_01226	group_90	BB_S41	ErpG protein	8.393388888888889e-16	1.238062e-19
616	soj_9	0.344	9.71e-21	7.47e-21	3.47	0.494	-3.64		20.126679398184603	1586	DCJNHIBD_01276	soj_9	BB_U05	PF-32 protein	2.9505159090909094e-19	1.9583117647058824e-19
596	group_971	0.368	6.59e-20	1.18e-20	3.58	0.541	-3.83		19.928117992693874	1531	DCJNHIBD_00992	group_971	BB_0518	chaperone protein DnaK	1.7621659999999998e-18	3.0339615384615387e-19
633	mlpH_1	0.321	2.25e-20	9.59e-20	3.21	0.436	-3.33		19.018181392829337	1575	DCJNHIBD_01234	mlpH_1	BB_L28	lipoprotein	6.400531914893617e-19	2.3744129629629632e-18
634	group_955	0.321	2.25e-20	9.59e-20	3.21	0.436	-3.33		19.018181392829337	1040	CCPCLGGI_01107	group_955	BB_C03	BBC03	6.400531914893617e-19	2.3744129629629632e-18
482	group_176	0.495	1.11e-15	1.08e-19	5.11	5.81	-5.71		18.96657624451305	1562	DCJNHIBD_01186	group_176	BB_Q24	conserved hypothetical protein	1.8785696202531647e-14	2.6253818181818185e-18
552	group_424	0.435	3.44e-17	1.9e-19	3.95	0.734	-4.42		18.72124639904717	1404	JAAKCDKC_01074	group_424	BB_P33	PF-49 protein	6.477859154929578e-16	4.53625e-18
756	mlpJ_3	0.184	1.29e-23	2.46e-19	3.15	0.377	-2.59		18.609064892896622	1591	DCJNHIBD_01293	mlpJ_3	BB_Q35	MlpJ	4.5387631578947365e-22	5.770210526315789e-18
545	group_144	0.438	5.77e-17	3.06e-19	3.94	0.734	-4.42		18.51427857351842	1331	OJICOLNA_00967	group_144	BB_G32	putative replicative helicase	1.0424986486486489e-15	7.053827586206897e-18
643	group_298	0.311	4.67e-20	3.78e-19	3.1	0.416	-3.21		18.422508200162774	1039	CCPCLGGI_01106	group_298	BB_M34	BdrK	1.274242857142857e-18	8.526114754098362e-18
612	group_431	0.348	3.83e-19	3.89e-19	3.22	0.459	-3.45		18.410050398674294	1524	DCJNHIBD_00985	group_431	BB_J25	conserved hypothetical protein	9.482796296296297e-18	8.526114754098362e-18
610	group_1312	0.348	3.83e-19	3.89e-19	3.22	0.459	-3.45		18.410050398674294	1563	DCJNHIBD_01190	group_1312	BB_U07	BBC01	9.482796296296297e-18	8.526114754098362e-18
591	group_435	0.371	2.2e-18	6.54e-19	3.29	0.492	-3.6		18.184422251675734	1584	DCJNHIBD_01269	group_435	BB_L40	ErpB8 protein	5.0713793103448274e-17	1.4103193548387098e-17
471	group_558	0.525	9.21e-16	7.27e-19	-4.07	1.22	-0.575		18.138465589140964	1219	AHLIMJDN_00972	group_558	BB_G27	conserved hypothetical protein	1.5786884615384615e-14	1.5428555555555555e-17
539	group_578	0.445	1.59e-16	7.82e-19	3.9	0.734	-4.41		18.106793246940153	1406	JAAKCDKC_01076	group_578	BB_F25	borrelia family of unknown function	2.7971447368421053e-15	1.6085138461538462e-17
538	group_314	0.445	1.59e-16	7.82e-19	3.9	0.734	-4.41		18.106793246940153	1405	JAAKCDKC_01075	group_314	BB_A20	PF-32 protein	2.7971447368421053e-15	1.6085138461538462e-17
473	group_1011	0.512	9.17e-15	9.11e-19	5.02	5.86	-5.68		18.040481623027002	1580	DCJNHIBD_01252	group_1011	BB_O02	conserved hypothetical protein	1.4256151162790696e-13	1.8454651515151515e-17
585	group_318	0.378	7.59e-18	1.86e-18	3.25	0.492	-3.59		17.730487055782085	1527	DCJNHIBD_00988	group_318	BB_J19	borrelia ORF-A superfamily	1.6107666666666667e-16	3.711671641791045e-17
472	group_311	0.518	2.05e-14	2.09e-18	4.99	5.88	-5.67		17.679853713888946	1336	OJICOLNA_00987	group_311	BB_T03	conserved hypothetical protein	3.150402298850575e-13	4.1093088235294123e-17
635	group_991	0.321	4.54e-19	2.25e-18	3.03	0.415	-3.19		17.647817481888637	1401	JAAKCDKC_01071	group_991	BB_I39	putative surface antigen	1.0839249999999999e-17	4.359782608695652e-17
582	group_1313	0.381	1.39e-17	3.12e-18	3.23	0.492	-3.58		17.505845405981557	1564	DCJNHIBD_01191	group_1313	BB_U08	SUA5 domain subfamily	2.8158030303030304e-16	5.9592e-17
600	group_432	0.361	5.37e-18	3.44e-18	3.13	0.458	-3.43		17.46344155742847	1525	DCJNHIBD_00986	group_432	BB_J24	conserved hypothetical protein	1.1769983606557376e-16	6.477859154929578e-17
499	group_413	0.475	4.51e-14	4.74e-18	-4.95	0.703	-0.698		17.324221658325914	1217	AHLIMJDN_00970	group_413	BB_G29	borrelia ORF-A superfamily	6.699855555555555e-13	8.801916666666667e-17
617	group_770	0.344	3.41e-18	5.32e-18	3.04	0.433	-3.3		17.27408836770495	1582	DCJNHIBD_01267	group_770	BB_M27	rev protein	7.727406779661016e-17	9.743616438356164e-17
597	group_583	0.365	1.01e-17	5.82e-18	3.11	0.458	-3.42		17.23507701535011	1526	DCJNHIBD_00987	group_583	BB_J23	tetratricopeptide repeat domain protein	2.109953125e-16	1.0515324324324325e-16
627	group_579	0.328	1.92e-18	7.04e-18	2.98	0.414	-3.18		17.152427340857887	1407	JAAKCDKC_01077	group_579	BB_P30	BBC01	4.5035789473684214e-17	1.232818181818182e-16
466	group_42	0.528	6.63e-14	7.1e-18	4.94	5.91	-5.65		17.148741651280925	1561	DCJNHIBD_01184	group_42	BB_O15	conserved hypothetical protein	9.430117021276596e-13	1.232818181818182e-16
464	group_1233	0.528	6.63e-14	7.1e-18	4.94	5.91	-5.65		17.148741651280925	853	CCPCLGGI_00896	group_1233	BB_0398	lipoprotein, putative	9.430117021276596e-13	1.232818181818182e-16
595	group_584	0.368	1.87e-17	9.78e-18	3.09	0.458	-3.42		17.009661145212398	1532	DCJNHIBD_00993	group_584	BB_J34	putative lipoprotein	3.623463768115942e-16	1.6763923076923076e-16
507	group_207	0.468	9.71e-14	1.06e-17	-4.92	0.703	-0.717		16.97469413473523	1196	AHLIMJDN_00867	group_207	BB_E09	protein p23	1.3383783505154638e-12	1.7715250000000002e-16
506	group_1289	0.468	9.71e-14	1.06e-17	-4.92	0.703	-0.717		16.97469413473523	1327	OJICOLNA_00872	group_1289	BB_0466	ABC transporter, ATP-binding protein	1.3383783505154638e-12	1.7715250000000002e-16
609	soj_11	0.351	1.26e-17	1.56e-17	3.0	0.433	-3.29		16.806875401645538	1041	CCPCLGGI_01108	soj_11	BB_L32	PF-32 protein	2.5917230769230773e-16	2.574962962962963e-16
463	group_27	0.535	1.41e-13	1.58e-17	4.91	5.93	-5.63		16.801342913045577	1365	OJICOLNA_01113	group_27	BB_O15	conserved hypothetical protein	1.9042121212121215e-12	2.5761707317073166e-16
469	group_967	0.528	6.84e-15	2.81e-17	-3.76	0.733	-0.599		16.55129368009492	1221	AHLIMJDN_00974	group_967	BB_G25	borrelia orf-D family	1.1018168674698796e-13	4.419964705882353e-16
465	dnaB_2	0.528	6.84e-15	2.81e-17	-3.76	0.733	-0.599		16.55129368009492	1214	AHLIMJDN_00967	dnaB_2	BB_G32	putative replicative helicase	1.1018168674698796e-13	4.419964705882353e-16
468	group_966	0.528	6.84e-15	2.81e-17	-3.76	0.733	-0.599		16.55129368009492	1220	AHLIMJDN_00973	group_966	BB_G26	conserved hypothetical protein	1.1018168674698796e-13	4.419964705882353e-16
479	group_310	0.505	4.37e-14	3.34e-17	3.92	5.82	-4.59		16.476253533188437	1333	OJICOLNA_00979	group_310	BB_I41	conserved hypothetical protein	6.564820224719101e-13	5.192534883720929e-16
460	mlpI_2	0.542	2.96e-13	3.47e-17	4.87	5.95	-5.62		16.459670525209127	1046	CCPCLGGI_01113	mlpI_2	BB_N28	lipoprotein	3.879921568627451e-12	5.332632183908046e-16
623	group_992	0.338	1.49e-17	3.67e-17	2.91	0.413	-3.17		16.43533393574791	1402	JAAKCDKC_01072	group_992	BB_Q05	antigen, P35, putative	2.9733283582089553e-16	5.575897727272727e-16
475	pncA	0.512	9.69e-14	7.51e-17	3.89	5.84	-4.57		16.12436006299583	1332	OJICOLNA_00978	pncA	BB_E22	pyrazinamidase/nicotinamidase, PncA protein	1.3383783505154638e-12	1.1215944444444444e-15
525	group_1016	0.452	6.09e-13	7.55e-17	-4.84	0.703	-0.762		16.122053048370812	1615	FAKOJBMH_01091	group_1016	BB_J25	conserved hypothetical protein	7.47002752293578e-12	1.1215944444444444e-15
614	group_212	0.344	5.48e-17	1.06e-16	2.86	0.412	-3.16		15.97469413473523	1403	JAAKCDKC_01073	group_212	BB_T07	outer membrane protein	1.0036657534246576e-15	1.5573846153846153e-15
533	group_1657	0.448	8.68e-13	1.11e-16	-4.82	0.703	-0.771		15.954677021213342	1188	AHLIMJDN_00858	group_1657	BB_E22	pyrazinamidase/nicotinamidase, PncA protein	1.0179964912280703e-11	1.5957741935483872e-15
536	group_965	0.448	8.68e-13	1.11e-16	-4.82	0.703	-0.771		15.954677021213342	1212	AHLIMJDN_00965	group_965	BB_G34	conserved hypothetical protein	1.0179964912280703e-11	1.5957741935483872e-15
734	mlpJ_1	0.197	8.95e-20	1.62e-16	2.82	0.36	-2.51		15.790484985457368	1693	FCECMJMA_01154	mlpJ_1	BB_Q35	MlpJ	2.3463039215686273e-18	2.304191489361702e-15
540	group_1266	0.441	1.74e-12	2.37e-16	-4.79	0.703	-0.788		15.625251653989896	1184	AHLIMJDN_00854	group_1266	BB_E31	putative surface protein	1.93865e-11	3.335463157894737e-15
550	group_961	0.438	2.45e-12	3.45e-16	-4.78	0.703	-0.797		15.462180904926726	1165	CCPCLGGI_01263	group_961	BB_M27	rev protein	2.6416532258064514e-11	4.755309278350515e-15
548	group_36	0.438	2.45e-12	3.45e-16	-4.78	0.703	-0.797		15.462180904926726	1059	CCPCLGGI_01126	group_36	BB_O15	conserved hypothetical protein	2.6416532258064514e-11	4.755309278350515e-15
500	group_562	0.475	4.49e-13	3.66e-16	-3.82	1.21	-0.727		15.436518914605589	1242	AHLIMJDN_01106	group_562	BB_H09	type I restriction enzyme r protein n terminus (hsdr_n)	5.772240384615385e-12	4.993285714285714e-15
452	group_74	0.569	4.8e-12	7.25e-16	4.74	6.01	-5.56		15.139661993429007	1545	DCJNHIBD_01127	group_74	BB_R43	conserved hypothetical protein	4.9366153846153844e-11	9.791161616161617e-15
509	group_776	0.468	9.4e-13	7.94e-16	-3.79	1.21	-0.745		15.100179497572904	1613	FAKOJBMH_01089	group_776	BB_J23	tetratricopeptide repeat domain protein	1.0928521739130434e-11	1.0615779999999999e-14
462	group_400	0.538	1.93e-12	1.7e-15	3.75	5.91	-4.52		14.769551078621726	910	CCPCLGGI_00959	group_400	BB_H04	conserved hypothetical protein	2.132570247933884e-11	2.2503960396039605e-14
615	group_552	0.344	7.96e-16	1.78e-15	2.7	0.395	-3.03		14.749579997691106	1139	CCPCLGGI_01233	group_552	BB_A51	conserved hypothetical protein	1.3821454545454547e-14	2.333196078431373e-14
569	group_1290	0.405	8.64e-15	1.97e-15	2.87	0.456	-3.36		14.705533773838408	1341	OJICOLNA_01011	group_1290	BB_T07	outer membrane protein	1.3590211764705883e-13	2.5325865384615386e-14
570	group_211	0.405	8.64e-15	1.97e-15	2.87	0.456	-3.36		14.705533773838408	1344	OJICOLNA_01015	group_211	BB_J29	conserved hypothetical protein	1.3590211764705883e-13	2.5325865384615386e-14
523	group_736	0.458	2.75e-12	2.48e-15	-3.74	1.21	-0.772		14.605548319173783	1186	AHLIMJDN_00856	group_736	BB_Q67	adenine specific DNA methyltransferase	2.9414e-11	3.157866666666667e-14
477	group_243	0.508	6.39e-13	2.57e-15	3.57	0.733	-4.28		14.590066876668706	1335	OJICOLNA_00986	group_243	BB_U01	conserved hypothetical protein	7.696783783783784e-12	3.211299065420561e-14
476	group_201	0.508	6.39e-13	2.57e-15	3.57	0.733	-4.28		14.590066876668706	1125	CCPCLGGI_01214	group_201	BB_L38	BppC	7.696783783783784e-12	3.211299065420561e-14
563	group_561	0.418	1.76e-11	3.11e-15	-4.68	0.703	-0.847		14.507239610973162	1234	AHLIMJDN_00992	group_561	BB_G07	borrelia family of unknown function	1.6808e-10	3.814743119266055e-14
562	group_409	0.418	1.76e-11	3.11e-15	-4.68	0.703	-0.847		14.507239610973162	1126	CCPCLGGI_01215	group_409	BB_N38	ErpP protein	1.6808e-10	3.814743119266055e-14
519	ywlC_2	0.458	1.34e-13	4.84e-15	3.06	0.537	-3.68		14.315154638355587	1566	DCJNHIBD_01193	ywlC_2	BB_U11	Sua5/YciO/YrdC/YwlC family protein, putative	1.8281428571428576e-12	5.8828e-14
934	group_802	0.0635	3.87e-20	5.26e-15	4.48	1.15	-1.97		14.279014255846262	2022	BCNMCPPI_01051	group_802	BB_F0041	outer surface protein VlsE1	1.0779562500000001e-18	6.335693693693694e-14
567	group_740	0.408	4.49e-11	9.05e-15	-4.63	0.703	-0.871		14.043351420794796	1232	AHLIMJDN_00990	group_740	BB_G09	putative plasmid partition protein	4.111732876712329e-10	1.070783185840708e-13
568	group_92	0.408	4.49e-11	9.05e-15	-4.63	0.703	-0.871		14.043351420794796	1297	LBEIHGGO_01257	group_92	BB_R42	ErpY protein	4.111732876712329e-10	1.070783185840708e-13
455	group_414	0.555	1.09e-11	1.09e-14	3.67	5.95	-4.48		13.962573502059376	1247	AHLIMJDN_01168	group_414	BB_F26	borrelia ORF-A superfamily	1.0875597014925372e-10	1.278359649122807e-13
513	group_582	0.465	3.13e-13	1.1e-14	3.02	0.537	-3.66		13.958607314841775	1567	DCJNHIBD_01194	group_582	BB_T07	outer membrane protein	4.062922330097087e-12	1.2788695652173914e-13
560	group_213	0.418	6.16e-14	1.15e-14	2.79	0.455	-3.33		13.939302159646388	1477	MEJHBAGP_01021	group_213	BB_G29	borrelia ORF-A superfamily	8.952086956521739e-13	1.3254741379310344e-13
541	group_575	0.441	1.49e-13	1.24e-14	2.89	0.489	-3.48		13.906578314837764	1340	OJICOLNA_01010	group_575	BB_0372	glutamyl-tRNA synthetase	1.9724059405940595e-12	1.4049830508474575e-13
542	group_581	0.441	1.49e-13	1.24e-14	2.89	0.489	-3.48		13.906578314837764	1476	MEJHBAGP_01020	group_581	BB_G30	conserved hypothetical protein	1.9724059405940595e-12	1.4049830508474575e-13
481	group_1665	0.495	1.26e-12	1.66e-14	3.2	0.609	-3.9		13.779891911959945	1279	PFDKALEN_01210	group_1665	BB_P33	PF-49 protein	1.4381176470588237e-11	1.865058823529412e-13
502	group_783	0.475	4.08e-12	1.74e-14	-3.49	0.732	-0.761		13.7594507517174	1636	FAKOJBMH_01191	group_783	BB_J09	outer surface protein D (OspD)	4.228651162790698e-11	1.9226280991735536e-13
501	group_778	0.475	4.08e-12	1.74e-14	-3.49	0.732	-0.761		13.7594507517174	1635	FAKOJBMH_01190	group_778	BB_K40	conserved hypothetical protein	4.228651162790698e-11	1.9226280991735536e-13
470	group_98	0.528	7.18e-13	2.44e-14	-2.99	0.537	-0.661		13.61261017366127	1087	CCPCLGGI_01157	group_98	BB_L38	BppC	8.571124999999999e-12	2.674e-13
581	group_147	0.385	5.2e-14	3.45e-14	2.61	0.409	-3.09		13.462180904926726	1590	DCJNHIBD_01292	group_147	BB_L22	conserved hypothetical protein	7.64e-13	3.750121951219512e-13
456	group_142	0.548	5.53e-13	4.25e-14	-2.83	0.489	-0.627		13.371611069949688	1215	AHLIMJDN_00968	group_142	BB_G31	borrelia family of unknown function	6.845935185185185e-12	4.4742125984251976e-13
528	group_427	0.452	5.53e-13	4.25e-14	2.83	0.489	-3.46		13.371611069949688	1480	MEJHBAGP_01024	group_427	BB_G27	conserved hypothetical protein	6.845935185185185e-12	4.4742125984251976e-13
531	group_766	0.452	5.53e-13	4.25e-14	2.83	0.489	-3.46		13.371611069949688	1537	DCJNHIBD_01043	group_766	BB_H27	borrelia family of unknown function	6.845935185185185e-12	4.4742125984251976e-13
526	group_317	0.452	5.53e-13	4.25e-14	2.83	0.489	-3.46		13.371611069949688	1475	MEJHBAGP_01019	group_317	BB_G31	borrelia family of unknown function	6.845935185185185e-12	4.4742125984251976e-13
446	group_93	0.609	2e-10	5.12e-14	4.55	6.1	-5.46		13.290730039024169	1342	OJICOLNA_01012	group_93	BB_U06	putative plasmid partition protein	1.7363636363636366e-09	5.348e-13
478	group_716	0.508	5.71e-12	7.62e-14	3.13	0.609	-3.87		13.118045028660399	915	CCPCLGGI_00964	group_716	BB_K07	lipoprotein, putative	5.7835378787878785e-11	7.857446153846154e-13
518	group_964	0.462	1.66e-11	7.64e-14	-3.42	0.732	-0.798		13.11690664142431	1195	AHLIMJDN_00866	group_964	BB_U08	SUA5 domain subfamily	1.6082753623188406e-10	7.857446153846154e-13
522	group_586	0.458	1.28e-12	9.45e-14	2.8	0.489	-3.45		13.024568191490737	1541	DCJNHIBD_01063	group_586	BB_G28	conserved hypothetical protein	1.4381176470588237e-11	9.499736842105264e-13
520	group_1310	0.458	1.28e-12	9.45e-14	2.8	0.489	-3.45		13.024568191490737	1540	DCJNHIBD_01060	group_1310	BB_G25	borrelia orf-D family	1.4381176470588237e-11	9.499736842105264e-13
521	group_585	0.458	1.28e-12	9.45e-14	2.8	0.489	-3.45		13.024568191490737	1536	DCJNHIBD_01042	group_585	BB_H28	PF-32 protein	1.4381176470588237e-11	9.499736842105264e-13
474	group_119	0.512	8.22e-12	1.11e-13	3.11	0.609	-3.86		12.954677021213342	1286	PFDKALEN_01277	group_119	BB_P34	BdrA	8.263263157894737e-11	1.1075149253731342e-12
524	soj_5	0.455	3.26e-11	1.57e-13	-3.39	0.732	-0.815		12.804100347590767	1611	FAKOJBMH_01086	soj_5	BB_J17	PF-32 protein	3.0268194444444447e-10	1.5548814814814815e-12
516	group_762	0.465	2.9e-12	2.07e-13	2.76	0.488	-3.43		12.684029654543082	1481	MEJHBAGP_01025	group_762	BB_G26	conserved hypothetical protein	3.0772222222222224e-11	2.0349926470588235e-12
566	group_325	0.415	1.9e-10	2.59e-13	-3.53	1.21	-0.883		12.586700235918748	1622	FAKOJBMH_01109	group_325	BB_E31	putative surface protein	1.6603267973856208e-09	2.5276131386861315e-12
590	group_647	0.375	8.25e-10	2.75e-13	-4.47	0.702	-0.948		12.560667306169737	291	CCPCLGGI_00310	group_647	BB_0546	conserved hypothetical protein	6.685000000000001e-09	2.6643115942028982e-12
495	group_1054	0.478	2.39e-11	3.33e-13	-3.06	0.608	-0.781		12.47755576649368	1617	FAKOJBMH_01097	group_1054	BB_J47	conserved hypothetical protein	2.2503028169014085e-10	3.2030287769784173e-12
483	group_732	0.495	1.1e-11	3.6e-13	2.87	0.536	-3.6		12.443697499232712	1138	CCPCLGGI_01232	group_732	BB_U09	TM2 domain family	1.0894074074074074e-10	3.4379999999999997e-12
532	group_1005	0.448	3.33e-12	4.59e-13	2.63	0.454	-3.28		12.338187314462738	1538	DCJNHIBD_01044	group_1005	BB_K23	borrelia ORF-A superfamily	3.5056771653543314e-11	4.352361702127659e-12
480	group_169	0.498	1.58e-11	5.21e-13	2.85	0.536	-3.6		12.283162276700475	1339	OJICOLNA_01009	group_169	BB_Q05	antigen, P35, putative	1.541941605839416e-10	4.905471830985916e-12
669	group_747	0.268	2.69e-14	6.58e-13	2.34	0.343	-2.54		12.181774106386044	1292	LBEIHGGO_00990	group_747	BB_I15	Borrelia burgdorferi virulent strain associated lipoprotein	4.086965909090909e-13	6.15206993006993e-12
529	group_439	0.452	5.02e-12	6.77e-13	2.61	0.454	-3.27		12.169411331314855	1535	DCJNHIBD_01041	group_439	BB_H29	putative plasmid partition protein	5.123465648854962e-11	6.285756944444445e-12
504	group_254	0.472	4.77e-11	6.83e-13	-3.03	0.608	-0.8		12.165579296318468	1634	FAKOJBMH_01189	group_254	BB_J13	conserved hypothetical protein	4.3091148648648653e-10	6.297731034482759e-12
549	group_722	0.438	1.65e-10	9.08e-13	-3.31	0.732	-0.859		12.041914151478915	980	CCPCLGGI_01030	group_722	BB_U04	BBC01	1.4609602649006624e-09	8.31504109589041e-12
431	group_294	0.639	2.43e-09	1.02e-12	4.4	6.16	-5.38		11.991399828238082	909	CCPCLGGI_00958	group_294	BB_D01	conserved hypothetical protein	1.8889011627906974e-08	9.277142857142857e-12
494	group_329	0.482	2.02e-11	1.37e-12	2.68	0.488	-3.4		11.863279432843592	1086	CCPCLGGI_01156	group_329	BB_L40	ErpB8 protein	1.915418439716312e-10	1.2300399999999999e-11
512	group_555	0.465	9.34e-11	1.38e-12	-3.0	0.608	-0.818		11.860120913598763	1194	AHLIMJDN_00865	group_555	BB_M33	PF-49 protein	8.325053333333333e-10	1.2300399999999999e-11
517	group_777	0.465	9.34e-11	1.38e-12	-3.0	0.608	-0.818		11.860120913598763	1614	FAKOJBMH_01090	group_777	BB_J24	conserved hypothetical protein	8.325053333333333e-10	1.2300399999999999e-11
602	group_419	0.358	3.16e-09	1.4e-12	-4.39	0.702	-0.984		11.853871964321762	1337	OJICOLNA_01005	group_419	BB_K35	conserved hypothetical protein	2.42188e-08	1.2396026490066226e-11
485	group_217	0.492	4.65e-11	1.55e-12	-2.8	0.536	-0.773		11.809668301829708	1631	FAKOJBMH_01172	group_217	BB_J34	putative lipoprotein	4.229285714285714e-10	1.3633881578947369e-11
605	group_565	0.355	4.11e-09	1.93e-12	-4.37	0.702	-0.991		11.714442690992227	1127	CCPCLGGI_01216	group_565	BB_N39	ErpQ protein	3.1221988636363634e-08	1.6865424836601305e-11
584	group_1705	0.378	2.03e-12	2.24e-12	2.34	0.379	-2.87		11.649751981665837	1399	JAAKCDKC_01068	group_1705	BB_T02	conserved hypothetical protein	2.2246803278688526e-11	1.944727272727273e-11
430	group_566	0.649	5.32e-09	2.65e-12	4.35	6.18	-5.35		11.576754126063193	1284	PFDKALEN_01266	group_566	BB_S42	BapA protein	3.995977528089887e-08	2.271185897435897e-11
608	group_1656	0.351	5.32e-09	2.65e-12	-4.35	0.702	-0.999		11.576754126063193	1185	AHLIMJDN_00855	group_1656	BB_Q67	adenine specific DNA methyltransferase	3.995977528089887e-08	2.271185897435897e-11
576	group_240	0.391	1.46e-09	2.67e-12	-3.42	1.21	-0.937		11.573488738635424	1235	AHLIMJDN_00993	group_240	BB_M30	BBC01	1.1619166666666666e-08	2.273751592356688e-11
557	soj_2	0.425	5.64e-10	3.53e-12	-3.24	0.732	-0.892		11.452225294612177	1233	AHLIMJDN_00991	soj_2	BB_G08	stage 0 sporulation protein J	4.683652173913044e-09	2.987094936708861e-11
555	group_315	0.425	1.34e-11	4.97e-12	2.39	0.407	-3.02		11.303643611266669	1412	JAAKCDKC_01088	group_315	BB_G01	putative lipoprotein	1.3173382352941178e-10	4.135565217391305e-11
613	group_1265	0.344	8.85e-09	4.98e-12	-4.32	0.702	-1.01		11.302770657240282	1183	AHLIMJDN_00853	group_1265	BB_Q85	conserved hypothetical protein	6.361532258064516e-08	4.135565217391305e-11
429	group_102	0.656	8.85e-09	4.98e-12	4.32	6.19	-5.33		11.302770657240282	1511	DCJNHIBD_00857	group_102	BB_A69	putative surface protein	6.361532258064516e-08	4.135565217391305e-11
441	group_564	0.615	2.54e-09	5.1e-12	3.38	6.08	-4.34		11.292429823902063	1250	AHLIMJDN_01171	group_564	BB_F23	PF49	1.9629942196531793e-08	4.209074074074074e-11
457	group_59	0.548	3.42e-10	5.5e-12	2.93	0.608	-3.78		11.259637310505756	1257	AHLIMJDN_01180	group_59	BB_O39	ErpL protein	2.9124458598726117e-09	4.4838414634146345e-11
527	group_326	0.452	3.42e-10	5.5e-12	-2.93	0.608	-0.853		11.259637310505756	1633	FAKOJBMH_01188	group_326	BB_0569	conserved hypothetical protein	2.9124458598726117e-09	4.4838414634146345e-11
497	group_324	0.478	1.84e-10	6.35e-12	-2.74	0.536	-0.811		11.197226274708024	1618	FAKOJBMH_01098	group_324	BB_J48	conserved hypothetical protein	1.6184736842105265e-09	5.145424242424243e-11
622	group_559	0.338	1.46e-08	9.3e-12	-4.29	0.702	-1.03		11.031517051446064	1224	AHLIMJDN_00977	group_559	BB_G22	conserved hypothetical protein	1.0383085106382978e-07	7.490421686746988e-11
587	group_133	0.375	5.71e-09	1.33e-11	-3.33	1.21	-0.975		10.876148359032914	1285	PFDKALEN_01267	group_133	BB_S41	ErpG protein	4.2649553072625705e-08	1.0647964071856287e-10
543	group_589	0.441	8.68e-10	1.5e-11	-2.88	0.608	-0.879		10.823908740944319	1619	FAKOJBMH_01099	group_589	BB_T07	outer membrane protein	6.9910602409638555e-09	1.1937500000000001e-10
439	group_715	0.629	7.44e-09	1.81e-11	3.32	6.1	-4.3		10.742321425130816	912	CCPCLGGI_00961	group_715	BB_0254	single-stranded-DNA-specific exonuclease RecJ	5.4356721311475404e-08	1.4235117647058823e-10
438	group_242	0.629	7.44e-09	1.81e-11	3.32	6.1	-4.3		10.742321425130816	1252	AHLIMJDN_01173	group_242	BB_E09	protein p23	5.4356721311475404e-08	1.4235117647058823e-10
874	group_1027	0.087	4.51e-15	2.28e-11	2.98	0.48	-1.98		10.642065152999546	1730	JGDNCADE_01285	group_1027	BB_S30	lipoprotein	7.5373375e-14	1.7826666666666668e-10
488	group_71	0.492	3.47e-10	2.36e-11	-2.54	0.488	-0.804		10.627087997029893	1632	FAKOJBMH_01173	group_71	BB_J36	lipoprotein, putative	2.9346729559748425e-09	1.8344883720930233e-10
437	group_415	0.632	9.67e-09	2.48e-11	3.3	6.11	-4.29		10.605548319173783	1249	AHLIMJDN_01170	group_415	BB_F24	PF32	6.913791443850267e-08	1.905609195402299e-10
510	group_321	0.465	6.77e-10	2.48e-11	-2.67	0.536	-0.847		10.605548319173783	1595	DCJNHIBD_01313	group_321	BB_J46	conserved hypothetical protein	5.519201219512196e-09	1.905609195402299e-10
630	group_1552	0.324	3.84e-08	3.17e-11	-4.22	0.702	-1.05		10.498940737782249	872	CCPCLGGI_00915	group_1552	BB_H09	type I restriction enzyme r protein n terminus (hsdr_n)	2.632861538461538e-07	2.408119318181818e-10
629	group_1264	0.324	3.84e-08	3.17e-11	-4.22	0.702	-1.05		10.498940737782249	1182	AHLIMJDN_00852	group_1264	BB_U01	conserved hypothetical protein	2.632861538461538e-07	2.408119318181818e-10
433	group_563	0.639	1.62e-08	4.6e-11	3.27	6.12	-4.27		10.337242168318426	1248	AHLIMJDN_01169	group_563	BB_F25	borrelia family of unknown function	1.1399684210526316e-07	3.453916666666667e-10
599	group_33	0.361	1.62e-08	4.6e-11	-3.27	1.21	-1.0		10.337242168318426	1158	CCPCLGGI_01254	group_33	BB_R15	conserved hypothetical protein	1.1399684210526316e-07	3.453916666666667e-10
493	group_203	0.485	6.74e-10	4.65e-11	-2.51	0.488	-0.823		10.332547047110046	1151	CCPCLGGI_01245	group_203	BB_O39	ErpL protein	5.519201219512196e-09	3.453916666666667e-10
492	group_170	0.485	6.74e-10	4.65e-11	-2.51	0.488	-0.823		10.332547047110046	1362	OJICOLNA_01085	group_170	BB_Q40	PF-32 protein	5.519201219512196e-09	3.453916666666667e-10
486	group_251	0.492	4.47e-10	5.32e-11	2.41	0.453	-3.19		10.274088367704952	1565	DCJNHIBD_01192	group_251	BB_U09	TM2 domain family	3.73524375e-09	3.9297458563535913e-10
636	group_1658	0.318	6.16e-08	5.79e-11	-4.19	0.702	-1.07		10.237321436272564	1197	AHLIMJDN_00868	group_1658	BB_T07	outer membrane protein	4.159555555555555e-07	4.253423076923077e-10
574	group_301	0.395	7.39e-09	6.48e-11	-3.1	0.732	-0.963		10.188424994129406	1211	AHLIMJDN_00951	group_301	BB_H41	borrelia membrane protein P13	5.4356721311475404e-08	4.734295081967212e-10
534	group_50	0.448	2.16e-10	6.64e-11	2.26	0.406	-2.98		10.177831920631982	1223	AHLIMJDN_00976	group_50	BB_G23	conserved hypothetical protein	1.863174193548387e-09	4.824826086956522e-10
607	group_956	0.355	2.68e-08	8.47e-11	-3.24	1.21	-1.02		10.072116589669292	1049	CCPCLGGI_01116	group_956	BB_O25	2.9-7 ORF-C	1.856559585492228e-07	6.121291891891892e-10
496	group_108	0.478	1.29e-09	9.06e-11	-2.48	0.488	-0.841		10.042871802323187	1644	FAKOJBMH_01295	group_108	BB_J43	conserved hypothetical protein	1.0327724550898205e-08	6.512483870967743e-10
424	group_204	0.689	9.78e-08	1.05e-10	4.15	6.24	-5.23		9.978810700930062	1258	AHLIMJDN_01192	group_204	BB_M27	rev protein	6.47319801980198e-07	7.507219251336898e-10
535	group_83	0.448	3.17e-09	1.27e-10	-2.59	0.536	-0.891		9.896196279044043	898	CCPCLGGI_00944	group_83	BB_K45	immunogenic protein P37	2.42188e-08	9.031861702127659e-10
631	group_209	0.321	3.24e-11	1.32e-10	2.06	0.341	-2.53		9.87942606879415	1587	DCJNHIBD_01282	group_209	BB_G34	conserved hypothetical protein	3.0268194444444447e-10	9.337777777777777e-10
503	group_159	0.472	2.42e-09	1.74e-10	-2.44	0.487	-0.859		9.7594507517174	813	CCPCLGGI_00856	group_159	BB_I38	putative surface antigen	1.8889011627906974e-08	1.2244105263157895e-09
421	group_974	0.696	1.54e-07	1.9e-10	4.12	6.25	-5.21		9.721246399047171	1287	PFDKALEN_01278	group_974	BB_R34	PF-49 protein	1.0142758620689655e-06	1.33e-09
583	group_987	0.381	2.15e-08	2.23e-10	-3.03	0.732	-0.993		9.651695136951838	1363	OJICOLNA_01086	group_987	BB_P33	PF-49 protein	1.4971614583333334e-07	1.5528697916666667e-09
648	group_1270	0.301	1.93e-07	2.55e-10	-4.1	0.701	-1.1		9.593459819566045	1251	AHLIMJDN_01172	group_1270	BB_K52	putative lipoprotein	1.2405817307692309e-06	1.766502590673575e-09
487	group_44	0.492	2.36e-09	2.83e-10	-2.32	0.453	-0.835		9.54821356447571	1621	FAKOJBMH_01107	group_44	BB_J08	putative surface protein	1.86705325443787e-08	1.950365979381443e-09
652	group_1253	0.298	2.4e-07	3.41e-10	-4.08	0.701	-1.1		9.467245621007502	1098	CCPCLGGI_01180	group_1253	BB_N28	lipoprotein	1.5353110047846888e-06	2.3380358974358975e-09
417	group_47	0.706	2.99e-07	4.55e-10	4.06	6.27	-5.18		9.341988603342887	1094	CCPCLGGI_01171	group_47	BB_M17	conserved hypothetical protein	1.9036333333333335e-06	3.10375e-09
656	group_132	0.291	3.72e-07	6.07e-10	-4.05	0.701	-1.12		9.216811308924742	1266	AHLIMJDN_01265	group_132	BB_Q30	holin, BlyA family	2.3133209302325582e-06	4.1195888324873096e-09
426	group_443	0.672	1.84e-07	9.03e-10	3.1	6.18	-4.17		9.044312249686493	1543	DCJNHIBD_01117	group_443	BB_E17	conserved hypothetical protein	1.1942135922330098e-06	6.097530303030303e-09
498	group_721	0.478	8.24e-09	1.02e-09	-2.26	0.453	-0.872		8.991399828238082	979	CCPCLGGI_01029	group_721	BB_D0027	hypothetical protein	5.987434782608696e-08	6.852964824120603e-09
432	group_416	0.639	9.78e-08	1.33e-09	2.93	0.732	-3.97		8.876148359032914	1254	AHLIMJDN_01175	group_416	BB_0636	glucose-6-phosphate 1-dehydrogenase	6.47319801980198e-07	8.89105e-09
415	group_408	0.719	7.08e-07	1.43e-09	3.99	6.29	-5.13		8.844663962534938	1101	CCPCLGGI_01185	group_408	BB_N32	PF-32 protein	4.295339366515837e-06	9.511990049751244e-09
448	group_168	0.582	4.08e-08	2.06e-09	2.44	0.536	-3.41		8.686132779630846	1338	OJICOLNA_01008	group_168	BB_E09	protein p23	2.783142857142857e-07	1.3634752475247525e-08
606	group_94	0.355	1.59e-07	2.38e-09	-2.9	0.733	-1.05		8.623423042943488	1411	JAAKCDKC_01085	group_94	BB_H09	type I restriction enzyme r protein n terminus (hsdr_n)	1.0369902439024391e-06	1.5598333333333334e-08
604	group_233	0.355	1.59e-07	2.38e-09	-2.9	0.733	-1.05		8.623423042943488	851	CCPCLGGI_00894	group_233	BB_A24	decorin-binding protein A	1.0369902439024391e-06	1.5598333333333334e-08
565	group_323	0.415	5.34e-08	2.77e-09	-2.43	0.536	-0.973		8.557520230935552	1612	FAKOJBMH_01088	group_323	BB_J19	borrelia ORF-A superfamily	3.6241522842639595e-07	1.806580487804878e-08
645	group_970	0.311	5.7e-07	3.75e-09	-3.02	1.21	-1.11		8.425968732272281	1245	AHLIMJDN_01166	group_970	BB_I22	PF-49 protein	3.4958256880733946e-06	2.4338592233009704e-08
491	group_56	0.488	1.98e-08	3.77e-09	-2.11	0.426	-0.875		8.423658649794207	1620	FAKOJBMH_01100	group_56	BB_F0041	outer surface protein VlsE1	1.386e-07	2.4350193236714972e-08
422	group_1242	0.692	7.1e-07	4.96e-09	3.0	6.21	-4.11		8.304518323509802	911	CCPCLGGI_00960	group_1242	BB_Q85	conserved hypothetical protein	4.295339366515837e-06	3.18823076923077e-08
411	soj_8	0.736	1.99e-06	5.8e-09	3.9	6.31	-5.07		8.236572006437063	1288	PFDKALEN_01279	soj_8	BB_R33	PF-32 protein	1.1517878787878789e-05	3.710334928229665e-08
647	vlp7	0.304	8.82e-07	6.54e-09	-2.98	1.21	-1.12		8.184422251675732	1243	AHLIMJDN_01163	vlp7	BB_F0041	outer surface protein VlsE1	5.282635555555556e-06	4.1638e-08
395	group_200	0.786	3.49e-10	6.76e-09	-1.92	0.332	-0.251		8.170053304058364	1096	CCPCLGGI_01177	group_200	BB_Q32	2.9-6 ORF-C	2.9346729559748425e-09	4.283469194312796e-08
553	group_114	0.431	7.83e-08	7.02e-09	-2.25	0.487	-0.962		8.153662887870194	900	CCPCLGGI_00947	group_114	BB_K47	conserved hypothetical protein	5.260658291457287e-07	4.4272358490566036e-08
618	group_192	0.341	4.08e-07	7.44e-09	-2.83	0.733	-1.08		8.12842706445412	895	CCPCLGGI_00941	group_192	BB_K40	conserved hypothetical protein	2.5254444444444444e-06	4.6700845070422534e-08
408	group_105	0.739	2.44e-06	7.64e-09	3.88	6.32	-5.06		8.11690664142431	1155	CCPCLGGI_01249	group_105	BB_L41	conserved hypothetical protein	1.394136752136752e-05	4.773214953271028e-08
650	group_569	0.301	1.09e-06	8.63e-09	-2.96	1.21	-1.12		8.063989204284791	1140	CCPCLGGI_01234	group_569	BB_M38	ErpK protein	6.448362831858407e-06	5.3666558139534885e-08
620	group_1256	0.338	5.13e-07	9.84e-09	-2.82	0.733	-1.09		8.007004901568658	1128	CCPCLGGI_01217	group_1256	BB_N41	conserved hypothetical protein	3.160741935483871e-06	6.090777777777778e-08
675	group_1237	0.258	2.97e-06	1.01e-08	-3.87	0.7	-1.18		7.995678626217358	873	CCPCLGGI_00916	group_1237	BB_H09	type I restriction enzyme r protein n terminus (hsdr_n)	1.689740425531915e-05	6.222903225806451e-08
593	group_1241	0.368	3.33e-07	1.22e-08	-2.52	0.608	-1.05		7.913640169325252	893	CCPCLGGI_00939	group_1241	BB_K0058	hypothetical protein	2.0804719626168225e-06	7.448127853881279e-08
594	group_1268	0.368	3.33e-07	1.22e-08	-2.52	0.608	-1.05		7.913640169325252	1218	AHLIMJDN_00971	group_1268	BB_G28	conserved hypothetical protein	2.0804719626168225e-06	7.448127853881279e-08
625	group_410	0.334	6.44e-07	1.3e-08	-2.8	0.733	-1.09		7.886056647693163	1166	CCPCLGGI_01270	group_410	BB_R22	conserved hypothetical protein	3.931634703196347e-06	7.900454545454546e-08
467	group_49	0.528	8.53e-08	1.69e-08	2.03	0.426	-2.95		7.772113295386326	1088	CCPCLGGI_01159	group_49	BB_P35	BppA protein	5.702305e-07	1.0224117647058824e-07
416	group_729	0.709	2.07e-06	1.96e-08	2.91	6.23	-4.05		7.707743928643524	1102	CCPCLGGI_01186	group_729	BB_N33	PF-49 protein	1.1929267241379312e-05	1.1804144144144144e-07
444	group_746	0.609	3.21e-07	2.07e-08	2.31	0.536	-3.34		7.684029654543083	1280	PFDKALEN_01211	group_746	BB_S35	PF-32 protein	2.0244198113207545e-06	1.2410717488789237e-07
689	group_58	0.247	5.36e-06	2.27e-08	-3.81	0.7	-1.2		7.6439741428068775	1093	CCPCLGGI_01169	group_58	BB_L15	conserved hypothetical protein	2.961289256198347e-05	1.35490625e-07
693	group_67	0.241	7.88e-06	3.89e-08	-3.77	0.7	-1.21		7.410050398674293	1608	FAKOJBMH_01053	group_67	BB_H09	type I restriction enzyme r protein n terminus (hsdr_n)	4.282747967479675e-05	2.3115244444444446e-07
380	group_3076	0.813	2.4e-09	4.85e-08	-1.86	0.338	-0.215		7.314258261397736	1051	CCPCLGGI_01118	group_3076	BB_Q30	holin, BlyA family	1.887529411764706e-08	2.869225663716814e-07
698	mlpD	0.237	9.54e-06	5.09e-08	-3.75	0.7	-1.21		7.293282217663242	1164	CCPCLGGI_01262	mlpD	BB_M28	lipoprotein	5.1639595141700405e-05	2.997942731277533e-07
665	group_1659	0.274	5.76e-06	7.44e-08	-2.82	1.21	-1.17		7.128427064454121	1198	AHLIMJDN_00869	group_1659	BB_J41	putative antigen P35	3.1561967213114753e-05	4.3437903930131006e-07
667	group_303	0.274	5.76e-06	7.44e-08	-2.82	1.21	-1.17		7.128427064454121	1668	OANOCMKI_01174	group_303	BB_R44	hypothetical protein	3.1561967213114753e-05	4.3437903930131006e-07
644	group_548	0.311	2.99e-06	8.64e-08	-2.68	0.733	-1.14		7.063486257521107	1050	CCPCLGGI_01117	group_548	BB_O24	hemolysin accessory protein	1.6939110169491526e-05	5.000727272727273e-07
703	group_304	0.231	1.39e-05	8.64e-08	-3.71	0.7	-1.22		7.063486257521107	1267	AHLIMJDN_01266	group_304	BB_L22	conserved hypothetical protein	7.463574297188756e-05	5.000727272727273e-07
706	group_781	0.227	1.67e-05	1.13e-07	-3.69	0.699	-1.23		6.94692155651658	1667	OANOCMKI_01153	group_781	BB_R28	lipoprotein	8.825256916996047e-05	6.484163090128756e-07
705	group_1666	0.227	1.67e-05	1.13e-07	-3.69	0.699	-1.23		6.94692155651658	1283	PFDKALEN_01265	group_1666	BB_0258	undecaprenol kinase	8.825256916996047e-05	6.484163090128756e-07
709	group_1621	0.224	2.01e-05	1.46e-07	-3.67	0.699	-1.23		6.835647144215563	1085	CCPCLGGI_01155	group_1621	BB_N41	conserved hypothetical protein	0.000104975390625	8.271271186440678e-07
708	group_1329	0.224	2.01e-05	1.46e-07	-3.67	0.699	-1.23		6.835647144215563	1682	OANOCMKI_01231	group_1329	BB_N38	ErpP protein	0.000104975390625	8.271271186440678e-07
419	group_1783	0.696	4.55e-06	1.46e-07	2.64	0.733	-3.8		6.835647144215563	1510	DCJNHIBD_00822	group_1783	BB_0395	preprotein translocase, SecE subunit	2.556029411764706e-05	8.271271186440678e-07
447	group_972	0.605	1.26e-06	1.51e-07	2.07	0.487	-3.12		6.82102305270683	1282	PFDKALEN_01257	group_972	BB_S27	Bbs27 protein	7.356419213973799e-06	8.5184388185654e-07
435	group_38	0.635	2.12e-06	1.81e-07	2.18	0.536	-3.27		6.7423214251308154	1255	AHLIMJDN_01176	group_38	BB_H09	type I restriction enzyme r protein n terminus (hsdr_n)	1.2164978540772533e-05	1.0167941176470587e-06
559	group_194	0.418	1.12e-06	1.88e-07	-1.96	0.452	-1.02		6.72584215073632	903	CCPCLGGI_00951	group_194	BB_K50	immunogenic protein P37	6.596651982378855e-06	1.0516987447698745e-06
713	group_738	0.221	2.41e-05	1.9e-07	-3.65	0.699	-1.24		6.721246399047171	1654	OANOCMKI_00989	group_738	BB_G23	conserved hypothetical protein	0.00012489031007751938	1.0584583333333334e-06
442	group_1271	0.609	1.6e-06	1.97e-07	2.05	0.487	-3.11		6.705533773838407	1253	AHLIMJDN_01174	group_1271	BB_Q21	conserved hypothetical protein	9.30086956521739e-06	1.0929004149377592e-06
443	group_53	0.609	1.93e-07	2.41e-07	-1.64	0.335	-0.771		6.617982957425132	1121	CCPCLGGI_01209	group_53	BB_Q12	lyme disease proteins of unknown function	1.2405817307692309e-06	1.3314752066115702e-06
819	group_1400	0.124	5.81e-09	2.46e-07	1.99	0.378	-1.94		6.609064892896621	2020	EDMIHMOI_00547	group_1400	BB_0546	conserved hypothetical protein	4.315538888888889e-08	1.3535061728395062e-06
678	group_402	0.258	1.53e-05	2.73e-07	-2.73	1.21	-1.2		6.5638373529592435	971	CCPCLGGI_01021	group_402	BB_L19	conserved hypothetical protein	8.18244e-05	1.4959057377049183e-06
547	group_328	0.438	1.21e-06	2.76e-07	-1.87	0.426	-1.01		6.559090917934783	982	CCPCLGGI_01033	group_328	BB_I0044	conserved hypothetical protein	7.095482456140351e-06	1.5061714285714285e-06
628	group_75	0.328	5e-06	3.07e-07	-2.32	0.609	-1.13		6.512861624522814	1289	PFDKALEN_01316	group_75	BB_0351	conserved hypothetical protein	2.7849543568464732e-05	1.668532520325203e-06
718	group_1833	0.214	3.47e-05	3.19e-07	-3.61	0.699	-1.25		6.496209316942819	1714	OFHDCNNN_01056	group_1833	BB_H09	type I restriction enzyme r protein n terminus (hsdr_n)	0.00017775440613026822	1.7267327935222671e-06
690	group_714	0.247	2.71e-05	5.85e-07	-2.67	1.2	-1.22		6.232844133917819	892	CCPCLGGI_00938	group_714	BB_K48	immunogenic protein P37, putative	0.00013935653846153847	3.1538104838709678e-06
427	group_61	0.669	3.11e-07	6.75e-07	-1.56	0.322	-0.693		6.170696227168975	1066	CCPCLGGI_01136	group_61	BB_M05	lyme disease proteins of unknown function	1.970649289099526e-06	3.624397590361446e-06
589	group_399	0.375	5.02e-06	7.15e-07	-1.97	0.488	-1.09		6.145693958198919	894	CCPCLGGI_00940	group_399	BB_J31	conserved hypothetical protein	2.7849543568464732e-05	3.8085856573705183e-06
588	group_143	0.375	5.02e-06	7.15e-07	-1.97	0.488	-1.09		6.145693958198919	1272	AHLIMJDN_01287	group_143	BB_O40	ErpM protein	2.7849543568464732e-05	3.8085856573705183e-06
414	group_1272	0.719	1.87e-05	8.75e-07	2.52	0.734	-3.71		6.057991946977687	1259	AHLIMJDN_01232	group_1272	BB_K54	conserved hypothetical protein	9.843267716535434e-05	4.642361111111111e-06
592	group_116	0.368	7.79e-06	1.18e-06	-1.94	0.488	-1.11		5.928117992693875	901	CCPCLGGI_00948	group_116	BB_K48	immunogenic protein P37, putative	4.2511142857142857e-05	6.2358102766798414e-06
700	group_235	0.234	5.67e-05	1.58e-06	-2.59	1.2	-1.24		5.801342913045578	934	CCPCLGGI_00984	group_235	BB_O20	conserved hypothetical protein	0.0002849921052631579	8.316771653543307e-06
743	group_1267	0.191	0.000118	1.9e-06	-3.46	0.698	-1.29		5.721246399047171	1192	AHLIMJDN_00863	group_1267	BB_E17	conserved hypothetical protein	0.0005757883211678832	9.961960784313726e-06
704	group_950	0.231	6.79e-05	2.03e-06	-2.57	1.2	-1.25		5.692503962086787	935	CCPCLGGI_00985	group_950	BB_L21	conserved hypothetical protein	0.0003387399253731343	1.06019921875e-05
651	group_748	0.301	2.57e-05	2.27e-06	-2.18	0.609	-1.18		5.6439741428068775	1296	LBEIHGGO_01207	group_748	BB_S37	BdrE	0.00013266756756756757	1.180929961089494e-05
752	group_1660	0.187	0.00014	2.44e-06	-3.43	0.698	-1.29		5.61261017366127	1244	AHLIMJDN_01165	group_1660	BB_I22	PF-49 protein	0.0006733093525179856	1.2595675675675675e-05
754	group_441	0.187	0.00014	2.44e-06	-3.43	0.698	-1.29		5.61261017366127	1610	FAKOJBMH_01072	group_441	BB_I06	MTA/SAH nucleosidase	0.0006733093525179856	1.2595675675675675e-05
672	group_436	0.264	4.86e-05	2.99e-06	-2.43	0.734	-1.22		5.52432881167557	1597	DCJNHIBD_01317	group_436	BB_R41	borrelia outer surface protein E	0.00024612954545454545	1.5375500000000002e-05
710	mlpJ_2	0.224	9.71e-05	3.3e-06	-2.53	1.2	-1.26		5.481486060122113	1684	OANOCMKI_01285	mlpJ_2	BB_Q35	MlpJ	0.00047905055350553504	1.6904597701149428e-05
655	group_236	0.294	3.8e-05	3.68e-06	-2.15	0.61	-1.2		5.434152181326482	1355	OJICOLNA_01043	group_236	BB_O18	conserved hypothetical protein	0.0001931787072243346	1.8779236641221373e-05
674	group_1581	0.261	5.86e-05	3.81e-06	-2.41	0.734	-1.23		5.419075024324381	981	CCPCLGGI_01032	group_1581	BB_K52	putative lipoprotein	0.00029343895131086144	1.93687072243346e-05
759	group_1609	0.181	0.000195	4.02e-06	-3.39	0.697	-1.3		5.39577394691553	1045	CCPCLGGI_01112	group_1609	BB_Q35	MlpJ	0.0009212544169611307	2.0358863636363634e-05
714	group_782	0.221	0.000116	4.21e-06	-2.51	1.2	-1.27		5.375717904164332	1675	OANOCMKI_01199	group_782	BB_Q08	PF-32 protein	0.0005681025641025642	2.1240641509433963e-05
676	group_1326	0.258	7.05e-05	4.84e-06	-2.39	0.734	-1.24		5.315154638355588	1669	OANOCMKI_01176	group_1326	BB_R42	ErpY protein	0.00034910555555555555	2.4327368421052634e-05
715	group_576	0.217	0.000138	5.35e-06	-2.49	1.2	-1.27		5.2716462179787715	1345	OJICOLNA_01017	group_576	BB_G29	borrelia ORF-A superfamily	0.0006684999999999999	2.679007490636704e-05
490	group_25	0.488	1.12e-05	6.27e-06	-1.5	0.363	-1.0		5.202732459169283	1616	FAKOJBMH_01095	group_25	BB_J45	putative lipoprotein	6.038064516129032e-05	3.127981343283582e-05
373	group_175	0.826	0.000272	6.6e-06	3.34	6.42	-4.65		5.180456064458132	1274	AHLIMJDN_01311	group_175	BB_H02	CdsC	0.0012671219512195122	3.256162361623616e-05
372	group_131	0.826	0.000272	6.6e-06	3.34	6.42	-4.65		5.180456064458132	1261	AHLIMJDN_01234	group_131	BB_H06	complement regulator-acquiring surface protein 2 (CRASP-2)	0.0012671219512195122	3.256162361623616e-05
375	soj_7	0.826	0.000272	6.6e-06	3.34	6.42	-4.65		5.180456064458132	1133	CCPCLGGI_01225	soj_7	BB_M32	PF-32 protein	0.0012671219512195122	3.256162361623616e-05
771	group_420	0.171	0.000321	8.44e-06	-3.31	0.697	-1.32		5.073657553374345	1349	OJICOLNA_01021	group_420	BB_F25	borrelia family of unknown function	0.0014850415224913493	4.133435897435898e-05
371	group_125	0.829	0.000321	8.44e-06	3.31	6.42	-4.63		5.073657553374345	875	CCPCLGGI_00918	group_125	BB_K07	lipoprotein, putative	0.0014850415224913493	4.133435897435898e-05
546	group_193	0.438	2.25e-05	9.46e-06	-1.54	0.388	-1.07		5.024108863598207	899	CCPCLGGI_00945	group_193	BB_K45	immunogenic protein P37	0.00011705252918287939	4.6160656934306567e-05
688	group_544	0.247	0.000122	9.85e-06	-2.33	0.735	-1.25		5.006563769502388	938	CCPCLGGI_00988	group_544	BB_Q31	hemolysin accessory protein	0.0005931418181818181	4.788890909090909e-05
368	group_690	0.833	0.000378	1.08e-05	3.29	6.43	-4.62		4.966576244513051	673	CCPCLGGI_00711	group_690	BB_0600	IPT/TIG domain protein	0.0017248668941979523	5.2317391304347825e-05
402	group_60	0.766	3.81e-06	1.36e-05	-1.42	0.323	-0.588		4.866461091629782	959	CCPCLGGI_01009	group_60	BB_M07	conserved hypothetical protein	2.149354430379747e-05	6.564332129963899e-05
773	group_411	0.164	0.000444	1.38e-05	-3.27	0.696	-1.33		4.860120913598763	1172	CCPCLGGI_01288	group_411	BB_M27	rev protein	0.001965655629139073	6.566049822064057e-05
774	group_742	0.164	0.000444	1.38e-05	-3.27	0.696	-1.33		4.860120913598763	1240	AHLIMJDN_01087	group_742	BB_B19	outer surface protein C (OspC)	0.001965655629139073	6.566049822064057e-05
776	group_982	0.164	0.000444	1.38e-05	-3.27	0.696	-1.33		4.860120913598763	1347	OJICOLNA_01019	group_982	BB_M33	PF-49 protein	0.001965655629139073	6.566049822064057e-05
366	group_63	0.836	0.000444	1.38e-05	3.27	6.43	-4.6		4.860120913598763	1177	ELNKIJFI_01234	group_63	BB_L03	lyme disease proteins of unknown function	0.001965655629139073	6.566049822064057e-05
692	group_401	0.241	0.000174	1.57e-05	-2.29	0.735	-1.26		4.804100347590766	936	CCPCLGGI_00986	group_401	BB_Q29	conserved hypothetical protein	0.0008249574468085106	7.443581560283687e-05
729	group_792	0.201	0.000325	1.75e-05	-2.38	1.2	-1.3		4.756961951313706	1768	JAEJLJHM_01004	group_792	BB_L03	lyme disease proteins of unknown function	0.001493213058419244	8.114206896551725e-05
727	group_163	0.201	0.000325	1.75e-05	-2.38	1.2	-1.3		4.756961951313706	1095	CCPCLGGI_01176	group_163	BB_R22	conserved hypothetical protein	0.001493213058419244	8.114206896551725e-05
365	group_1635	0.839	0.000521	1.76e-05	3.24	6.43	-4.57		4.7544873321858505	1132	CCPCLGGI_01224	group_1635	BB_M33	PF-49 protein	0.0022470225806451613	8.114206896551725e-05
777	group_1022	0.161	0.000521	1.76e-05	-3.24	0.696	-1.34		4.7544873321858505	1674	OANOCMKI_01198	group_1022	BB_Q07	putative plasmid partition protein	0.0022470225806451613	8.114206896551725e-05
781	group_1810	0.161	0.000521	1.76e-05	-3.24	0.696	-1.34		4.7544873321858505	1658	OANOCMKI_01073	group_1810	BB_I34	Borrelia burgdorferi virulent strain associated lipoprotein	0.0022470225806451613	8.114206896551725e-05
780	group_1807	0.161	0.000521	1.76e-05	-3.24	0.696	-1.34		4.7544873321858505	1653	OANOCMKI_00895	group_1807	BB_A24	decorin-binding protein A	0.0022470225806451613	8.114206896551725e-05
779	group_1327	0.161	0.000521	1.76e-05	-3.24	0.696	-1.34		4.7544873321858505	1672	OANOCMKI_01196	group_1327	BB_Q05	antigen, P35, putative	0.0022470225806451613	8.114206896551725e-05
778	group_1292	0.161	0.000521	1.76e-05	-3.24	0.696	-1.34		4.7544873321858505	1348	OJICOLNA_01020	group_1292	BB_M32	PF-32 protein	0.0022470225806451613	8.114206896551725e-05
530	group_723	0.452	3.59e-05	1.8e-05	-1.46	0.374	-1.07		4.7447274948966935	983	CCPCLGGI_01034	group_723	BB_U01	conserved hypothetical protein	0.0001831996183206107	8.270103092783506e-05
697	group_1802	0.237	0.000207	1.98e-05	-2.27	0.735	-1.27		4.703334809738469	1649	FAKOJBMH_01310	group_1802	BB_0089	conserved hypothetical protein	0.0009745035211267606	9.065958904109589e-05
733	group_1030	0.197	0.000385	2.21e-05	-2.36	1.2	-1.3		4.655607726314889	1756	JAEJLJHM_00990	group_1030	BB_L17	conserved hypothetical protein	0.0017273322147651005	9.81927868852459e-05
735	group_308	0.197	0.000385	2.21e-05	-2.36	1.2	-1.3		4.655607726314889	1324	OJICOLNA_00001	group_308	BB_R34	PF-49 protein	0.0017273322147651005	9.81927868852459e-05
737	group_577	0.197	0.000385	2.21e-05	-2.36	1.2	-1.3		4.655607726314889	1769	JAEJLJHM_01005	group_577	BB_N02	conserved hypothetical protein	0.0017273322147651005	9.81927868852459e-05
738	group_591	0.197	0.000385	2.21e-05	-2.36	1.2	-1.3		4.655607726314889	1762	JAEJLJHM_00997	group_591	BB_N10	conserved hypothetical protein	0.0017273322147651005	9.81927868852459e-05
739	group_789	0.197	0.000385	2.21e-05	-2.36	1.2	-1.3		4.655607726314889	1752	JAEJLJHM_00977	group_789	BB_L32	PF-32 protein	0.0017273322147651005	9.81927868852459e-05
364	group_710	0.843	0.000612	2.24e-05	3.21	6.44	-4.55		4.649751981665837	876	CCPCLGGI_00919	group_710	BB_K09	conserved hypothetical protein	0.002533263157894737	9.81927868852459e-05
784	ade_3	0.157	0.000612	2.24e-05	-3.21	0.696	-1.34		4.649751981665837	1353	OJICOLNA_01026	ade_3	BB_K17	adenine deaminase	0.002533263157894737	9.81927868852459e-05
789	group_734	0.157	0.000612	2.24e-05	-3.21	0.696	-1.34		4.649751981665837	1150	CCPCLGGI_01244	group_734	BB_O40	ErpM protein	0.002533263157894737	9.81927868852459e-05
788	group_1815	0.157	0.000612	2.24e-05	-3.21	0.696	-1.34		4.649751981665837	1664	OANOCMKI_01080	group_1815	BB_A05	S1 antigen	0.002533263157894737	9.81927868852459e-05
787	group_1814	0.157	0.000612	2.24e-05	-3.21	0.696	-1.34		4.649751981665837	1663	OANOCMKI_01079	group_1814	BB_0231	hypothetical protein	0.002533263157894737	9.81927868852459e-05
783	group_1328	0.157	0.000612	2.24e-05	-3.21	0.696	-1.34		4.649751981665837	1673	OANOCMKI_01197	group_1328	BB_Q06	borrelia membrane protein P13	0.002533263157894737	9.81927868852459e-05
786	group_1813	0.157	0.000612	2.24e-05	-3.21	0.696	-1.34		4.649751981665837	1662	OANOCMKI_01078	group_1813	BB_G19	putative phage terminase	0.002533263157894737	9.81927868852459e-05
785	group_1809	0.157	0.000612	2.24e-05	-3.21	0.696	-1.34		4.649751981665837	1657	OANOCMKI_01072	group_1809	BB_I16	virulent strain-associated repetitive antigen A (VraA protein)	0.002533263157894737	9.81927868852459e-05
742	group_788	0.194	0.000454	2.79e-05	-2.34	1.2	-1.31		4.554395796726403	1747	JAEJLJHM_00972	group_788	BB_L38	BppC	0.001996703947368421	0.00012150586319218241
740	group_1347	0.194	0.000454	2.79e-05	-2.34	1.2	-1.31		4.554395796726403	1765	JAEJLJHM_01000	group_1347	BB_L07	conserved hypothetical protein	0.001996703947368421	0.00012150586319218241
537	group_234	0.445	5.54e-05	2.83e-05	-1.43	0.374	-1.08		4.548213564475709	896	CCPCLGGI_00942	group_234	BB_K41	conserved hypothetical protein	0.000279508679245283	0.0001225225080385852
792	group_1819	0.154	0.000717	2.85e-05	-3.19	0.696	-1.34		4.54515513999149	1676	OANOCMKI_01200	group_1819	BB_Q09	borrelia family of unknown function	0.0028874367469879517	0.0001225225080385852
791	group_1812	0.154	0.000717	2.85e-05	-3.19	0.696	-1.34		4.54515513999149	1660	OANOCMKI_01075	group_1812	BB_0852	type I restriction enzyme r protein n terminus (hsdr_n)	0.0028874367469879517	0.0001225225080385852
793	group_986	0.154	0.000717	2.85e-05	-3.19	0.696	-1.34		4.54515513999149	1361	OJICOLNA_01080	group_986	BB_M38	ErpK protein	0.0028874367469879517	0.0001225225080385852
748	group_998	0.191	0.000536	3.51e-05	-2.32	1.2	-1.31		4.454692883534176	1749	JAEJLJHM_00974	group_998	BB_L36	BppA	0.0022968974358974358	0.00014993194888178915
747	group_790	0.191	0.000536	3.51e-05	-2.32	1.2	-1.31		4.454692883534176	1766	JAEJLJHM_01002	group_790	BB_M05	lyme disease proteins of unknown function	0.0022968974358974358	0.00014993194888178915
797	group_1811	0.151	0.000839	3.63e-05	-3.16	0.696	-1.35		4.440093374963888	1659	OANOCMKI_01074	group_1811	BB_I26	transporter, major facilitator family	0.003318766272189349	0.000153101261829653
795	group_1339	0.151	0.000839	3.63e-05	-3.16	0.696	-1.35		4.440093374963888	1725	DBPMLNPF_01327	group_1339	BB_N02	conserved hypothetical protein	0.003318766272189349	0.000153101261829653
794	group_1021	0.151	0.000839	3.63e-05	-3.16	0.696	-1.35		4.440093374963888	1655	OANOCMKI_01017	group_1021	BB_B19	outer surface protein C (OspC)	0.003318766272189349	0.000153101261829653
363	group_77	0.849	0.000839	3.63e-05	3.16	6.44	-4.51		4.440093374963888	1260	AHLIMJDN_01233	group_77	BB_H09	type I restriction enzyme r protein n terminus (hsdr_n)	0.003318766272189349	0.000153101261829653
409	group_17	0.739	1.56e-05	3.93e-05	-1.32	0.318	-0.693		4.405607449624573	1167	CCPCLGGI_01271	group_17	BB_S45	phage terminase, large subunit, pbsx family	8.309641434262948e-05	0.0001647150470219436
638	group_327	0.318	0.00016	3.93e-05	-1.68	0.489	-1.21		4.405607449624573	1681	OANOCMKI_01224	group_327	BB_Q47	ErpX protein	0.000764	0.0001647150470219436
382	group_743	0.813	0.000632	4.42e-05	2.29	6.36	-3.61		4.354577730650908	1262	AHLIMJDN_01242	group_743	BB_O32	PF-32 protein	0.0025840489296636085	0.00018352608695652173
753	group_1857	0.187	0.000632	4.42e-05	-2.29	1.2	-1.32		4.354577730650908	1761	JAEJLJHM_00995	group_1857	BB_N12	conserved hypothetical protein	0.0025840489296636085	0.00018352608695652173
751	group_1343	0.187	0.000632	4.42e-05	-2.29	1.2	-1.32		4.354577730650908	1748	JAEJLJHM_00973	group_1343	BB_R37	BppB	0.0025840489296636085	0.00018352608695652173
445	group_88	0.609	0.000113	4.6e-05	1.47	0.405	-2.61		4.337242168318426	1277	PFDKALEN_01020	group_88	BB_S40	BppC	0.0005554448529411764	0.0001894766871165644
802	group_985	0.147	0.000982	4.62e-05	-3.13	0.695	-1.35		4.335358024443875	1357	OJICOLNA_01068	group_985	BB_M27	rev protein	0.0038166686046511625	0.0001894766871165644
801	group_750	0.147	0.000982	4.62e-05	-3.13	0.695	-1.35		4.335358024443875	1350	OJICOLNA_01022	group_750	BB_L30	BBC01	0.0038166686046511625	0.0001894766871165644
799	group_253	0.147	0.000982	4.62e-05	-3.13	0.695	-1.35		4.335358024443875	1665	OANOCMKI_01120	group_253	BB_H04	conserved hypothetical protein	0.0038166686046511625	0.0001894766871165644
803	group_120	0.144	0.00115	5.87e-05	-3.11	0.695	-1.36		4.231361898752385	1843	OJJAJGLG_01254	group_120	BB_S15	conserved hypothetical protein	0.004430979827089337	0.0002400058103975535
461	group_1280	0.538	6.93e-05	6.07e-05	-1.27	0.332	-1.0		4.2168113089247425	1293	LBEIHGGO_01058	group_1280	BB_G29	borrelia ORF-A superfamily	0.0003444390334572491	0.0002474265243902439
1193	group_1393	0.0167	8.89e-07	6.37e-05	4.05	0.618	-1.65		4.195860567664649	2822	NONDFIMN_01025	group_1393	BB_F0041	outer surface protein VlsE1	5.282635555555556e-06	0.00025730181268882176
1235	group_2733	0.0167	8.89e-07	6.37e-05	4.05	0.618	-1.65		4.195860567664649	2821	NONDFIMN_01023	group_2733	BB_0488	ribosomal protein L14	5.282635555555556e-06	0.00025730181268882176
1234	group_2732	0.0167	8.89e-07	6.37e-05	4.05	0.618	-1.65		4.195860567664649	2820	NONDFIMN_00852	group_2732	BB_D01	conserved hypothetical protein	5.282635555555556e-06	0.00025730181268882176
377	group_1273	0.819	0.000874	6.97e-05	2.25	6.37	-3.57		4.15676722190199	1263	AHLIMJDN_01243	group_1273	BB_O33	putative plasmid partition protein; Orf3	0.003436876470588235	0.00027984654654654656
758	group_1344	0.181	0.000874	6.97e-05	-2.25	1.2	-1.33		4.15676722190199	1751	JAEJLJHM_00976	group_1344	BB_C03	BBC03	0.003436876470588235	0.00027984654654654656
580	group_115	0.385	0.000168	7.07e-05	-1.44	0.405	-1.16		4.150580586203101	902	CCPCLGGI_00949	group_115	BB_K49	conserved hypothetical protein	0.0007993451957295373	0.00028301167664670655
804	group_1018	0.14	0.00134	7.46e-05	-3.08	0.695	-1.36		4.127261172527331	1637	FAKOJBMH_01222	group_1018	BB_Q35	MlpJ	0.00503252808988764	0.0002942188790560472
360	parA	0.86	0.00134	7.46e-05	3.08	6.45	-4.44		4.127261172527331	0	CCPCLGGI_00001	parA	BB_0852	type I restriction enzyme r protein n terminus (hsdr_n)	0.00503252808988764	0.0002942188790560472
806	mlpG	0.14	0.00134	7.46e-05	-3.08	0.695	-1.36		4.127261172527331	1168	CCPCLGGI_01273	mlpG	BB_N28	lipoprotein	0.00503252808988764	0.0002942188790560472
807	group_1661	0.14	0.00134	7.46e-05	-3.08	0.695	-1.36		4.127261172527331	1246	AHLIMJDN_01167	group_1661	BB_0202	hemolysin, putative	0.00503252808988764	0.0002942188790560472
808	group_9	0.14	0.00134	7.46e-05	-3.08	0.695	-1.36		4.127261172527331	1630	FAKOJBMH_01171	group_9	BB_F0041	outer surface protein VlsE1	0.00503252808988764	0.0002942188790560472
420	group_568	0.696	0.000331	9.3e-05	1.61	0.489	-2.84		4.031517051446065	1294	LBEIHGGO_01205	group_568	BB_S35	PF-32 protein	0.0015155719178082192	0.0003657088235294117
809	group_1286	0.137	0.00156	9.47e-05	-3.05	0.694	-1.37		4.023650020996727	1325	OJICOLNA_00004	group_1286	BB_H09	type I restriction enzyme r protein n terminus (hsdr_n)	0.005761657458563536	0.00036913673469387756
810	group_1356	0.137	0.00156	9.47e-05	-3.05	0.694	-1.37		4.023650020996727	1801	JAEJLJHM_01235	group_1356	BB_F23	PF49	0.005761657458563536	0.00036913673469387756
811	group_1554	0.137	0.00156	9.47e-05	-3.05	0.694	-1.37		4.023650020996727	937	CCPCLGGI_00987	group_1554	BB_Q30	holin, BlyA family	0.005761657458563536	0.00036913673469387756
716	group_1028	0.214	0.000683	9.53e-05	-2.13	0.736	-1.31		4.020907099361674	1746	JAEJLJHM_00971	group_1028	BB_O39	ErpL protein	0.002775595744680851	0.0003703956395348837
691	group_446	0.244	0.000574	0.000111	-1.87	0.611	-1.28		3.9546770212133424	1683	OANOCMKI_01246	group_446	BB_M39	conserved hypothetical protein	0.0024440700636942673	0.0004301652173913043
719	group_122	0.211	0.000805	0.000119	-2.1	0.736	-1.31		3.9244530386074694	1758	JAEJLJHM_00992	group_122	BB_L15	conserved hypothetical protein	0.0032224101796407187	0.0004585100864553314
720	group_1663	0.211	0.000805	0.000119	-2.1	0.736	-1.31		3.9244530386074694	1273	AHLIMJDN_01293	group_1663	BB_0370	tyrosyl-tRNA synthetase	0.0032224101796407187	0.0004585100864553314
812	group_1320	0.134	0.00182	0.00012	-3.02	0.694	-1.37		3.9208187539523753	1609	FAKOJBMH_01055	group_1320	BB_I06	MTA/SAH nucleosidase	0.006630354223433243	0.0004610344827586207
769	group_1345	0.171	0.00141	0.000137	-2.17	1.2	-1.34		3.8632794328435933	1753	JAEJLJHM_00979	group_1345	BB_L30	BBC01	0.005280588235294118	0.00052334
694	group_719	0.241	0.000679	0.000137	-1.85	0.611	-1.29		3.8632794328435933	939	CCPCLGGI_00989	group_719	BB_O25	2.9-7 ORF-C	0.002767753048780488	0.00052334
721	group_450	0.207	0.000949	0.000148	-2.08	0.736	-1.32		3.8297382846050425	1763	JAEJLJHM_00998	group_450	BB_N09	conserved hypothetical protein	0.003720859237536657	0.0005637492877492877
354	group_1208	0.87	0.00212	0.000152	2.99	6.46	-4.37		3.8181564120552274	691	CCPCLGGI_00729	group_1208	BB_0124	conserved hypothetical protein	0.007639999999999999	0.0005773409090909091
772	group_1882	0.167	0.00165	0.000171	-2.15	1.19	-1.35		3.767003889607846	1821	OJJAJGLG_00943	group_1882	BB_G28	conserved hypothetical protein	0.006077272727272728	0.0006476685552407932
816	group_795	0.127	0.00247	0.000193	-2.96	0.693	-1.38		3.714442690992226	1792	JAEJLJHM_01177	group_795	BB_N38	ErpP protein	0.008782952127659574	0.0007268760563380282
814	mlpI	0.127	0.00247	0.000193	-2.96	0.693	-1.38		3.714442690992226	1625	FAKOJBMH_01133	mlpI	BB_N28	lipoprotein	0.008782952127659574	0.0007268760563380282
639	group_948	0.318	0.000565	0.000207	-1.46	0.454	-1.23		3.684029654543082	897	CCPCLGGI_00943	group_948	BB_K42	conserved hypothetical protein	0.0024134345047923324	0.0007774129213483145
726	group_1346	0.201	0.00131	0.000227	-2.04	0.737	-1.33		3.6439741428068775	1757	JAEJLJHM_00991	group_1346	BB_O16	conserved hypothetical protein	0.0050042	0.0008477625698324022
728	group_449	0.201	0.00131	0.000227	-2.04	0.737	-1.33		3.6439741428068775	1754	JAEJLJHM_00980	group_449	BB_L29	2.9-5 36K; minus strand ORF	0.0050042	0.0008477625698324022
821	group_973	0.124	0.00287	0.000244	-2.93	0.693	-1.39		3.612610173661271	1837	OJJAJGLG_01199	group_973	BB_O34	BdrM	0.010178222811671089	0.0009087130919220055
400	group_744	0.769	0.00112	0.000258	1.78	0.612	-3.09		3.58838029403677	1264	AHLIMJDN_01244	group_744	BB_O34	BdrM	0.004327861271676301	0.0009581833333333333
732	group_1029	0.197	0.00154	0.000281	-2.01	0.737	-1.34		3.55129368009492	1750	JAEJLJHM_00975	group_1029	BB_S37	BdrE	0.005735320334261838	0.0010407119113573407
826	group_605	0.12	0.00333	0.000309	-2.9	0.693	-1.39		3.5100415205751654	1794	JAEJLJHM_01200	group_605	BB_Q35	MlpJ	0.011564181818181817	0.0011318712328767123
822	mlpC	0.12	0.00333	0.000309	-2.9	0.693	-1.39		3.5100415205751654	1281	PFDKALEN_01215	mlpC	BB_S30	lipoprotein	0.011564181818181817	0.0011318712328767123
824	group_1820	0.12	0.00333	0.000309	-2.9	0.693	-1.39		3.5100415205751654	1677	OANOCMKI_01201	group_1820	BB_H26	borrelia ORF-A superfamily	0.011564181818181817	0.0011318712328767123
827	group_994	0.12	0.00333	0.000309	-2.9	0.693	-1.39		3.5100415205751654	1623	FAKOJBMH_01117	group_994	BB_M38	ErpK protein	0.011564181818181817	0.0011318712328767123
384	group_218	0.806	0.00181	0.000347	1.99	0.737	-3.33		3.4596705252091264	1334	OJICOLNA_00981	group_218	BB_E31	putative surface protein	0.006630054794520548	0.0012641389645776566
741	group_307	0.194	0.00181	0.000347	-1.99	0.737	-1.34		3.4596705252091264	1745	JAEJLJHM_00969	group_307	BB_O44	phage terminase, large subunit, pbsx family	0.006630054794520548	0.0012641389645776566
660	group_969	0.281	0.00111	0.00039	-1.49	0.49	-1.27		3.408935392973501	1239	AHLIMJDN_01063	group_969	BB_0431	CobQ/CobB/MinD/ParA nucleotide binding domain, putative	0.004301652173913044	0.0014167127371273714
828	group_1039	0.117	0.00387	0.000391	-2.86	0.692	-1.4		3.4078232426041333	1835	OJJAJGLG_01186	group_1039	BB_C07	BBC07	0.013335541237113403	0.0014167127371273714
556	group_34	0.425	0.000621	0.000399	-1.19	0.363	-1.16		3.3990271043132516	1408	JAAKCDKC_01078	group_34	BB_F0041	outer surface protein VlsE1	0.0025625833333333334	0.001441791891891892
745	group_735	0.191	0.00211	0.000428	-1.97	0.737	-1.35		3.3685562309868278	1760	JAEJLJHM_00994	group_735	BB_R13	conserved hypothetical protein	0.007624513513513513	0.0015424150943396226
687	group_451	0.251	0.00146	0.000454	-1.58	0.539	-1.3		3.3429441471428962	1787	JAEJLJHM_01138	group_451	BB_C01	BBC01	0.005452569832402235	0.001631715053763441
662	group_306	0.278	0.00131	0.000475	-1.47	0.49	-1.28		3.3233063903751336	1311	LEKIIFCJ_01039	group_306	BB_U04	BBC01	0.0050042	0.0017026139410187666
829	group_1322	0.114	0.00448	0.000494	-2.83	0.692	-1.4		3.306273051076353	1627	FAKOJBMH_01162	group_1322	BB_G32	putative replicative helicase	0.015163949367088606	0.0017565904255319148
831	group_590	0.114	0.00448	0.000494	-2.83	0.692	-1.4		3.306273051076353	1680	OANOCMKI_01217	group_590	BB_N38	ErpP protein	0.015163949367088606	0.0017565904255319148
350	group_3130	0.886	0.00448	0.000494	2.83	6.48	-4.23		3.306273051076353	1200	AHLIMJDN_00939	group_3130	BB_J13	conserved hypothetical protein	0.015163949367088606	0.0017565904255319148
418	group_312	0.699	0.00132	0.000558	1.37	0.454	-2.64		3.2533658010624213	1295	LBEIHGGO_01206	group_312	BB_P33	PF-49 protein	0.005028034188034189	0.001978901856763926
348	group_1275	0.89	0.0052	0.000624	2.8	6.48	-4.2		3.204815410317576	1270	AHLIMJDN_01283	group_1275	BB_F20	BBF20	0.017337655860349126	0.0021954947368421052
833	group_1274	0.11	0.0052	0.000624	-2.8	0.691	-1.41		3.204815410317576	1265	AHLIMJDN_01260	group_1274	BB_Q35	MlpJ	0.017337655860349126	0.0021954947368421052
832	group_1041	0.11	0.0052	0.000624	-2.8	0.691	-1.41		3.204815410317576	1844	OJJAJGLG_01263	group_1041	BB_M39	conserved hypothetical protein	0.017337655860349126	0.0021954947368421052
800	group_594	0.147	0.00417	0.000634	-1.99	1.19	-1.38		3.197910742118267	1802	JAEJLJHM_01236	group_594	BB_F24	PF32	0.014222678571428574	0.002219
798	group_1014	0.147	0.00417	0.000634	-1.99	1.19	-1.38		3.197910742118267	1606	FAKOJBMH_01001	group_1014	BB_T03	conserved hypothetical protein	0.014222678571428574	0.002219
755	group_216	0.184	0.00289	0.00065	-1.92	0.738	-1.36		3.1870866433571443	1601	FAKOJBMH_00857	group_216	BB_G22	conserved hypothetical protein	0.010222037037037036	0.0022690600522193207
836	group_1342	0.107	0.00602	0.000788	-2.76	0.691	-1.41		3.1034737825104446	1743	JAEJLJHM_00901	group_1342	BB_A24	decorin-binding protein A	0.01982448275862069	0.002729419689119171
837	group_1792	0.107	0.00602	0.000788	-2.76	0.691	-1.41		3.1034737825104446	1598	FAKOJBMH_00725	group_1792	BB_0125	conserved hypothetical protein	0.01982448275862069	0.002729419689119171
840	group_752	0.107	0.00602	0.000788	-2.76	0.691	-1.41		3.1034737825104446	1366	OJICOLNA_01115	group_752	BB_L40	ErpB8 protein	0.01982448275862069	0.002729419689119171
403	group_52	0.759	0.00236	0.000821	1.52	0.54	-2.83		3.0856568428805593	1171	CCPCLGGI_01282	group_52	BB_Q31	hemolysin accessory protein	0.00843668449197861	0.002836374677002584
412	group_322	0.732	0.00213	0.000849	1.41	0.49	-2.71		3.071092309756047	1528	DCJNHIBD_00989	group_322	BB_J18	borrelia family of unknown function	0.0076554032258064515	0.002925548969072165
805	group_1034	0.14	0.00564	0.000973	-1.93	1.19	-1.39		3.011887159731648	1791	JAEJLJHM_01163	group_1034	BB_F01	hypothetical protein	0.018757910447761192	0.0033442185089974296
764	group_440	0.177	0.00393	0.000979	-1.87	0.738	-1.37		3.0092173081968623	1602	FAKOJBMH_00875	group_440	BB_S42	BapA protein	0.013507480719794346	0.0033509193954659945
848	group_756	0.104	0.00697	0.000995	-2.73	0.691	-1.42		3.0021769192542744	1388	ODCIKDNL_00918	group_756	BB_H04	conserved hypothetical protein	0.022563898305084745	0.0033509193954659945
841	group_1035	0.104	0.00697	0.000995	-2.73	0.691	-1.42		3.0021769192542744	1795	JAEJLJHM_01202	group_1035	BB_O28	lipoprotein	0.022563898305084745	0.0033509193954659945
845	group_1798	0.104	0.00697	0.000995	-2.73	0.691	-1.42		3.0021769192542744	1629	FAKOJBMH_01166	group_1798	BB_G29	borrelia ORF-A superfamily	0.022563898305084745	0.0033509193954659945
346	group_926	0.896	0.00697	0.000995	2.73	6.49	-4.14		3.0021769192542744	690	CCPCLGGI_00728	group_926	BB_0125	conserved hypothetical protein	0.022563898305084745	0.0033509193954659945
843	group_1793	0.104	0.00697	0.000995	-2.73	0.691	-1.42		3.0021769192542744	1599	FAKOJBMH_00726	group_1793	BB_0124	conserved hypothetical protein	0.022563898305084745	0.0033509193954659945
842	group_1358	0.104	0.00697	0.000995	-2.73	0.691	-1.42		3.0021769192542744	1824	OJJAJGLG_00976	group_1358	BB_E17	conserved hypothetical protein	0.022563898305084745	0.0033509193954659945
844	group_1797	0.104	0.00697	0.000995	-2.73	0.691	-1.42		3.0021769192542744	1628	FAKOJBMH_01163	group_1797	BB_G31	borrelia family of unknown function	0.022563898305084745	0.0033509193954659945
722	group_592	0.207	0.0034	0.00106	-1.63	0.613	-1.34		2.9746941347352296	1732	JGDNCADE_01298	group_592	BB_L26	borrelia orf-D family	0.011776683937823834	0.003560854271356784
428	group_550	0.662	0.00203	0.00112	1.2	0.406	-2.45		2.9507819773298185	1129	CCPCLGGI_01219	group_550	BB_M34	BdrK	0.007355311653116531	0.003752982456140351
768	group_444	0.174	0.00458	0.0012	-1.85	0.738	-1.37		2.9208187539523753	1661	OANOCMKI_01076	group_444	BB_Q67	adenine specific DNA methyltransferase	0.015424332493702769	0.004000997506234414
767	group_252	0.174	0.00458	0.0012	-1.85	0.738	-1.37		2.9208187539523753	1600	FAKOJBMH_00856	group_252	BB_G23	conserved hypothetical protein	0.015424332493702769	0.004000997506234414
410	group_958	0.739	0.00292	0.00124	1.37	0.491	-2.68		2.906578314837765	1130	CCPCLGGI_01220	group_958	BB_M33	PF-49 protein	0.01030089709762533	0.004124079601990049
850	group_1037	0.1	0.00806	0.00126	-2.69	0.69	-1.42		2.899629454882437	1822	OJJAJGLG_00966	group_1037	BB_Q85	conserved hypothetical protein	0.02578043062200957	0.004169851485148516
344	group_32	0.9	0.00806	0.00126	2.69	6.49	-4.11		2.899629454882437	1061	CCPCLGGI_01129	group_32	BB_L12	conserved hypothetical protein	0.02578043062200957	0.004169851485148516
724	group_791	0.204	0.00397	0.00129	-1.61	0.613	-1.35		2.889410289700751	1767	JAEJLJHM_01003	group_791	BB_M04	lyme disease proteins of unknown function	0.013609974358974356	0.0042585925925925925
356	group_130	0.866	0.00759	0.00149	1.87	6.41	-3.27		2.826813731587726	929	CCPCLGGI_00978	group_130	BB_I36	antigen, P35, putative	0.024393822115384618	0.004906724137931035
342	group_3142	0.903	0.00932	0.00158	2.65	6.49	-4.08		2.8013429130455774	1204	AHLIMJDN_00943	group_3142	BB_H27	borrelia family of unknown function	0.02945825059101655	0.005164938875305624
860	group_81	0.097	0.00932	0.00158	-2.65	0.689	-1.43		2.8013429130455774	1268	AHLIMJDN_01271	group_81	BB_S15	conserved hypothetical protein	0.02945825059101655	0.005164938875305624
859	group_1818	0.097	0.00932	0.00158	-2.65	0.689	-1.43		2.8013429130455774	1671	OANOCMKI_01195	group_1818	BB_0646	conserved hypothetical protein	0.02945825059101655	0.005164938875305624
558	group_728	0.421	0.00219	0.00161	-1.05	0.353	-1.2		2.7931741239681505	1091	CCPCLGGI_01162	group_728	BB_P32	PF-32 protein	0.00784994638069705	0.005250170731707317
355	group_412	0.87	0.0088	0.00183	1.84	6.42	-3.25		2.7375489102695707	1193	AHLIMJDN_00864	group_412	BB_E16	BptA protein	0.028013333333333335	0.005953065693430657
449	group_21	0.579	0.00183	0.00194	-0.957	0.314	-1.08		2.712198270069774	1092	CCPCLGGI_01164	group_21	BB_M30	BBC01	0.00664866847826087	0.006295582524271845
866	group_567	0.0936	0.0108	0.002	-2.61	0.689	-1.43		2.6989700043360187	1793	JAEJLJHM_01198	group_567	BB_N34	BdrQ	0.033580465116279073	0.006443373493975904
865	group_1855	0.0936	0.0108	0.002	-2.61	0.689	-1.43		2.6989700043360187	1755	JAEJLJHM_00989	group_1855	BB_O18	conserved hypothetical protein	0.033580465116279073	0.006443373493975904
339	group_713	0.906	0.0108	0.002	2.61	6.5	-4.04		2.6989700043360187	891	CCPCLGGI_00937	group_713	BB_K34	conserved hypothetical protein	0.033580465116279073	0.006443373493975904
405	group_23	0.749	0.00464	0.00216	1.31	0.491	-2.64		2.665546248849069	1175	ELNKIJFI_01212	group_23	BB_M29	2.9-5 36K; minus strand ORF	0.01558713567839196	0.006942115384615385
325	group_14	0.923	0.000591	0.00217	-1.46	0.453	-0.262		2.6635402661514704	953	CCPCLGGI_01003	group_14	BB_L01	conserved hypothetical protein	0.0025084666666666667	0.006957529976019184
815	group_110	0.127	0.0102	0.00226	-1.81	1.19	-1.41		2.6458915608525992	1642	FAKOJBMH_01289	group_110	BB_Q29	conserved hypothetical protein	0.032088000000000005	0.007228755980861244
564	group_129	0.415	0.00305	0.00228	-1.02	0.353	-1.22		2.642065152999546	1089	CCPCLGGI_01160	group_129	BB_P34	BdrA	0.010703018372703413	0.007275322195704056
577	group_45	0.391	0.00347	0.00248	-1.03	0.363	-1.24		2.6055483191737836	1176	ELNKIJFI_01219	group_45	BB_L22	conserved hypothetical protein	0.01198808785529716	0.007894666666666666
871	group_1854	0.0903	0.0124	0.00252	-2.57	0.688	-1.44		2.598599459218456	1744	JAEJLJHM_00967	group_1854	BB_0833	isoleucyl-tRNA synthetase	0.03793775743707094	0.007946320754716981
873	group_457	0.0903	0.0124	0.00252	-2.57	0.688	-1.44		2.598599459218456	1796	JAEJLJHM_01204	group_457	BB_O40	ErpM protein	0.03793775743707094	0.007946320754716981
336	group_3115	0.91	0.0124	0.00252	2.57	6.5	-4.01		2.598599459218456	1206	AHLIMJDN_00945	group_3115	BB_H29	putative plasmid partition protein	0.03793775743707094	0.007946320754716981
867	group_1291	0.0903	0.0124	0.00252	-2.57	0.688	-1.44		2.598599459218456	1343	OJICOLNA_01014	group_1291	BB_0457	excinuclease ABC, C subunit	0.03793775743707094	0.007946320754716981
658	group_1277	0.284	0.00182	0.00261	0.961	0.315	-1.89		2.583359492661719	1276	PFDKALEN_00309	group_1277	BB_0546	conserved hypothetical protein	0.006630354223433243	0.00821075294117647
484	group_82	0.495	0.00296	0.00265	-0.949	0.326	-1.16		2.576754126063192	1036	CCPCLGGI_01103	group_82	BB_Q45	BppC	0.010414526315789475	0.008317018779342723
352	group_35	0.876	0.0118	0.00278	1.78	6.42	-3.19		2.555955204081924	1057	CCPCLGGI_01124	group_35	BB_O17	conserved hypothetical protein	0.03643556581986143	0.008704590163934427
746	group_774	0.191	0.00725	0.00279	-1.52	0.614	-1.37		2.5543957967264026	1603	FAKOJBMH_00876	group_774	BB_C06	exported protein A (eppA)	0.02335722891566265	0.008715490654205607
335	group_3067	0.913	0.0143	0.00318	2.53	6.5	-3.97		2.4975728800155674	1205	AHLIMJDN_00944	group_3067	BB_H28	PF-32 protein	0.04315823927765237	0.009841805555555555
334	pbuG	0.913	0.0143	0.00318	2.53	6.5	-3.97		2.4975728800155674	1241	AHLIMJDN_01088	pbuG	BB_B22	putative guanine/xanthine permease	0.04315823927765237	0.009841805555555555
875	group_1038	0.087	0.0143	0.00318	-2.53	0.687	-1.44		2.4975728800155674	1825	OJJAJGLG_01007	group_1038	BB_Q85	conserved hypothetical protein	0.04315823927765237	0.009841805555555555
877	group_1948	0.087	0.0143	0.00318	-2.53	0.687	-1.44		2.4975728800155674	1927	PJPNAMDE_00959	group_1948	BB_I41	conserved hypothetical protein	0.04315823927765237	0.009841805555555555
1326	group_2337	0.01	0.000148	0.00322	3.56	0.573	-1.61		2.492144128304169	2415	NHPOCENL_01241	group_2337	BB_G13	conserved hypothetical protein	0.0007092329749103942	0.009942586605080832
750	group_1263	0.187	0.0084	0.00336	-1.5	0.615	-1.38		2.473660722610156	1314	CHFIPCIM_01240	group_1263	BB_A41	conserved hypothetical protein	0.026803818615751786	0.010350967741935484
879	yidD	0.0836	0.0166	0.00401	-2.49	0.687	-1.44		2.396855627379818	1713	OFHDCNNN_00706	yidD	BB_0143	conserved hypothetical protein YidD	0.049651454138702464	0.012240570776255708
331	group_3113	0.916	0.0166	0.00401	2.49	6.51	-3.93		2.396855627379818	1207	AHLIMJDN_00946	group_3113	BB_H32	antigen, P35, putative	0.049651454138702464	0.012240570776255708
330	group_1505	0.916	0.0166	0.00401	2.49	6.51	-3.93		2.396855627379818	166	CCPCLGGI_00176	group_1505	BB_0673	conserved hypothetical protein	0.049651454138702464	0.012240570776255708
880	group_983	0.0836	0.0166	0.00401	-2.49	0.687	-1.44		2.396855627379818	1771	JAEJLJHM_01085	group_983	BB_K13	conserved hypothetical protein	0.049651454138702464	0.012240570776255708
571	group_1252	0.401	0.00577	0.00446	-0.952	0.353	-1.25		2.350665141287858	1090	CCPCLGGI_01161	group_1252	BB_P33	PF-49 protein	0.019142655086848634	0.013583189066059227
796	group_1801	0.151	0.0129	0.00477	-1.66	0.74	-1.41		2.321481620959886	1647	FAKOJBMH_01304	group_1801	BB_F0040	hypothetical protein	0.03937739726027398	0.014494295454545456
328	ade_1	0.92	0.0191	0.00506	2.44	6.51	-3.89		2.2958494831602008	1208	AHLIMJDN_00947	ade_1	BB_H33	adenine deaminase (Adenase) (Adenine aminase)	0.05612461538461538	0.01516865470852018
881	group_1015	0.0803	0.0191	0.00506	-2.44	0.686	-1.45		2.2958494831602008	1607	FAKOJBMH_01032	group_1015	BB_B19	outer surface protein C (OspC)	0.05612461538461538	0.01516865470852018
883	group_1276	0.0803	0.0191	0.00506	-2.44	0.686	-1.45		2.2958494831602008	1275	AHLIMJDN_01313	group_1276	BB_A58	conserved hypothetical protein	0.05612461538461538	0.01516865470852018
884	group_1881	0.0803	0.0191	0.00506	-2.44	0.686	-1.45		2.2958494831602008	1820	OJJAJGLG_00574	group_1881	BB_0143	conserved hypothetical protein YidD	0.05612461538461538	0.01516865470852018
885	group_199	0.0803	0.0191	0.00506	-2.44	0.686	-1.45		2.2958494831602008	1069	CCPCLGGI_01139	group_199	BB_J13	conserved hypothetical protein	0.05612461538461538	0.01516865470852018
882	group_1048	0.0803	0.0191	0.00506	-2.44	0.686	-1.45		2.2958494831602008	1902	JMMJGJBJ_01196	group_1048	BB_N38	ErpP protein	0.05612461538461538	0.01516865470852018
323	group_106	0.923	0.022	0.00638	2.4	6.51	-3.85		2.1951793212788377	1203	AHLIMJDN_00942	group_106	BB_H26	borrelia ORF-A superfamily	0.06339224137931035	0.01887181415929204
324	group_1141	0.923	0.022	0.00638	2.4	6.51	-3.85		2.1951793212788377	376	CCPCLGGI_00403	group_1141	BB_0455	DNA polymerase III, delta subunit superfamily	0.06339224137931035	0.01887181415929204
891	group_797	0.0769	0.022	0.00638	-2.4	0.685	-1.45		2.1951793212788377	1847	OJJAJGLG_01288	group_797	BB_N28	lipoprotein	0.06339224137931035	0.01887181415929204
887	group_1060	0.0769	0.022	0.00638	-2.4	0.685	-1.45		2.1951793212788377	1640	FAKOJBMH_01281	group_1060	BB_Q35	MlpJ	0.06339224137931035	0.01887181415929204
888	group_1321	0.0769	0.022	0.00638	-2.4	0.685	-1.45		2.1951793212788377	1624	FAKOJBMH_01118	group_1321	BB_Q31	hemolysin accessory protein	0.06339224137931035	0.01887181415929204
889	group_1662	0.0769	0.022	0.00638	-2.4	0.685	-1.45		2.1951793212788377	1271	AHLIMJDN_01286	group_1662	BB_E09	protein p23	0.06339224137931035	0.01887181415929204
413	group_138	0.722	0.0113	0.00724	1.05	0.429	-2.38		2.140261433802853	908	CCPCLGGI_00957	group_138	BB_G34	conserved hypothetical protein	0.0349724537037037	0.0213683885209713
451	group_107	0.572	0.00704	0.00733	-0.825	0.311	-1.14		2.1348960253588722	1382	PEHDDNBE_01050	group_107	BB_C11	BBC11	0.022735458937198066	0.021568307692307692
399	group_551	0.773	0.013	0.00734	1.17	0.493	-2.53		2.1343039400839294	1131	CCPCLGGI_01221	group_551	BB_S35	PF-32 protein	0.039592255125284734	0.021568307692307692
838	group_1856	0.107	0.0243	0.00773	-1.61	1.18	-1.44		2.111820506081675	1759	JAEJLJHM_00993	group_1856	BB_O14	conserved hypothetical protein	0.06971909871244635	0.022664495614035086
892	group_1341	0.0736	0.0254	0.00805	-2.35	0.684	-1.46		2.0942041196321317	1733	HHAPCEJG_01100	group_1341	BB_F08	conserved hypothetical protein	0.07210148619957538	0.023397499999999998
896	group_1836	0.0736	0.0254	0.00805	-2.35	0.684	-1.46		2.0942041196321317	1717	OFHDCNNN_01209	group_1836	BB_Q30	holin, BlyA family	0.07210148619957538	0.023397499999999998
897	group_2066	0.0736	0.0254	0.00805	-2.35	0.684	-1.46		2.0942041196321317	2112	KEPMHACA_00744	group_2066	BB_0675	conserved hypothetical protein	0.07210148619957538	0.023397499999999998
894	group_1410	0.0736	0.0254	0.00805	-2.35	0.684	-1.46		2.0942041196321317	2045	PHGMMCFE_01216	group_1410	BB_0142	outer membrane efflux protein	0.07210148619957538	0.023397499999999998
578	group_754	0.388	0.0105	0.00839	-0.886	0.353	-1.27		2.0762380391712996	1381	PEHDDNBE_01049	group_754	BB_0116	pts system, maltose and glucose-specific iiabc component	0.03287704918032787	0.024332819956616052
367	group_164	0.833	0.0199	0.01	1.35	0.616	-2.75		2.0	1	CCPCLGGI_00003	group_164	BB_0844	lipoprotein, putative	0.05821947483588622	0.028411250000000002
369	group_80	0.833	0.0199	0.01	1.35	0.616	-2.75		2.0	930	CCPCLGGI_00979	group_80	BB_I39	putative surface antigen	0.05821947483588622	0.028411250000000002
453	group_54	0.565	0.0098	0.0101	-0.792	0.311	-1.16		1.9956786262173574	1383	PEHDDNBE_01051	group_54	BB_M35	BppA	0.030902358490566034	0.028411250000000002
318	group_737	0.93	0.0292	0.0102	2.3	6.52	-3.76		1.9913998282380825	1202	AHLIMJDN_00941	group_737	BB_G24	conserved hypothetical protein	0.07951201629327903	0.028411250000000002
908	group_543	0.0702	0.0292	0.0102	-2.3	0.683	-1.46		1.9913998282380825	1318	KDIAGLAD_01221	group_543	BB_K01	lipoprotein, putative	0.07951201629327903	0.028411250000000002
907	group_2015	0.0702	0.0292	0.0102	-2.3	0.683	-1.46		1.9913998282380825	2048	PHGMMCFE_01219	group_2015	BB_O39	ErpL protein	0.07951201629327903	0.028411250000000002
906	group_2014	0.0702	0.0292	0.0102	-2.3	0.683	-1.46		1.9913998282380825	2047	PHGMMCFE_01218	group_2014	BB_O39	ErpL protein	0.07951201629327903	0.028411250000000002
316	group_556	0.93	0.0292	0.0102	2.3	6.52	-3.76		1.9913998282380825	1201	AHLIMJDN_00940	group_556	BB_A74	outer membrane porin OMS28	0.07951201629327903	0.028411250000000002
905	group_1853	0.0702	0.0292	0.0102	-2.3	0.683	-1.46		1.9913998282380825	1741	JAEJLJHM_00435	group_1853	BB_0187	conserved hypothetical protein	0.07951201629327903	0.028411250000000002
904	group_1823	0.0702	0.0292	0.0102	-2.3	0.683	-1.46		1.9913998282380825	1688	FCECMJMA_00997	group_1823	BB_B19	outer surface protein C (OspC)	0.07951201629327903	0.028411250000000002
317	tsf	0.93	0.0292	0.0102	2.3	6.52	-3.76		1.9913998282380825	693	CCPCLGGI_00731	tsf	BB_0122	translation elongation factor Ts	0.07951201629327903	0.028411250000000002
315	group_512	0.93	0.0292	0.0102	2.3	6.52	-3.76		1.9913998282380825	512	CCPCLGGI_00545	group_512	BB_0308	conserved hypothetical protein	0.07951201629327903	0.028411250000000002
903	group_1411	0.0702	0.0292	0.0102	-2.3	0.683	-1.46		1.9913998282380825	2046	PHGMMCFE_01217	group_1411	BB_L31	borrelia family of unknown function	0.07951201629327903	0.028411250000000002
312	group_140	0.93	0.0292	0.0102	2.3	6.52	-3.76		1.9913998282380825	1103	CCPCLGGI_01187	group_140	BB_N34	BdrQ	0.07951201629327903	0.028411250000000002
900	group_1293	0.0702	0.0292	0.0102	-2.3	0.683	-1.46		1.9913998282380825	1367	OJICOLNA_01124	group_1293	BB_Q35	MlpJ	0.07951201629327903	0.028411250000000002
899	group_1064	0.0702	0.0292	0.0102	-2.3	0.683	-1.46		1.9913998282380825	1460	BJPCBEGE_00941	group_1064	BB_D01	conserved hypothetical protein	0.07951201629327903	0.028411250000000002
313	group_208	0.93	0.0292	0.0102	2.3	6.52	-3.76		1.9913998282380825	1209	AHLIMJDN_00948	group_208	BB_H37	lipoprotein, putative	0.07951201629327903	0.028411250000000002
314	cca	0.93	0.0292	0.0102	2.3	6.52	-3.76		1.9913998282380825	135	CCPCLGGI_00144	cca	BB_0706	polynucleotide adenylyltransferase	0.07951201629327903	0.028411250000000002
909	group_602	0.0702	0.0292	0.0102	-2.3	0.683	-1.46		1.9913998282380825	2174	CABLLEJJ_00722	group_602	BB_0306	S-adenosyl-methyltransferase MraW	0.07951201629327903	0.028411250000000002
383	group_100	0.806	0.0188	0.0105	1.21	0.543	-2.6		1.978810700930062	1229	AHLIMJDN_00983	group_100	BB_G17	conserved hypothetical protein	0.05598129175946548	0.029186070686070688
856	group_1884	0.1	0.0322	0.0115	-1.53	1.18	-1.45		1.9393021596463884	1826	OJJAJGLG_01052	group_1884	BB_Q30	holin, BlyA family	0.0857597609561753	0.031507172131147544
852	group_1361	0.1	0.0322	0.0115	-1.53	1.18	-1.45		1.9393021596463884	1830	OJJAJGLG_01067	group_1361	BB_O08	conserved hypothetical protein	0.0857597609561753	0.031507172131147544
855	group_1883	0.1	0.0322	0.0115	-1.53	1.18	-1.45		1.9393021596463884	1823	OJJAJGLG_00969	group_1883	BB_0052	tRNA/rRNA methyltransferase	0.0857597609561753	0.031507172131147544
854	group_1858	0.1	0.0322	0.0115	-1.53	1.18	-1.45		1.9393021596463884	1764	JAEJLJHM_00999	group_1858	BB_O08	conserved hypothetical protein	0.0857597609561753	0.031507172131147544
853	group_148	0.1	0.0322	0.0115	-1.53	1.18	-1.45		1.9393021596463884	1678	OANOCMKI_01204	group_148	BB_S33	BBC01	0.0857597609561753	0.031507172131147544
851	group_1285	0.1	0.0322	0.0115	-1.53	1.18	-1.45		1.9393021596463884	1879	KIDCBPBH_01227	group_1285	BB_L22	conserved hypothetical protein	0.0857597609561753	0.031507172131147544
343	group_165	0.9	0.0322	0.0115	1.53	6.44	-2.98		1.9393021596463884	1236	AHLIMJDN_00996	group_165	BB_Q06	borrelia membrane protein P13	0.0857597609561753	0.031507172131147544
305	uppS	0.933	0.0337	0.0128	2.25	6.52	-3.71		1.8927900303521317	695	CCPCLGGI_00733	uppS	BB_0120	di-trans,poly-cis-decaprenylcistransferase	0.08748912621359224	0.034158882235528945
921	group_1825	0.0669	0.0337	0.0128	-2.25	0.682	-1.47		1.8927900303521317	1695	FCECMJMA_01205	group_1825	BB_Q85	conserved hypothetical protein	0.08748912621359224	0.034158882235528945
306	group_1515	0.933	0.0337	0.0128	2.25	6.52	-3.71		1.8927900303521317	325	CCPCLGGI_00347	group_1515	BB_0507	conserved hypothetical protein	0.08748912621359224	0.034158882235528945
925	group_600	0.0669	0.0337	0.0128	-2.25	0.682	-1.47		1.8927900303521317	2092	MKCMKCOD_01211	group_600	BB_R22	conserved hypothetical protein	0.08748912621359224	0.034158882235528945
920	mtnN_4	0.0669	0.0337	0.0128	-2.25	0.682	-1.47		1.8927900303521317	1291	LBEIHGGO_00867	mtnN_4	BB_0588	MTA/SAH nucleosidase, Borrelia Glycosaminoglycan binding Protein (Bgp)	0.08748912621359224	0.034158882235528945
912	group_1057	0.0669	0.0337	0.0128	-2.25	0.682	-1.47		1.8927900303521317	1978	KHMPAEIP_01267	group_1057	BB_Q35	MlpJ	0.08748912621359224	0.034158882235528945
913	group_1245	0.0669	0.0337	0.0128	-2.25	0.682	-1.47		1.8927900303521317	984	CCPCLGGI_01050	group_1245	BB_Q06	borrelia membrane protein P13	0.08748912621359224	0.034158882235528945
923	group_1905	0.0669	0.0337	0.0128	-2.25	0.682	-1.47		1.8927900303521317	1870	KIDCBPBH_01146	group_1905	BB_G02	adenine specific DNA methyltransferase	0.08748912621359224	0.034158882235528945
917	group_1653	0.0669	0.0337	0.0128	-2.25	0.682	-1.47		1.8927900303521317	1179	AHLIMJDN_00763	group_1653	BB_0120	di-trans,poly-cis-decaprenylcistransferase	0.08748912621359224	0.034158882235528945
918	group_1654	0.0669	0.0337	0.0128	-2.25	0.682	-1.47		1.8927900303521317	1180	AHLIMJDN_00764	group_1654	BB_0121	ribosome recycling factor	0.08748912621359224	0.034158882235528945
919	group_1655	0.0669	0.0337	0.0128	-2.25	0.682	-1.47		1.8927900303521317	1181	AHLIMJDN_00765	group_1655	BB_0122	translation elongation factor Ts	0.08748912621359224	0.034158882235528945
307	frr	0.933	0.0337	0.0128	2.25	6.52	-3.71		1.8927900303521317	694	CCPCLGGI_00732	frr	BB_0121	ribosome recycling factor	0.08748912621359224	0.034158882235528945
911	group_1045	0.0669	0.0337	0.0128	-2.25	0.682	-1.47		1.8927900303521317	1869	KIDCBPBH_01145	group_1045	BB_Q07	putative plasmid partition protein	0.08748912621359224	0.034158882235528945
340	group_126	0.903	0.0371	0.0141	1.49	6.45	-2.94		1.85078088734462	904	CCPCLGGI_00952	group_126	BB_K52	putative lipoprotein	0.0953898076923077	0.03740416666666666
341	group_210	0.903	0.0371	0.0141	1.49	6.45	-2.94		1.85078088734462	1237	AHLIMJDN_00998	group_210	BB_G02	adenine specific DNA methyltransferase	0.0953898076923077	0.03740416666666666
857	group_1360	0.097	0.0371	0.0141	-1.49	1.17	-1.45		1.85078088734462	1829	OJJAJGLG_01064	group_1360	BB_M11	conserved hypothetical protein	0.0953898076923077	0.03740416666666666
749	group_1033	0.187	0.0248	0.0147	-1.16	0.543	-1.4		1.832682665251824	1786	JAEJLJHM_01137	group_1033	BB_C02	borrelia family of unknown function	0.07100128479657387	0.03891861386138614
696	group_1787	0.237	0.0228	0.0153	-1.01	0.457	-1.38		1.8153085691824011	1553	DCJNHIBD_01139	group_1787	BB_F14	borrelia family of unknown function	0.06555612903225806	0.04042707509881423
926	group_1351	0.0635	0.0388	0.0162	-2.19	0.681	-1.47		1.790484985457369	1778	JAEJLJHM_01105	group_1351	BB_Q39	borrelia family of unknown function	0.09843567362428843	0.042636614173228345
304	group_7	0.936	0.0388	0.0162	2.19	6.52	-3.66		1.790484985457369	905	CCPCLGGI_00954	group_7	BB_I42	outer membrane protein	0.09843567362428843	0.042636614173228345
864	group_1835	0.0936	0.0427	0.0172	-1.45	1.17	-1.45		1.764471553092451	1716	OFHDCNNN_01067	group_1835	BB_Q08	PF-32 protein	0.10751393596986818	0.0450027397260274
863	group_150	0.0936	0.0427	0.0172	-1.45	1.17	-1.45		1.764471553092451	1799	JAEJLJHM_01226	group_150	BB_Q29	conserved hypothetical protein	0.10751393596986818	0.0450027397260274
862	group_1359	0.0936	0.0427	0.0172	-1.45	1.17	-1.45		1.764471553092451	1828	OJJAJGLG_01061	group_1359	BB_M14	conserved hypothetical protein	0.10751393596986818	0.0450027397260274
834	group_198	0.11	0.0104	0.0177	1.01	0.406	-1.7		1.7520267336381934	1043	CCPCLGGI_01110	group_198	BB_M30	BBC01	0.03264037558685445	0.0462205078125
679	group_433	0.258	0.0257	0.0185	-0.933	0.43	-1.37		1.7328282715969863	1555	DCJNHIBD_01141	group_433	BB_H29	putative plasmid partition protein	0.0726446088794926	0.0481215953307393
407	group_3133	0.742	0.0257	0.0185	0.933	0.43	-2.3		1.7328282715969863	1364	OJICOLNA_01102	group_3133	BB_D24	conserved hypothetical protein	0.0726446088794926	0.0481215953307393
946	group_1906	0.0602	0.0446	0.0205	-2.14	0.679	-1.48		1.6882461389442456	1871	KIDCBPBH_01182	group_1906	BB_S44	hypothetical protein	0.10881423357664234	0.052107414448669204
951	group_793	0.0602	0.0446	0.0205	-2.14	0.679	-1.48		1.6882461389442456	1779	JAEJLJHM_01106	group_793	BB_N30	BBC01	0.10881423357664234	0.052107414448669204
947	group_1988	0.0602	0.0446	0.0205	-2.14	0.679	-1.48		1.6882461389442456	1992	OHACLJJN_01117	group_1988	BB_C06	exported protein A (eppA)	0.10881423357664234	0.052107414448669204
949	group_219	0.0602	0.0446	0.0205	-2.14	0.679	-1.48		1.6882461389442456	1804	JAEJLJHM_01248	group_219	BB_F0041	outer surface protein VlsE1	0.10881423357664234	0.052107414448669204
941	group_1368	0.0602	0.0446	0.0205	-2.14	0.679	-1.48		1.6882461389442456	1855	KIDCBPBH_00966	group_1368	BB_0567	chemotaxis histidine kinase	0.10881423357664234	0.052107414448669204
940	group_1352	0.0602	0.0446	0.0205	-2.14	0.679	-1.48		1.6882461389442456	1780	JAEJLJHM_01107	group_1352	BB_I19	BBC01	0.10881423357664234	0.052107414448669204
939	group_1081	0.0602	0.0446	0.0205	-2.14	0.679	-1.48		1.6882461389442456	1798	JAEJLJHM_01224	group_1081	BB_O39	ErpL protein	0.10881423357664234	0.052107414448669204
937	group_1042	0.0602	0.0446	0.0205	-2.14	0.679	-1.48		1.6882461389442456	1845	OJJAJGLG_01274	group_1042	BB_Q29	conserved hypothetical protein	0.10881423357664234	0.052107414448669204
936	group_1040	0.0602	0.0446	0.0205	-2.14	0.679	-1.48		1.6882461389442456	1839	OJJAJGLG_01203	group_1040	BB_M04	lyme disease proteins of unknown function	0.10881423357664234	0.052107414448669204
950	group_452	0.0602	0.0446	0.0205	-2.14	0.679	-1.48		1.6882461389442456	1867	KIDCBPBH_01142	group_452	BB_H26	borrelia ORF-A superfamily	0.10881423357664234	0.052107414448669204
935	group_1032	0.0602	0.0446	0.0205	-2.14	0.679	-1.48		1.6882461389442456	1776	JAEJLJHM_01102	group_1032	BB_P34	BdrA	0.10881423357664234	0.052107414448669204
945	group_1904	0.0602	0.0446	0.0205	-2.14	0.679	-1.48		1.6882461389442456	1868	KIDCBPBH_01143	group_1904	BB_Q09	borrelia family of unknown function	0.10881423357664234	0.052107414448669204
401	group_764	0.769	0.0298	0.0208	0.965	0.458	-2.35		1.6819366650372385	1521	DCJNHIBD_00982	group_764	BB_J28	conserved hypothetical protein	0.08081663286004057	0.052723207547169804
872	group_1885	0.0903	0.0491	0.0209	-1.41	1.17	-1.46		1.679853713888946	1827	OJJAJGLG_01057	group_1885	BB_O18	conserved hypothetical protein	0.11892518115942027	0.052723207547169804
870	group_1834	0.0903	0.0491	0.0209	-1.41	1.17	-1.46		1.679853713888946	1715	OFHDCNNN_01066	group_1834	BB_F0040	hypothetical protein	0.11892518115942027	0.052723207547169804
868	group_1323	0.0903	0.0491	0.0209	-1.41	1.17	-1.46		1.679853713888946	1638	FAKOJBMH_01244	group_1323	BB_O40	ErpM protein	0.11892518115942027	0.052723207547169804
820	group_445	0.124	0.0399	0.0211	-1.42	0.744	-1.44		1.6757175447023074	1679	OANOCMKI_01216	group_445	BB_L40	ErpB8 protein	0.10103465909090908	0.053127495291902076
681	soj_10	0.254	0.0294	0.0214	-0.913	0.43	-1.38		1.6695862266508092	1554	DCJNHIBD_01140	soj_10	BB_H28	PF-32 protein	0.07989390243902439	0.05378157894736842
434	group_26	0.635	0.0274	0.0233	0.768	0.354	-2.09		1.632644078973981	1056	CCPCLGGI_01123	group_26	BB_L18	conserved hypothetical protein	0.07712378947368422	0.05844671669793621
376	group_73	0.823	0.0371	0.0239	1.09	0.544	-2.51		1.6216020990518623	1199	AHLIMJDN_00870	group_73	BB_H09	type I restriction enzyme r protein n terminus (hsdr_n)	0.0953898076923077	0.05983951310861424
744	mlpH	0.191	0.0181	0.0242	0.803	0.346	-1.74		1.6161846340195687	1594	DCJNHIBD_01304	mlpH	BB_L28	lipoprotein	0.0540171875	0.060477383177570086
878	group_597	0.087	0.0565	0.0254	-1.37	1.17	-1.46		1.595166283380062	1876	KIDCBPBH_01214	group_597	BB_Q29	conserved hypothetical protein	0.13417495559502665	0.06335783582089552
955	group_1424	0.0569	0.0514	0.026	-2.08	0.678	-1.48		1.585026652029182	1742	JAEJLJHM_00441	group_1424	BB_H04	conserved hypothetical protein	0.122498752228164	0.06413653136531365
952	group_1333	0.0569	0.0514	0.026	-2.08	0.678	-1.48		1.585026652029182	1698	FCECMJMA_01257	group_1333	BB_Q35	MlpJ	0.122498752228164	0.06413653136531365
953	group_1353	0.0569	0.0514	0.026	-2.08	0.678	-1.48		1.585026652029182	1784	JAEJLJHM_01111	group_1353	BB_J23	tetratricopeptide repeat domain protein	0.122498752228164	0.06413653136531365
959	group_1999	0.0569	0.0514	0.026	-2.08	0.678	-1.48		1.585026652029182	2011	GKHJLIDB_00956	group_1999	BB_G22	conserved hypothetical protein	0.122498752228164	0.06413653136531365
957	group_1859	0.0569	0.0514	0.026	-2.08	0.678	-1.48		1.585026652029182	1774	JAEJLJHM_01100	group_1859	BB_N36	BppB	0.122498752228164	0.06413653136531365
294	group_486	0.943	0.0514	0.026	2.08	6.53	-3.56		1.585026652029182	261	CCPCLGGI_00279	group_486	BB_0576	conserved hypothetical protein	0.122498752228164	0.06413653136531365
394	group_549	0.799	0.0384	0.0265	0.991	0.495	-2.4		1.576754126063192	1108	CCPCLGGI_01194	group_549	BB_G13	conserved hypothetical protein	0.09816596558317399	0.06501009174311927
392	group_1269	0.799	0.0384	0.0265	0.991	0.495	-2.4		1.576754126063192	1230	AHLIMJDN_00984	group_1269	BB_G16	conserved hypothetical protein	0.09816596558317399	0.06501009174311927
393	group_30	0.799	0.0384	0.0265	0.991	0.495	-2.4		1.576754126063192	997	CCPCLGGI_01063	group_30	BB_0183	conserved hypothetical protein	0.09816596558317399	0.06501009174311927
397	group_174	0.776	0.0386	0.0281	0.922	0.458	-2.32		1.5512936800949202	1530	DCJNHIBD_00991	group_174	BB_J16	putative plasmid partition protein	0.09830133333333334	0.06868318098720293
398	group_765	0.776	0.0386	0.0281	0.922	0.458	-2.32		1.5512936800949202	1522	DCJNHIBD_00983	group_765	BB_J27	efflux ABC transporter, permease protein	0.09830133333333334	0.06868318098720293
619	group_109	0.338	0.0342	0.0287	-0.759	0.364	-1.34		1.5421181032660076	1687	FCECMJMA_00969	group_109	BB_K35	conserved hypothetical protein	0.08861511627906977	0.07002171532846715
1192	mlpC_1	0.0167	0.0112	0.0288	1.94	1.1	-1.6		1.5406075122407692	1976	KHMPAEIP_01250	mlpC_1	BB_S30	lipoprotein	0.03474338747099768	0.07013770491803278
390	group_739	0.803	0.0437	0.0309	0.967	0.495	-2.38		1.5100415205751654	1225	AHLIMJDN_00979	group_739	BB_G21	phage terminase, large subunit, pbsx family	0.10881423357664234	0.07457274368231047
388	group_302	0.803	0.0437	0.0309	0.967	0.495	-2.38		1.5100415205751654	1228	AHLIMJDN_00982	group_302	BB_G18	conserved hypothetical protein	0.10881423357664234	0.07457274368231047
387	group_239	0.803	0.0437	0.0309	0.967	0.495	-2.38		1.5100415205751654	1227	AHLIMJDN_00981	group_239	BB_G19	putative phage terminase	0.10881423357664234	0.07457274368231047
391	group_968	0.803	0.0437	0.0309	0.967	0.495	-2.38		1.5100415205751654	1231	AHLIMJDN_00985	group_968	BB_G15	conserved hypothetical protein	0.10881423357664234	0.07457274368231047
389	group_55	0.803	0.0437	0.0309	0.967	0.495	-2.38		1.5100415205751654	1222	AHLIMJDN_00975	group_55	BB_G24	conserved hypothetical protein	0.10881423357664234	0.07457274368231047
973	group_2138	0.0535	0.0592	0.0329	-2.01	0.676	-1.48		1.4828041020500258	2208	CABLLEJJ_00945	group_2138	BB_0555	conserved hypothetical protein	0.13789268292682927	0.07785362831858407
972	group_2065	0.0535	0.0592	0.0329	-2.01	0.676	-1.48		1.4828041020500258	2111	KEPMHACA_00718	group_2065	BB_0838	conserved hypothetical protein	0.13789268292682927	0.07785362831858407
962	group_1049	0.0535	0.0592	0.0329	-2.01	0.676	-1.48		1.4828041020500258	2035	OPFCEHCP_01051	group_1049	BB_J19	borrelia ORF-A superfamily	0.13789268292682927	0.07785362831858407
970	group_1900	0.0535	0.0592	0.0329	-2.01	0.676	-1.48		1.4828041020500258	1863	KIDCBPBH_01027	group_1900	BB_0852	type I restriction enzyme r protein n terminus (hsdr_n)	0.13789268292682927	0.07785362831858407
963	group_1061	0.0535	0.0592	0.0329	-2.01	0.676	-1.48		1.4828041020500258	2021	EDMIHMOI_01092	group_1061	BB_B10	borrelia ORF-A superfamily	0.13789268292682927	0.07785362831858407
968	group_1897	0.0535	0.0592	0.0329	-2.01	0.676	-1.48		1.4828041020500258	1860	KIDCBPBH_01023	group_1897	BB_E09	protein p23	0.13789268292682927	0.07785362831858407
967	group_1888	0.0535	0.0592	0.0329	-2.01	0.676	-1.48		1.4828041020500258	1834	OJJAJGLG_01185	group_1888	BB_U09	TM2 domain family	0.13789268292682927	0.07785362831858407
966	group_1354	0.0535	0.0592	0.0329	-2.01	0.676	-1.48		1.4828041020500258	1789	JAEJLJHM_01141	group_1354	BB_C07	BBC07	0.13789268292682927	0.07785362831858407
964	group_1063	0.0535	0.0592	0.0329	-2.01	0.676	-1.48		1.4828041020500258	2032	DIFHMJPJ_01254	group_1063	BB_O28	lipoprotein	0.13789268292682927	0.07785362831858407
969	group_1899	0.0535	0.0592	0.0329	-2.01	0.676	-1.48		1.4828041020500258	1862	KIDCBPBH_01026	group_1899	BB_0852	type I restriction enzyme r protein n terminus (hsdr_n)	0.13789268292682927	0.07785362831858407
971	group_2012	0.0535	0.0592	0.0329	-2.01	0.676	-1.48		1.4828041020500258	2043	OPFCEHCP_01271	group_2012	BB_N28	lipoprotein	0.13789268292682927	0.07785362831858407
760	group_1791	0.181	0.0261	0.034	0.771	0.352	-1.73		1.4685210829577449	1579	DCJNHIBD_01250	group_1791	BB_E09	protein p23	0.07361962025316457	0.08031448763250884
933	group_799	0.0635	0.0208	0.0357	1.11	0.503	-1.65		1.4473317838878068	1884	HNHCKIHP_01167	group_799	BB_B02	conserved hypothetical protein	0.06071965065502183	0.08418148148148148
830	group_256	0.114	0.06	0.0358	-1.31	0.746	-1.46		1.4461169733561257	1903	JMMJGJBJ_01280	group_256	BB_Q22	conserved hypothetical protein	0.13951304347826088	0.08420754385964913
386	group_299	0.806	0.0497	0.0359	0.943	0.495	-2.36		1.4449055514216809	1161	CCPCLGGI_01259	group_299	BB_G12	conserved hypothetical protein	0.11972774774774775	0.08420754385964913
385	group_238	0.806	0.0497	0.0359	0.943	0.495	-2.36		1.4449055514216809	1226	AHLIMJDN_00980	group_238	BB_G20	putative phage portal protein, HI1409 family	0.11972774774774775	0.08420754385964913
329	arnC	0.92	0.0747	0.0374	1.28	6.46	-2.75		1.4271283977995197	265	CCPCLGGI_00283	arnC	BB_0572	glycosyl transferase	0.1684214165261383	0.0875723292469352
396	ytrE	0.783	0.0497	0.0376	0.878	0.459	-2.29		1.424812155072339	1523	DCJNHIBD_00984	ytrE	BB_J26	ABC transporter, ATP-binding protein	0.11972774774774775	0.0878867132867133
986	group_995	0.0502	0.0682	0.0418	-1.95	0.674	-1.49		1.3788237182249647	1427	NPPHHLIB_01157	group_995	BB_D22	conserved hypothetical protein	0.1542866328257191	0.09536962457337883
985	group_2134	0.0502	0.0682	0.0418	-1.95	0.674	-1.49		1.3788237182249647	2204	CABLLEJJ_00908	group_2134	BB_0344	DNA helicase	0.1542866328257191	0.09536962457337883
981	group_1405	0.0502	0.0682	0.0418	-1.95	0.674	-1.49		1.3788237182249647	2033	DIFHMJPJ_01264	group_1405	BB_S30	lipoprotein	0.1542866328257191	0.09536962457337883
983	group_1898	0.0502	0.0682	0.0418	-1.95	0.674	-1.49		1.3788237182249647	1861	KIDCBPBH_01025	group_1898	BB_H09	type I restriction enzyme r protein n terminus (hsdr_n)	0.1542866328257191	0.09536962457337883
984	group_2009	0.0502	0.0682	0.0418	-1.95	0.674	-1.49		1.3788237182249647	2034	OPFCEHCP_01050	group_2009	BB_J18	borrelia family of unknown function	0.1542866328257191	0.09536962457337883
282	group_1197	0.95	0.0682	0.0418	1.95	6.53	-3.43		1.3788237182249647	626	CCPCLGGI_00664	group_1197	BB_0193	lipoprotein, putative	0.1542866328257191	0.09536962457337883
283	group_29	0.95	0.0682	0.0418	1.95	6.53	-3.43		1.3788237182249647	965	CCPCLGGI_01015	group_29	BB_R13	conserved hypothetical protein	0.1542866328257191	0.09536962457337883
285	group_3147	0.95	0.0682	0.0418	1.95	6.53	-3.43		1.3788237182249647	907	CCPCLGGI_00956	group_3147	BB_D22	conserved hypothetical protein	0.1542866328257191	0.09536962457337883
286	group_372	0.95	0.0682	0.0418	1.95	6.53	-3.43		1.3788237182249647	533	CCPCLGGI_00566	group_372	BB_0287	flagellar protein	0.1542866328257191	0.09536962457337883
976	group_1348	0.0502	0.0682	0.0418	-1.95	0.674	-1.49		1.3788237182249647	1770	JAEJLJHM_01023	group_1348	BB_B19	outer surface protein C (OspC)	0.1542866328257191	0.09536962457337883
975	group_1324	0.0502	0.0682	0.0418	-1.95	0.674	-1.49		1.3788237182249647	1641	FAKOJBMH_01286	group_1324	BB_S30	lipoprotein	0.1542866328257191	0.09536962457337883
980	group_1373	0.0502	0.0682	0.0418	-1.95	0.674	-1.49		1.3788237182249647	1875	KIDCBPBH_01201	group_1373	BB_N28	lipoprotein	0.1542866328257191	0.09536962457337883
982	group_1687	0.0502	0.0682	0.0418	-1.95	0.674	-1.49		1.3788237182249647	1329	OJICOLNA_00941	group_1687	BB_B19	outer surface protein C (OspC)	0.1542866328257191	0.09536962457337883
979	group_1369	0.0502	0.0682	0.0418	-1.95	0.674	-1.49		1.3788237182249647	1858	KIDCBPBH_01017	group_1369	BB_F26	borrelia ORF-A superfamily	0.1542866328257191	0.09536962457337883
886	group_800	0.0803	0.0317	0.0475	0.965	0.463	-1.66		1.3233063903751334	1888	HNHCKIHP_01209	group_800	BB_0405	conserved hypothetical protein	0.0856220202020202	0.10818994889267462
381	group_733	0.813	0.0638	0.0481	0.894	0.496	-2.32		1.3178549236261683	1145	CCPCLGGI_01239	group_733	BB_G0036	hypothetical protein	0.14809131944444442	0.10937023809523809
914	group_134	0.0669	0.0315	0.049	1.03	0.496	-1.65		1.3098039199714864	1727	DBPMLNPF_01348	group_134	BB_J16	putative plasmid partition protein	0.08525404858299594	0.11122750424448218
275	group_113	0.953	0.0787	0.0532	1.87	6.54	-3.37		1.274088367704952	607	CCPCLGGI_00642	group_113	BB_0212	borrelia ORF-A superfamily	0.17277816091954026	0.11795754560530679
995	group_78	0.0468	0.0787	0.0532	-1.87	0.672	-1.49		1.274088367704952	2027	DIFHMJPJ_01093	group_78	BB_F0041	outer surface protein VlsE1	0.17277816091954026	0.11795754560530679
996	group_784	0.0468	0.0787	0.0532	-1.87	0.672	-1.49		1.274088367704952	1877	KIDCBPBH_01219	group_784	BB_L15	conserved hypothetical protein	0.17277816091954026	0.11795754560530679
994	group_65	0.0468	0.0787	0.0532	-1.87	0.672	-1.49		1.274088367704952	2078	MKCMKCOD_01040	group_65	BB_F0041	outer surface protein VlsE1	0.17277816091954026	0.11795754560530679
992	group_1886	0.0468	0.0787	0.0532	-1.87	0.672	-1.49		1.274088367704952	1832	OJJAJGLG_01120	group_1886	BB_H09	type I restriction enzyme r protein n terminus (hsdr_n)	0.17277816091954026	0.11795754560530679
990	group_1796	0.0468	0.0787	0.0532	-1.87	0.672	-1.49		1.274088367704952	1626	FAKOJBMH_01135	group_1796	BB_S27	Bbs27 protein	0.17277816091954026	0.11795754560530679
993	group_1895	0.0468	0.0787	0.0532	-1.87	0.672	-1.49		1.274088367704952	1854	KIDCBPBH_00929	group_1895	BB_0166	4-alpha-glucanotransferase	0.17277816091954026	0.11795754560530679
987	group_1031	0.0468	0.0787	0.0532	-1.87	0.672	-1.49		1.274088367704952	1775	JAEJLJHM_01101	group_1031	BB_O39	ErpL protein	0.17277816091954026	0.11795754560530679
277	group_3086	0.953	0.0787	0.0532	1.87	6.54	-3.37		1.274088367704952	886	CCPCLGGI_00931	group_3086	BB_K24	PF-49 protein	0.17277816091954026	0.11795754560530679
278	group_31	0.953	0.0787	0.0532	1.87	6.54	-3.37		1.274088367704952	913	CCPCLGGI_00962	group_31	BB_U04	BBC01	0.17277816091954026	0.11795754560530679
988	group_1325	0.0468	0.0787	0.0532	-1.87	0.672	-1.49		1.274088367704952	1643	FAKOJBMH_01290	group_1325	BB_O28	lipoprotein	0.17277816091954026	0.11795754560530679
281	group_871	0.953	0.0787	0.0532	1.87	6.54	-3.37		1.274088367704952	383	CCPCLGGI_00410	group_871	BB_0448	phosphocarrier protein HPr	0.17277816091954026	0.11795754560530679
276	group_180	0.953	0.0787	0.0532	1.87	6.54	-3.37		1.274088367704952	165	CCPCLGGI_00175	group_180	BB_0674	membrane protein, putative	0.17277816091954026	0.11795754560530679
989	group_1406	0.0468	0.0787	0.0532	-1.87	0.672	-1.49		1.274088367704952	2038	OPFCEHCP_01198	group_1406	BB_S30	lipoprotein	0.17277816091954026	0.11795754560530679
357	group_478	0.866	0.0762	0.0533	1.06	0.621	-2.51		1.2732727909734278	191	CCPCLGGI_00201	group_478	BB_0548	DNA polymerase I superfamily	0.17122588235294117	0.11798360927152318
320	group_383	0.926	0.0986	0.0548	1.18	6.47	-2.66		1.2612194415156308	611	CCPCLGGI_00646	group_383	BB_B23	putative guanine/xanthine permease	0.20434497816593888	0.12090363036303631
322	group_91	0.926	0.0986	0.0548	1.18	6.47	-2.66		1.2612194415156308	1064	CCPCLGGI_01132	group_91	BB_M09	conserved hypothetical protein	0.20434497816593888	0.12090363036303631
765	group_1317	0.174	0.046	0.0566	0.706	0.359	-1.7		1.2471835688117285	1589	DCJNHIBD_01287	group_1317	BB_L39	ErpA8 protein	0.11202550091074681	0.12466919275123557
846	group_1849	0.104	0.0896	0.0599	-1.2	0.748	-1.47		1.2225731776106885	1738	LIGOPDEN_01298	group_1849	BB_Q30	holin, BlyA family	0.1918764240506329	0.13172088815789473
684	group_171	0.251	0.0759	0.064	-0.716	0.41	-1.41		1.193820026016113	1372	PEHDDNBE_01040	group_171	BB_C01	BBC01	0.17083888888888887	0.1405057471264368
902	group_1399	0.0702	0.113	0.0662	-1.13	1.16	-1.49		1.1791420105603	2015	ELHNMEBA_01224	group_1399	BB_J0058	hypothetical protein	0.2186410998552822	0.1443111111111111
898	group_1050	0.0702	0.113	0.0662	-1.13	1.16	-1.49		1.1791420105603	1929	PJPNAMDE_01297	group_1050	BB_Q67	adenine specific DNA methyltransferase	0.2186410998552822	0.1443111111111111
319	flgI	0.93	0.113	0.0662	1.13	6.47	-2.61		1.1791420105603	72	CCPCLGGI_00075	flgI	BB_0772	flagellar P-ring protein (Basal body P-ring protein)	0.2186410998552822	0.1443111111111111
998	group_1067	0.0435	0.0907	0.068	-1.8	0.669	-1.5		1.1674910872937636	2082	MKCMKCOD_01071	group_1067	BB_M24	hemolysin accessory protein	0.1918764240506329	0.1443111111111111
1013	group_2388	0.0435	0.0907	0.068	-1.8	0.669	-1.5		1.1674910872937636	2476	FDEHIFHJ_00839	group_2388	BB_0420	sensory transduction histidine kinase, putative	0.1918764240506329	0.1443111111111111
1011	group_2076	0.0435	0.0907	0.068	-1.8	0.669	-1.5		1.1674910872937636	2087	MKCMKCOD_01077	group_2076	BB_L20	conserved hypothetical protein	0.1918764240506329	0.1443111111111111
273	potD	0.957	0.0907	0.068	1.8	6.54	-3.3		1.1674910872937636	200	CCPCLGGI_00210	potD	BB_0639	spermidine/putrescine ABC transporter, spermidine/putrescine-binding periplasmic protein	0.1918764240506329	0.1443111111111111
272	group_3193	0.957	0.0907	0.068	1.8	6.54	-3.3		1.1674910872937636	884	CCPCLGGI_00929	group_3193	BB_K22	borrelia family of unknown function	0.1918764240506329	0.1443111111111111
1010	group_2059	0.0435	0.0907	0.068	-1.8	0.669	-1.5		1.1674910872937636	2104	KAEBOHNC_01224	group_2059	BB_O34	BdrM	0.1918764240506329	0.1443111111111111
1009	group_2040	0.0435	0.0907	0.068	-1.8	0.669	-1.5		1.1674910872937636	2085	MKCMKCOD_01075	group_2040	BB_O20	conserved hypothetical protein	0.1918764240506329	0.1443111111111111
1008	group_2039	0.0435	0.0907	0.068	-1.8	0.669	-1.5		1.1674910872937636	2081	MKCMKCOD_01054	group_2039	BB_Q88	CdsC	0.1918764240506329	0.1443111111111111
270	group_1143	0.957	0.0907	0.068	1.8	6.54	-3.3		1.1674910872937636	380	CCPCLGGI_00407	group_1143	BB_0451	chromate transport protein, putative	0.1918764240506329	0.1443111111111111
1007	group_2038	0.0435	0.0907	0.068	-1.8	0.669	-1.5		1.1674910872937636	2080	MKCMKCOD_01053	group_2038	BB_I01	conserved hypothetical protein	0.1918764240506329	0.1443111111111111
1006	group_2037	0.0435	0.0907	0.068	-1.8	0.669	-1.5		1.1674910872937636	2079	MKCMKCOD_01051	group_2037	BB_T03	conserved hypothetical protein	0.1918764240506329	0.1443111111111111
1005	group_1896	0.0435	0.0907	0.068	-1.8	0.669	-1.5		1.1674910872937636	1857	KIDCBPBH_01015	group_1896	BB_K07	lipoprotein, putative	0.1918764240506329	0.1443111111111111
1003	group_1860	0.0435	0.0907	0.068	-1.8	0.669	-1.5		1.1674910872937636	1777	JAEJLJHM_01103	group_1860	BB_P33	PF-49 protein	0.1918764240506329	0.1443111111111111
271	group_1304	0.957	0.0907	0.068	1.8	6.54	-3.3		1.1674910872937636	920	CCPCLGGI_00969	group_1304	BB_I19	BBC01	0.1918764240506329	0.1443111111111111
1002	group_1689	0.0435	0.0907	0.068	-1.8	0.669	-1.5		1.1674910872937636	1346	OJICOLNA_01018	group_1689	BB_G29	borrelia ORF-A superfamily	0.1918764240506329	0.1443111111111111
999	group_1365	0.0435	0.0907	0.068	-1.8	0.669	-1.5		1.1674910872937636	1842	OJJAJGLG_01252	group_1365	BB_N38	ErpP protein	0.1918764240506329	0.1443111111111111
997	group_1043	0.0435	0.0907	0.068	-1.8	0.669	-1.5		1.1674910872937636	1846	OJJAJGLG_01286	group_1043	BB_M05	lyme disease proteins of unknown function	0.1918764240506329	0.1443111111111111
1000	group_1407	0.0435	0.0907	0.068	-1.8	0.669	-1.5		1.1674910872937636	2039	OPFCEHCP_01204	group_1407	BB_S30	lipoprotein	0.1918764240506329	0.1443111111111111
761	group_330	0.181	0.0676	0.0794	0.645	0.357	-1.7		1.1001794975729038	1699	FCECMJMA_01282	group_330	BB_M18	conserved hypothetical protein	0.1542866328257191	0.16823740095087164
924	group_1907	0.0669	0.13	0.0799	-1.07	1.15	-1.49		1.0974532206860086	1872	KIDCBPBH_01183	group_1907	BB_U09	TM2 domain family	0.2414027777777778	0.16876192733017378
308	group_62	0.933	0.13	0.0799	1.07	6.47	-2.56		1.0974532206860086	1029	CCPCLGGI_01095	group_62	BB_B10	borrelia ORF-A superfamily	0.2414027777777778	0.16876192733017378
374	group_730	0.826	0.104	0.0843	0.793	0.498	-2.24		1.0741724253752576	1109	CCPCLGGI_01195	group_730	BB_G14	conserved hypothetical protein	0.20434497816593888	0.17050175695461198
353	group_609	0.876	0.111	0.0848	0.958	0.623	-2.43		1.0716041477432863	20	CCPCLGGI_00022	group_609	BB_0826	conserved hypothetical protein	0.21570784883720928	0.17050175695461198
813	hhaIM	0.134	0.0699	0.0853	0.702	0.393	-1.67		1.069050968832477	1690	FCECMJMA_01101	hhaIM	BB_0578	methyl-accepting chemotaxis protein	0.15786537162162165	0.17050175695461198
1071	group_1785	0.0334	0.055	0.0858	1.21	0.665	-1.61		1.0665127121512945	1548	DCJNHIBD_01134	group_1785	BB_G33	RepU	0.13084519572953737	0.17050175695461198
1048	group_727	0.0401	0.105	0.0871	-1.72	0.666	-1.5		1.0599818449923368	1076	CCPCLGGI_01146	group_727	BB_H27	borrelia family of unknown function	0.20434497816593888	0.17050175695461198
1024	group_1559	0.0401	0.105	0.0871	-1.72	0.666	-1.5		1.0599818449923368	944	CCPCLGGI_00994	group_1559	BB_Q40	PF-32 protein	0.20434497816593888	0.17050175695461198
258	coaBC	0.96	0.105	0.0871	1.72	6.54	-3.22		1.0599818449923368	32	CCPCLGGI_00034	coaBC	BB_0812	phosphopantothenoylcysteine decarboxylase/phosphopantothenate--cysteine ligase	0.20434497816593888	0.17050175695461198
257	group_1281	0.96	0.105	0.0871	1.72	6.54	-3.22		1.0599818449923368	222	CCPCLGGI_00235	group_1281	BB_0616	conserved hypothetical integral membrane protein	0.20434497816593888	0.17050175695461198
1025	group_1560	0.0401	0.105	0.0871	-1.72	0.666	-1.5		1.0599818449923368	945	CCPCLGGI_00995	group_1560	BB_P33	PF-49 protein	0.20434497816593888	0.17050175695461198
1027	group_1562	0.0401	0.105	0.0871	-1.72	0.666	-1.5		1.0599818449923368	948	CCPCLGGI_00998	group_1562	BB_R37	BppB	0.20434497816593888	0.17050175695461198
1028	group_1564	0.0401	0.105	0.0871	-1.72	0.666	-1.5		1.0599818449923368	950	CCPCLGGI_01000	group_1564	BB_M38	ErpK protein	0.20434497816593888	0.17050175695461198
1029	group_1565	0.0401	0.105	0.0871	-1.72	0.666	-1.5		1.0599818449923368	951	CCPCLGGI_01001	group_1565	BB_L42	hypothetical protein	0.20434497816593888	0.17050175695461198
1030	group_1566	0.0401	0.105	0.0871	-1.72	0.666	-1.5		1.0599818449923368	952	CCPCLGGI_01002	group_1566	BB_O44	phage terminase, large subunit, pbsx family	0.20434497816593888	0.17050175695461198
1031	group_1567	0.0401	0.105	0.0871	-1.72	0.666	-1.5		1.0599818449923368	954	CCPCLGGI_01004	group_1567	BB_L02	conserved hypothetical protein	0.20434497816593888	0.17050175695461198
1032	group_1568	0.0401	0.105	0.0871	-1.72	0.666	-1.5		1.0599818449923368	955	CCPCLGGI_01005	group_1568	BB_L03	lyme disease proteins of unknown function	0.20434497816593888	0.17050175695461198
1033	group_1569	0.0401	0.105	0.0871	-1.72	0.666	-1.5		1.0599818449923368	956	CCPCLGGI_01006	group_1569	BB_M04	lyme disease proteins of unknown function	0.20434497816593888	0.17050175695461198
1034	group_1570	0.0401	0.105	0.0871	-1.72	0.666	-1.5		1.0599818449923368	957	CCPCLGGI_01007	group_1570	BB_M05	lyme disease proteins of unknown function	0.20434497816593888	0.17050175695461198
1035	group_1571	0.0401	0.105	0.0871	-1.72	0.666	-1.5		1.0599818449923368	960	CCPCLGGI_01010	group_1571	BB_O08	conserved hypothetical protein	0.20434497816593888	0.17050175695461198
1036	group_1572	0.0401	0.105	0.0871	-1.72	0.666	-1.5		1.0599818449923368	961	CCPCLGGI_01011	group_1572	BB_N09	conserved hypothetical protein	0.20434497816593888	0.17050175695461198
1037	group_1573	0.0401	0.105	0.0871	-1.72	0.666	-1.5		1.0599818449923368	962	CCPCLGGI_01012	group_1573	BB_M10	conserved hypothetical protein	0.20434497816593888	0.17050175695461198
1051	group_951	0.0401	0.105	0.0871	-1.72	0.666	-1.5		1.0599818449923368	946	CCPCLGGI_00996	group_951	BB_S37	BdrE	0.20434497816593888	0.17050175695461198
259	group_1512	0.96	0.105	0.0871	1.72	6.54	-3.22		1.0599818449923368	260	CCPCLGGI_00278	group_1512	BB_0577	conserved hypothetical protein	0.20434497816593888	0.17050175695461198
1039	group_1575	0.0401	0.105	0.0871	-1.72	0.666	-1.5		1.0599818449923368	964	CCPCLGGI_01014	group_1575	BB_N12	conserved hypothetical protein	0.20434497816593888	0.17050175695461198
1040	group_1576	0.0401	0.105	0.0871	-1.72	0.666	-1.5		1.0599818449923368	966	CCPCLGGI_01016	group_1576	BB_O14	conserved hypothetical protein	0.20434497816593888	0.17050175695461198
1041	group_1577	0.0401	0.105	0.0871	-1.72	0.666	-1.5		1.0599818449923368	967	CCPCLGGI_01017	group_1577	BB_L15	conserved hypothetical protein	0.20434497816593888	0.17050175695461198
1042	group_1578	0.0401	0.105	0.0871	-1.72	0.666	-1.5		1.0599818449923368	968	CCPCLGGI_01018	group_1578	BB_R16	conserved hypothetical protein	0.20434497816593888	0.17050175695461198
1043	group_1579	0.0401	0.105	0.0871	-1.72	0.666	-1.5		1.0599818449923368	969	CCPCLGGI_01019	group_1579	BB_M17	conserved hypothetical protein	0.20434497816593888	0.17050175695461198
1044	group_1580	0.0401	0.105	0.0871	-1.72	0.666	-1.5		1.0599818449923368	970	CCPCLGGI_01020	group_1580	BB_O18	conserved hypothetical protein	0.20434497816593888	0.17050175695461198
1045	group_1887	0.0401	0.105	0.0871	-1.72	0.666	-1.5		1.0599818449923368	1833	OJJAJGLG_01163	group_1887	BB_Q67	adenine specific DNA methyltransferase	0.20434497816593888	0.17050175695461198
1050	group_95	0.0401	0.105	0.0871	-1.72	0.666	-1.5		1.0599818449923368	2026	DIFHMJPJ_01089	group_95	BB_F0041	outer surface protein VlsE1	0.20434497816593888	0.17050175695461198
1046	group_2036	0.0401	0.105	0.0871	-1.72	0.666	-1.5		1.0599818449923368	2075	MKCMKCOD_01037	group_2036	BB_A64	P35 antigen	0.20434497816593888	0.17050175695461198
1047	group_2042	0.0401	0.105	0.0871	-1.72	0.666	-1.5		1.0599818449923368	2088	MKCMKCOD_01078	group_2042	BB_A62	6.6 kDa lipoprotein (Lp6.6 protein)	0.20434497816593888	0.17050175695461198
1049	group_803	0.0401	0.105	0.0871	-1.72	0.666	-1.5		1.0599818449923368	2083	MKCMKCOD_01072	group_803	BB_H32	antigen, P35, putative	0.20434497816593888	0.17050175695461198
1038	group_1574	0.0401	0.105	0.0871	-1.72	0.666	-1.5		1.0599818449923368	963	CCPCLGGI_01013	group_1574	BB_L11	conserved hypothetical protein	0.20434497816593888	0.17050175695461198
1026	group_1561	0.0401	0.105	0.0871	-1.72	0.666	-1.5		1.0599818449923368	947	CCPCLGGI_00997	group_1561	BB_R36	BppA	0.20434497816593888	0.17050175695461198
269	group_887	0.96	0.105	0.0871	1.72	6.54	-3.22		1.0599818449923368	475	CCPCLGGI_00508	group_887	BB_0349	conserved hypothetical protein	0.20434497816593888	0.17050175695461198
1020	group_1555	0.0401	0.105	0.0871	-1.72	0.666	-1.5		1.0599818449923368	940	CCPCLGGI_00990	group_1555	BB_M26	borrelia orf-D family	0.20434497816593888	0.17050175695461198
268	yigL_1	0.96	0.105	0.0871	1.72	6.54	-3.22		1.0599818449923368	406	CCPCLGGI_00436	yigL_1	BB_0421	haloacid dehalogenase-like hydrolase	0.20434497816593888	0.17050175695461198
267	group_796	0.96	0.105	0.0871	1.72	6.54	-3.22		1.0599818449923368	425	CCPCLGGI_00456	group_796	BB_0401	glutamate transporter, putative	0.20434497816593888	0.17050175695461198
266	group_646	0.96	0.105	0.0871	1.72	6.54	-3.22		1.0599818449923368	281	CCPCLGGI_00300	group_646	BB_0556	conserved hypothetical protein	0.20434497816593888	0.17050175695461198
1023	group_1558	0.0401	0.105	0.0871	-1.72	0.666	-1.5		1.0599818449923368	943	CCPCLGGI_00993	group_1558	BB_I20	borrelia family of unknown function	0.20434497816593888	0.17050175695461198
1015	group_1300	0.0401	0.105	0.0871	-1.72	0.666	-1.5		1.0599818449923368	1437	FFCAMEMO_00983	group_1300	BB_0303	phospho-N-acetylmuramoyl-pentapeptide-transferase	0.20434497816593888	0.17050175695461198
1016	group_1374	0.0401	0.105	0.0871	-1.72	0.666	-1.5		1.0599818449923368	1878	KIDCBPBH_01226	group_1374	BB_0603	integral outer membrane protein P66	0.20434497816593888	0.17050175695461198
262	group_277	0.96	0.105	0.0871	1.72	6.54	-3.22		1.0599818449923368	585	CCPCLGGI_00619	group_277	BB_0234	conserved hypothetical integral membrane protein	0.20434497816593888	0.17050175695461198
1017	group_1394	0.0401	0.105	0.0871	-1.72	0.666	-1.5		1.0599818449923368	1991	OHACLJJN_00027	group_1394	BB_0448	phosphocarrier protein HPr	0.20434497816593888	0.17050175695461198
1018	group_1416	0.0401	0.105	0.0871	-1.72	0.666	-1.5		1.0599818449923368	2076	MKCMKCOD_01038	group_1416	BB_F25	borrelia family of unknown function	0.20434497816593888	0.17050175695461198
1021	group_1556	0.0401	0.105	0.0871	-1.72	0.666	-1.5		1.0599818449923368	941	CCPCLGGI_00991	group_1556	BB_C05	BBC05	0.20434497816593888	0.17050175695461198
1019	group_1418	0.0401	0.105	0.0871	-1.72	0.666	-1.5		1.0599818449923368	2084	MKCMKCOD_01074	group_1418	BB_O21	conserved hypothetical protein	0.20434497816593888	0.17050175695461198
1022	group_1557	0.0401	0.105	0.0871	-1.72	0.666	-1.5		1.0599818449923368	942	CCPCLGGI_00992	group_1557	BB_P30	BBC01	0.20434497816593888	0.17050175695461198
263	group_352	0.96	0.105	0.0871	1.72	6.54	-3.22		1.0599818449923368	284	CCPCLGGI_00303	group_352	BB_N34	BdrQ	0.20434497816593888	0.17050175695461198
440	group_101	0.622	0.0924	0.0959	-0.515	0.308	-1.26		1.0181813928293364	1278	PFDKALEN_01209	group_101	BB_S37	BdrE	0.19485615141955834	0.18671562952243126
928	group_1861	0.0635	0.15	0.0963	-1.02	1.15	-1.49		1.0163737128754655	1781	JAEJLJHM_01108	group_1861	BB_C05	BBC05	0.2681149732620321	0.18671562952243126
932	group_37	0.0635	0.15	0.0963	-1.02	1.15	-1.49		1.0163737128754655	1351	OJICOLNA_01023	group_37	BB_F0041	outer surface protein VlsE1	0.2681149732620321	0.18671562952243126
931	group_1959	0.0635	0.15	0.0963	-1.02	1.15	-1.49		1.0163737128754655	1946	KGAMKNHC_01204	group_1959	BB_F25	borrelia family of unknown function	0.2681149732620321	0.18671562952243126
930	group_1863	0.0635	0.15	0.0963	-1.02	1.15	-1.49		1.0163737128754655	1783	JAEJLJHM_01110	group_1863	BB_Q30	holin, BlyA family	0.2681149732620321	0.18671562952243126
929	group_1862	0.0635	0.15	0.0963	-1.02	1.15	-1.49		1.0163737128754655	1782	JAEJLJHM_01109	group_1862	BB_O25	2.9-7 ORF-C	0.2681149732620321	0.18671562952243126
370	rpsH	0.829	0.116	0.0965	0.766	0.498	-2.22		1.0154726866562074	340	CCPCLGGI_00362	rpsH	BB_0492	ribosomal protein S8	0.2237979797979798	0.18671562952243126
770	group_1684	0.171	0.116	0.0965	-0.766	0.498	-1.45		1.0154726866562074	1326	OJICOLNA_00364	group_1684	BB_0492	ribosomal protein S8	0.2237979797979798	0.18671562952243126
825	group_1824	0.12	0.0796	0.0969	0.705	0.408	-1.66		1.0136762229492347	1691	FCECMJMA_01102	group_1824	BB_T07	outer membrane protein	0.17446754098360656	0.18721864161849713
861	group_11	0.0936	0.133	0.0985	-1.08	0.75	-1.49		1.0065637695023884	1736	LIGOPDEN_01289	group_11	BB_F0041	outer surface protein VlsE1	0.24628947368421053	0.1897615273775216
823	group_1448	0.12	0.126	0.0985	-0.924	0.623	-1.47		1.0065637695023884	2317	HJJPMMDK_00859	group_1448	BB_0830	exonuclease SbcC	0.23495397489539746	0.1897615273775216
573	group_173	0.398	0.0982	0.101	0.504	0.307	-1.78		0.9956786262173574	1379	PEHDDNBE_01047	group_173	BB_C07	BBC07	0.20434497816593888	0.1942978417266187
458	group_172	0.545	0.101	0.102	-0.501	0.307	-1.31		0.9913998282380825	1375	PEHDDNBE_01043	group_172	BB_C03	BBC03	0.20434497816593888	0.1959396551724138
406	group_43	0.746	0.0937	0.103	-0.545	0.328	-1.17		0.9871627752948278	1213	AHLIMJDN_00966	group_43	BB_G33	RepU	0.1972864566929134	0.1975767575322812
890	group_220	0.0769	0.0858	0.109	0.809	0.482	-1.64		0.9625735020593764	1883	HNHCKIHP_01166	group_220	BB_0840	lipoprotein, putative	0.1874421568627451	0.2079777777777778
835	group_1023	0.107	0.09	0.109	0.712	0.427	-1.65		0.9625735020593764	1692	FCECMJMA_01106	group_1023	BB_P30	BBC01	0.1918764240506329	0.2079777777777778
252	recB	0.963	0.121	0.112	1.63	6.54	-3.14		0.9507819773298184	206	CCPCLGGI_00216	recB	BB_0633	exodeoxyribonuclease V, beta subunit	0.22657843137254902	0.2079777777777778
1056	group_1414	0.0368	0.121	0.112	-1.63	0.663	-1.51		0.9507819773298184	2068	MKCMKCOD_01030	group_1414	BB_K21	PF-32 protein	0.22657843137254902	0.2079777777777778
1055	group_1363	0.0368	0.121	0.112	-1.63	0.663	-1.51		0.9507819773298184	1836	OJJAJGLG_01187	group_1363	BB_C06	exported protein A (eppA)	0.22657843137254902	0.2079777777777778
1054	group_1349	0.0368	0.121	0.112	-1.63	0.663	-1.51		0.9507819773298184	1772	JAEJLJHM_01098	group_1349	BB_L30	BBC01	0.22657843137254902	0.2079777777777778
1053	group_1066	0.0368	0.121	0.112	-1.63	0.663	-1.51		0.9507819773298184	2071	MKCMKCOD_01033	group_1066	BB_K24	PF-49 protein	0.22657843137254902	0.2079777777777778
1052	group_1065	0.0368	0.121	0.112	-1.63	0.663	-1.51		0.9507819773298184	2066	MKCMKCOD_01027	group_1065	BB_K19	putative lipoprotein	0.22657843137254902	0.2079777777777778
256	group_97	0.963	0.121	0.112	1.63	6.54	-3.14		0.9507819773298184	880	CCPCLGGI_00924	group_97	BB_K15	antigen, P35, putative	0.22657843137254902	0.2079777777777778
255	group_711	0.963	0.121	0.112	1.63	6.54	-3.14		0.9507819773298184	882	CCPCLGGI_00927	group_711	BB_K19	putative lipoprotein	0.22657843137254902	0.2079777777777778
254	group_448	0.963	0.121	0.112	1.63	6.54	-3.14		0.9507819773298184	889	CCPCLGGI_00935	group_448	BB_K32	fibronectin-binding protein BBK32	0.22657843137254902	0.2079777777777778
251	group_1545	0.963	0.121	0.112	1.63	6.54	-3.14		0.9507819773298184	729	CCPCLGGI_00768	group_1545	BB_0085	conserved hypothetical protein	0.22657843137254902	0.2079777777777778
250	group_1521	0.963	0.121	0.112	1.63	6.54	-3.14		0.9507819773298184	422	CCPCLGGI_00453	group_1521	BB_0404	conserved hypothetical protein	0.22657843137254902	0.2079777777777778
1059	group_1563	0.0368	0.121	0.112	-1.63	0.663	-1.51		0.9507819773298184	949	CCPCLGGI_00999	group_1563	BB_Q45	BppC	0.22657843137254902	0.2079777777777778
1060	group_2032	0.0368	0.121	0.112	-1.63	0.663	-1.51		0.9507819773298184	2069	MKCMKCOD_01031	group_2032	BB_K22	borrelia family of unknown function	0.22657843137254902	0.2079777777777778
1061	group_2033	0.0368	0.121	0.112	-1.63	0.663	-1.51		0.9507819773298184	2070	MKCMKCOD_01032	group_2033	BB_K23	borrelia ORF-A superfamily	0.22657843137254902	0.2079777777777778
1062	group_2034	0.0368	0.121	0.112	-1.63	0.663	-1.51		0.9507819773298184	2073	MKCMKCOD_01035	group_2034	BB_J23	tetratricopeptide repeat domain protein	0.22657843137254902	0.2079777777777778
249	group_1464	0.963	0.121	0.112	1.63	6.54	-3.14		0.9507819773298184	221	CCPCLGGI_00234	group_1464	BB_0617	conserved hypothetical protein	0.22657843137254902	0.2079777777777778
1063	group_2035	0.0368	0.121	0.112	-1.63	0.663	-1.51		0.9507819773298184	2074	MKCMKCOD_01036	group_2035	BB_J23	tetratricopeptide repeat domain protein	0.22657843137254902	0.2079777777777778
1064	group_442	0.0368	0.121	0.112	-1.63	0.663	-1.51		0.9507819773298184	2330	LLGEFJJO_01124	group_442	BB_L40	ErpB8 protein	0.22657843137254902	0.2079777777777778
1065	group_960	0.0368	0.121	0.112	-1.63	0.663	-1.51		0.9507819773298184	1156	CCPCLGGI_01250	group_960	BB_N39	ErpQ protein	0.22657843137254902	0.2079777777777778
1057	group_1415	0.0368	0.121	0.112	-1.63	0.663	-1.51		0.9507819773298184	2072	MKCMKCOD_01034	group_1415	BB_H09	type I restriction enzyme r protein n terminus (hsdr_n)	0.22657843137254902	0.2079777777777778
1058	group_1495	0.0368	0.121	0.112	-1.63	0.663	-1.51		0.9507819773298184	1800	JAEJLJHM_01232	group_1495	BB_Q35	MlpJ	0.22657843137254902	0.2079777777777778
351	group_826	0.883	0.143	0.114	0.888	0.624	-2.37		0.9430951486635274	133	CCPCLGGI_00142	group_826	BB_0708	conserved hypothetical protein	0.25766981132075467	0.21139805825242722
944	group_18	0.0602	0.172	0.116	-0.958	1.14	-1.5		0.9355420107730815	1707	JKKDDLLD_01277	group_18	BB_F0041	outer surface protein VlsE1	0.2944481434058899	0.2118743169398907
300	group_3177	0.94	0.172	0.116	0.958	6.48	-2.46		0.9355420107730815	1191	AHLIMJDN_00861	group_3177	BB_E19	PF-32 protein	0.2944481434058899	0.2118743169398907
298	group_206	0.94	0.172	0.116	0.958	6.48	-2.46		0.9355420107730815	1190	AHLIMJDN_00860	group_206	BB_E20	borrelia family of unknown function	0.2944481434058899	0.2118743169398907
297	group_1216	0.94	0.172	0.116	0.958	6.48	-2.46		0.9355420107730815	739	CCPCLGGI_00779	group_1216	BB_0073	conserved hypothetical protein	0.2944481434058899	0.2118743169398907
938	group_1044	0.0602	0.172	0.116	-0.958	1.14	-1.5		0.9355420107730815	1856	KIDCBPBH_00976	group_1044	BB_B19	outer surface protein C (OspC)	0.2944481434058899	0.2118743169398907
818	group_1330	0.124	0.0985	0.116	0.663	0.407	-1.66		0.9355420107730815	1689	FCECMJMA_01100	group_1330	BB_0239	deoxyguanosine/deoxyadenosine kinase	0.20434497816593888	0.2118743169398907
943	group_1388	0.0602	0.172	0.116	-0.958	1.14	-1.5		0.9355420107730815	1965	KHMPAEIP_01052	group_1388	BB_0821	tRNA delta(2)-isopentenylpyrophosphate transferase	0.2944481434058899	0.2118743169398907
303	btuD_2	0.94	0.172	0.116	0.958	6.48	-2.46		0.9355420107730815	670	CCPCLGGI_00708	btuD_2	BB_0146	glycine betaine, L-proline ABC transporter, ATP-binding protein	0.2944481434058899	0.2118743169398907
337	group_5	0.91	0.151	0.116	1.04	0.751	-2.53		0.9355420107730815	1038	CCPCLGGI_01105	group_5	BB_P35	BppA protein	0.2691826666666667	0.2118743169398907
338	valS	0.91	0.151	0.116	1.04	0.751	-2.53		0.9355420107730815	105	CCPCLGGI_00111	valS	BB_0738	valyl-tRNA synthetase	0.2691826666666667	0.2118743169398907
1102	group_1375	0.0268	0.128	0.116	1.14	1.38	-1.59		0.9355420107730815	1882	HNHCKIHP_01165	group_1375	BB_0154	preprotein translocase, SecA subunit	0.23835097493036211	0.2118743169398907
927	group_1377	0.0635	0.0918	0.118	0.853	0.519	-1.63		0.9281179926938746	1887	HNHCKIHP_01208	group_1377	BB_0557	phosphocarrier protein HPr	0.193896682464455	0.21523328785811732
654	group_423	0.298	0.135	0.125	-0.542	0.366	-1.42		0.9030899869919435	1380	PEHDDNBE_01048	group_423	BB_U09	TM2 domain family	0.24964730290456433	0.2273809523809524
378	group_1150	0.813	0.144	0.125	0.666	0.462	-2.12		0.9030899869919435	398	CCPCLGGI_00425	group_1150	BB_0053	uracil-DNA glycosylase	0.2591224764468371	0.2273809523809524
436	group_141	0.632	0.123	0.128	-0.473	0.309	-1.28		0.8927900303521317	1141	CCPCLGGI_01235	group_141	BB_O38	BppC	0.2300013986013986	0.2325217391304348
1248	group_1340	0.0134	0.0832	0.136	1.58	1.0	-1.58		0.8664610916297825	1729	JGDNCADE_01281	group_1340	BB_0844	lipoprotein, putative	0.1820595744680851	0.24638482384823848
333	group_202	0.913	0.172	0.136	0.99	0.752	-2.48		0.8664610916297825	1149	CCPCLGGI_01243	group_202	BB_R43	conserved hypothetical protein	0.2944481434058899	0.24638482384823848
296	coaE	0.943	0.197	0.139	0.895	6.48	-2.4		0.8569851997459049	290	CCPCLGGI_00309	coaE	BB_0547	dephospho-CoA kinase	0.31619327731092434	0.2501251682368775
958	group_1960	0.0569	0.197	0.139	-0.895	1.14	-1.5		0.8569851997459049	1947	KGAMKNHC_01205	group_1960	BB_E21	conserved hypothetical protein	0.31619327731092434	0.2501251682368775
960	group_772	0.0569	0.197	0.139	-0.895	1.14	-1.5		0.8569851997459049	1596	DCJNHIBD_01315	group_772	BB_G32	putative replicative helicase	0.31619327731092434	0.2501251682368775
961	group_794	0.0569	0.197	0.139	-0.895	1.14	-1.5		0.8569851997459049	1790	JAEJLJHM_01148	group_794	BB_D14	borrelia ORF-A superfamily	0.31619327731092434	0.2501251682368775
954	group_1370	0.0569	0.197	0.139	-0.895	1.14	-1.5		0.8569851997459049	1859	KIDCBPBH_01021	group_1370	BB_0733	conserved hypothetical protein	0.31619327731092434	0.2501251682368775
1078	group_2078	0.0334	0.14	0.145	-1.54	0.659	-1.51		0.8386319977650252	2127	NCIOCIBG_01264	group_2078	BB_M28	lipoprotein	0.2526045883940621	0.25475032851511165
1067	group_1248	0.0334	0.14	0.145	-1.54	0.659	-1.51		0.8386319977650252	1052	CCPCLGGI_01119	group_1248	BB_Q29	conserved hypothetical protein	0.2526045883940621	0.25475032851511165
1069	group_1417	0.0334	0.14	0.145	-1.54	0.659	-1.51		0.8386319977650252	2077	MKCMKCOD_01039	group_1417	BB_O30	BBC01	0.2526045883940621	0.25475032851511165
1070	group_1692	0.0334	0.14	0.145	-1.54	0.659	-1.51		0.8386319977650252	1359	OJICOLNA_01078	group_1692	BB_U09	TM2 domain family	0.2526045883940621	0.25475032851511165
1072	group_1794	0.0334	0.14	0.145	-1.54	0.659	-1.51		0.8386319977650252	1604	FAKOJBMH_00981	group_1794	BB_H09	type I restriction enzyme r protein n terminus (hsdr_n)	0.2526045883940621	0.25475032851511165
1074	group_1902	0.0334	0.14	0.145	-1.54	0.659	-1.51		0.8386319977650252	1865	KIDCBPBH_01078	group_1902	BB_C07	BBC07	0.2526045883940621	0.25475032851511165
1075	group_1992	0.0334	0.14	0.145	-1.54	0.659	-1.51		0.8386319977650252	1998	OHACLJJN_01371	group_1992	BB_B19	outer surface protein C (OspC)	0.2526045883940621	0.25475032851511165
1077	group_2031	0.0334	0.14	0.145	-1.54	0.659	-1.51		0.8386319977650252	2067	MKCMKCOD_01029	group_2031	BB_K19	putative lipoprotein	0.2526045883940621	0.25475032851511165
1068	group_1409	0.0334	0.14	0.145	-1.54	0.659	-1.51		0.8386319977650252	2042	OPFCEHCP_01261	group_1409	BB_Q35	MlpJ	0.2526045883940621	0.25475032851511165
1076	group_2030	0.0334	0.14	0.145	-1.54	0.659	-1.51		0.8386319977650252	2065	MKCMKCOD_01014	group_2030	BB_E16	BptA protein	0.2526045883940621	0.25475032851511165
243	group_1243	0.967	0.14	0.145	1.54	6.55	-3.04		0.8386319977650252	923	CCPCLGGI_00972	group_1243	BB_I22	PF-49 protein	0.2526045883940621	0.25475032851511165
1079	group_2119	0.0334	0.14	0.145	-1.54	0.659	-1.51		0.8386319977650252	2186	CABLLEJJ_00782	group_2119	BB_0211	DNA mismatch repair protein MutL	0.2526045883940621	0.25475032851511165
1080	group_2124	0.0334	0.14	0.145	-1.54	0.659	-1.51		0.8386319977650252	2191	CABLLEJJ_00837	group_2124	BB_0110	conserved hypothetical protein	0.2526045883940621	0.25475032851511165
1081	group_2372	0.0334	0.14	0.145	-1.54	0.659	-1.51		0.8386319977650252	2453	IBIHIJGK_01274	group_2372	BB_G24	conserved hypothetical protein	0.2526045883940621	0.25475032851511165
1082	group_798	0.0334	0.14	0.145	-1.54	0.659	-1.51		0.8386319977650252	1849	OJJAJGLG_01299	group_798	BB_A24	decorin-binding protein A	0.2526045883940621	0.25475032851511165
245	group_293	0.967	0.14	0.145	1.54	6.55	-3.04		0.8386319977650252	885	CCPCLGGI_00930	group_293	BB_K23	borrelia ORF-A superfamily	0.2526045883940621	0.25475032851511165
247	group_817	0.967	0.14	0.145	1.54	6.55	-3.04		0.8386319977650252	80	CCPCLGGI_00083	group_817	BB_0765	conserved hypothetical protein	0.2526045883940621	0.25475032851511165
1083	group_957	0.0334	0.14	0.145	-1.54	0.659	-1.51		0.8386319977650252	1077	CCPCLGGI_01147	group_957	BB_H28	PF-32 protein	0.2526045883940621	0.25475032851511165
916	group_1378	0.0669	0.124	0.151	0.775	0.514	-1.62		0.8210230527068306	1889	HNHCKIHP_01210	group_1378	BB_Q67	adenine specific DNA methyltransferase	0.23154748603351957	0.26494356955380577
349	group_187	0.89	0.182	0.153	0.815	0.626	-2.3		0.8153085691824012	620	CCPCLGGI_00658	group_187	BB_R45	phage terminase, large subunit, pbsx family	0.30393712212817414	0.2681009174311927
332	truB	0.916	0.196	0.159	0.943	0.754	-2.44		0.7986028756795485	41	CCPCLGGI_00043	truB	BB_0803	tRNA pseudouridine synthase B	0.31619327731092434	0.27825
762	group_751	0.181	0.179	0.16	-0.615	0.463	-1.46		0.7958800173440752	1360	OJICOLNA_01079	group_751	BB_M39	conserved hypothetical protein	0.30393712212817414	0.2796339869281046
974	group_570	0.0535	0.133	0.163	0.825	0.563	-1.61		0.7878123955960422	2126	NCIOCIBG_01254	group_570	BB_Q29	conserved hypothetical protein	0.24628947368421053	0.28450522193211486
775	group_787	0.164	0.152	0.167	0.532	0.374	-1.66		0.7772835288524167	1709	JKKDDLLD_01287	group_787	BB_C06	exported protein A (eppA)	0.2706045272969374	0.2903498049414825
291	group_84	0.946	0.227	0.167	0.828	6.48	-2.34		0.7772835288524167	924	CCPCLGGI_00973	group_84	BB_I26	transporter, major facilitator family	0.3464600456621005	0.2903498049414825
290	group_76	0.946	0.227	0.167	0.828	6.48	-2.34		0.7772835288524167	878	CCPCLGGI_00921	group_76	BB_K07	lipoprotein, putative	0.3464600456621005	0.2903498049414825
327	group_118	0.92	0.222	0.185	0.894	0.755	-2.4		0.7328282715969862	1123	CCPCLGGI_01211	group_118	BB_N03	lyme disease proteins of unknown function	0.33960411899313503	0.3207449494949495
239	mnmC_1	0.97	0.162	0.19	1.43	6.55	-2.94		0.721246399047171	103	CCPCLGGI_00109	mnmC_1	BB_0740	conserved hypothetical protein	0.28019922380336354	0.3207449494949495
238	oppA_3	0.97	0.162	0.19	1.43	6.55	-2.94		0.721246399047171	495	CCPCLGGI_00528	oppA_3	BB_0328	bacterial extracellular solute-binding protein, family 5	0.28019922380336354	0.3207449494949495
236	group_1527	0.97	0.162	0.19	1.43	6.55	-2.94		0.721246399047171	498	CCPCLGGI_00531	group_1527	BB_0325	conserved hypothetical protein	0.28019922380336354	0.3207449494949495
235	group_127	0.97	0.162	0.19	1.43	6.55	-2.94		0.721246399047171	919	CCPCLGGI_00968	group_127	BB_I16	virulent strain-associated repetitive antigen A (VraA protein)	0.28019922380336354	0.3207449494949495
241	group_718	0.97	0.162	0.19	1.43	6.55	-2.94		0.721246399047171	931	CCPCLGGI_00980	group_718	BB_H29	putative plasmid partition protein	0.28019922380336354	0.3207449494949495
234	rluB	0.97	0.162	0.19	1.43	6.55	-2.94		0.721246399047171	686	CCPCLGGI_00724	rluB	BB_0129	putative RNA pseudouridine synthase (RNA-uridine isomerase) (RNA pseudouridylate synthase)	0.28019922380336354	0.3207449494949495
233	mrdB	0.97	0.162	0.19	1.43	6.55	-2.94		0.721246399047171	123	CCPCLGGI_00129	mrdB	BB_0719	rod shape-determining protein RodA	0.28019922380336354	0.3207449494949495
240	uppP	0.97	0.162	0.19	1.43	6.55	-2.94		0.721246399047171	562	CCPCLGGI_00595	uppP	BB_0258	undecaprenol kinase	0.28019922380336354	0.3207449494949495
237	group_156	0.97	0.162	0.19	1.43	6.55	-2.94		0.721246399047171	471	CCPCLGGI_00504	group_156	BB_0353	membrane protein, putative	0.28019922380336354	0.3207449494949495
1096	group_2057	0.0301	0.162	0.19	-1.43	0.654	-1.51		0.721246399047171	2102	KAEBOHNC_01211	group_2057	BB_N28	lipoprotein	0.28019922380336354	0.3207449494949495
1093	group_1889	0.0301	0.162	0.19	-1.43	0.654	-1.51		0.721246399047171	1840	OJJAJGLG_01204	group_1889	BB_M05	lyme disease proteins of unknown function	0.28019922380336354	0.3207449494949495
1085	group_1076	0.0301	0.162	0.19	-1.43	0.654	-1.51		0.721246399047171	2409	GBGPBMBC_00523	group_1076	BB_H09	type I restriction enzyme r protein n terminus (hsdr_n)	0.28019922380336354	0.3207449494949495
1084	group_1069	0.0301	0.162	0.19	-1.43	0.654	-1.51		0.721246399047171	2123	NCIOCIBG_01191	group_1069	BB_L40	ErpB8 protein	0.28019922380336354	0.3207449494949495
1088	group_1383	0.0301	0.162	0.19	-1.43	0.654	-1.51		0.721246399047171	1942	KGAMKNHC_01104	group_1383	BB_J36	lipoprotein, putative	0.28019922380336354	0.3207449494949495
1089	group_1423	0.0301	0.162	0.19	-1.43	0.654	-1.51		0.721246399047171	2132	PNJOOICL_01097	group_1423	BB_L28	lipoprotein	0.28019922380336354	0.3207449494949495
1090	group_1487	0.0301	0.162	0.19	-1.43	0.654	-1.51		0.721246399047171	2855	KNHDMILE_01161	group_1487	BB_S27	Bbs27 protein	0.28019922380336354	0.3207449494949495
1091	group_1795	0.0301	0.162	0.19	-1.43	0.654	-1.51		0.721246399047171	1605	FAKOJBMH_00983	group_1795	BB_0802	ribosome-binding factor A	0.28019922380336354	0.3207449494949495
1092	mlpJ	0.0301	0.162	0.19	-1.43	0.654	-1.51		0.721246399047171	1639	FAKOJBMH_01249	mlpJ	BB_Q35	MlpJ	0.28019922380336354	0.3207449494949495
1087	group_1364	0.0301	0.162	0.19	-1.43	0.654	-1.51		0.721246399047171	1838	OJJAJGLG_01202	group_1364	BB_Q53	conserved hypothetical protein	0.28019922380336354	0.3207449494949495
1094	group_2010	0.0301	0.162	0.19	-1.43	0.654	-1.51		0.721246399047171	2040	OPFCEHCP_01234	group_2010	BB_Q35	MlpJ	0.28019922380336354	0.3207449494949495
1095	group_2047	0.0301	0.162	0.19	-1.43	0.654	-1.51		0.721246399047171	2094	MKCMKCOD_01222	group_2047	BB_0316	conserved hypothetical integral membrane protein	0.28019922380336354	0.3207449494949495
1086	group_1362	0.0301	0.162	0.19	-1.43	0.654	-1.51		0.721246399047171	1831	OJJAJGLG_01087	group_1362	BB_B19	outer surface protein C (OspC)	0.28019922380336354	0.3207449494949495
284	soj_4	0.95	0.261	0.201	0.757	6.48	-2.27		0.6968039425795111	883	CCPCLGGI_00928	soj_4	BB_K21	PF-32 protein	0.3680981012658228	0.3371856963613551
288	hrpA	0.95	0.261	0.201	0.757	6.48	-2.27		0.6968039425795111	19	CCPCLGGI_00021	hrpA	BB_0827	ATP-dependent helicase HrpA	0.3680981012658228	0.3371856963613551
978	group_1367	0.0502	0.261	0.201	-0.757	1.13	-1.51		0.6968039425795111	1853	KIDCBPBH_00920	group_1367	BB_R42	ErpY protein	0.3680981012658228	0.3371856963613551
977	group_1350	0.0502	0.261	0.201	-0.757	1.13	-1.51		0.6968039425795111	1773	JAEJLJHM_01099	group_1350	BB_F25	borrelia family of unknown function	0.3680981012658228	0.3371856963613551
289	group_942	0.95	0.261	0.201	0.757	6.48	-2.27		0.6968039425795111	779	CCPCLGGI_00822	group_942	BB_0029	YaiI/YqxD family protein	0.3680981012658228	0.3371856963613551
345	yrbG	0.896	0.231	0.202	0.736	0.628	-2.23		0.6946486305533762	654	CCPCLGGI_00692	yrbG	BB_0164	putative K+-dependent Na+/Ca+ exchanger homolog	0.3513617747440273	0.33801501877346685
847	group_1980	0.104	0.231	0.202	-0.736	0.628	-1.5		0.6946486305533762	1979	KHMPAEIP_01274	group_1980	BB_0478	ribosomal protein L3	0.3513617747440273	0.33801501877346685
1189	bla	0.0167	0.179	0.206	1.24	1.1	-1.58		0.6861327796308466	2023	BCNMCPPI_01303	bla	BB_A37	conserved hypothetical protein	0.30393712212817414	0.34427749999999996
956	mlpI_3	0.0569	0.178	0.208	0.734	0.556	-1.61		0.6819366650372385	1701	FCECMJMA_01303	mlpI_3	BB_N28	lipoprotein	0.30393712212817414	0.3471860174781523
326	group_467	0.923	0.252	0.216	0.843	0.756	-2.35		0.6655462488490691	119	CCPCLGGI_00125	group_467	BB_0732	penicillin-binding protein	0.3633460721868365	0.3596413449564135
379	group_20	0.813	0.202	0.216	-0.458	0.362	-1.2		0.6655462488490691	1044	CCPCLGGI_01111	group_20	BB_R29	2.9-5 36K; minus strand ORF	0.32382973621103117	0.3596413449564135
817	group_1258	0.124	0.259	0.235	-0.615	0.553	-1.49		0.6289321377282637	1159	CCPCLGGI_01257	group_1258	BB_0086	putative Mg chelatase homolog	0.36721420996818666	0.3907898009950248
454	group_15	0.555	0.235	0.236	-0.362	0.306	-1.37		0.6270879970298935	1099	CCPCLGGI_01183	group_15	BB_N30	BBC01	0.3566345062429057	0.3919652173913043
279	group_353	0.953	0.3	0.241	0.681	6.49	-2.2		0.6179829574251317	288	CCPCLGGI_00307	group_353	BB_0549	conserved hypothetical protein	0.3873310875842156	0.39498710433763184
280	tmk	0.953	0.3	0.241	0.681	6.49	-2.2		0.6179829574251317	51	CCPCLGGI_00053	tmk	BB_0793	thymidylate kinase	0.3873310875842156	0.39498710433763184
991	group_1865	0.0468	0.3	0.241	-0.681	1.12	-1.52		0.6179829574251317	1788	JAEJLJHM_01140	group_1865	BB_C06	exported protein A (eppA)	0.3873310875842156	0.39498710433763184
766	group_1336	0.174	0.234	0.248	0.44	0.372	-1.64		0.6055483191737837	1704	JKKDDLLD_01158	group_1336	BB_U09	TM2 domain family	0.3555204545454546	0.39498710433763184
895	group_149	0.0736	0.286	0.251	-0.79	0.758	-1.51		0.6003262785189618	1923	IMOAFOEB_01075	group_149	BB_0468	conserved hypothetical protein	0.3873310875842156	0.39498710433763184
893	group_1372	0.0736	0.286	0.251	-0.79	0.758	-1.51		0.6003262785189618	1874	KIDCBPBH_01185	group_1372	BB_M38	ErpK protein	0.3873310875842156	0.39498710433763184
230	group_824	0.973	0.188	0.252	1.32	6.55	-2.83		0.5985994592184559	121	CCPCLGGI_00127	group_824	BB_0721	CDP-diacylglycerol--glycerol-3-phosphate 3-phosphatidyltransferase	0.30393712212817414	0.39498710433763184
232	menE	0.973	0.188	0.252	1.32	6.55	-2.83		0.5985994592184559	678	CCPCLGGI_00716	menE	BB_0137	long-chain-fatty-acid CoA ligase	0.30393712212817414	0.39498710433763184
228	group_604	0.973	0.188	0.252	1.32	6.55	-2.83		0.5985994592184559	54	CCPCLGGI_00056	group_604	BB_0790	conserved hypothetical protein	0.30393712212817414	0.39498710433763184
227	group_6	0.973	0.188	0.252	1.32	6.55	-2.83		0.5985994592184559	1210	AHLIMJDN_00950	group_6	BB_H40	transposase, family	0.30393712212817414	0.39498710433763184
224	group_3074	0.973	0.188	0.252	1.32	6.55	-2.83		0.5985994592184559	972	CCPCLGGI_01022	group_3074	BB_D18	conserved hypothetical protein	0.30393712212817414	0.39498710433763184
1097	group_1051	0.0268	0.188	0.252	-1.32	0.648	-1.52		0.5985994592184559	1935	KGAMKNHC_01054	group_1051	BB_B19	outer surface protein C (OspC)	0.30393712212817414	0.39498710433763184
221	group_16	0.973	0.188	0.252	1.32	6.55	-2.83		0.5985994592184559	874	CCPCLGGI_00917	group_16	BB_H09	type I restriction enzyme r protein n terminus (hsdr_n)	0.30393712212817414	0.39498710433763184
220	group_1553	0.973	0.188	0.252	1.32	6.55	-2.83		0.5985994592184559	926	CCPCLGGI_00975	group_1553	BB_I29	Borrelia burgdorferi virulent strain associated lipoprotein	0.30393712212817414	0.39498710433763184
219	group_1532	0.973	0.188	0.252	1.32	6.55	-2.83		0.5985994592184559	557	CCPCLGGI_00590	group_1532	BB_0263	signal peptidase I	0.30393712212817414	0.39498710433763184
216	group_1191	0.973	0.188	0.252	1.32	6.55	-2.83		0.5985994592184559	596	CCPCLGGI_00630	group_1191	BB_K13	conserved hypothetical protein	0.30393712212817414	0.39498710433763184
218	potH	0.973	0.188	0.252	1.32	6.55	-2.83		0.5985994592184559	198	CCPCLGGI_00208	potH	BB_0641	putrescine transport system permease protein PotH	0.30393712212817414	0.39498710433763184
231	fba	0.973	0.188	0.252	1.32	6.55	-2.83		0.5985994592184559	386	CCPCLGGI_00413	fba	BB_0445	fructose-bisphosphate aldolase, class II	0.30393712212817414	0.39498710433763184
229	group_620	0.973	0.188	0.252	1.32	6.55	-2.83		0.5985994592184559	86	CCPCLGGI_00090	group_620	BB_0758	conserved hypothetical protein	0.30393712212817414	0.39498710433763184
222	group_1754	0.973	0.188	0.252	1.32	6.55	-2.83		0.5985994592184559	499	CCPCLGGI_00532	group_1754	BB_0324	conserved hypothetical protein	0.30393712212817414	0.39498710433763184
1115	group_1963	0.0268	0.188	0.252	-1.32	0.648	-1.52		0.5985994592184559	1950	KGAMKNHC_01237	group_1963	BB_G07	borrelia family of unknown function	0.30393712212817414	0.39498710433763184
1120	group_1968	0.0268	0.188	0.252	-1.32	0.648	-1.52		0.5985994592184559	1955	KGAMKNHC_01242	group_1968	BB_J09	outer surface protein D (OspD)	0.30393712212817414	0.39498710433763184
1119	group_1967	0.0268	0.188	0.252	-1.32	0.648	-1.52		0.5985994592184559	1954	KGAMKNHC_01241	group_1967	BB_0438	DNA polymerase III, beta subunit	0.30393712212817414	0.39498710433763184
1118	group_1966	0.0268	0.188	0.252	-1.32	0.648	-1.52		0.5985994592184559	1953	KGAMKNHC_01240	group_1966	BB_0155	lipoprotein, putative	0.30393712212817414	0.39498710433763184
1117	group_1965	0.0268	0.188	0.252	-1.32	0.648	-1.52		0.5985994592184559	1952	KGAMKNHC_01239	group_1965	BB_G09	putative plasmid partition protein	0.30393712212817414	0.39498710433763184
1124	group_2083	0.0268	0.188	0.252	-1.32	0.648	-1.52		0.5985994592184559	2133	PNJOOICL_01118	group_2083	BB_L39	ErpA8 protein	0.30393712212817414	0.39498710433763184
1126	group_760	0.0268	0.188	0.252	-1.32	0.648	-1.52		0.5985994592184559	1469	KFKPBLAP_00978	group_760	BB_0587	methionyl-tRNA synthetase	0.30393712212817414	0.39498710433763184
1127	group_804	0.0268	0.188	0.252	-1.32	0.648	-1.52		0.5985994592184559	2202	CABLLEJJ_00900	group_804	BB_L22	conserved hypothetical protein	0.30393712212817414	0.39498710433763184
1116	group_1964	0.0268	0.188	0.252	-1.32	0.648	-1.52		0.5985994592184559	1951	KGAMKNHC_01238	group_1964	BB_G08	stage 0 sporulation protein J	0.30393712212817414	0.39498710433763184
1128	group_984	0.0268	0.188	0.252	-1.32	0.648	-1.52		0.5985994592184559	1354	OJICOLNA_01040	group_984	BB_L15	conserved hypothetical protein	0.30393712212817414	0.39498710433763184
1114	group_1961	0.0268	0.188	0.252	-1.32	0.648	-1.52		0.5985994592184559	1948	KGAMKNHC_01235	group_1961	BB_0059	CBS domain pair protein	0.30393712212817414	0.39498710433763184
1113	group_1958	0.0268	0.188	0.252	-1.32	0.648	-1.52		0.5985994592184559	1945	KGAMKNHC_01107	group_1958	BB_K49	conserved hypothetical protein	0.30393712212817414	0.39498710433763184
1122	group_2013	0.0268	0.188	0.252	-1.32	0.648	-1.52		0.5985994592184559	2044	OPFCEHCP_01283	group_2013	BB_F01	hypothetical protein	0.30393712212817414	0.39498710433763184
1111	group_1955	0.0268	0.188	0.252	-1.32	0.648	-1.52		0.5985994592184559	1940	KGAMKNHC_01102	group_1955	BB_0451	chromate transport protein, putative	0.30393712212817414	0.39498710433763184
1110	group_1954	0.0268	0.188	0.252	-1.32	0.648	-1.52		0.5985994592184559	1938	KGAMKNHC_01100	group_1954	BB_0655	heat shock protein	0.30393712212817414	0.39498710433763184
1109	group_1838	0.0268	0.188	0.252	-1.32	0.648	-1.52		0.5985994592184559	1719	OFHDCNNN_01239	group_1838	BB_0398	lipoprotein, putative	0.30393712212817414	0.39498710433763184
1112	group_1957	0.0268	0.188	0.252	-1.32	0.648	-1.52		0.5985994592184559	1944	KGAMKNHC_01106	group_1957	BB_J36	lipoprotein, putative	0.30393712212817414	0.39498710433763184
1107	group_1425	0.0268	0.188	0.252	-1.32	0.648	-1.52		0.5985994592184559	2135	PNJOOICL_01190	group_1425	BB_N28	lipoprotein	0.30393712212817414	0.39498710433763184
1098	group_1052	0.0268	0.188	0.252	-1.32	0.648	-1.52		0.5985994592184559	1939	KGAMKNHC_01101	group_1052	BB_H13	RepU	0.30393712212817414	0.39498710433763184
1099	group_1053	0.0268	0.188	0.252	-1.32	0.648	-1.52		0.5985994592184559	1943	KGAMKNHC_01105	group_1053	BB_J36	lipoprotein, putative	0.30393712212817414	0.39498710433763184
1108	group_1817	0.0268	0.188	0.252	-1.32	0.648	-1.52		0.5985994592184559	1670	OANOCMKI_01189	group_1817	BB_0604	L-lactate permease	0.30393712212817414	0.39498710433763184
1100	mlpC_3	0.0268	0.188	0.252	-1.32	0.648	-1.52		0.5985994592184559	1700	FCECMJMA_01300	mlpC_3	BB_S30	lipoprotein	0.30393712212817414	0.39498710433763184
1101	group_1357	0.0268	0.188	0.252	-1.32	0.648	-1.52		0.5985994592184559	1809	JAEJLJHM_01262	group_1357	BB_F0041	outer surface protein VlsE1	0.30393712212817414	0.39498710433763184
1123	group_2074	0.0268	0.188	0.252	-1.32	0.648	-1.52		0.5985994592184559	2120	NCIOCIBG_00997	group_2074	BB_L32	PF-32 protein	0.30393712212817414	0.39498710433763184
1104	group_1382	0.0268	0.188	0.252	-1.32	0.648	-1.52		0.5985994592184559	1937	KGAMKNHC_01098	group_1382	BB_H09a	conserved hypothetical protein	0.30393712212817414	0.39498710433763184
1105	group_1392	0.0268	0.188	0.252	-1.32	0.648	-1.52		0.5985994592184559	1981	EKKFJFKO_00127	group_1392	BB_0546	conserved hypothetical protein	0.30393712212817414	0.39498710433763184
1106	group_1421	0.0268	0.188	0.252	-1.32	0.648	-1.52		0.5985994592184559	2124	NCIOCIBG_01232	group_1421	BB_S44	hypothetical protein	0.30393712212817414	0.39498710433763184
1103	group_1381	0.0268	0.188	0.252	-1.32	0.648	-1.52		0.5985994592184559	1934	KGAMKNHC_00943	group_1381	BB_A24	decorin-binding protein A	0.30393712212817414	0.39498710433763184
942	group_1387	0.0602	0.23	0.259	0.65	0.55	-1.61		0.5867002359187482	1964	KHMPAEIP_00903	group_1387	BB_P30	BBC01	0.35063854047890536	0.40548360655737703
603	group_178	0.355	0.255	0.26	0.353	0.311	-1.69		0.585026652029182	1705	JKKDDLLD_01159	group_178	BB_C10	rev protein	0.3633460721868365	0.4065730994152047
274	group_664	0.957	0.346	0.288	0.6	6.49	-2.12		0.5406075122407692	470	CCPCLGGI_00503	group_664	BB_0354	conserved hypothetical protein	0.424975	0.44930688448074674
1004	group_1864	0.0435	0.346	0.288	-0.6	1.12	-1.52		0.5406075122407692	1785	JAEJLJHM_01117	group_1864	BB_T01	conserved hypothetical protein	0.424975	0.44930688448074674
1073	group_1828	0.0334	0.285	0.319	0.742	0.708	-1.59		0.4962093169428189	1706	JKKDDLLD_01227	group_1828	BB_T07	outer membrane protein	0.3873310875842156	0.49651105937136203
1066	group_1046	0.0334	0.285	0.319	0.742	0.708	-1.59		0.4962093169428189	1897	PLJFLFNC_01247	group_1046	BB_0431	CobQ/CobB/MinD/ParA nucleotide binding domain, putative	0.3873310875842156	0.49651105937136203
361	group_3188	0.853	0.312	0.326	-0.4	0.397	-1.22		0.48678239993206096	1042	CCPCLGGI_01109	group_3188	BB_R32	borrelia family of unknown function	0.4011	0.5045283018867924
915	group_1371	0.0669	0.367	0.336	-0.676	0.762	-1.52		0.4736607226101559	1873	KIDCBPBH_01184	group_1371	BB_Q89	hypothetical protein	0.43732531194295904	0.5045283018867924
910	group_1024	0.0669	0.367	0.336	-0.676	0.762	-1.52		0.4736607226101559	1696	FCECMJMA_01217	group_1024	BB_R42	ErpY protein	0.43732531194295904	0.5045283018867924
1141	group_1971	0.0234	0.219	0.34	-1.19	0.64	-1.52		0.46852108295774486	1958	KHMPAEIP_00240	group_1971	BB_C05	BBC05	0.33539862542955323	0.5045283018867924
1142	group_2022	0.0234	0.219	0.34	-1.19	0.64	-1.52		0.46852108295774486	2056	EPOMKECH_01233	group_2022	BB_0600	IPT/TIG domain protein	0.33539862542955323	0.5045283018867924
1143	group_2024	0.0234	0.219	0.34	-1.19	0.64	-1.52		0.46852108295774486	2059	BHBIAHEI_01252	group_2024	BB_Q35	MlpJ	0.33539862542955323	0.5045283018867924
1132	group_1385	0.0234	0.219	0.34	-1.19	0.64	-1.52		0.46852108295774486	1960	KHMPAEIP_00409	group_1385	BB_Q05	antigen, P35, putative	0.33539862542955323	0.5045283018867924
1146	group_2073	0.0234	0.219	0.34	-1.19	0.64	-1.52		0.46852108295774486	2119	NCIOCIBG_00964	group_2073	BB_B19	outer surface protein C (OspC)	0.33539862542955323	0.5045283018867924
1147	group_2081	0.0234	0.219	0.34	-1.19	0.64	-1.52		0.46852108295774486	2130	PNJOOICL_00987	group_2081	BB_B19	outer surface protein C (OspC)	0.33539862542955323	0.5045283018867924
1148	group_2099	0.0234	0.219	0.34	-1.19	0.64	-1.52		0.46852108295774486	2159	CABLLEJJ_00512	group_2099	BB_0437	chromosomal replication initiator protein DnaA	0.33539862542955323	0.5045283018867924
1149	group_2139	0.0234	0.219	0.34	-1.19	0.64	-1.52		0.46852108295774486	2209	ACGAHNKG_01256	group_2139	BB_K52	putative lipoprotein	0.33539862542955323	0.5045283018867924
1150	group_2343	0.0234	0.219	0.34	-1.19	0.64	-1.52		0.46852108295774486	2421	HKPPKNEB_00734	group_2343	BB_E09	protein p23	0.33539862542955323	0.5045283018867924
1152	group_331	0.0234	0.219	0.34	-1.19	0.64	-1.52		0.46852108295774486	2036	OPFCEHCP_01097	group_331	BB_F0041	outer surface protein VlsE1	0.33539862542955323	0.5045283018867924
1144	group_2045	0.0234	0.219	0.34	-1.19	0.64	-1.52		0.46852108295774486	2091	MKCMKCOD_01200	group_2045	BB_O28	lipoprotein	0.33539862542955323	0.5045283018867924
1140	group_1962	0.0234	0.219	0.34	-1.19	0.64	-1.52		0.46852108295774486	1949	KGAMKNHC_01236	group_1962	BB_P30	BBC01	0.33539862542955323	0.5045283018867924
1151	group_2741	0.0234	0.219	0.34	-1.19	0.64	-1.52		0.46852108295774486	2833	LNGCAHBM_01074	group_2741	BB_C06	exported protein A (eppA)	0.33539862542955323	0.5045283018867924
1131	group_1384	0.0234	0.219	0.34	-1.19	0.64	-1.52		0.46852108295774486	1959	KHMPAEIP_00241	group_1384	BB_N01	conserved hypothetical protein	0.33539862542955323	0.5045283018867924
213	der	0.977	0.219	0.34	1.19	6.55	-2.71		0.46852108295774486	324	CCPCLGGI_00346	der	BB_0508	ribosome-associated GTPase EngA	0.33539862542955323	0.5045283018867924
212	ackA	0.977	0.219	0.34	1.19	6.55	-2.71		0.46852108295774486	216	CCPCLGGI_00228	ackA	BB_0622	acetate kinase	0.33539862542955323	0.5045283018867924
210	group_688	0.977	0.219	0.34	1.19	6.55	-2.71		0.46852108295774486	662	CCPCLGGI_00700	group_688	BB_0156	conserved hypothetical protein	0.33539862542955323	0.5045283018867924
209	group_653	0.977	0.219	0.34	1.19	6.55	-2.71		0.46852108295774486	379	CCPCLGGI_00406	group_653	BB_0452	chromate transporter superfamily	0.33539862542955323	0.5045283018867924
208	nagZ_1	0.977	0.219	0.34	1.19	6.55	-2.71		0.46852108295774486	218	CCPCLGGI_00231	nagZ_1	BB_0620	beta-glucosidase, putative	0.33539862542955323	0.5045283018867924
207	group_507	0.977	0.219	0.34	1.19	6.55	-2.71		0.46852108295774486	472	CCPCLGGI_00505	group_507	BB_0352	conserved hypothetical protein	0.33539862542955323	0.5045283018867924
206	group_499	0.977	0.219	0.34	1.19	6.55	-2.71		0.46852108295774486	405	CCPCLGGI_00435	group_499	BB_0422	DNA-3-methyladenine glycosylase	0.33539862542955323	0.5045283018867924
205	murC	0.977	0.219	0.34	1.19	6.55	-2.71		0.46852108295774486	28	CCPCLGGI_00030	murC	BB_0817	UDP-N-acetylmuramate--alanine ligase	0.33539862542955323	0.5045283018867924
196	group_1110	0.977	0.219	0.34	1.19	6.55	-2.71		0.46852108295774486	201	CCPCLGGI_00211	group_1110	BB_0638	Na+/H+ antiporter	0.33539862542955323	0.5045283018867924
197	glpD	0.977	0.219	0.34	1.19	6.55	-2.71		0.46852108295774486	577	CCPCLGGI_00611	glpD	BB_0243	glycerol-3-phosphate dehydrogenase, anaerobic	0.33539862542955323	0.5045283018867924
1135	group_1437	0.0234	0.219	0.34	-1.19	0.64	-1.52		0.46852108295774486	2201	CABLLEJJ_00899	group_1437	BB_0600	IPT/TIG domain protein	0.33539862542955323	0.5045283018867924
198	group_12	0.977	0.219	0.34	1.19	6.55	-2.71		0.46852108295774486	1058	CCPCLGGI_01125	group_12	BB_O16	conserved hypothetical protein	0.33539862542955323	0.5045283018867924
199	resT	0.977	0.219	0.34	1.19	6.55	-2.71		0.46852108295774486	1022	CCPCLGGI_01088	resT	BB_B03	telomere resolvase ResT	0.33539862542955323	0.5045283018867924
200	comEC	0.977	0.219	0.34	1.19	6.55	-2.71		0.46852108295774486	246	CCPCLGGI_00264	comEC	BB_0591	competence locus E, putative	0.33539862542955323	0.5045283018867924
201	group_232	0.977	0.219	0.34	1.19	6.55	-2.71		0.46852108295774486	733	CCPCLGGI_00772	group_232	BB_0081	efflux ABC transporter, permease protein	0.33539862542955323	0.5045283018867924
202	fruA_2	0.977	0.219	0.34	1.19	6.55	-2.71		0.46852108295774486	418	CCPCLGGI_00449	fruA_2	BB_0408	pts system, fructose-specific iiabc component	0.33539862542955323	0.5045283018867924
1136	group_1470	0.0234	0.219	0.34	-1.19	0.64	-1.52		0.46852108295774486	2502	KHBBIPCO_01037	group_1470	BB_0160	alanine racemase	0.33539862542955323	0.5045283018867924
1137	group_1691	0.0234	0.219	0.34	-1.19	0.64	-1.52		0.46852108295774486	1356	OJICOLNA_01056	group_1691	BB_S30	lipoprotein	0.33539862542955323	0.5045283018867924
204	pepD	0.977	0.219	0.34	1.19	6.55	-2.71		0.46852108295774486	229	CCPCLGGI_00247	pepD	BB_0608	aminoacyl-histidine dipeptidase	0.33539862542955323	0.5045283018867924
214	yigZ	0.977	0.219	0.34	1.19	6.55	-2.71		0.46852108295774486	400	CCPCLGGI_00427	yigZ	BB_0430	conserved hypothetical protein	0.33539862542955323	0.5045283018867924
1138	group_1890	0.0234	0.219	0.34	-1.19	0.64	-1.52		0.46852108295774486	1841	OJJAJGLG_01240	group_1890	BB_N28	lipoprotein	0.33539862542955323	0.5045283018867924
211	rlpA	0.977	0.219	0.34	1.19	6.55	-2.71		0.46852108295774486	107	CCPCLGGI_00113	rlpA	BB_0735	rare lipoprotein A	0.33539862542955323	0.5045283018867924
1133	group_1403	0.0234	0.219	0.34	-1.19	0.64	-1.52		0.46852108295774486	2030	DIFHMJPJ_01137	group_1403	BB_D18	conserved hypothetical protein	0.33539862542955323	0.5045283018867924
1130	group_1036	0.0234	0.219	0.34	-1.19	0.64	-1.52		0.46852108295774486	1810	JAEJLJHM_01263	group_1036	BB_0306	S-adenosyl-methyltransferase MraW	0.33539862542955323	0.5045283018867924
215	group_952	0.977	0.219	0.34	1.19	6.55	-2.71		0.46852108295774486	1014	CCPCLGGI_01080	group_952	BB_B24	conserved hypothetical protein	0.33539862542955323	0.5045283018867924
725	group_1026	0.201	0.354	0.341	-0.383	0.415	-1.49		0.4672456210075022	1726	DBPMLNPF_01331	group_1026	BB_C06	exported protein A (eppA)	0.424975	0.5054512195121952
265	csd	0.96	0.398	0.345	0.513	6.49	-2.04		0.4621809049267259	730	CCPCLGGI_00769	csd	BB_0084	aminotransferase, class V superfamily	0.4470725552050473	0.5096850828729281
261	group_19	0.96	0.398	0.345	0.513	6.49	-2.04		0.4621809049267259	1062	CCPCLGGI_01130	group_19	BB_O11	conserved hypothetical protein	0.4470725552050473	0.5096850828729281
1014	group_111	0.0401	0.398	0.345	-0.513	1.11	-1.52		0.4621809049267259	1986	MADJENMP_01270	group_111	BB_0527	transcriptional activator, putative, Baf family	0.4470725552050473	0.5096850828729281
358	group_741	0.866	0.381	0.363	0.439	0.505	-1.95		0.4400933749638875	1238	AHLIMJDN_00999	group_741	BB_G01	putative lipoprotein	0.4470725552050473	0.5356854304635761
586	group_768	0.378	0.404	0.4	-0.269	0.323	-1.46		0.3979400086720376	1549	DCJNHIBD_01135	group_768	BB_F01	hypothetical protein	0.4470725552050473	0.5896361631753032
653	group_146	0.298	0.4	0.405	0.272	0.324	-1.64		0.3925449767853314	1551	DCJNHIBD_01137	group_146	BB_D14	borrelia ORF-A superfamily	0.4470725552050473	0.5963491189427313
248	adk	0.963	0.459	0.412	0.417	6.49	-1.95		0.3851027839668654	410	CCPCLGGI_00441	adk	BB_0417	adenylate kinase (ATP-AMP transphosphorylase) (AK)(Superoxide-inducible protein 16) (SOI16)	0.4820761979575805	0.6053230769230769
253	group_41	0.963	0.459	0.412	0.417	6.49	-1.95		0.3851027839668654	1060	CCPCLGGI_01127	group_41	BB_O14	conserved hypothetical protein	0.4820761979575805	0.6053230769230769
347	group_24	0.893	0.44	0.423	0.428	0.558	-1.95		0.37365963262495766	1124	CCPCLGGI_01212	group_24	BB_N02	conserved hypothetical protein	0.4628481510621558	0.6201217105263158
839	group_244	0.107	0.44	0.423	-0.428	0.558	-1.52		0.37365963262495766	1377	PEHDDNBE_01045	group_244	BB_C06	exported protein A (eppA)	0.4628481510621558	0.6201217105263158
554	group_422	0.431	0.429	0.431	0.241	0.306	-1.67		0.3655227298392684	1358	OJICOLNA_01073	group_422	BB_U09	TM2 domain family	0.4519881796690307	0.631157721796276
948	group_2111	0.0602	0.468	0.445	-0.549	0.766	-1.53		0.3516399890190684	2171	CABLLEJJ_00675	group_2111	BB_0154	preprotein translocase, SecA subunit	0.4892228303362002	0.6502349726775956
302	murG	0.94	0.468	0.445	0.549	0.766	-2.08		0.3516399890190684	78	CCPCLGGI_00081	murG	BB_0767	undecaprenyldiphospho-muramoylpentapeptide beta-N-acetylglucosaminyltransferase	0.4892228303362002	0.6502349726775956
489	group_177	0.488	0.465	0.465	-0.224	0.307	-1.45		0.33254704711004607	1376	PEHDDNBE_01044	group_177	BB_C05	BBC05	0.48684808144087705	0.6554728205128205
1182	group_1956	0.0201	0.256	0.478	-1.04	0.631	-1.53		0.3205721033878811	1941	KGAMKNHC_01103	group_1956	BB_J36	lipoprotein, putative	0.3633460721868365	0.6554728205128205
1173	group_1636	0.0201	0.256	0.478	-1.04	0.631	-1.53		0.3205721033878811	1134	CCPCLGGI_01228	group_1636	BB_G28	conserved hypothetical protein	0.3633460721868365	0.6554728205128205
189	group_663	0.98	0.256	0.478	1.04	6.56	-2.56		0.3205721033878811	468	CCPCLGGI_00501	group_663	BB_0681	methyl-accepting chemotaxis protein	0.3633460721868365	0.6554728205128205
1180	group_1647	0.0201	0.256	0.478	-1.04	0.631	-1.53		0.3205721033878811	1162	CCPCLGGI_01260	group_1647	BB_G31	borrelia family of unknown function	0.3633460721868365	0.6554728205128205
190	spoVD	0.98	0.256	0.478	1.04	6.56	-2.56		0.3205721033878811	679	CCPCLGGI_00717	spoVD	BB_0136	penicillin-binding protein	0.3633460721868365	0.6554728205128205
1174	group_1637	0.0201	0.256	0.478	-1.04	0.631	-1.53		0.3205721033878811	1135	CCPCLGGI_01229	group_1637	BB_G27	conserved hypothetical protein	0.3633460721868365	0.6554728205128205
1175	group_1638	0.0201	0.256	0.478	-1.04	0.631	-1.53		0.3205721033878811	1136	CCPCLGGI_01230	group_1638	BB_G26	conserved hypothetical protein	0.3633460721868365	0.6554728205128205
191	group_810	0.98	0.256	0.478	1.04	6.56	-2.56		0.3205721033878811	36	CCPCLGGI_00038	group_810	BB_0808	putative permease, YjgP/YjgQ family	0.3633460721868365	0.6554728205128205
193	group_858	0.98	0.256	0.478	1.04	6.56	-2.56		0.3205721033878811	307	CCPCLGGI_00329	group_858	BB_A38	putative phage portal protein, HI1409 family	0.3633460721868365	0.6554728205128205
1176	group_1639	0.0201	0.256	0.478	-1.04	0.631	-1.53		0.3205721033878811	1137	CCPCLGGI_01231	group_1639	BB_G25	borrelia orf-D family	0.3633460721868365	0.6554728205128205
192	ybhL	0.98	0.256	0.478	1.04	6.56	-2.56		0.3205721033878811	298	CCPCLGGI_00317	ybhL	BB_0539	membrane protein, putative	0.3633460721868365	0.6554728205128205
1185	group_2385	0.0201	0.256	0.478	-1.04	0.631	-1.53		0.3205721033878811	2470	FDEHIFHJ_00262	group_2385	BB_0501	ribosomal protein S11	0.3633460721868365	0.6554728205128205
174	group_1520	0.98	0.256	0.478	1.04	6.56	-2.56		0.3205721033878811	364	CCPCLGGI_00386	group_1520	BB_0467	conserved hypothetical protein	0.3633460721868365	0.6554728205128205
194	group_89	0.98	0.256	0.478	1.04	6.56	-2.56		0.3205721033878811	925	CCPCLGGI_00974	group_89	BB_I16	virulent strain-associated repetitive antigen A (VraA protein)	0.3633460721868365	0.6554728205128205
170	group_117	0.98	0.256	0.478	1.04	6.56	-2.56		0.3205721033878811	928	CCPCLGGI_00977	group_117	BB_I34	Borrelia burgdorferi virulent strain associated lipoprotein	0.3633460721868365	0.6554728205128205
1187	group_603	0.0201	0.256	0.478	-1.04	0.631	-1.53		0.3205721033878811	2178	CABLLEJJ_00744	group_603	BB_H32	antigen, P35, putative	0.3633460721868365	0.6554728205128205
1186	group_2826	0.0201	0.256	0.478	-1.04	0.631	-1.53		0.3205721033878811	2926	PMGBFNOH_00916	group_2826	BB_C06	exported protein A (eppA)	0.3633460721868365	0.6554728205128205
1183	group_2084	0.0201	0.256	0.478	-1.04	0.631	-1.53		0.3205721033878811	2134	PNJOOICL_01183	group_2084	BB_Q35	MlpJ	0.3633460721868365	0.6554728205128205
1177	group_1641	0.0201	0.256	0.478	-1.04	0.631	-1.53		0.3205721033878811	1144	CCPCLGGI_01238	group_1641	BB_G01	putative lipoprotein	0.3633460721868365	0.6554728205128205
1172	group_1634	0.0201	0.256	0.478	-1.04	0.631	-1.53		0.3205721033878811	1120	CCPCLGGI_01207	group_1634	BB_F23	PF49	0.3633460721868365	0.6554728205128205
195	group_980	0.98	0.256	0.478	1.04	6.56	-2.56		0.3205721033878811	94	CCPCLGGI_00098	group_980	BB_0749	conserved hypothetical protein	0.3633460721868365	0.6554728205128205
171	group_13	0.98	0.256	0.478	1.04	6.56	-2.56		0.3205721033878811	958	CCPCLGGI_01008	group_13	BB_L06	conserved hypothetical protein	0.3633460721868365	0.6554728205128205
1178	group_1642	0.0201	0.256	0.478	-1.04	0.631	-1.53		0.3205721033878811	1146	CCPCLGGI_01240	group_1642	BB_G22	conserved hypothetical protein	0.3633460721868365	0.6554728205128205
172	nadD	0.98	0.256	0.478	1.04	6.56	-2.56		0.3205721033878811	62	CCPCLGGI_00065	nadD	BB_0782	nicotinate (nicotinamide) nucleotide adenylyltransferase	0.3633460721868365	0.6554728205128205
173	group_1511	0.98	0.256	0.478	1.04	6.56	-2.56		0.3205721033878811	259	CCPCLGGI_00277	group_1511	BB_0578	methyl-accepting chemotaxis protein	0.3633460721868365	0.6554728205128205
1184	group_2248	0.0201	0.256	0.478	-1.04	0.631	-1.53		0.3205721033878811	2318	HJJPMMDK_01135	group_2248	BB_0608	aminoacyl-histidine dipeptidase	0.3633460721868365	0.6554728205128205
1179	group_1643	0.0201	0.256	0.478	-1.04	0.631	-1.53		0.3205721033878811	1147	CCPCLGGI_01241	group_1643	BB_G23	conserved hypothetical protein	0.3633460721868365	0.6554728205128205
1181	group_1901	0.0201	0.256	0.478	-1.04	0.631	-1.53		0.3205721033878811	1864	KIDCBPBH_01077	group_1901	BB_U09	TM2 domain family	0.3633460721868365	0.6554728205128205
185	group_506	0.98	0.256	0.478	1.04	6.56	-2.56		0.3205721033878811	465	CCPCLGGI_00498	group_506	BB_0360	conserved hypothetical protein	0.3633460721868365	0.6554728205128205
1171	group_1633	0.0201	0.256	0.478	-1.04	0.631	-1.53		0.3205721033878811	1119	CCPCLGGI_01206	group_1633	BB_F24	PF32	0.3633460721868365	0.6554728205128205
188	group_542	0.98	0.256	0.478	1.04	6.56	-2.56		0.3205721033878811	918	CCPCLGGI_00967	group_542	BB_I29	Borrelia burgdorferi virulent strain associated lipoprotein	0.3633460721868365	0.6554728205128205
176	group_2	0.98	0.256	0.478	1.04	6.56	-2.56		0.3205721033878811	1084	CCPCLGGI_01154	group_2	BB_L42	hypothetical protein	0.3633460721868365	0.6554728205128205
1153	group_1255	0.0201	0.256	0.478	-1.04	0.631	-1.53		0.3205721033878811	1116	CCPCLGGI_01202	group_1255	BB_G21	phage terminase, large subunit, pbsx family	0.3633460721868365	0.6554728205128205
1154	group_1257	0.0201	0.256	0.478	-1.04	0.631	-1.53		0.3205721033878811	1148	CCPCLGGI_01242	group_1257	BB_G24	conserved hypothetical protein	0.3633460721868365	0.6554728205128205
187	group_538	0.98	0.256	0.478	1.04	6.56	-2.56		0.3205721033878811	814	CCPCLGGI_00857	group_538	BB_A69	putative surface protein	0.3633460721868365	0.6554728205128205
177	group_221	0.98	0.256	0.478	1.04	6.56	-2.56		0.3205721033878811	8	CCPCLGGI_00010	group_221	BB_0838	conserved hypothetical protein	0.3633460721868365	0.6554728205128205
1155	group_1259	0.0201	0.256	0.478	-1.04	0.631	-1.53		0.3205721033878811	1163	CCPCLGGI_01261	group_1259	BB_G30	conserved hypothetical protein	0.3633460721868365	0.6554728205128205
186	oppA_2	0.98	0.256	0.478	1.04	6.56	-2.56		0.3205721033878811	494	CCPCLGGI_00527	oppA_2	BB_B16	oligopeptide ABC transporter OppAIV	0.3633460721868365	0.6554728205128205
178	group_272	0.98	0.256	0.478	1.04	6.56	-2.56		0.3205721033878811	375	CCPCLGGI_00402	group_272	BB_0456	conserved hypothetical protein	0.3633460721868365	0.6554728205128205
1156	group_1261	0.0201	0.256	0.478	-1.04	0.631	-1.53		0.3205721033878811	1169	CCPCLGGI_01274	group_1261	BB_H13	RepU	0.3633460721868365	0.6554728205128205
179	lptB_2	0.98	0.256	0.478	1.04	6.56	-2.56		0.3205721033878811	264	CCPCLGGI_00282	lptB_2	BB_0466	ABC transporter, ATP-binding protein	0.3633460721868365	0.6554728205128205
1157	group_1262	0.0201	0.256	0.478	-1.04	0.631	-1.53		0.3205721033878811	1170	CCPCLGGI_01276	group_1262	BB_G24	conserved hypothetical protein	0.3633460721868365	0.6554728205128205
1158	group_135	0.0201	0.256	0.478	-1.04	0.631	-1.53		0.3205721033878811	2037	OPFCEHCP_01098	group_135	BB_F0041	outer surface protein VlsE1	0.3633460721868365	0.6554728205128205
175	hisS	0.98	0.256	0.478	1.04	6.56	-2.56		0.3205721033878811	680	CCPCLGGI_00718	hisS	BB_0135	histidyl-tRNA synthetase	0.3633460721868365	0.6554728205128205
1159	group_1432	0.0201	0.256	0.478	-1.04	0.631	-1.53		0.3205721033878811	2160	CABLLEJJ_00521	group_1432	BB_0314	octaprenyl-diphosphate synthase	0.3633460721868365	0.6554728205128205
181	group_385	0.98	0.256	0.478	1.04	6.56	-2.56		0.3205721033878811	660	CCPCLGGI_00698	group_385	BB_0158	S2 lipoprotein	0.3633460721868365	0.6554728205128205
184	uvrC	0.98	0.256	0.478	1.04	6.56	-2.56		0.3205721033878811	374	CCPCLGGI_00401	uvrC	BB_0457	excinuclease ABC, C subunit	0.3633460721868365	0.6554728205128205
1161	group_1469	0.0201	0.256	0.478	-1.04	0.631	-1.53		0.3205721033878811	2500	KHBBIPCO_01027	group_1469	BB_F14	borrelia family of unknown function	0.3633460721868365	0.6554728205128205
1162	group_1585	0.0201	0.256	0.478	-1.04	0.631	-1.53		0.3205721033878811	988	CCPCLGGI_01054	group_1585	BB_F03	RepU	0.3633460721868365	0.6554728205128205
1163	group_1625	0.0201	0.256	0.478	-1.04	0.631	-1.53		0.3205721033878811	1110	CCPCLGGI_01196	group_1625	BB_G15	conserved hypothetical protein	0.3633460721868365	0.6554728205128205
1164	group_1626	0.0201	0.256	0.478	-1.04	0.631	-1.53		0.3205721033878811	1111	CCPCLGGI_01197	group_1626	BB_G16	conserved hypothetical protein	0.3633460721868365	0.6554728205128205
1165	group_1627	0.0201	0.256	0.478	-1.04	0.631	-1.53		0.3205721033878811	1112	CCPCLGGI_01198	group_1627	BB_G17	conserved hypothetical protein	0.3633460721868365	0.6554728205128205
1166	group_1628	0.0201	0.256	0.478	-1.04	0.631	-1.53		0.3205721033878811	1113	CCPCLGGI_01199	group_1628	BB_G18	conserved hypothetical protein	0.3633460721868365	0.6554728205128205
1167	group_1629	0.0201	0.256	0.478	-1.04	0.631	-1.53		0.3205721033878811	1114	CCPCLGGI_01200	group_1629	BB_G19	putative phage terminase	0.3633460721868365	0.6554728205128205
1168	group_1630	0.0201	0.256	0.478	-1.04	0.631	-1.53		0.3205721033878811	1115	CCPCLGGI_01201	group_1630	BB_G20	putative phage portal protein, HI1409 family	0.3633460721868365	0.6554728205128205
1169	group_1631	0.0201	0.256	0.478	-1.04	0.631	-1.53		0.3205721033878811	1117	CCPCLGGI_01204	group_1631	BB_F26	borrelia ORF-A superfamily	0.3633460721868365	0.6554728205128205
183	group_459	0.98	0.256	0.478	1.04	6.56	-2.56		0.3205721033878811	7	CCPCLGGI_00009	group_459	BB_0838a	hypothetical protein	0.3633460721868365	0.6554728205128205
1170	group_1632	0.0201	0.256	0.478	-1.04	0.631	-1.53		0.3205721033878811	1118	CCPCLGGI_01205	group_1632	BB_F25	borrelia family of unknown function	0.3633460721868365	0.6554728205128205
180	group_374	0.98	0.256	0.478	1.04	6.56	-2.56		0.3205721033878811	544	CCPCLGGI_00577	group_374	BB_0276	flagellar protein FliZ	0.3633460721868365	0.6554728205128205
246	nucA	0.967	0.531	0.494	0.313	6.5	-1.85		0.30627305107635305	416	CCPCLGGI_00447	nucA	BB_0362	prolipoprotein diacylglyceryl transferase	0.5520583203732504	0.6760266120777891
244	panF	0.967	0.531	0.494	0.313	6.5	-1.85		0.30627305107635305	31	CCPCLGGI_00033	panF	BB_0814	sodium/pantothenate symporter	0.5520583203732504	0.6760266120777891
511	group_453	0.465	0.506	0.505	-0.205	0.308	-1.47		0.2967086218813386	1961	KHMPAEIP_00519	group_453	BB_H13	RepU	0.5285328125000001	0.6903732106339467
572	group_989	0.401	0.507	0.509	0.204	0.308	-1.64		0.29328221766324125	1374	PEHDDNBE_01042	group_989	BB_N32	PF-32 protein	0.5291639344262296	0.6930071283095723
295	group_635	0.943	0.529	0.509	0.48	0.769	-2.01		0.29328221766324125	202	CCPCLGGI_00212	group_635	BB_0637	Na+/H+ antiporter family	0.5508356697819315	0.6930071283095723
293	group_22	0.943	0.529	0.509	0.48	0.769	-2.01		0.29328221766324125	1122	CCPCLGGI_01210	group_22	BB_N04	lyme disease proteins of unknown function	0.5508356697819315	0.6930071283095723
292	group_1198	0.943	0.529	0.509	0.48	0.769	-2.01		0.29328221766324125	627	CCPCLGGI_00665	group_1198	BB_0192	conserved hypothetical protein	0.5508356697819315	0.6930071283095723
849	group_1025	0.1	0.536	0.524	-0.345	0.56	-1.53		0.28066871301627333	1697	FCECMJMA_01235	group_1025	BB_Q15	conserved hypothetical protein	0.5568236208236208	0.712703967446592
757	group_1238	0.181	0.581	0.575	-0.23	0.418	-1.52		0.24033215531036956	877	CCPCLGGI_00920	group_1238	BB_H09	type I restriction enzyme r protein n terminus (hsdr_n)	0.6021682170542635	0.781275406504065
965	group_121	0.0535	0.596	0.581	-0.407	0.772	-1.54		0.2358238676096693	1322	OMIKMNGD_01083	group_121	BB_D21	CdsM	0.6167585139318885	0.7886263959390862
301	group_39	0.94	0.577	0.589	-0.327	0.589	-1.25		0.2298847052128984	1048	CCPCLGGI_01115	group_39	BB_Q33	borrelia orf-D family	0.5984864235841737	0.7978652482269504
299	group_28	0.94	0.577	0.589	-0.327	0.589	-1.25		0.2298847052128984	1037	CCPCLGGI_01104	group_28	BB_M36	BppB	0.5984864235841737	0.7978652482269504
640	group_215	0.314	0.587	0.59	0.175	0.322	-1.62		0.22914798835785583	1578	DCJNHIBD_01249	group_215	BB_0142	outer membrane efflux protein	0.6079155693261038	0.798410931174089
242	rsmD	0.97	0.614	0.594	0.198	6.5	-1.73		0.22621355501880647	613	CCPCLGGI_00648	rsmD	BB_0206	putative methyltransferase	0.6348940448569219	0.8030111223458037
790	group_757	0.157	0.623	0.617	-0.217	0.441	-1.53		0.20971483596675833	1157	CCPCLGGI_01251	group_757	BB_Q35	MlpJ	0.6432054054054054	0.8332616161616162
321	group_547	0.926	0.629	0.619	0.308	0.641	-1.85		0.208309350979882	1030	CCPCLGGI_01096	group_547	BB_A19	borrelia family of unknown function	0.6488989197530863	0.8351190716448033
858	group_1786	0.097	0.622	0.629	0.239	0.486	-1.58		0.20134935455473107	1552	DCJNHIBD_01138	group_1786	BB_H26	borrelia ORF-A superfamily	0.6426692426584235	0.8477550403225806
601	group_1008	0.358	0.658	0.659	0.139	0.315	-1.61		0.18111458540599013	1568	DCJNHIBD_01196	group_1008	BB_L32	PF-32 protein	0.6782929838087896	0.887294058408862
287	mfd	0.95	0.671	0.66	0.329	0.775	-1.87		0.1804560644581313	215	CCPCLGGI_00227	mfd	BB_0623	transcription-repair coupling factor	0.6911610169491526	0.8877464788732394
901	group_1335	0.0702	0.697	0.69	-0.25	0.643	-1.54		0.16115090926274472	1702	FCECMJMA_01311	group_1335	BB_S27	Bbs27 protein	0.7157365591397848	0.9262349397590361
311	adeP	0.93	0.697	0.69	0.25	0.643	-1.79		0.16115090926274472	1013	CCPCLGGI_01079	adeP	BB_B23	putative guanine/xanthine permease	0.7157365591397848	0.9262349397590361
223	group_196	0.973	0.711	0.724	0.0683	6.5	-1.61		0.1402614338028531	1017	CCPCLGGI_01083	group_196	BB_B27	lipoprotein, putative	0.7267637614678899	0.9360229990800368
1125	group_454	0.0268	0.711	0.724	-0.0683	1.05	-1.54		0.1402614338028531	2008	HIKGPOHM_01335	group_454	BB_G17	conserved hypothetical protein	0.7267637614678899	0.9360229990800368
225	dnaE	0.973	0.711	0.724	0.0683	6.5	-1.61		0.1402614338028531	258	CCPCLGGI_00276	dnaE	BB_0579	DNA polymerase III subunit alpha	0.7267637614678899	0.9360229990800368
217	group_1214	0.973	0.711	0.724	0.0683	6.5	-1.61		0.1402614338028531	724	CCPCLGGI_00763	group_1214	BB_0090	V-type ATPase, subunit K	0.7267637614678899	0.9360229990800368
1121	group_1998	0.0268	0.711	0.724	-0.0683	1.05	-1.54		0.1402614338028531	2009	HIKGPOHM_01347	group_1998	BB_0362	prolipoprotein diacylglyceryl transferase	0.7267637614678899	0.9360229990800368
226	divIB	0.973	0.711	0.724	0.0683	6.5	-1.61		0.1402614338028531	519	CCPCLGGI_00552	divIB	BB_0301	DivIB	0.7267637614678899	0.9360229990800368
646	dnaB_3	0.308	0.741	0.742	0.108	0.326	-1.59		0.12959609472097294	1550	DCJNHIBD_01136	dnaB_3	BB_0111	replicative DNA helicase	0.7568502673796792	0.9360229990800368
1195	group_1413	0.0167	0.301	0.761	-0.868	0.618	-1.53		0.11861534322942717	2058	BHBIAHEI_01165	group_1413	BB_Q35	MlpJ	0.3873310875842156	0.9360229990800368
1198	group_1434	0.0167	0.301	0.761	-0.868	0.618	-1.53		0.11861534322942717	2175	CABLLEJJ_00727	group_1434	BB_0730	glucose-6-phosphate isomerase	0.3873310875842156	0.9360229990800368
1196	group_1422	0.0167	0.301	0.761	-0.868	0.618	-1.53		0.11861534322942717	2125	NCIOCIBG_01234	group_1422	BB_N28	lipoprotein	0.3873310875842156	0.9360229990800368
1197	group_1433	0.0167	0.301	0.761	-0.868	0.618	-1.53		0.11861534322942717	2172	CABLLEJJ_00681	group_1433	BB_0217	phosphate ABC transporter, permease protein PstA	0.3873310875842156	0.9360229990800368
1190	group_1072	0.0167	0.301	0.761	-0.868	0.618	-1.53		0.11861534322942717	2157	CABLLEJJ_00496	group_1072	BB_A73	putative antigen P35	0.3873310875842156	0.9360229990800368
1191	group_1077	0.0167	0.301	0.761	-0.868	0.618	-1.53		0.11861534322942717	2459	NPMEBGNP_01125	group_1077	BB_0623	transcription-repair coupling factor	0.3873310875842156	0.9360229990800368
1199	group_1435	0.0167	0.301	0.761	-0.868	0.618	-1.53		0.11861534322942717	2179	CABLLEJJ_00750	group_1435	BB_0272	flagellar biosynthetic protein FlhB	0.3873310875842156	0.9360229990800368
143	smpB	0.983	0.301	0.761	0.868	6.56	-2.4		0.11861534322942717	775	CCPCLGGI_00818	smpB	BB_0033	SsrA-binding protein	0.3873310875842156	0.9360229990800368
1205	group_1584	0.0167	0.301	0.761	-0.868	0.618	-1.53		0.11861534322942717	987	CCPCLGGI_01053	group_1584	BB_0170	conserved hypothetical protein	0.3873310875842156	0.9360229990800368
1229	group_2241	0.0167	0.301	0.761	-0.868	0.618	-1.53		0.11861534322942717	2310	FPDEKJLO_01228	group_2241	BB_0306	S-adenosyl-methyltransferase MraW	0.3873310875842156	0.9360229990800368
1228	group_2123	0.0167	0.301	0.761	-0.868	0.618	-1.53		0.11861534322942717	2190	CABLLEJJ_00826	group_2123	BB_0192	conserved hypothetical protein	0.3873310875842156	0.9360229990800368
1227	group_2109	0.0167	0.301	0.761	-0.868	0.618	-1.53		0.11861534322942717	2169	CABLLEJJ_00637	group_2109	BB_0099	ribosome small subunit-dependent GTPase A	0.3873310875842156	0.9360229990800368
167	leuS	0.983	0.301	0.761	0.868	6.56	-2.4		0.11861534322942717	569	CCPCLGGI_00602	leuS	BB_0251	leucyl-tRNA synthetase	0.3873310875842156	0.9360229990800368
1204	group_1583	0.0167	0.301	0.761	-0.868	0.618	-1.53		0.11861534322942717	986	CCPCLGGI_01052	group_1583	BB_Q03	outer membrane protein	0.3873310875842156	0.9360229990800368
1226	group_2077	0.0167	0.301	0.761	-0.868	0.618	-1.53		0.11861534322942717	2122	NCIOCIBG_01150	group_2077	BB_M05	lyme disease proteins of unknown function	0.3873310875842156	0.9360229990800368
1203	group_1490	0.0167	0.301	0.761	-0.868	0.618	-1.53		0.11861534322942717	2878	LBKBMNHB_01025	group_1490	BB_Q35	MlpJ	0.3873310875842156	0.9360229990800368
1225	group_1640	0.0167	0.301	0.761	-0.868	0.618	-1.53		0.11861534322942717	1143	CCPCLGGI_01237	group_1640	BB_G34	conserved hypothetical protein	0.3873310875842156	0.9360229990800368
166	group_892	0.983	0.301	0.761	0.868	6.56	-2.4		0.11861534322942717	506	CCPCLGGI_00539	group_892	BB_0315	conserved hypothetical protein	0.3873310875842156	0.9360229990800368
1224	group_1608	0.0167	0.301	0.761	-0.868	0.618	-1.53		0.11861534322942717	1012	CCPCLGGI_01078	group_1608	BB_B22	putative guanine/xanthine permease	0.3873310875842156	0.9360229990800368
1222	group_1605	0.0167	0.301	0.761	-0.868	0.618	-1.53		0.11861534322942717	1009	CCPCLGGI_01075	group_1605	BB_E17	conserved hypothetical protein	0.3873310875842156	0.9360229990800368
1221	group_1604	0.0167	0.301	0.761	-0.868	0.618	-1.53		0.11861534322942717	1008	CCPCLGGI_01074	group_1604	BB_E18	PF-49 protein	0.3873310875842156	0.9360229990800368
151	group_337	0.983	0.301	0.761	0.868	6.56	-2.4		0.11861534322942717	73	CCPCLGGI_00076	group_337	BB_0771a	hypothetical protein	0.3873310875842156	0.9360229990800368
150	group_3181	0.983	0.301	0.761	0.868	6.56	-2.4		0.11861534322942717	922	CCPCLGGI_00971	group_3181	BB_I21	PF-32 protein	0.3873310875842156	0.9360229990800368
1220	group_1602	0.0167	0.301	0.761	-0.868	0.618	-1.53		0.11861534322942717	1006	CCPCLGGI_01072	group_1602	BB_I16	virulent strain-associated repetitive antigen A (VraA protein)	0.3873310875842156	0.9360229990800368
1219	group_1600	0.0167	0.301	0.761	-0.868	0.618	-1.53		0.11861534322942717	1004	CCPCLGGI_01070	group_1600	BB_E21	conserved hypothetical protein	0.3873310875842156	0.9360229990800368
1218	group_1599	0.0167	0.301	0.761	-0.868	0.618	-1.53		0.11861534322942717	1003	CCPCLGGI_01069	group_1599	BB_E20	borrelia family of unknown function	0.3873310875842156	0.9360229990800368
159	group_779	0.983	0.301	0.761	0.868	6.56	-2.4		0.11861534322942717	614	CCPCLGGI_00649	group_779	BB_0205	conserved hypothetical protein	0.3873310875842156	0.9360229990800368
1223	group_1606	0.0167	0.301	0.761	-0.868	0.618	-1.53		0.11861534322942717	1010	CCPCLGGI_01076	group_1606	BB_E16	BptA protein	0.3873310875842156	0.9360229990800368
1216	group_1597	0.0167	0.301	0.761	-0.868	0.618	-1.53		0.11861534322942717	1001	CCPCLGGI_01067	group_1597	BB_Q05	antigen, P35, putative	0.3873310875842156	0.9360229990800368
1230	group_2242	0.0167	0.301	0.761	-0.868	0.618	-1.53		0.11861534322942717	2311	FPDEKJLO_01235	group_2242	BB_0158	S2 lipoprotein	0.3873310875842156	0.9360229990800368
1231	group_2261	0.0167	0.301	0.761	-0.868	0.618	-1.53		0.11861534322942717	2329	LLGEFJJO_00889	group_2261	BB_Q29	conserved hypothetical protein	0.3873310875842156	0.9360229990800368
160	group_832	0.983	0.301	0.761	0.868	6.56	-2.4		0.11861534322942717	173	CCPCLGGI_00183	group_832	BB_0666	N-acetylmuramoyl-L-alanine amidase domain protein	0.3873310875842156	0.9360229990800368
1236	group_2765	0.0167	0.301	0.761	-0.868	0.618	-1.53		0.11861534322942717	2861	LIBDOBIH_01249	group_2765	BB_R28	lipoprotein	0.3873310875842156	0.9360229990800368
161	ydcV	0.983	0.301	0.761	0.868	6.56	-2.4		0.11861534322942717	199	CCPCLGGI_00209	ydcV	BB_0640	binding-protein-dependent transport systems inner membrane component domain protein	0.3873310875842156	0.9360229990800368
156	group_619	0.983	0.301	0.761	0.868	6.56	-2.4		0.11861534322942717	85	CCPCLGGI_00088	group_619	BB_0759	membrane protein, putative	0.3873310875842156	0.9360229990800368
1238	group_2836	0.0167	0.301	0.761	-0.868	0.618	-1.53		0.11861534322942717	2936	BPCAANBB_00960	group_2836	BB_G24	conserved hypothetical protein	0.3873310875842156	0.9360229990800368
1239	group_553	0.0167	0.301	0.761	-0.868	0.618	-1.53		0.11861534322942717	1160	CCPCLGGI_01258	group_553	BB_0163	conserved hypothetical protein	0.3873310875842156	0.9360229990800368
155	group_541	0.983	0.301	0.761	0.868	6.56	-2.4		0.11861534322942717	916	CCPCLGGI_00965	group_541	BB_K07	lipoprotein, putative	0.3873310875842156	0.9360229990800368
1240	group_598	0.0167	0.301	0.761	-0.868	0.618	-1.53		0.11861534322942717	2291	PKIHPGKM_01292	group_598	BB_L32	PF-32 protein	0.3873310875842156	0.9360229990800368
152	lysS	0.983	0.301	0.761	0.868	6.56	-2.4		0.11861534322942717	180	CCPCLGGI_00190	lysS	BB_0659	lysyl-tRNA synthetase	0.3873310875842156	0.9360229990800368
1241	group_959	0.0167	0.301	0.761	-0.868	0.618	-1.53		0.11861534322942717	1142	CCPCLGGI_01236	group_959	BB_F03	RepU	0.3873310875842156	0.9360229990800368
154	group_528	0.983	0.301	0.761	0.868	6.56	-2.4		0.11861534322942717	689	CCPCLGGI_00727	group_528	BB_0126	conserved hypothetical protein	0.3873310875842156	0.9360229990800368
162	group_848	0.983	0.301	0.761	0.868	6.56	-2.4		0.11861534322942717	251	CCPCLGGI_00269	group_848	BB_0586	FemA protein	0.3873310875842156	0.9360229990800368
153	rbgA	0.983	0.301	0.761	0.868	6.56	-2.4		0.11861534322942717	196	CCPCLGGI_00206	rbgA	BB_0643	ribosome biogenesis GTP-binding protein YlqF	0.3873310875842156	0.9360229990800368
163	ligA	0.983	0.301	0.761	0.868	6.56	-2.4		0.11861534322942717	285	CCPCLGGI_00304	ligA	BB_0552	DNA ligase, NAD-dependent	0.3873310875842156	0.9360229990800368
164	cysQ	0.983	0.301	0.761	0.868	6.56	-2.4		0.11861534322942717	312	CCPCLGGI_00334	cysQ	BB_0524	Inositol monophosphatase family protein	0.3873310875842156	0.9360229990800368
1233	group_2586	0.0167	0.301	0.761	-0.868	0.618	-1.53		0.11861534322942717	2689	MKJELCCJ_00974	group_2586	BB_0488	ribosomal protein L14	0.3873310875842156	0.9360229990800368
1232	group_2374	0.0167	0.301	0.761	-0.868	0.618	-1.53		0.11861534322942717	2455	JFMEBOOE_01293	group_2374	BB_Q35	MlpJ	0.3873310875842156	0.9360229990800368
165	rplO	0.983	0.301	0.761	0.868	6.56	-2.4		0.11861534322942717	335	CCPCLGGI_00357	rplO	BB_0497	ribosomal protein L15	0.3873310875842156	0.9360229990800368
1242	group_962	0.0167	0.301	0.761	-0.868	0.618	-1.53		0.11861534322942717	1173	ELNKIJFI_01014	group_962	BB_G29	borrelia ORF-A superfamily	0.3873310875842156	0.9360229990800368
149	group_3144	0.983	0.301	0.761	0.868	6.56	-2.4		0.11861534322942717	810	CCPCLGGI_00853	group_3144	BB_A73	putative antigen P35	0.3873310875842156	0.9360229990800368
1217	group_1598	0.0167	0.301	0.761	-0.868	0.618	-1.53		0.11861534322942717	1002	CCPCLGGI_01068	group_1598	BB_Q03	outer membrane protein	0.3873310875842156	0.9360229990800368
1215	group_1596	0.0167	0.301	0.761	-0.868	0.618	-1.53		0.11861534322942717	1000	CCPCLGGI_01066	group_1596	BB_E31	putative surface protein	0.3873310875842156	0.9360229990800368
142	group_1551	0.983	0.301	0.761	0.868	6.56	-2.4		0.11861534322942717	854	CCPCLGGI_00897	group_1551	BB_A21	PF-49 protein	0.3873310875842156	0.9360229990800368
141	coaD	0.983	0.301	0.761	0.868	6.56	-2.4		0.11861534322942717	139	CCPCLGGI_00148	coaD	BB_0702	pantetheine-phosphate adenylyltransferase	0.3873310875842156	0.9360229990800368
140	group_1232	0.983	0.301	0.761	0.868	6.56	-2.4		0.11861534322942717	848	CCPCLGGI_00891	group_1232	BB_A31	putative phage terminase, pbsx family	0.3873310875842156	0.9360229990800368
139	group_1227	0.983	0.301	0.761	0.868	6.56	-2.4		0.11861534322942717	795	CCPCLGGI_00838	group_1227	BB_0013	conserved hypothetical protein	0.3873310875842156	0.9360229990800368
138	ddl	0.983	0.301	0.761	0.868	6.56	-2.4		0.11861534322942717	619	CCPCLGGI_00657	ddl	BB_0200	D-alanine--D-alanine ligase (D-alanylalanine synthetase)(D-Ala-D-Ala ligase)	0.3873310875842156	0.9360229990800368
145	group_268	0.983	0.301	0.761	0.868	6.56	-2.4		0.11861534322942717	287	CCPCLGGI_00306	group_268	BB_0550	flagellar protein FliS	0.3873310875842156	0.9360229990800368
144	group_259	0.983	0.301	0.761	0.868	6.56	-2.4		0.11861534322942717	38	CCPCLGGI_00040	group_259	BB_0806	lipoprotein, putative	0.3873310875842156	0.9360229990800368
137	hflC	0.983	0.301	0.761	0.868	6.56	-2.4		0.11861534322942717	615	CCPCLGGI_00652	hflC	BB_0204	HflC protein	0.3873310875842156	0.9360229990800368
148	group_3101	0.983	0.301	0.761	0.868	6.56	-2.4		0.11861534322942717	917	CCPCLGGI_00966	group_3101	BB_I12	conserved hypothetical protein	0.3873310875842156	0.9360229990800368
135	group_1137	0.983	0.301	0.761	0.868	6.56	-2.4		0.11861534322942717	357	CCPCLGGI_00379	group_1137	BB_0475	lipoprotein, putative	0.3873310875842156	0.9360229990800368
134	nrnA	0.983	0.301	0.761	0.868	6.56	-2.4		0.11861534322942717	219	CCPCLGGI_00232	nrnA	BB_0619	DHH family	0.3873310875842156	0.9360229990800368
1201	group_1457	0.0167	0.301	0.761	-0.868	0.618	-1.53		0.11861534322942717	2411	GBGPBMBC_01147	group_1457	BB_0239	deoxyguanosine/deoxyadenosine kinase	0.3873310875842156	0.9360229990800368
133	group_1100	0.983	0.301	0.761	0.868	6.56	-2.4		0.11861534322942717	125	CCPCLGGI_00131	group_1100	BB_0717	conserved hypothetical integral membrane protein	0.3873310875842156	0.9360229990800368
132	dus	0.983	0.301	0.761	0.868	6.56	-2.4		0.11861534322942717	106	CCPCLGGI_00112	dus	BB_0737	histidine phosphokinase/phophatase, putative	0.3873310875842156	0.9360229990800368
131	tdk	0.983	0.301	0.761	0.868	6.56	-2.4		0.11861534322942717	53	CCPCLGGI_00055	tdk	BB_0791	thymidine kinase	0.3873310875842156	0.9360229990800368
136	murF	0.983	0.301	0.761	0.868	6.56	-2.4		0.11861534322942717	516	CCPCLGGI_00549	murF	BB_0304	UDP-N-acetylmuramoyl-tripeptide--D-alanyl-D-alanine ligase (UDP-MurNAc-pentapeptide synthetase) (D-alanyl-D-alanine-adding enzyme)	0.3873310875842156	0.9360229990800368
1202	mlpJ_4	0.0167	0.301	0.761	-0.868	0.618	-1.53		0.11861534322942717	2862	LIBDOBIH_01251	mlpJ_4	BB_Q35	MlpJ	0.3873310875842156	0.9360229990800368
1214	group_1595	0.0167	0.301	0.761	-0.868	0.618	-1.53		0.11861534322942717	999	CCPCLGGI_01065	group_1595	BB_E31	putative surface protein	0.3873310875842156	0.9360229990800368
1213	group_1594	0.0167	0.301	0.761	-0.868	0.618	-1.53		0.11861534322942717	998	CCPCLGGI_01064	group_1594	BB_0194	hydrolase, TatD family	0.3873310875842156	0.9360229990800368
1212	group_1592	0.0167	0.301	0.761	-0.868	0.618	-1.53		0.11861534322942717	995	CCPCLGGI_01061	group_1592	BB_0341	glu-trnagln amidotransferase suBunit b	0.3873310875842156	0.9360229990800368
1211	group_1591	0.0167	0.301	0.761	-0.868	0.618	-1.53		0.11861534322942717	994	CCPCLGGI_01060	group_1591	BB_G09	putative plasmid partition protein	0.3873310875842156	0.9360229990800368
130	pgcA	0.983	0.301	0.761	0.868	6.56	-2.4		0.11861534322942717	11	CCPCLGGI_00013	pgcA	BB_0835	phosphomannomutase	0.3873310875842156	0.9360229990800368
1200	group_1438	0.0167	0.301	0.761	-0.868	0.618	-1.53		0.11861534322942717	2203	CABLLEJJ_00904	group_1438	BB_0649	chaperonin GroL	0.3873310875842156	0.9360229990800368
1209	group_1589	0.0167	0.301	0.761	-0.868	0.618	-1.53		0.11861534322942717	992	CCPCLGGI_01058	group_1589	BB_G07	borrelia family of unknown function	0.3873310875842156	0.9360229990800368
1210	group_1590	0.0167	0.301	0.761	-0.868	0.618	-1.53		0.11861534322942717	993	CCPCLGGI_01059	group_1590	BB_G08	stage 0 sporulation protein J	0.3873310875842156	0.9360229990800368
1207	group_1587	0.0167	0.301	0.761	-0.868	0.618	-1.53		0.11861534322942717	990	CCPCLGGI_01056	group_1587	BB_S42	BapA protein	0.3873310875842156	0.9360229990800368
1206	group_1586	0.0167	0.301	0.761	-0.868	0.618	-1.53		0.11861534322942717	989	CCPCLGGI_01055	group_1586	BB_H41	borrelia membrane protein P13	0.3873310875842156	0.9360229990800368
146	group_283	0.983	0.301	0.761	0.868	6.56	-2.4		0.11861534322942717	674	CCPCLGGI_00712	group_283	BB_0142	outer membrane efflux protein	0.3873310875842156	0.9360229990800368
147	group_286	0.983	0.301	0.761	0.868	6.56	-2.4		0.11861534322942717	735	CCPCLGGI_00774	group_286	BB_J27	efflux ABC transporter, permease protein	0.3873310875842156	0.9360229990800368
158	group_717	0.983	0.301	0.761	0.868	6.56	-2.4		0.11861534322942717	927	CCPCLGGI_00976	group_717	BB_Q06	borrelia membrane protein P13	0.3873310875842156	0.9360229990800368
1208	group_1588	0.0167	0.301	0.761	-0.868	0.618	-1.53		0.11861534322942717	991	CCPCLGGI_01057	group_1588	BB_M30	BBC01	0.3873310875842156	0.9360229990800368
309	group_87	0.933	0.77	0.766	0.188	0.646	-1.73		0.11577123036739606	1065	CCPCLGGI_01133	group_87	BB_O08	conserved hypothetical protein	0.7840746382330541	0.9395798165137614
310	group_99	0.933	0.77	0.766	0.188	0.646	-1.73		0.11577123036739606	1189	AHLIMJDN_00859	group_99	BB_E21	conserved hypothetical protein	0.7840746382330541	0.9395798165137614
922	group_1837	0.0669	0.77	0.766	-0.188	0.646	-1.55		0.11577123036739606	1718	OFHDCNNN_01221	group_1837	BB_O28	lipoprotein	0.7840746382330541	0.9395798165137614
611	group_1314	0.348	0.77	0.771	0.0929	0.318	-1.59		0.11294562194904302	1569	DCJNHIBD_01197	group_1314	BB_C03	BBC03	0.7840746382330541	0.944846012832264
362	group_64	0.853	0.779	0.777	0.125	0.444	-1.67		0.10957898119908573	1187	AHLIMJDN_00857	group_64	BB_E18	PF-49 protein	0.7926354642313547	0.9513269230769231
514	group_70	0.465	0.8	0.801	0.0772	0.305	-1.59		0.09636748391576232	1373	PEHDDNBE_01041	group_70	BB_C02	borrelia family of unknown function	0.813384030418251	0.9798142726440989
1298	group_1455	0.01	0.464	0.812	1.05	0.839	-1.56		0.09044397075882467	2391	CFOOMGOJ_01388	group_1455	BB_0075	conserved hypothetical protein	0.4861818181818182	0.9905510948905111
1289	group_1376	0.01	0.464	0.812	1.05	0.839	-1.56		0.09044397075882467	1886	HNHCKIHP_01207	group_1376	BB_0072	membrane protein, putative	0.4861818181818182	0.9905510948905111
1291	group_1398	0.01	0.464	0.812	1.05	0.839	-1.56		0.09044397075882467	2010	HIKGPOHM_01349	group_1398	BB_J36	lipoprotein, putative	0.4861818181818182	0.9905510948905111
1001	group_1442	0.0435	0.845	0.843	-0.153	0.784	-1.55		0.07417242537525769	2277	JEPBMELF_00765	group_1442	BB_0619	DHH family	0.8545877458396369	1.0
1012	group_2093	0.0435	0.845	0.843	-0.153	0.784	-1.55		0.07417242537525769	2147	CABLLEJJ_00315	group_2093	BB_0472	UDP-N-acetylglucosamine 1-carboxyvinyltransferase	0.8545877458396369	1.0
621	group_1789	0.338	0.855	0.855	-0.0592	0.325	-1.54		0.06803388527182737	1570	DCJNHIBD_01198	group_1789	BB_L35	BdrO	0.8640476190476191	1.0
404	group_86	0.759	0.864	0.865	-0.0603	0.353	-1.51		0.06298389253518578	1055	CCPCLGGI_01122	group_86	BB_L19	conserved hypothetical protein	0.8724833836858006	1.0
869	group_1332	0.0903	0.871	0.872	0.0843	0.521	-1.57		0.05948351506743278	1694	FCECMJMA_01168	group_1332	BB_S30	lipoprotein	0.8788883018867925	1.0
637	group_166	0.318	0.875	0.876	0.0511	0.326	-1.57		0.05749589383191927	1256	AHLIMJDN_01179	group_166	BB_0733	conserved hypothetical protein	0.8816157894736841	1.0
359	group_40	0.86	0.894	0.893	0.0595	0.445	-1.61		0.049148541111453566	1053	CCPCLGGI_01120	group_40	BB_Q28	conserved hypothetical protein	0.898030052592036	1.0
264	group_46	0.96	0.946	0.946	0.0534	0.79	-1.61		0.02410886359820726	1100	CCPCLGGI_01184	group_46	BB_N31	borrelia family of unknown function	0.9488387096774193	1.0
260	group_161	0.96	0.946	0.946	0.0534	0.79	-1.61		0.02410886359820726	1018	CCPCLGGI_01084	group_161	BB_B28	putative ankyrin repeat protein	0.9488387096774193	1.0
1328	group_2421	0.01	0.424	1.0	-0.408	0.573	-1.54		-0.0	2513	JMNNEKDK_01037	group_2421	BB_H09	type I restriction enzyme r protein n terminus (hsdr_n)	0.4470725552050473	1.0
1306	group_1615	0.01	0.424	1.0	-0.408	0.573	-1.54		-0.0	1073	CCPCLGGI_01143	group_1615	BB_A74	outer membrane porin OMS28	0.4470725552050473	1.0
1277	group_1019	0.01	0.424	1.0	-0.408	0.573	-1.54		-0.0	1645	FAKOJBMH_01297	group_1019	BB_H32	antigen, P35, putative	0.4470725552050473	1.0
1307	group_1616	0.01	0.424	1.0	-0.408	0.573	-1.54		-0.0	1078	CCPCLGGI_01148	group_1616	BB_H29	putative plasmid partition protein	0.4470725552050473	1.0
1300	group_1488	0.01	0.424	1.0	-0.408	0.573	-1.54		-0.0	2856	KNHDMILE_01191	group_1488	BB_F0041	outer surface protein VlsE1	0.4470725552050473	1.0
1308	group_1617	0.01	0.424	1.0	-0.408	0.573	-1.54		-0.0	1080	CCPCLGGI_01150	group_1617	BB_0254	single-stranded-DNA-specific exonuclease RecJ	0.4470725552050473	1.0
1309	group_1618	0.01	0.424	1.0	-0.408	0.573	-1.54		-0.0	1081	CCPCLGGI_01151	group_1618	BB_I06	MTA/SAH nucleosidase	0.4470725552050473	1.0
1276	group_979	0.0134	0.356	1.0	-0.663	0.6	-1.53		-0.0	1323	OMIKMNGD_01220	group_979	BB_0463	nucleoside diphosphate kinase (NDK) (NDP kinase)(Nucleoside-2-P kinase)	0.424975	1.0
1310	group_1619	0.01	0.424	1.0	-0.408	0.573	-1.54		-0.0	1082	CCPCLGGI_01152	group_1619	BB_J08	putative surface protein	0.4470725552050473	1.0
1275	group_801	0.0134	0.356	1.0	-0.663	0.6	-1.53		-0.0	1994	OHACLJJN_01294	group_801	BB_0812	phosphopantothenoylcysteine decarboxylase/phosphopantothenate--cysteine ligase	0.424975	1.0
1274	group_755	0.0134	0.356	1.0	-0.663	0.6	-1.53		-0.0	1999	OHACLJJN_01387	group_755	BB_R15	conserved hypothetical protein	0.424975	1.0
1273	group_313	0.0134	0.356	1.0	-0.663	0.6	-1.53		-0.0	1395	EHNNDOIG_01258	group_313	BB_0306	S-adenosyl-methyltransferase MraW	0.424975	1.0
1311	group_1620	0.01	0.424	1.0	-0.408	0.573	-1.54		-0.0	1083	CCPCLGGI_01153	group_1620	BB_I34	Borrelia burgdorferi virulent strain associated lipoprotein	0.4470725552050473	1.0
1312	group_1677	0.01	0.424	1.0	-0.408	0.573	-1.54		-0.0	1310	NEEDBMLE_01223	group_1677	BB_Q35	MlpJ	0.4470725552050473	1.0
1272	group_2843	0.0134	0.356	1.0	-0.663	0.6	-1.53		-0.0	2943	LCFDDLEC_00885	group_2843	BB_K50	immunogenic protein P37	0.424975	1.0
1313	group_1686	0.01	0.424	1.0	-0.408	0.573	-1.54		-0.0	1328	OJICOLNA_00904	group_1686	BB_A60	surface lipoprotein P27	0.4470725552050473	1.0
1271	group_2750	0.0134	0.356	1.0	-0.663	0.6	-1.53		-0.0	2843	IJCBIDCH_01205	group_2750	BB_Q35	MlpJ	0.424975	1.0
1270	group_2724	0.0134	0.356	1.0	-0.663	0.6	-1.53		-0.0	2811	JDOILFKP_01139	group_2724	BB_L28	lipoprotein	0.424975	1.0
1269	group_2514	0.0134	0.356	1.0	-0.663	0.6	-1.53		-0.0	2607	CPDCFDBI_00896	group_2514	BB_B19	outer surface protein C (OspC)	0.424975	1.0
1278	group_1047	0.01	0.424	1.0	-0.408	0.573	-1.54		-0.0	2288	EDPAHIAP_01279	group_1047	BB_F0041	outer surface protein VlsE1	0.4470725552050473	1.0
1305	group_1614	0.01	0.424	1.0	-0.408	0.573	-1.54		-0.0	1072	CCPCLGGI_01142	group_1614	BB_H09	type I restriction enzyme r protein n terminus (hsdr_n)	0.4470725552050473	1.0
1279	group_1058	0.01	0.424	1.0	-0.408	0.573	-1.54		-0.0	1995	OHACLJJN_01342	group_1058	BB_0579	DNA polymerase III subunit alpha	0.4470725552050473	1.0
1296	mlpD_3	0.01	0.424	1.0	-0.408	0.573	-1.54		-0.0	2216	GAFEJMFM_01288	mlpD_3	BB_S30	lipoprotein	0.4470725552050473	1.0
1301	group_1593	0.01	0.424	1.0	-0.408	0.573	-1.54		-0.0	996	CCPCLGGI_01062	group_1593	BB_0288	flagellar protein export ATPase FliI	0.4470725552050473	1.0
1285	group_1249	0.01	0.424	1.0	-0.408	0.573	-1.54		-0.0	1074	CCPCLGGI_01144	group_1249	BB_A74	outer membrane porin OMS28	0.4470725552050473	1.0
1286	group_1282	0.01	0.424	1.0	-0.408	0.573	-1.54		-0.0	1305	NEEDBMLE_00924	group_1282	BB_H29	putative plasmid partition protein	0.4470725552050473	1.0
1194	group_1396	0.0167	0.877	1.0	0.455	0.968	-1.55		-0.0	2003	HIKGPOHM_01036	group_1396	BB_K21	PF-32 protein	0.8816157894736841	1.0
1287	group_1283	0.01	0.424	1.0	-0.408	0.573	-1.54		-0.0	1306	NEEDBMLE_00925	group_1283	BB_H37	lipoprotein, putative	0.4470725552050473	1.0
1288	group_1366	0.01	0.424	1.0	-0.408	0.573	-1.54		-0.0	1852	KIDCBPBH_00851	group_1366	BB_A49	conserved hypothetical protein	0.4470725552050473	1.0
1282	group_1080	0.01	0.424	1.0	-0.408	0.573	-1.54		-0.0	2608	CPDCFDBI_00991	group_1080	BB_F0041	outer surface protein VlsE1	0.4470725552050473	1.0
1302	group_1607	0.01	0.424	1.0	-0.408	0.573	-1.54		-0.0	1011	CCPCLGGI_01077	group_1607	BB_B19	outer surface protein C (OspC)	0.4470725552050473	1.0
1314	group_1844	0.01	0.424	1.0	-0.408	0.573	-1.54		-0.0	1728	DBPMLNPF_01357	group_1844	BB_0775	flagellar hook-basal body complex protein	0.4470725552050473	1.0
1303	group_1612	0.01	0.424	1.0	-0.408	0.573	-1.54		-0.0	1070	CCPCLGGI_01140	group_1612	BB_H17	conserved hypothetical protein	0.4470725552050473	1.0
1334	group_2944	0.01	0.424	1.0	-0.408	0.573	-1.54		-0.0	3038	DCEJFMGM_00617	group_2944	BB_0744	Borrelia P83/P100 antigen	0.4470725552050473	1.0
1281	group_1079	0.01	0.424	1.0	-0.408	0.573	-1.54		-0.0	2494	KHBBIPCO_00794	group_1079	BB_H29	putative plasmid partition protein	0.4470725552050473	1.0
1292	group_1402	0.01	0.424	1.0	-0.408	0.573	-1.54		-0.0	2029	DIFHMJPJ_01095	group_1402	BB_F0041	outer surface protein VlsE1	0.4470725552050473	1.0
1293	group_1427	0.01	0.424	1.0	-0.408	0.573	-1.54		-0.0	2145	CABLLEJJ_00251	group_1427	BB_A45	conserved hypothetical protein	0.4470725552050473	1.0
1304	group_1613	0.01	0.424	1.0	-0.408	0.573	-1.54		-0.0	1071	CCPCLGGI_01141	group_1613	BB_H13	RepU	0.4470725552050473	1.0
1294	group_1429	0.01	0.424	1.0	-0.408	0.573	-1.54		-0.0	2150	CABLLEJJ_00382	group_1429	BB_0713	conserved hypothetical protein	0.4470725552050473	1.0
1280	group_1073	0.01	0.424	1.0	-0.408	0.573	-1.54		-0.0	2184	CABLLEJJ_00763	group_1073	BB_Q22	conserved hypothetical protein	0.4470725552050473	1.0
1295	group_1436	0.01	0.424	1.0	-0.408	0.573	-1.54		-0.0	2182	CABLLEJJ_00759	group_1436	BB_0068	haloacid dehalogenase-like hydrolase	0.4470725552050473	1.0
1290	group_1389	0.01	0.424	1.0	-0.408	0.573	-1.54		-0.0	1968	KHMPAEIP_01107	group_1389	BB_Q89	hypothetical protein	0.4470725552050473	1.0
1329	group_2442	0.01	0.424	1.0	-0.408	0.573	-1.54		-0.0	2534	IBPHLNAM_00393	group_2442	BB_0298	tetratricopeptide repeat domain protein	0.4470725552050473	1.0
1268	group_2472	0.0134	0.356	1.0	-0.663	0.6	-1.53		-0.0	2563	FPEMBNFB_00519	group_2472	BB_C06	exported protein A (eppA)	0.424975	1.0
1315	group_1908	0.01	0.424	1.0	-0.408	0.573	-1.54		-0.0	1880	KIDCBPBH_01233	group_1908	BB_K22	borrelia family of unknown function	0.4470725552050473	1.0
1254	group_1467	0.0134	0.356	1.0	-0.663	0.6	-1.53		-0.0	2475	FDEHIFHJ_00725	group_1467	BB_0688	mevalonate kinase	0.424975	1.0
1332	group_2778	0.01	0.424	1.0	-0.408	0.573	-1.54		-0.0	2814	JDOILFKP_01199	group_2778	BB_Q35	MlpJ	0.4470725552050473	1.0
1253	group_1420	0.0134	0.356	1.0	-0.663	0.6	-1.53		-0.0	2115	JLECCKEK_01256	group_1420	BB_N02	conserved hypothetical protein	0.424975	1.0
1324	group_2136	0.01	0.424	1.0	-0.408	0.573	-1.54		-0.0	2206	CABLLEJJ_00928	group_2136	BB_A03	outer membrane protein	0.4470725552050473	1.0
1297	group_1447	0.01	0.424	1.0	-0.408	0.573	-1.54		-0.0	2309	DBCLIJGK_01253	group_1447	BB_E19	PF-32 protein	0.4470725552050473	1.0
1252	group_1404	0.0134	0.356	1.0	-0.663	0.6	-1.53		-0.0	2031	DIFHMJPJ_01173	group_1404	BB_S40	BppC	0.424975	1.0
1251	group_1401	0.0134	0.356	1.0	-0.663	0.6	-1.53		-0.0	2028	DIFHMJPJ_01094	group_1401	BB_F0041	outer surface protein VlsE1	0.424975	1.0
1325	group_2262	0.01	0.424	1.0	-0.408	0.573	-1.54		-0.0	2331	LLGEFJJO_01233	group_2262	BB_0459	tetratricopeptide repeat domain protein	0.4470725552050473	1.0
1250	group_1386	0.0134	0.356	1.0	-0.663	0.6	-1.53		-0.0	1962	KHMPAEIP_00615	group_1386	BB_B19	outer surface protein C (OspC)	0.424975	1.0
1249	group_1379	0.0134	0.356	1.0	-0.663	0.6	-1.53		-0.0	2424	HKPPKNEB_01223	group_1379	BB_N24	BlyB	0.424975	1.0
1247	group_1251	0.0134	0.356	1.0	-0.663	0.6	-1.53		-0.0	1079	CCPCLGGI_01149	group_1251	BB_H32	antigen, P35, putative	0.424975	1.0
1246	group_1250	0.0134	0.356	1.0	-0.663	0.6	-1.53		-0.0	1075	CCPCLGGI_01145	group_1250	BB_H26	borrelia ORF-A superfamily	0.424975	1.0
1245	group_1082	0.0134	0.356	1.0	-0.663	0.6	-1.53		-0.0	2645	MMFMIKKH_01344	group_1082	BB_0707	conserved hypothetical protein	0.424975	1.0
1327	group_2380	0.01	0.424	1.0	-0.408	0.573	-1.54		-0.0	2464	CMPGICNK_00988	group_2380	BB_0026	methylenetetrahydrofolate dehydrogenase	0.4470725552050473	1.0
1244	group_1071	0.0134	0.356	1.0	-0.663	0.6	-1.53		-0.0	2151	CABLLEJJ_00385	group_1071	BB_O17	conserved hypothetical protein	0.424975	1.0
1243	group_1070	0.0134	0.356	1.0	-0.663	0.6	-1.53		-0.0	2149	CABLLEJJ_00381	group_1070	BB_0217	phosphate ABC transporter, permease protein PstA	0.424975	1.0
1331	group_2739	0.01	0.424	1.0	-0.408	0.573	-1.54		-0.0	2831	BHJKPGMC_00982	group_2739	BB_B19	outer surface protein C (OspC)	0.4470725552050473	1.0
1237	group_2784	0.0167	0.877	1.0	0.455	0.968	-1.55		-0.0	2881	PDJNMANP_00992	group_2784	BB_C06	exported protein A (eppA)	0.8816157894736841	1.0
1330	group_2449	0.01	0.424	1.0	-0.408	0.573	-1.54		-0.0	2541	IBPHLNAM_01025	group_2449	BB_K52	putative lipoprotein	0.4470725552050473	1.0
1255	group_1493	0.0134	0.356	1.0	-0.663	0.6	-1.53		-0.0	2939	DMIODFDI_00676	group_1493	BB_0362	prolipoprotein diacylglyceryl transferase	0.424975	1.0
1267	group_2409	0.0134	0.356	1.0	-0.663	0.6	-1.53		-0.0	2499	KHBBIPCO_00978	group_2409	BB_0280	flagellar motor apparatus	0.424975	1.0
1323	group_2135	0.01	0.424	1.0	-0.408	0.573	-1.54		-0.0	2205	CABLLEJJ_00917	group_2135	BB_0737	histidine phosphokinase/phophatase, putative	0.4470725552050473	1.0
1256	group_1601	0.0134	0.356	1.0	-0.663	0.6	-1.53		-0.0	1005	CCPCLGGI_01071	group_1601	BB_E22	pyrazinamidase/nicotinamidase, PncA protein	0.424975	1.0
1299	group_1465	0.01	0.424	1.0	-0.408	0.573	-1.54		-0.0	2471	FDEHIFHJ_00446	group_1465	BB_H28	PF-32 protein	0.4470725552050473	1.0
1316	group_1989	0.01	0.424	1.0	-0.408	0.573	-1.54		-0.0	1993	OHACLJJN_01279	group_1989	BB_0337	phosphopyruvate hydratase	0.4470725552050473	1.0
1317	group_2025	0.01	0.424	1.0	-0.408	0.573	-1.54		-0.0	2060	BHBIAHEI_01258	group_2025	BB_R36	BppA	0.4470725552050473	1.0
1266	group_2286	0.0134	0.356	1.0	-0.663	0.6	-1.53		-0.0	2357	CFOOMGOJ_01329	group_2286	BB_0560	chaperone protein HtpG	0.424975	1.0
1318	group_2029	0.01	0.424	1.0	-0.408	0.573	-1.54		-0.0	2064	MKCMKCOD_00886	group_2029	BB_A24	decorin-binding protein A	0.4470725552050473	1.0
1319	group_2101	0.01	0.424	1.0	-0.408	0.573	-1.54		-0.0	2162	CABLLEJJ_00535	group_2101	BB_J19	borrelia ORF-A superfamily	0.4470725552050473	1.0
1284	group_1084	0.01	0.424	1.0	-0.408	0.573	-1.54		-0.0	2898	CGPEDNPB_01408	group_1084	BB_0841	arginine deiminase	0.4470725552050473	1.0
1265	group_2245	0.0134	0.356	1.0	-0.663	0.6	-1.53		-0.0	2314	CAKCKHDA_00973	group_2245	BB_0528	aldose reductase, putative	0.424975	1.0
1264	group_2225	0.0134	0.356	1.0	-0.663	0.6	-1.53		-0.0	2290	PKIHPGKM_00672	group_2225	BB_0242	conserved hypothetical protein	0.424975	1.0
1263	group_2118	0.0134	0.356	1.0	-0.663	0.6	-1.53		-0.0	2185	CABLLEJJ_00781	group_2118	BB_0563	conserved hypothetical protein	0.424975	1.0
1333	group_2814	0.01	0.424	1.0	-0.408	0.573	-1.54		-0.0	2914	IGCIBMEA_01232	group_2814	BB_L28	lipoprotein	0.4470725552050473	1.0
1262	group_2094	0.0134	0.356	1.0	-0.663	0.6	-1.53		-0.0	2148	CABLLEJJ_00380	group_2094	BB_N28	lipoprotein	0.424975	1.0
1261	group_2082	0.0134	0.356	1.0	-0.663	0.6	-1.53		-0.0	2131	PNJOOICL_01032	group_2082	BB_H26	borrelia ORF-A superfamily	0.424975	1.0
1260	group_2046	0.0134	0.356	1.0	-0.663	0.6	-1.53		-0.0	2093	MKCMKCOD_01215	group_2046	BB_N28	lipoprotein	0.424975	1.0
1320	group_2104	0.01	0.424	1.0	-0.408	0.573	-1.54		-0.0	2165	CABLLEJJ_00560	group_2104	BB_0809	queuine tRNA-ribosyltransferase	0.4470725552050473	1.0
1259	group_1975	0.0134	0.686	1.0	0.71	0.917	-1.56		-0.0	1970	KHMPAEIP_01132	group_1975	BB_L40	ErpB8 protein	0.7055246153846154	1.0
1258	group_1974	0.0134	0.686	1.0	0.71	0.917	-1.56		-0.0	1969	KHMPAEIP_01131	group_1974	BB_N38	ErpP protein	0.7055246153846154	1.0
1257	group_1603	0.0134	0.356	1.0	-0.663	0.6	-1.53		-0.0	1007	CCPCLGGI_01073	group_1603	BB_E18	PF-49 protein	0.424975	1.0
1321	group_2105	0.01	0.424	1.0	-0.408	0.573	-1.54		-0.0	2166	CABLLEJJ_00599	group_2105	BB_0670	purine-binding chemotaxis protein	0.4470725552050473	1.0
1322	group_2133	0.01	0.424	1.0	-0.408	0.573	-1.54		-0.0	2200	CABLLEJJ_00896	group_2133	BB_0300	cell division protein FtsA	0.4470725552050473	1.0
1283	group_1083	0.01	0.424	1.0	-0.408	0.573	-1.54		-0.0	2854	KNHDMILE_01156	group_1083	BB_F0041	outer surface protein VlsE1	0.4470725552050473	1.0
0	group_1087	0.99	0.424	1.0	0.408	6.56	-1.95		-0.0	29	CCPCLGGI_00031	group_1087	BB_0816	conserved hypothetical protein	0.4470725552050473	1.0
1160	group_1466	0.0201	0.962	1.0	0.25	1.01	-1.55		-0.0	2473	FDEHIFHJ_00696	group_1466	BB_Q08	PF-32 protein	0.962	1.0
37	lon1_1	0.99	0.424	1.0	0.408	6.56	-1.95		-0.0	225	CCPCLGGI_00239	lon1_1	BB_0613	ATP-dependent protease La	0.4470725552050473	1.0
38	pstA	0.99	0.424	1.0	0.408	6.56	-1.95		-0.0	602	CCPCLGGI_00636	pstA	BB_0217	phosphate ABC transporter, permease protein PstA	0.4470725552050473	1.0
39	opuAB	0.99	0.424	1.0	0.408	6.56	-1.95		-0.0	671	CCPCLGGI_00709	opuAB	BB_0145	glycine betaine, L-proline ABC transporter, permease protein	0.4470725552050473	1.0
40	cheR	0.99	0.424	1.0	0.408	6.56	-1.95		-0.0	768	CCPCLGGI_00811	cheR	BB_0040	CheR methyltransferase, SAM binding domain	0.4470725552050473	1.0
41	licC	0.99	0.424	1.0	0.408	6.56	-1.95		-0.0	1023	CCPCLGGI_01089	licC	BB_B04	chitibiose transporter protein chbC	0.4470725552050473	1.0
42	group_309	0.99	0.424	1.0	0.408	6.56	-1.95		-0.0	560	CCPCLGGI_00593	group_309	BB_0260	conserved hypothetical protein	0.4470725552050473	1.0
43	group_3153	0.99	0.424	1.0	0.408	6.56	-1.95		-0.0	870	CCPCLGGI_00913	group_3153	BB_A03	outer membrane protein	0.4470725552050473	1.0
44	group_3166	0.99	0.424	1.0	0.408	6.56	-1.95		-0.0	978	CCPCLGGI_01028	group_3166	BB_D09	conserved hypothetical protein	0.4470725552050473	1.0
45	group_3175	0.99	0.424	1.0	0.408	6.56	-1.95		-0.0	830	CCPCLGGI_00873	group_3175	BB_O15	conserved hypothetical protein	0.4470725552050473	1.0
46	thyX	0.99	0.424	1.0	0.408	6.56	-1.95		-0.0	808	CCPCLGGI_00851	thyX	BB_A76	thymidylate synthase, flavin-dependent	0.4470725552050473	1.0
47	group_3183	0.99	0.424	1.0	0.408	6.56	-1.95		-0.0	847	CCPCLGGI_00890	group_3183	BB_A32	conserved hypothetical protein	0.4470725552050473	1.0
48	group_354	0.99	0.424	1.0	0.408	6.56	-1.95		-0.0	301	CCPCLGGI_00323	group_354	BB_0536	zinc protease, putative	0.4470725552050473	1.0
49	group_361	0.99	0.424	1.0	0.408	6.56	-1.95		-0.0	417	CCPCLGGI_00448	group_361	BB_0409	conserved hypothetical protein	0.4470725552050473	1.0
50	group_377	0.99	0.424	1.0	0.408	6.56	-1.95		-0.0	570	CCPCLGGI_00604	group_377	BB_0250	DedA protein	0.4470725552050473	1.0
51	fliG_2	0.99	0.424	1.0	0.408	6.56	-1.95		-0.0	598	CCPCLGGI_00632	fliG_2	BB_0221	flagellar motor switch protein	0.4470725552050473	1.0
52	group_392	0.99	0.424	1.0	0.408	6.56	-1.95		-0.0	741	CCPCLGGI_00781	group_392	BB_O11	conserved hypothetical protein	0.4470725552050473	1.0
53	group_393	0.99	0.424	1.0	0.408	6.56	-1.95		-0.0	770	CCPCLGGI_00813	group_393	BB_J18	borrelia family of unknown function	0.4470725552050473	1.0
67	group_687	0.99	0.424	1.0	0.408	6.56	-1.95		-0.0	659	CCPCLGGI_00697	group_687	BB_0159	conserved hypothetical protein	0.4470725552050473	1.0
66	alr1	0.99	0.424	1.0	0.408	6.56	-1.95		-0.0	658	CCPCLGGI_00696	alr1	BB_0160	alanine racemase	0.4470725552050473	1.0
65	group_679	0.99	0.424	1.0	0.408	6.56	-1.95		-0.0	573	CCPCLGGI_00607	group_679	BB_0247	non-canonical purine NTP pyrophosphatase, RdgB/HAM1 family	0.4470725552050473	1.0
64	rpmB	0.99	0.424	1.0	0.408	6.56	-1.95		-0.0	474	CCPCLGGI_00507	rpmB	BB_0350	ribosomal protein L28	0.4470725552050473	1.0
63	group_659	0.99	0.424	1.0	0.408	6.56	-1.95		-0.0	427	CCPCLGGI_00458	group_659	BB_0399	putative ankyrin repeat protein	0.4470725552050473	1.0
62	murJ	0.99	0.424	1.0	0.408	6.56	-1.95		-0.0	34	CCPCLGGI_00036	murJ	BB_0810	integral membrane protein MviN	0.4470725552050473	1.0
36	tcyP	0.99	0.424	1.0	0.408	6.56	-1.95		-0.0	113	CCPCLGGI_00119	tcyP	BB_0729	transporter, dicarboxylate/amino acid:cation (na+ or H+) symporter (daacs) family	0.4470725552050473	1.0
61	group_573	0.99	0.424	1.0	0.408	6.56	-1.95		-0.0	681	CCPCLGGI_00719	group_573	BB_0134	tetratricopeptide repeat domain protein	0.4470725552050473	1.0
59	pdeA	0.99	0.424	1.0	0.408	6.56	-1.95		-0.0	462	CCPCLGGI_00495	pdeA	BB_0363	periplasmic protein	0.4470725552050473	1.0
58	tlyA	0.99	0.424	1.0	0.408	6.56	-1.95		-0.0	326	CCPCLGGI_00348	tlyA	BB_K49	conserved hypothetical protein	0.4470725552050473	1.0
57	group_487	0.99	0.424	1.0	0.408	6.56	-1.95		-0.0	263	CCPCLGGI_00281	group_487	BB_0574	conserved hypothetical integral membrane protein	0.4470725552050473	1.0
56	group_482	0.99	0.424	1.0	0.408	6.56	-1.95		-0.0	242	CCPCLGGI_00260	group_482	BB_0595	conserved hypothetical protein	0.4470725552050473	1.0
55	ade_2	0.99	0.424	1.0	0.408	6.56	-1.95		-0.0	881	CCPCLGGI_00926	ade_2	BB_K17	adenine deaminase	0.4470725552050473	1.0
54	zwf	0.99	0.424	1.0	0.408	6.56	-1.95		-0.0	203	CCPCLGGI_00213	zwf	BB_0636	glucose-6-phosphate 1-dehydrogenase	0.4470725552050473	1.0
60	lolD	0.99	0.424	1.0	0.408	6.56	-1.95		-0.0	734	CCPCLGGI_00773	lolD	BB_0080	ABC transporter, ATP-binding protein	0.4470725552050473	1.0
35	group_261	0.99	0.424	1.0	0.408	6.56	-1.95		-0.0	93	CCPCLGGI_00097	group_261	BB_0751	conserved hypothetical protein	0.4470725552050473	1.0
34	mnmC_2	0.99	0.424	1.0	0.408	6.56	-1.95		-0.0	88	CCPCLGGI_00092	mnmC_2	BB_0756	FAD dependent oxidoreductase, putative	0.4470725552050473	1.0
33	group_258	0.99	0.424	1.0	0.408	6.56	-1.95		-0.0	37	CCPCLGGI_00039	group_258	BB_0807	conserved hypothetical integral membrane protein	0.4470725552050473	1.0
14	rnhB	0.99	0.424	1.0	0.408	6.56	-1.95		-0.0	763	CCPCLGGI_00806	rnhB	BB_0046	ribonuclease HII	0.4470725552050473	1.0
13	tmpC_3	0.99	0.424	1.0	0.408	6.56	-1.95		-0.0	442	CCPCLGGI_00475	tmpC_3	BB_0383	basic membrane protein A (bmpA), immunodominant antigen P39	0.4470725552050473	1.0
12	group_1151	0.99	0.424	1.0	0.408	6.56	-1.95		-0.0	404	CCPCLGGI_00431	group_1151	BB_0426	nucleoside 2-deoxyribosyltransferase superfamily	0.4470725552050473	1.0
11	spo0J	0.99	0.424	1.0	0.408	6.56	-1.95		-0.0	397	CCPCLGGI_00424	spo0J	BB_0434	stage 0 sporulation protein J	0.4470725552050473	1.0
10	wbgU	0.99	0.424	1.0	0.408	6.56	-1.95		-0.0	387	CCPCLGGI_00414	wbgU	BB_0444	WbnF	0.4470725552050473	1.0
9	mgs	0.99	0.424	1.0	0.408	6.56	-1.95		-0.0	377	CCPCLGGI_00404	mgs	BB_0454	lipopolysaccharide biosynthesis-related protein	0.4470725552050473	1.0
15	group_1224	0.99	0.424	1.0	0.408	6.56	-1.95		-0.0	781	CCPCLGGI_00824	group_1224	BB_0027	conserved hypothetical protein	0.4470725552050473	1.0
8	group_1139	0.99	0.424	1.0	0.408	6.56	-1.95		-0.0	367	CCPCLGGI_00389	group_1139	BB_0464	conserved hypothetical protein	0.4470725552050473	1.0
6	nadE	0.99	0.424	1.0	0.408	6.56	-1.95		-0.0	313	CCPCLGGI_00335	nadE	BB_0707	conserved hypothetical protein	0.4470725552050473	1.0
5	group_1115	0.99	0.424	1.0	0.408	6.56	-1.95		-0.0	274	CCPCLGGI_00293	group_1115	BB_0563	conserved hypothetical protein	0.4470725552050473	1.0
4	secD	0.99	0.424	1.0	0.408	6.56	-1.95		-0.0	187	CCPCLGGI_00197	secD	BB_0652	protein-export membrane protein SecD	0.4470725552050473	1.0
3	rplS	0.99	0.424	1.0	0.408	6.56	-1.95		-0.0	141	CCPCLGGI_00150	rplS	BB_0699	ribosomal protein L19	0.4470725552050473	1.0
2	group_1098	0.99	0.424	1.0	0.408	6.56	-1.95		-0.0	111	CCPCLGGI_00117	group_1098	BB_0731	conserved hypothetical protein	0.4470725552050473	1.0
1	pdxY	0.99	0.424	1.0	0.408	6.56	-1.95		-0.0	77	CCPCLGGI_00080	pdxY	BB_0768	pyridoxal kinase	0.4470725552050473	1.0
7	rplB	0.99	0.424	1.0	0.408	6.56	-1.95		-0.0	351	CCPCLGGI_00373	rplB	BB_0481	ribosomal protein L2	0.4470725552050473	1.0
68	group_698	0.99	0.424	1.0	0.408	6.56	-1.95		-0.0	749	CCPCLGGI_00790	group_698	BB_0062	RNA methyltransferase, RsmE family	0.4470725552050473	1.0
16	soj_3	0.99	0.424	1.0	0.408	6.56	-1.95		-0.0	1031	CCPCLGGI_01097	soj_3	BB_B12	PF-32 protein	0.4470725552050473	1.0
18	ppaX	0.99	0.424	1.0	0.408	6.56	-1.95		-0.0	322	CCPCLGGI_00344	ppaX	BB_0676	phosphoglycolate phosphatase	0.4470725552050473	1.0
32	group_231	0.99	0.424	1.0	0.408	6.56	-1.95		-0.0	712	CCPCLGGI_00751	group_231	BB_0102	conserved hypothetical protein	0.4470725552050473	1.0
31	group_226	0.99	0.424	1.0	0.408	6.56	-1.95		-0.0	268	CCPCLGGI_00287	group_226	BB_0569	conserved hypothetical protein	0.4470725552050473	1.0
30	group_185	0.99	0.424	1.0	0.408	6.56	-1.95		-0.0	513	CCPCLGGI_00546	group_185	BB_0307	conserved hypothetical protein	0.4470725552050473	1.0
29	recC	0.99	0.424	1.0	0.408	6.56	-1.95		-0.0	205	CCPCLGGI_00215	recC	BB_M26	borrelia orf-D family	0.4470725552050473	1.0
28	group_1549	0.99	0.424	1.0	0.408	6.56	-1.95		-0.0	762	CCPCLGGI_00805	group_1549	BB_0047	conserved hypothetical protein	0.4470725552050473	1.0
27	group_1540	0.99	0.424	1.0	0.408	6.56	-1.95		-0.0	661	CCPCLGGI_00699	group_1540	BB_0157	conserved hypothetical protein	0.4470725552050473	1.0
17	ywlC	0.99	0.424	1.0	0.408	6.56	-1.95		-0.0	108	CCPCLGGI_00114	ywlC	BB_0734	Sua5/YciO/YrdC/YwlC family protein, putative	0.4470725552050473	1.0
26	group_1535	0.99	0.424	1.0	0.408	6.56	-1.95		-0.0	592	CCPCLGGI_00626	group_1535	BB_0227	conserved hypothetical protein	0.4470725552050473	1.0
24	PdeB	0.99	0.424	1.0	0.408	6.56	-1.95		-0.0	451	CCPCLGGI_00484	PdeB	BB_0374	HD domain protein	0.4470725552050473	1.0
23	tmpC_4	0.99	0.424	1.0	0.408	6.56	-1.95		-0.0	443	CCPCLGGI_00476	tmpC_4	BB_0382	basic membrane protein B (bmpB)	0.4470725552050473	1.0
22	cdd	0.99	0.424	1.0	0.408	6.56	-1.95		-0.0	220	CCPCLGGI_00233	cdd	BB_0618	cytidine deaminase	0.4470725552050473	1.0
21	cheY_2	0.99	0.424	1.0	0.408	6.56	-1.95		-0.0	167	CCPCLGGI_00177	cheY_2	BB_0672	CheY	0.4470725552050473	1.0
20	groS	0.99	0.424	1.0	0.408	6.56	-1.95		-0.0	102	CCPCLGGI_00108	groS	BB_0741	chaperonin GroS	0.4470725552050473	1.0
19	group_1500	0.99	0.424	1.0	0.408	6.56	-1.95		-0.0	95	CCPCLGGI_00099	group_1500	BB_0748	septum formation initiator subfamily, putative	0.4470725552050473	1.0
25	group_1534	0.99	0.424	1.0	0.408	6.56	-1.95		-0.0	588	CCPCLGGI_00622	group_1534	BB_0231	hypothetical protein	0.4470725552050473	1.0
69	queA	0.99	0.424	1.0	0.408	6.56	-1.95		-0.0	787	CCPCLGGI_00830	queA	BB_B09	lipoprotein, putative	0.4470725552050473	1.0
70	pth	0.99	0.424	1.0	0.408	6.56	-1.95		-0.0	57	CCPCLGGI_00059	pth	BB_0787	peptidyl-tRNA hydrolase	0.4470725552050473	1.0
71	lss	0.99	0.424	1.0	0.408	6.56	-1.95		-0.0	83	CCPCLGGI_00086	lss	BB_0262	M23 peptidase domain protein	0.4470725552050473	1.0
121	cheR1	0.987	0.356	1.0	0.663	6.56	-2.2		-0.0	413	CCPCLGGI_00444	cheR1	BB_0414	chemotaxis protein methyltransferase	0.424975	1.0
120	group_860	0.987	0.356	1.0	0.663	6.56	-2.2		-0.0	310	CCPCLGGI_00332	group_860	BB_0526	conserved hypothetical protein	0.424975	1.0
119	group_834	0.987	0.356	1.0	0.663	6.56	-2.2		-0.0	177	CCPCLGGI_00187	group_834	BB_0662	conserved hypothetical protein	0.424975	1.0
118	group_827	0.987	0.356	1.0	0.663	6.56	-2.2		-0.0	134	CCPCLGGI_00143	group_827	BB_0707	conserved hypothetical protein	0.424975	1.0
117	group_8	0.987	0.356	1.0	0.663	6.56	-2.2		-0.0	1054	CCPCLGGI_01121	group_8	BB_S20	conserved hypothetical protein	0.424975	1.0
116	group_701	0.987	0.356	1.0	0.663	6.56	-2.2		-0.0	778	CCPCLGGI_00821	group_701	BB_0030	signal peptidase I	0.424975	1.0
122	group_881	0.987	0.356	1.0	0.663	6.56	-2.2		-0.0	426	CCPCLGGI_00457	group_881	BB_0400	conserved hypothetical protein	0.424975	1.0
115	gyrA_2	0.987	0.356	1.0	0.663	6.56	-2.2		-0.0	773	CCPCLGGI_00816	gyrA_2	BB_0035	DNA gyrase/topoisomerase IV, A subunit domain protein	0.424975	1.0
113	group_660	0.987	0.356	1.0	0.663	6.56	-2.2		-0.0	452	CCPCLGGI_00485	group_660	BB_0373	P31-23 protein	0.424975	1.0
112	group_613	0.987	0.356	1.0	0.663	6.56	-2.2		-0.0	52	CCPCLGGI_00054	group_613	BB_0792	conserved hypothetical protein	0.424975	1.0
111	group_574	0.987	0.356	1.0	0.663	6.56	-2.2		-0.0	1021	CCPCLGGI_01087	group_574	BB_B02	conserved hypothetical protein	0.424975	1.0
110	group_527	0.987	0.356	1.0	0.663	6.56	-2.2		-0.0	685	CCPCLGGI_00723	group_527	BB_0130	conserved hypothetical protein	0.424975	1.0
109	group_501	0.987	0.356	1.0	0.663	6.56	-2.2		-0.0	415	CCPCLGGI_00446	group_501	BB_0412	membrane protein, putative	0.424975	1.0
108	group_490	0.987	0.356	1.0	0.663	6.56	-2.2		-0.0	305	CCPCLGGI_00327	group_490	BB_0413	conserved hypothetical integral membrane protein	0.424975	1.0
114	group_682	0.987	0.356	1.0	0.663	6.56	-2.2		-0.0	631	CCPCLGGI_00669	group_682	BB_0187	conserved hypothetical protein	0.424975	1.0
107	kinE	0.987	0.356	1.0	0.663	6.56	-2.2		-0.0	81	CCPCLGGI_00084	kinE	BB_0764	sensory transduction histidine kinase, putative	0.424975	1.0
123	group_888	0.987	0.356	1.0	0.663	6.56	-2.2		-0.0	488	CCPCLGGI_00521	group_888	BB_0767	undecaprenyldiphospho-muramoylpentapeptide beta-N-acetylglucosaminyltransferase	0.424975	1.0
125	greA	0.987	0.356	1.0	0.663	6.56	-2.2		-0.0	683	CCPCLGGI_00721	greA	BB_0132	transcription elongation factor GreA (Transcript cleavage factorgreA)	0.424975	1.0
1145	group_2060	0.0234	0.826	1.0	0.0789	1.03	-1.55		-0.0	2105	EJELBCAM_00592	group_2060	BB_0632	exodeoxyribonuclease V, alpha subunit	0.8366378787878788	1.0
1139	group_1903	0.0234	0.826	1.0	0.0789	1.03	-1.55		-0.0	1866	KIDCBPBH_01079	group_1903	BB_C06	exported protein A (eppA)	0.8366378787878788	1.0
1134	group_1419	0.0234	0.826	1.0	0.0789	1.03	-1.55		-0.0	2106	EJELBCAM_00593	group_1419	BB_0058	tetratricopeptide repeat domain protein	0.8366378787878788	1.0
1129	group_1020	0.0234	0.826	1.0	0.0789	1.03	-1.55		-0.0	1648	FAKOJBMH_01308	group_1020	BB_0192	conserved hypothetical protein	0.8366378787878788	1.0
1335	group_407	0.01	0.424	1.0	-0.408	0.573	-1.54		-0.0	1067	CCPCLGGI_01137	group_407	BB_F0041	outer surface protein VlsE1	0.4470725552050473	1.0
203	group_295	0.977	0.826	1.0	-0.0789	6.5	-1.47		-0.0	933	CCPCLGGI_00983	group_295	BB_K01	lipoprotein, putative	0.8366378787878788	1.0
124	group_919	0.987	0.356	1.0	0.663	6.56	-2.2		-0.0	668	CCPCLGGI_00706	group_919	BB_0730	glucose-6-phosphate isomerase	0.424975	1.0
182	group_404	0.98	0.962	1.0	-0.25	6.51	-1.3		-0.0	1032	CCPCLGGI_01099	group_404	BB_B14	conserved hypothetical protein	0.962	1.0
168	group_10	0.98	0.962	1.0	-0.25	6.51	-1.3		-0.0	1063	CCPCLGGI_01131	group_10	BB_M10	conserved hypothetical protein	0.962	1.0
157	group_68	0.983	0.877	1.0	-0.455	6.51	-1.1		-0.0	932	CCPCLGGI_00982	group_68	BB_H09	type I restriction enzyme r protein n terminus (hsdr_n)	0.8816157894736841	1.0
129	group_978	0.987	0.356	1.0	0.663	6.56	-2.2		-0.0	140	CCPCLGGI_00149	group_978	BB_0701	conserved hypothetical protein	0.424975	1.0
128	mtnN_3	0.987	0.356	1.0	0.663	6.56	-2.2		-0.0	914	CCPCLGGI_00963	mtnN_3	BB_I06	MTA/SAH nucleosidase	0.424975	1.0
127	group_938	0.987	0.356	1.0	0.663	6.56	-2.2		-0.0	765	CCPCLGGI_00808	group_938	BB_0044	conserved hypothetical protein	0.424975	1.0
126	group_937	0.987	0.356	1.0	0.663	6.56	-2.2		-0.0	760	CCPCLGGI_00801	group_937	BB_0051	conserved hypothetical integral membrane protein	0.424975	1.0
169	group_1074	0.98	0.962	1.0	-0.25	6.51	-1.3		-0.0	529	CCPCLGGI_00562	group_1074	BB_0291	flagellar M-ring protein FliF	0.962	1.0
1188	group_1056	0.0167	0.877	1.0	0.455	0.968	-1.55		-0.0	1973	KHMPAEIP_01170	group_1056	BB_M18	conserved hypothetical protein	0.8816157894736841	1.0
106	group_403	0.987	0.356	1.0	0.663	6.56	-2.2		-0.0	974	CCPCLGGI_01024	group_403	BB_D14	borrelia ORF-A superfamily	0.424975	1.0
104	group_370	0.987	0.356	1.0	0.663	6.56	-2.2		-0.0	501	CCPCLGGI_00534	group_370	BB_0322	conserved hypothetical protein	0.424975	1.0
85	ptsG_1	0.987	0.356	1.0	0.663	6.56	-2.2		-0.0	194	CCPCLGGI_00204	ptsG_1	BB_0645	pts system, iibc components	0.424975	1.0
84	btuD_1	0.987	0.356	1.0	0.663	6.56	-2.2		-0.0	90	CCPCLGGI_00094	btuD_1	BB_0754	ABC transporter, ATP-binding protein	0.424975	1.0
83	group_953	0.99	0.424	1.0	0.408	6.56	-1.95		-0.0	1015	CCPCLGGI_01081	group_953	BB_B25	conserved hypothetical protein	0.4470725552050473	1.0
82	ung	0.99	0.424	1.0	0.408	6.56	-1.95		-0.0	758	CCPCLGGI_00799	ung	BB_0053	uracil-DNA glycosylase	0.4470725552050473	1.0
81	group_931	0.99	0.424	1.0	0.408	6.56	-1.95		-0.0	719	CCPCLGGI_00758	group_931	BB_0095	conserved hypothetical protein	0.4470725552050473	1.0
80	glpK	0.99	0.424	1.0	0.408	6.56	-1.95		-0.0	578	CCPCLGGI_00612	glpK	BB_0241	glycerol kinase	0.4470725552050473	1.0
86	group_112	0.987	0.356	1.0	0.663	6.56	-2.2		-0.0	172	CCPCLGGI_00182	group_112	BB_0667	conserved hypothetical protein	0.424975	1.0
79	oppB	0.99	0.424	1.0	0.408	6.56	-1.95		-0.0	492	CCPCLGGI_00525	oppB	BB_0332	ABC transporter, permease protein	0.4470725552050473	1.0
77	coaX	0.99	0.424	1.0	0.408	6.56	-1.95		-0.0	309	CCPCLGGI_00331	coaX	BB_0527	transcriptional activator, putative, Baf family	0.4470725552050473	1.0
76	htpG	0.99	0.424	1.0	0.408	6.56	-1.95		-0.0	277	CCPCLGGI_00296	htpG	BB_0560	chaperone protein HtpG	0.4470725552050473	1.0
75	pncB	0.99	0.424	1.0	0.408	6.56	-1.95		-0.0	204	CCPCLGGI_00214	pncB	BB_0635	nicotinate phosphoribosyltransferase	0.4470725552050473	1.0
74	nanE	0.99	0.424	1.0	0.408	6.56	-1.95		-0.0	195	CCPCLGGI_00205	nanE	BB_0644	putative N-acetylmannosamine-6-P epimerase	0.4470725552050473	1.0
73	mbl	0.99	0.424	1.0	0.408	6.56	-1.95		-0.0	127	CCPCLGGI_00133	mbl	BB_0715	cell division protein FtsA, putative	0.4470725552050473	1.0
72	group_820	0.99	0.424	1.0	0.408	6.56	-1.95		-0.0	99	CCPCLGGI_00105	group_820	BB_0744	Borrelia P83/P100 antigen	0.4470725552050473	1.0
78	group_869	0.99	0.424	1.0	0.408	6.56	-1.95		-0.0	372	CCPCLGGI_00399	group_869	BB_0459	tetratricopeptide repeat domain protein	0.4470725552050473	1.0
105	mutL	0.987	0.356	1.0	0.663	6.56	-2.2		-0.0	608	CCPCLGGI_00643	mutL	BB_0211	DNA mismatch repair protein MutL	0.424975	1.0
87	ybgI	0.987	0.356	1.0	0.663	6.56	-2.2		-0.0	363	CCPCLGGI_00385	ybgI	BB_0468	conserved hypothetical protein	0.424975	1.0
89	group_1161	0.987	0.356	1.0	0.663	6.56	-2.2		-0.0	444	CCPCLGGI_00477	group_1161	BB_0381	trehalase	0.424975	1.0
103	group_3158	0.987	0.356	1.0	0.663	6.56	-2.2		-0.0	921	CCPCLGGI_00970	group_3158	BB_I20	borrelia family of unknown function	0.424975	1.0
102	group_3146	0.987	0.356	1.0	0.663	6.56	-2.2		-0.0	821	CCPCLGGI_00864	group_3146	BB_A60	surface lipoprotein P27	0.424975	1.0
101	group_3123	0.987	0.356	1.0	0.663	6.56	-2.2		-0.0	825	CCPCLGGI_00868	group_3123	BB_R17	conserved hypothetical protein	0.424975	1.0
100	group_3105	0.987	0.356	1.0	0.663	6.56	-2.2		-0.0	835	CCPCLGGI_00878	group_3105	BB_A45	conserved hypothetical protein	0.424975	1.0
99	group_3085	0.987	0.356	1.0	0.663	6.56	-2.2		-0.0	817	CCPCLGGI_00860	group_3085	BB_A65	lipoprotein, putative	0.424975	1.0
98	bglK	0.987	0.356	1.0	0.663	6.56	-2.2		-0.0	15	CCPCLGGI_00017	bglK	BB_0831	xylose operon regulatory protein	0.424975	1.0
88	group_1140	0.987	0.356	1.0	0.663	6.56	-2.2		-0.0	371	CCPCLGGI_00396	group_1140	BB_0460	lipoprotein, putative	0.424975	1.0
97	group_292	0.987	0.356	1.0	0.663	6.56	-2.2		-0.0	807	CCPCLGGI_00850	group_292	BB_0001	conserved hypothetical protein	0.424975	1.0
95	group_195	0.987	0.356	1.0	0.663	6.56	-2.2		-0.0	1016	CCPCLGGI_01082	group_195	BB_B26	conserved hypothetical protein	0.424975	1.0
94	group_1539	0.987	0.356	1.0	0.663	6.56	-2.2		-0.0	643	CCPCLGGI_00681	group_1539	BB_0175	conserved hypothetical protein	0.424975	1.0
93	group_1525	0.987	0.356	1.0	0.663	6.56	-2.2		-0.0	478	CCPCLGGI_00511	group_1525	BB_0346	export chaperone	0.424975	1.0
92	group_1513	0.987	0.356	1.0	0.663	6.56	-2.2		-0.0	271	CCPCLGGI_00290	group_1513	BB_0566	conserved hypothetical protein	0.424975	1.0
91	group_1215	0.987	0.356	1.0	0.663	6.56	-2.2		-0.0	731	CCPCLGGI_00770	group_1215	BB_0083	conserved hypothetical protein	0.424975	1.0
90	group_1170	0.987	0.356	1.0	0.663	6.56	-2.2		-0.0	504	CCPCLGGI_00537	group_1170	BB_0317	conserved hypothetical integral membrane protein	0.424975	1.0
96	mepA	0.987	0.356	1.0	0.663	6.56	-2.2		-0.0	358	CCPCLGGI_00380	mepA	BB_0473	conserved hypothetical integral membrane protein	0.424975	1.0
1336	group_761	0.01	0.424	1.0	-0.408	0.573	-1.54		-0.0	1472	KFKPBLAP_01090	group_761	BB_F0041	outer surface protein VlsE1	0.4470725552050473	1.0
