# Supplementary material for: Whole genome sequencing of human Borrelia burgdorferi isolates reveals linked blocks of accessory genome elements located on plasmids and associated with human dissemination
Source: PLoS Pathog. 2023 Aug 31;19(8):e1011243. doi: 10.1371/journal.ppat.1011243 (PMC10470944; doi:10.1371/journal.ppat.1011243)
Supplement: S11 Table — (CSV) [file ppat.1011243.s011.csv]

	group	af	filter-pvalue	lrt-pvalue	beta	beta-std-err	intercept	notes	-log10 P	Unnamed: 0	ID	Group	Locus	B31_Annotation	filter-pvalue-fdr	lrt-pvalue-fdr
630	group_1552	0.324	3.08e-60	1.62e-69	7.08	1.83	-3.79		68.79048498545737	872	CCPCLGGI_00915	group_1552	BB_H09	type I restriction enzyme r protein n terminus (hsdr_n)	4.12412e-57	2.1691799999999997e-66
625	group_410	0.334	1.5500000000000002e-57	7.71e-66	6.64	0.658	-3.89		65.11294562194904	1166	CCPCLGGI_01270	group_410	BB_R22	conserved hypothetical protein	1.037725e-54	5.161845e-63
620	group_1256	0.338	1.1400000000000001e-56	1.1800000000000001e-64	6.48	0.639	-3.88		63.92811799269388	1128	CCPCLGGI_01217	group_1256	BB_N41	conserved hypothetical protein	5.088200000000001e-54	5.266733333333334e-62
648	group_1270	0.301	1.22e-55	1.38e-62	6.77	0.785	-2.99		61.86012091359876	1251	AHLIMJDN_01172	group_1270	BB_K52	putative lipoprotein	4.0839499999999993e-53	4.6195499999999995e-60
605	group_565	0.355	2.5599999999999998e-54	3.96e-62	6.3	0.663	-4.15		61.40230481407449	1127	CCPCLGGI_01216	group_565	BB_N39	ErpQ protein	5.713066666666666e-52	1.060488e-59
636	group_1658	0.318	1.0599999999999999e-54	5.0699999999999994e-61	6.09	0.584	-3.2		60.29499204066666	1197	AHLIMJDN_00868	group_1658	BB_T07	outer membrane protein	2.8386799999999997e-52	1.1314549999999998e-58
652	group_1253	0.298	6.25e-53	1.67e-58	6.16	0.658	-2.8		57.777283528852415	1098	CCPCLGGI_01180	group_1253	BB_N28	lipoprotein	1.12643375e-50	2.767266666666667e-56
593	group_1241	0.368	2.97e-51	1.86e-58	5.97	0.645	-4.13		57.730487055782085	893	CCPCLGGI_00939	group_1241	BB_K0058	hypothetical protein	3.9768300000000004e-49	2.767266666666667e-56
592	group_116	0.368	2.97e-51	1.86e-58	5.97	0.645	-4.13		57.730487055782085	901	CCPCLGGI_00948	group_116	BB_K48	immunogenic protein P37, putative	3.9768300000000004e-49	2.767266666666667e-56
645	group_970	0.311	6.73e-53	2.42e-58	5.84	0.563	-2.98		57.61618463401957	1245	AHLIMJDN_01166	group_970	BB_I22	PF-49 protein	1.12643375e-50	3.24038e-56
589	group_399	0.375	8.35e-50	8.79e-57	5.84	0.639	-4.12		56.05601112492623	894	CCPCLGGI_00940	group_399	BB_J31	conserved hypothetical protein	9.317208333333333e-48	1.0699827272727272e-54
618	group_192	0.341	1.33e-50	6.920000000000001e-56	5.41	0.5	-3.3		55.15989390554324	895	CCPCLGGI_00941	group_192	BB_K40	conserved hypothetical protein	1.618972727272727e-48	7.721566666666668e-54
622	group_559	0.338	1.0700000000000001e-49	1.65e-54	5.27	0.482	-3.17		53.7825160557861	1224	AHLIMJDN_00977	group_559	BB_G22	conserved hypothetical protein	1.1021000000000003e-47	1.6995000000000003e-52
580	group_115	0.385	1.01e-47	1.98e-54	5.66	0.632	-4.1		53.70333480973847	902	CCPCLGGI_00949	group_115	BB_K49	conserved hypothetical protein	9.015933333333334e-46	1.893728571428571e-52
629	group_1264	0.324	1.65e-49	7.399999999999999e-54	5.24	0.477	-2.95		53.130768280269024	1182	AHLIMJDN_00852	group_1264	BB_U01	conserved hypothetical protein	1.5781071428571428e-47	6.605733333333333e-52
608	group_1656	0.351	1.11e-46	5.77e-51	4.94	0.456	-3.15		50.23882418684427	1185	AHLIMJDN_00855	group_1656	BB_Q67	adenine specific DNA methyltransferase	8.742882352941176e-45	4.82876875e-49
665	group_1659	0.274	5.61e-47	1.4e-50	5.61	0.635	-2.34		49.85387196432176	1198	AHLIMJDN_00869	group_1659	BB_J41	putative antigen P35	4.69486875e-45	1.1027058823529411e-48
613	group_1265	0.344	1.5899999999999999e-46	1.67e-50	4.88	0.446	-3.03		49.777283528852415	1183	AHLIMJDN_00853	group_1265	BB_Q85	conserved hypothetical protein	1.1827833333333333e-44	1.2422944444444445e-48
549	group_722	0.438	4.32e-41	9.72e-49	5.75	5.03	-4.72		48.012333735073724	980	CCPCLGGI_01030	group_722	BB_U04	BBC01	2.6293090909090907e-39	6.850042105263157e-47
429	group_102	0.656	6.42e-45	2.0499999999999998e-48	-4.69	0.428	1.77		47.688246138944244	1511	DCJNHIBD_00857	group_102	BB_A69	putative surface protein	4.524410526315789e-43	1.3724749999999999e-46
448	group_168	0.582	1.6499999999999999e-41	1.24e-47	-5.2	0.619	1.15		46.906578314837766	1338	OJICOLNA_01008	group_168	BB_E09	protein p23	1.0520714285714284e-39	7.547090909090909e-46
559	group_194	0.418	1.6499999999999999e-41	1.24e-47	5.2	0.619	-4.04		46.906578314837766	903	CCPCLGGI_00951	group_194	BB_K50	immunogenic protein P37	1.0520714285714284e-39	7.547090909090909e-46
562	group_409	0.418	4.7499999999999995e-40	1.93e-45	4.86	0.547	-3.75		44.71444269099223	1126	CCPCLGGI_01215	group_409	BB_N38	ErpP protein	2.7653260869565215e-38	1.123595652173913e-43
553	group_114	0.431	2.73e-39	2.95e-45	5.05	0.616	-4.02		44.53017798402184	900	CCPCLGGI_00947	group_114	BB_K47	conserved hypothetical protein	1.4621880000000001e-37	1.6458541666666666e-43
546	group_193	0.438	3.1199999999999997e-38	3.98e-44	4.98	0.615	-4.01		43.40011692792631	899	CCPCLGGI_00945	group_193	BB_K45	immunogenic protein P37	1.4920285714285713e-36	2.1316880000000002e-42
537	group_234	0.445	3.3200000000000002e-37	4.95e-43	4.91	0.613	-4.0		42.305394801066434	896	CCPCLGGI_00942	group_234	BB_K41	conserved hypothetical protein	1.4340258064516132e-35	2.54925e-41
576	group_240	0.391	7.31e-39	2.11e-42	4.28	0.423	-3.08		41.67571754470231	1235	AHLIMJDN_00993	group_240	BB_M30	BBC01	3.6252185185185183e-37	1.0464037037037036e-40
498	group_721	0.478	4.0800000000000003e-35	2.3699999999999998e-42	5.38	5.59	-4.64		41.6252516539899	979	CCPCLGGI_01029	group_721	BB_D0027	hypothetical protein	1.5175333333333335e-33	1.133367857142857e-40
567	group_740	0.408	1.91e-37	2.87e-41	4.27	0.438	-3.19		40.542118103266006	1232	AHLIMJDN_00990	group_740	BB_G09	putative plasmid partition protein	8.524966666666667e-36	1.3251482758620688e-39
647	vlp7	0.304	1.36e-39	4.45e-41	4.18	0.392	-2.3		40.35163998901907	1243	AHLIMJDN_01163	vlp7	BB_F0041	outer surface protein VlsE1	7.587666666666667e-38	1.9861833333333335e-39
473	group_1011	0.512	8.95e-34	6.53e-41	-5.3	1.21	0.678		40.185086818724926	1580	DCJNHIBD_01252	group_1011	BB_O02	conserved hypothetical protein	2.8533452380952376e-32	2.8205387096774197e-39
690	group_714	0.247	5.58e-39	1.26e-40	4.81	0.552	-1.95		39.89962945488244	892	CCPCLGGI_00938	group_714	BB_K48	immunogenic protein P37, putative	2.8737000000000003e-37	5.2723124999999996e-39
574	group_301	0.395	7.150000000000001e-37	5.6499999999999995e-40	4.07	0.403	-2.95		39.24795155218056	1211	AHLIMJDN_00951	group_301	BB_H41	borrelia membrane protein P13	2.991828125e-35	2.2925303030303028e-38
563	group_561	0.418	7.780000000000001e-36	1.43e-39	4.16	0.435	-3.17		38.84466396253494	1234	AHLIMJDN_00992	group_561	BB_G07	borrelia family of unknown function	3.06394705882353e-34	5.631676470588235e-38
675	group_1237	0.258	4.87e-38	3e-39	4.45	0.472	-1.98		38.52287874528034	873	CCPCLGGI_00916	group_1237	BB_H09	type I restriction enzyme r protein n terminus (hsdr_n)	2.2485965517241378e-36	1.1477142857142858e-37
557	soj_2	0.425	8.36e-35	1.73e-38	4.09	0.433	-3.16		37.761953896871205	1233	AHLIMJDN_00991	soj_2	BB_G08	stage 0 sporulation protein J	3.0254162162162162e-33	6.434638888888889e-37
594	group_1268	0.368	6.99e-36	6.46e-38	3.83	0.367	-2.61		37.18976748200492	1218	AHLIMJDN_00971	group_1268	BB_G28	conserved hypothetical protein	2.8362454545454543e-34	2.3378216216216215e-36
535	group_83	0.448	1.03e-32	1.08e-36	4.06	0.456	-3.28		35.96657624451305	898	CCPCLGGI_00944	group_83	BB_K45	immunogenic protein P37	2.998195652173913e-31	3.8055789473684213e-35
475	pncA	0.512	3.24e-31	1.24e-36	-4.53	0.608	0.622		35.906578314837766	1332	OJICOLNA_00978	pncA	BB_E22	pyrazinamidase/nicotinamidase, PncA protein	9.03825e-30	4.257333333333333e-35
639	group_948	0.318	2.5900000000000003e-35	2.86e-36	3.74	0.356	-2.22		35.543633966870956	897	CCPCLGGI_00943	group_948	BB_K42	conserved hypothetical protein	9.908600000000002e-34	9.573849999999999e-35
713	group_738	0.221	1.04e-34	5.89e-36	4.78	0.619	-1.73		35.229884705212896	1654	OANOCMKI_00989	group_738	BB_G23	conserved hypothetical protein	3.6646315789473684e-33	1.923587804878049e-34
472	group_311	0.518	8.260000000000001e-31	1.29e-35	-4.26	0.536	0.631		34.88941028970075	1336	OJICOLNA_00987	group_311	BB_T03	conserved hypothetical protein	2.1686549019607844e-29	4.112642857142857e-34
706	group_781	0.227	1.48e-34	1.5200000000000002e-35	4.53	0.548	-1.76		34.81815641205523	1667	OANOCMKI_01153	group_781	BB_R28	lipoprotein	4.9543e-33	4.625636363636364e-34
705	group_1666	0.227	1.48e-34	1.5200000000000002e-35	4.53	0.548	-1.76		34.81815641205523	1283	PFDKALEN_01265	group_1666	BB_0258	undecaprenol kinase	4.9543e-33	4.625636363636364e-34
466	group_42	0.528	7.630000000000001e-31	3.7200000000000004e-35	-4.08	0.488	0.661		34.429457060118104	1561	DCJNHIBD_01184	group_42	BB_O15	conserved hypothetical protein	2.0433140000000002e-29	1.1069066666666668e-33
650	group_569	0.301	2.38e-34	5.46e-35	3.7	0.359	-2.09		34.262807357295266	1140	CCPCLGGI_01234	group_569	BB_M38	ErpK protein	7.772731707317073e-33	1.5893347826086958e-33
536	group_965	0.448	1.95e-31	5.84e-35	3.87	0.428	-3.12		34.2335871528876	1212	AHLIMJDN_00965	group_965	BB_G34	conserved hypothetical protein	5.555425531914893e-30	1.6637787234042553e-33
697	group_1802	0.237	1.3200000000000001e-33	3.49e-34	4.16	0.466	-1.78		33.45717457304082	1649	FAKOJBMH_01310	group_1802	BB_0089	conserved hypothetical protein	4.1104186046511635e-32	9.735645833333334e-33
459	group_545	0.542	1.8700000000000003e-27	4.96e-34	4.91	6.24	-4.51		33.304518323509804	1027	CCPCLGGI_01093	group_545	BB_0151	N-acetylglucosamine-6-phosphate deacetylase	3.912390625e-26	1.355395918367347e-32
479	group_310	0.505	3.6400000000000003e-29	7.4e-34	-4.16	0.535	0.554		33.130768280269024	1333	OJICOLNA_00979	group_310	BB_I41	conserved hypothetical protein	8.861745454545456e-28	1.9817200000000002e-32
676	group_1326	0.258	1.9700000000000002e-33	8.249999999999999e-34	3.88	0.405	-1.86		33.08354605145008	1669	OANOCMKI_01176	group_1326	BB_R42	ErpY protein	5.995068181818182e-32	2.1660294117647055e-32
672	group_436	0.264	2.05e-33	8.93e-34	3.82	0.393	-1.88		33.04914854111146	1597	DCJNHIBD_01317	group_436	BB_R41	borrelia outer surface protein E	6.09988888888889e-32	2.299475e-32
533	group_1657	0.448	3.48e-30	2.6200000000000002e-33	3.69	0.406	-2.98		32.58169870868026	1188	AHLIMJDN_00858	group_1657	BB_E22	pyrazinamidase/nicotinamidase, PncA protein	8.791924528301886e-29	6.619207547169812e-32
482	group_176	0.495	5.46e-28	1.36e-32	-4.08	0.534	0.5		31.866461091629784	1562	DCJNHIBD_01186	group_176	BB_Q24	conserved hypothetical protein	1.179183870967742e-26	3.372296296296296e-31
752	group_1660	0.187	5.6900000000000005e-31	1.6300000000000002e-32	5.14	1.2	-1.53		31.787812395596042	1244	AHLIMJDN_01165	group_1660	BB_I22	PF-49 protein	1.5548795918367348e-29	3.968309090909092e-31
523	group_736	0.458	7.06e-29	6.08e-32	3.61	0.405	-2.96		31.216096420727265	1186	AHLIMJDN_00856	group_736	BB_Q67	adenine specific DNA methyltransferase	1.658480701754386e-27	1.4537714285714285e-30
503	group_159	0.472	2.11e-28	8.950000000000001e-32	3.67	0.425	-3.07		31.04817696468409	813	CCPCLGGI_00856	group_159	BB_I38	putative surface antigen	4.708816666666666e-27	2.102464912280702e-30
505	group_90	0.472	1.48e-26	1.38e-31	-4.24	0.606	0.411		30.860120913598763	1574	DCJNHIBD_01226	group_90	BB_S41	ErpG protein	2.9577910447761195e-25	3.185896551724138e-30
518	group_964	0.462	1.87e-28	1.69e-31	3.58	0.404	-2.95		30.772113295386326	1195	AHLIMJDN_00866	group_964	BB_U08	SUA5 domain subfamily	4.243949152542373e-27	3.8354406779661016e-30
599	group_33	0.361	2.64e-30	2.71e-31	3.31	0.331	-2.26		30.567030709125593	1158	CCPCLGGI_01254	group_33	BB_R15	conserved hypothetical protein	6.798e-29	6.0478166666666665e-30
530	group_723	0.452	1.58e-28	2.8000000000000003e-31	3.51	0.388	-2.85		30.55284196865778	983	CCPCLGGI_01034	group_723	BB_U01	conserved hypothetical protein	3.647620689655172e-27	6.146229508196722e-30
512	group_555	0.465	4.88e-28	4.61e-31	3.55	0.404	-2.94		30.336299074610352	1194	AHLIMJDN_00865	group_555	BB_M33	PF-49 protein	1.0712e-26	9.956112903225807e-30
759	group_1609	0.181	1.2300000000000001e-29	4.850000000000001e-31	5.06	1.2	-1.48		30.314258261397736	1045	CCPCLGGI_01112	group_1609	BB_Q35	MlpJ	3.0499444444444443e-28	1.0308174603174605e-29
477	group_243	0.508	3.48e-27	7.52e-31	-3.71	0.45	0.514		30.123782159408357	1335	OJICOLNA_00986	group_243	BB_U01	conserved hypothetical protein	7.060181818181818e-26	1.573325e-29
540	group_1266	0.441	1.96e-27	1.2500000000000001e-29	3.31	0.362	-2.65		28.903089986991944	1184	AHLIMJDN_00854	group_1266	BB_E31	putative surface protein	4.0376000000000003e-26	2.5750000000000002e-28
727	group_163	0.201	5.26e-29	2.1700000000000002e-29	4.18	0.545	-1.55		28.66354026615147	1095	CCPCLGGI_01176	group_163	BB_R22	conserved hypothetical protein	1.2577035714285713e-27	4.402469696969697e-28
507	group_207	0.468	1.84e-26	4.0000000000000003e-29	3.37	0.386	-2.81		28.397940008672037	1196	AHLIMJDN_00867	group_207	BB_E09	protein p23	3.623176470588235e-25	7.994029850746269e-28
607	group_956	0.355	1.3800000000000002e-27	3.65e-28	3.08	0.318	-2.1		27.437707135543526	1049	CCPCLGGI_01116	group_956	BB_O25	2.9-7 ORF-C	2.933047619047619e-26	7.187279411764706e-27
422	group_1242	0.692	2.01e-26	2.1500000000000002e-26	-3.01	0.318	1.16		25.667561540084396	911	CCPCLGGI_00960	group_1242	BB_Q85	conserved hypothetical protein	3.9005652173913045e-25	4.172246376811594e-25
551	group_421	0.435	8.35e-22	7.95e-26	-3.68	0.531	0.226		25.09963287134353	1352	OJICOLNA_01025	group_421	BB_K15	antigen, P35, putative	1.3310297619047617e-20	1.5207214285714287e-24
471	group_558	0.525	1.74e-22	1.76e-25	3.28	0.42	-2.96		24.75448733218585	1219	AHLIMJDN_00972	group_558	BB_G27	conserved hypothetical protein	2.9870000000000002e-21	3.319211267605634e-24
575	group_981	0.395	2.36e-20	3.04e-25	-4.18	0.729	0.122		24.517126416391246	1330	OJICOLNA_00951	group_981	BB_Q89	hypothetical protein	3.511155555555556e-19	5.653555555555556e-24
480	group_169	0.498	9.609999999999999e-23	3.24e-25	-3.12	0.382	0.378		24.489454989793387	1339	OJICOLNA_01009	group_169	BB_Q05	antigen, P35, putative	1.6931302631578945e-21	5.942958904109589e-24
468	group_966	0.528	3.73e-22	3.9799999999999998e-25	3.26	0.42	-2.95		24.400116927926312	1220	AHLIMJDN_00973	group_966	BB_G26	conserved hypothetical protein	6.090817073170732e-21	7.012131578947367e-24
465	dnaB_2	0.528	3.73e-22	3.9799999999999998e-25	3.26	0.42	-2.95		24.400116927926312	1214	AHLIMJDN_00967	dnaB_2	BB_G32	putative replicative helicase	6.090817073170732e-21	7.012131578947367e-24
469	group_967	0.528	3.73e-22	3.9799999999999998e-25	3.26	0.42	-2.95		24.400116927926312	1221	AHLIMJDN_00974	group_967	BB_G25	borrelia orf-D family	6.090817073170732e-21	7.012131578947367e-24
794	group_1021	0.151	6.85e-24	9e-25	4.69	1.19	-1.3		24.045757490560675	1655	OANOCMKI_01017	group_1021	BB_B19	outer surface protein C (OspC)	1.3103071428571428e-22	1.5650649350649352e-23
547	group_328	0.438	2.5599999999999998e-23	1.19e-24	2.87	0.326	-2.32		23.92445303860747	982	CCPCLGGI_01033	group_328	BB_I0044	conserved hypothetical protein	4.632216216216216e-22	2.0428333333333333e-23
579	dbpA	0.388	8.45e-20	1.3299999999999999e-24	-4.14	0.728	0.0984		23.876148359032914	1512	DCJNHIBD_00893	dbpA	BB_A24	decorin-binding protein A	1.1664484536082475e-18	2.25426582278481e-23
569	group_1290	0.405	3.52e-20	1.81e-24	-3.81	0.604	0.135		23.742321425130815	1341	OJICOLNA_01011	group_1290	BB_T07	outer membrane protein	5.123130434782609e-19	3.0294875e-23
515	group_753	0.465	1.6600000000000001e-21	1.99e-24	-3.21	0.419	0.277		23.701146923590294	1368	LLKONJJF_01131	group_753	BB_H04	conserved hypothetical protein	2.614988235294118e-20	3.2896419753086417e-23
577	group_45	0.391	1.3799999999999998e-23	2.89e-24	2.79	0.308	-2.09		23.539102157243452	1176	ELNKIJFI_01219	group_45	BB_L22	conserved hypothetical protein	2.5664166666666664e-22	4.7191585365853657e-23
499	group_413	0.475	2.14e-22	3.28e-24	2.92	0.346	-2.49		23.484126156288323	1217	AHLIMJDN_00970	group_413	BB_G29	borrelia ORF-A superfamily	3.627164556962025e-21	5.291469879518072e-23
789	group_734	0.157	1.2699999999999999e-23	4.3199999999999995e-24	4.44	0.739	-1.32		23.364516253185087	1150	CCPCLGGI_01244	group_734	BB_O40	ErpM protein	2.3951126760563374e-22	6.886285714285712e-23
584	group_1705	0.378	5.45e-19	1.1699999999999998e-23	-4.08	0.728	0.0645		22.931814138253838	1399	JAAKCDKC_01068	group_1705	BB_T02	conserved hypothetical protein	6.950047619047619e-18	1.8430941176470587e-22
774	group_742	0.164	2.1699999999999998e-23	1.48e-23	4.07	0.616	-1.34		22.829738284605043	1240	AHLIMJDN_01087	group_742	BB_B19	outer surface protein C (OspC)	3.98031506849315e-22	2.304325581395349e-22
456	group_142	0.548	2.93e-20	4.52e-23	3.13	0.419	-2.91		22.34486156518862	1215	AHLIMJDN_00968	group_142	BB_G31	borrelia family of unknown function	4.311285714285714e-19	6.956643678160919e-22
780	group_1807	0.161	9e-23	6.7e-23	4.03	0.616	-1.32		22.173925197299173	1653	OANOCMKI_00895	group_1807	BB_A24	decorin-binding protein A	1.6068e-21	1.019465909090909e-21
808	mlpG	0.14	4.62e-22	8.39e-23	4.57	1.19	-1.25		22.0762380391713	1168	CCPCLGGI_01273	mlpG	BB_N28	lipoprotein	7.45322891566265e-21	1.2622707865168538e-21
698	mlpD	0.237	1.58e-22	5.36e-22	2.92	0.345	-1.52		21.27083521030723	1164	CCPCLGGI_01262	mlpD	BB_M28	lipoprotein	2.7475584415584418e-21	7.974488888888889e-21
641	group_988	0.314	2.94e-16	6.6200000000000005e-22	-5.15	0.702	-0.0874		21.1791420105603	1520	DCJNHIBD_00979	group_988	BB_H40	transposase, family	3.2005365853658535e-15	9.740857142857144e-21
545	group_144	0.438	4.51e-19	9e-22	-3.04	0.418	0.167		21.045757490560675	1331	OJICOLNA_00967	group_144	BB_G32	putative replicative helicase	5.920480392156863e-18	1.309891304347826e-20
587	group_133	0.375	2.26e-21	1.13e-21	2.58	0.296	-1.92		20.946921556516582	1285	PFDKALEN_01267	group_133	BB_S41	ErpG protein	3.518767441860465e-20	1.6269569892473118e-20
804	group_1806	0.144	3.4900000000000005e-21	1.7400000000000003e-21	4.27	0.74	-1.25		20.7594507517174	1652	OANOCMKI_00728	group_1806	BB_0805	polyribonucleotide nucleotidyltransferase (Polynucleotidephosphorylase) (PNPase) (Vegetative protein 15) (VEG15)	5.310352272727273e-20	2.4524842105263164e-20
805	group_1808	0.144	3.4900000000000005e-21	1.7400000000000003e-21	4.27	0.74	-1.25		20.7594507517174	1656	OANOCMKI_01044	group_1808	BB_Q67	adenine specific DNA methyltransferase	5.310352272727273e-20	2.4524842105263164e-20
570	group_211	0.405	3.33e-18	2.1200000000000003e-21	-3.23	0.481	0.0899		20.67366413907125	1344	OJICOLNA_01015	group_211	BB_J29	conserved hypothetical protein	4.053518181818182e-17	2.956958333333334e-20
561	group_245	0.418	2.44e-18	3.0700000000000002e-21	-3.1	0.445	0.115		20.512861624522813	1384	PEHDDNBE_01094	group_245	BB_0065	peptide deformylase	2.997394495412844e-17	4.2378659793814437e-20
824	mlpC	0.12	5.09e-20	3.9900000000000005e-21	5.46	0.693	-1.17		20.39902710431325	1281	PFDKALEN_01215	mlpC	BB_S30	lipoprotein	7.17422105263158e-19	5.396575757575758e-20
826	group_1820	0.12	5.09e-20	3.9900000000000005e-21	5.46	0.693	-1.17		20.39902710431325	1677	OANOCMKI_01201	group_1820	BB_H26	borrelia ORF-A superfamily	7.17422105263158e-19	5.396575757575758e-20
795	group_1339	0.151	6.02e-21	5.72e-21	3.9	0.616	-1.26		20.242603971206975	1725	DBPMLNPF_01327	group_1339	BB_N02	conserved hypothetical protein	9.057056179775281e-20	7.659080000000001e-20
541	group_575	0.441	2.14e-18	8.75e-21	-2.9	0.396	0.156		20.057991946977687	1340	OJICOLNA_01010	group_575	BB_0372	glutamyl-tRNA synthetase	2.6532037037037037e-17	1.1600247524752475e-19
476	group_201	0.508	4.82e-19	1.04e-20	2.69	0.343	-2.42		19.98296666070122	1125	CCPCLGGI_01214	group_201	BB_L38	BppC	6.205750000000001e-18	1.3652549019607844e-19
632	group_214	0.321	9.04e-16	1.73e-20	-4.07	1.21	-0.0883		19.761953896871205	1559	DCJNHIBD_01149	group_214	BB_J23	tetratricopeptide repeat domain protein	9.383379844961242e-15	2.249e-19
560	group_213	0.418	2.15e-17	6.43e-20	-2.92	0.418	0.092		19.191789027075778	1477	MEJHBAGP_01021	group_213	BB_G29	borrelia ORF-A superfamily	2.4605555555555555e-16	8.278625000000001e-19
628	group_75	0.328	5.44e-20	7.74e-20	2.47	0.292	-1.7		19.11125903931711	1289	PFDKALEN_01316	group_75	BB_0351	conserved hypothetical protein	7.587666666666667e-19	9.870342857142859e-19
691	group_446	0.244	3.62e-20	1.34e-19	2.67	0.325	-1.48		18.872895201635192	1683	OANOCMKI_01246	group_446	BB_M39	conserved hypothetical protein	5.212021505376343e-19	1.6926981132075471e-18
797	group_1811	0.151	1.49e-19	2.48e-19	3.57	0.545	-1.24		18.605548319173785	1659	OANOCMKI_01074	group_1811	BB_I26	transporter, major facilitator family	2.015262626262626e-18	3.0747407407407405e-18
796	group_1801	0.151	1.49e-19	2.48e-19	3.57	0.545	-1.24		18.605548319173785	1647	FAKOJBMH_01304	group_1801	BB_F0040	hypothetical protein	2.015262626262626e-18	3.0747407407407405e-18
450	group_557	0.575	5.25e-17	2.92e-19	2.79	0.396	-2.7		18.534617148551582	1216	AHLIMJDN_00969	group_557	BB_G30	conserved hypothetical protein	5.809710743801653e-16	3.5870458715596335e-18
809	group_1661	0.14	3.64e-19	4.26e-19	3.78	0.617	-1.21		18.37059040089728	1246	AHLIMJDN_01167	group_1661	BB_0202	hemolysin, putative	4.82570297029703e-18	5.1855818181818185e-18
785	group_1809	0.157	2.21e-19	4.93e-19	3.38	0.497	-1.25		18.30715308072277	1657	OANOCMKI_01072	group_1809	BB_I16	virulent strain-associated repetitive antigen A (VraA protein)	2.9591900000000003e-18	5.94709009009009e-18
661	group_1006	0.278	7.18e-14	6.91e-19	-4.93	0.701	-0.185		18.160521952625803	1542	DCJNHIBD_01090	group_1006	BB_K13	conserved hypothetical protein	6.630358620689655e-13	8.261151785714285e-18
644	group_548	0.311	4.63e-19	8.83e-19	2.41	0.292	-1.62		18.05403929642243	1050	CCPCLGGI_01117	group_548	BB_O24	hemolysin accessory protein	6.018999999999999e-18	1.0463159292035398e-17
631	group_209	0.321	7.53e-15	1.02e-18	-3.74	0.728	-0.108		17.991399828238084	1587	DCJNHIBD_01282	group_209	BB_G34	conserved hypothetical protein	7.468644444444445e-14	1.1980526315789474e-17
455	group_414	0.555	8.21e-17	1.15e-18	2.63	0.364	-2.51		17.939302159646388	1247	AHLIMJDN_01168	group_414	BB_F26	borrelia ORF-A superfamily	9.010811475409837e-16	1.339e-17
425	group_1239	0.682	1.26e-14	1.91e-18	3.72	0.728	-3.84		17.718966632752274	887	CCPCLGGI_00932	group_1239	BB_K54	conserved hypothetical protein	1.2314890510948905e-13	2.2047327586206895e-17
792	group_1819	0.154	8.59e-19	2e-18	3.34	0.497	-1.24		17.69897000433602	1676	OANOCMKI_01200	group_1819	BB_Q09	borrelia family of unknown function	1.0749542056074767e-17	2.269491525423729e-17
791	group_1812	0.154	8.59e-19	2e-18	3.34	0.497	-1.24		17.69897000433602	1660	OANOCMKI_01075	group_1812	BB_0852	type I restriction enzyme r protein n terminus (hsdr_n)	1.0749542056074767e-17	2.269491525423729e-17
612	group_431	0.348	7.09e-15	6.72e-18	-3.15	0.53	-0.0718		17.172630726946174	1524	DCJNHIBD_00985	group_431	BB_J25	conserved hypothetical protein	7.08470895522388e-14	7.561411764705883e-17
439	group_715	0.629	1.01e-17	8.53e-18	-2.28	0.284	0.535		17.069050968832478	912	CCPCLGGI_00961	group_715	BB_0254	single-stranded-DNA-specific exonuclease RecJ	1.1759913043478262e-16	9.518058333333334e-17
585	group_318	0.378	3.11e-15	9.81e-18	-2.86	0.444	-0.0215		17.008330992620053	1527	DCJNHIBD_00988	group_318	BB_J19	borrelia ORF-A superfamily	3.178847328244275e-14	1.0855859504132231e-16
598	group_1003	0.361	6.35e-15	1.21e-17	-2.97	0.48	-0.0524		16.91721462968355	1529	DCJNHIBD_00990	group_1003	BB_J17	PF-32 protein	6.39296992481203e-14	1.3172276422764228e-16
423	group_712	0.692	5.67e-14	1.21e-17	3.66	0.728	-3.81		16.91721462968355	888	CCPCLGGI_00933	group_712	BB_H09	type I restriction enzyme r protein n terminus (hsdr_n)	5.309181818181819e-13	1.3172276422764228e-16
788	group_1815	0.157	4.56e-18	1.34e-17	3.15	0.462	-1.23		16.872895201635192	1664	OANOCMKI_01080	group_1815	BB_A05	S1 antigen	5.356e-17	1.4128031496062992e-16
787	group_1814	0.157	4.56e-18	1.34e-17	3.15	0.462	-1.23		16.872895201635192	1663	OANOCMKI_01079	group_1814	BB_0231	hypothetical protein	5.356e-17	1.4128031496062992e-16
786	group_1813	0.157	4.56e-18	1.34e-17	3.15	0.462	-1.23		16.872895201635192	1662	OANOCMKI_01078	group_1813	BB_G19	putative phage terminase	5.356e-17	1.4128031496062992e-16
783	group_1328	0.157	4.56e-18	1.34e-17	3.15	0.462	-1.23		16.872895201635192	1673	OANOCMKI_01197	group_1328	BB_Q06	borrelia membrane protein P13	5.356e-17	1.4128031496062992e-16
674	group_1581	0.261	1.35e-17	4.51e-17	2.38	0.304	-1.45		16.34582345812204	981	CCPCLGGI_01032	group_1581	BB_K52	putative lipoprotein	1.5583189655172415e-16	4.7178828125e-16
595	group_584	0.368	1.61e-14	6.45e-17	-2.8	0.444	-0.0529		16.190440285364733	1532	DCJNHIBD_00993	group_584	BB_J34	putative lipoprotein	1.5621666666666668e-13	6.695e-16
779	group_1327	0.161	2.25e-17	7.79e-17	2.99	0.436	-1.22		16.108462542327434	1672	OANOCMKI_01196	group_1327	BB_Q05	antigen, P35, putative	2.5106249999999998e-16	7.902128787878788e-16
777	group_1022	0.161	2.25e-17	7.79e-17	2.99	0.436	-1.22		16.108462542327434	1674	OANOCMKI_01198	group_1022	BB_Q07	putative plasmid partition protein	2.5106249999999998e-16	7.902128787878788e-16
781	group_1810	0.161	2.25e-17	7.79e-17	2.99	0.436	-1.22		16.108462542327434	1658	OANOCMKI_01073	group_1810	BB_I34	Borrelia burgdorferi virulent strain associated lipoprotein	2.5106249999999998e-16	7.902128787878788e-16
861	group_1818	0.097	4.82e-16	8.02e-17	5.14	0.689	-1.06		16.095825631715837	1671	OANOCMKI_01195	group_1818	BB_0646	conserved hypothetical protein	5.204822580645162e-15	8.07427067669173e-16
664	group_1311	0.274	8.94e-13	9.42e-17	-3.78	1.21	-0.212		16.02594909720712	1557	DCJNHIBD_01143	group_1311	BB_0733	conserved hypothetical protein	7.773155844155845e-12	9.41297014925373e-16
600	group_432	0.361	4.69e-14	2.2e-16	-2.76	0.444	-0.0733		15.657577319177793	1525	DCJNHIBD_00986	group_432	BB_J24	conserved hypothetical protein	4.4224718309859155e-13	2.182074074074074e-15
416	group_729	0.709	6.38e-13	2.41e-16	3.56	0.729	-3.75		15.61798295742513	1102	CCPCLGGI_01186	group_729	BB_N33	PF-49 protein	5.583542483660131e-12	2.3727867647058825e-15
657	group_145	0.288	1.02e-12	4.33e-16	-3.54	0.729	-0.198		15.363512103646634	1539	DCJNHIBD_01057	group_145	BB_G22	conserved hypothetical protein	8.811483870967743e-12	4.2320218978102185e-15
671	group_1788	0.264	3.51e-12	5.38e-16	-3.72	1.21	-0.236		15.269217724333611	1556	DCJNHIBD_01142	group_1788	BB_0280	flagellar motor apparatus	2.9191863354037264e-11	5.1826043165467624e-15
670	group_1001	0.264	3.51e-12	5.38e-16	-3.72	1.21	-0.236		15.269217724333611	1514	DCJNHIBD_00971	group_1001	BB_I26	transporter, major facilitator family	2.9191863354037264e-11	5.1826043165467624e-15
531	group_766	0.452	1.03e-14	5.54e-16	-2.31	0.331	0.0732		15.25649023527157	1537	DCJNHIBD_01043	group_766	BB_H27	borrelia family of unknown function	1.0140955882352941e-13	5.298614285714286e-15
431	group_294	0.639	5.25e-16	5.87e-16	-2.13	0.279	0.491		15.231361898752386	909	CCPCLGGI_00958	group_294	BB_D01	conserved hypothetical protein	5.579166666666666e-15	5.574418439716312e-15
548	group_36	0.438	1.69e-15	6.51e-16	2.13	0.286	-1.84		15.186419011431807	1059	CCPCLGGI_01126	group_36	BB_O15	conserved hypothetical protein	1.7407000000000002e-14	6.138654929577464e-15
532	group_1005	0.448	1.86e-14	1.04e-15	-2.29	0.331	0.0606		14.98296666070122	1538	DCJNHIBD_01044	group_1005	BB_K23	borrelia ORF-A superfamily	1.7917553956834533e-13	9.738181818181818e-15
415	group_408	0.719	2.58e-12	1.38e-15	3.5	0.729	-3.71		14.860120913598763	1101	CCPCLGGI_01185	group_408	BB_N32	PF-32 protein	2.18646835443038e-11	1.2832083333333333e-14
701	group_990	0.234	2.46e-11	1.43e-15	-4.66	0.7	-0.289		14.844663962534938	1400	JAAKCDKC_01069	group_990	BB_T03	conserved hypothetical protein	1.949076923076923e-10	1.311486301369863e-14
699	group_1784	0.234	2.46e-11	1.43e-15	-4.66	0.7	-0.289		14.844663962534938	1515	DCJNHIBD_00972	group_1784	BB_I26	transporter, major facilitator family	1.949076923076923e-10	1.311486301369863e-14
521	group_585	0.458	2.15e-14	1.57e-15	-2.25	0.323	0.0741		14.804100347590767	1536	DCJNHIBD_01042	group_585	BB_H28	PF-32 protein	2.0563214285714285e-13	1.4300884353741498e-14
407	group_3133	0.742	5.32e-16	1.76e-15	-2.25	0.301	0.853		14.75448733218585	1364	OJICOLNA_01102	group_3133	BB_D24	conserved hypothetical protein	5.6090393700787396e-15	1.5923243243243244e-14
597	group_583	0.365	1.93e-13	1.82e-15	-2.59	0.417	-0.0843		14.739928612014925	1526	DCJNHIBD_00987	group_583	BB_J23	tetratricopeptide repeat domain protein	1.7344093959731545e-12	1.6355570469798657e-14
768	group_444	0.174	4.98e-16	2.13e-15	2.66	0.383	-1.23		14.671620396561263	1661	OANOCMKI_01076	group_444	BB_Q67	adenine specific DNA methyltransferase	5.334576e-15	1.90138e-14
384	group_218	0.806	5.59e-16	2.48e-15	-2.51	0.351	1.24		14.605548319173783	1334	OJICOLNA_00981	group_218	BB_E31	putative surface protein	5.8476640625e-15	2.1991523178807946e-14
686	group_429	0.251	2.05e-11	5.23e-15	-3.64	1.2	-0.268		14.281498311132726	1513	DCJNHIBD_00967	group_429	BB_0076	signal recognition particle-docking protein FtsY	1.6535843373493974e-10	4.6072171052631575e-14
528	group_427	0.452	6.97e-14	5.48e-15	-2.21	0.323	0.0488		14.261219441515632	1480	MEJHBAGP_01024	group_427	BB_G27	conserved hypothetical protein	6.481131944444445e-13	4.795895424836601e-14
655	group_236	0.294	3.21e-15	7.62e-15	2.11	0.285	-1.45		14.118045028660399	1355	OJICOLNA_01043	group_236	BB_O18	conserved hypothetical protein	3.256204545454545e-14	6.625441558441559e-14
707	group_1007	0.224	8.67e-11	7.68e-15	-4.59	0.699	-0.312		14.114638779968487	1558	DCJNHIBD_01148	group_1007	BB_O15	conserved hypothetical protein	6.413883977900552e-10	6.634529032258064e-14
711	mlpA	0.221	1.31e-10	1.34e-14	-4.57	0.699	-0.319		13.872895201635192	1583	DCJNHIBD_01268	mlpA	BB_P28	surface protein, mlp lipoprotein family	9.430591397849462e-10	1.14284076433121e-13
712	group_246	0.221	1.31e-10	1.34e-14	-4.57	0.699	-0.319		13.872895201635192	1560	DCJNHIBD_01165	group_246	BB_F0041	outer surface protein VlsE1	9.430591397849462e-10	1.14284076433121e-13
520	group_1310	0.458	1.42e-13	1.46e-14	-2.15	0.316	0.0494		13.835647144215564	1540	DCJNHIBD_01060	group_1310	BB_G25	borrelia orf-D family	1.293455782312925e-12	1.2373037974683543e-13
554	group_422	0.431	3.24e-13	2.25e-14	-2.19	0.33	2.64e-16		13.647817481888637	1358	OJICOLNA_01073	group_422	BB_U09	TM2 domain family	2.89224e-12	1.894811320754717e-13
693	group_67	0.241	7.43e-11	2.77e-14	-3.57	1.2	-0.292		13.557520230935552	1608	FAKOJBMH_01053	group_67	BB_H09	type I restriction enzyme r protein n terminus (hsdr_n)	5.557972067039106e-10	2.3037453416149067e-13
695	group_767	0.241	7.43e-11	2.77e-14	-3.57	1.2	-0.292		13.557520230935552	1547	DCJNHIBD_01130	group_767	BB_N38	ErpP protein	5.557972067039106e-10	2.3037453416149067e-13
542	group_581	0.441	3.85e-13	3.39e-14	-2.14	0.322	0.012		13.469800301796917	1476	MEJHBAGP_01020	group_581	BB_G30	conserved hypothetical protein	3.4140066225165558e-12	2.8019814814814814e-13
717	group_1790	0.214	2.96e-10	4.02e-14	-4.53	0.699	-0.334		13.39577394691553	1571	DCJNHIBD_01220	group_1790	BB_H09	type I restriction enzyme r protein n terminus (hsdr_n)	2.0750994764397904e-09	3.3023190184049083e-13
529	group_439	0.452	4.46e-13	4.9e-14	-2.1	0.315	0.0244		13.309803919971486	1535	DCJNHIBD_01041	group_439	BB_H29	putative plasmid partition protein	3.928907894736842e-12	4.000670731707317e-13
682	group_993	0.254	9.01e-11	1.23e-13	-3.33	0.729	-0.28		12.910094888560602	1409	JAAKCDKC_01079	group_993	BB_0420	sensory transduction histidine kinase, putative	6.628785714285715e-10	9.981636363636363e-13
356	group_130	0.866	4.02e-14	1.31e-13	-2.85	0.466	1.73		12.882728704344236	929	CCPCLGGI_00978	group_130	BB_I36	antigen, P35, putative	3.8175744680851063e-13	1.0566807228915662e-12
702	group_1309	0.231	2.6e-10	1.43e-13	-3.51	1.2	-0.314		12.844663962534938	1533	DCJNHIBD_00994	group_1309	BB_G34	conserved hypothetical protein	1.8323157894736842e-09	1.1465688622754491e-12
723	group_771	0.204	9.8e-10	2.05e-13	-4.46	0.699	-0.355		12.688246138944246	1585	DCJNHIBD_01273	group_771	BB_Q35	MlpJ	6.694999999999999e-09	1.6338988095238095e-12
685	group_425	0.251	1.38e-10	2.11e-13	-3.31	0.729	-0.288		12.675717544702307	1410	JAAKCDKC_01080	group_425	BB_O24	hemolysin accessory protein	9.88139037433155e-10	1.6717692307692308e-12
516	group_762	0.465	1.73e-12	2.97e-13	-2.0	0.303	0.025		12.527243550682787	1481	MEJHBAGP_01025	group_762	BB_G26	conserved hypothetical protein	1.4849166666666666e-11	2.3393117647058825e-12
750	group_1263	0.187	8.2e-14	3.43e-13	2.3	0.344	-1.21		12.46470587995723	1314	CHFIPCIM_01240	group_1263	BB_A41	conserved hypothetical protein	7.520410958904109e-13	2.685830409356725e-12
526	group_317	0.452	2.68e-12	3.96e-13	-2.01	0.309	4.33e-16		12.402304814074487	1475	MEJHBAGP_01019	group_317	BB_G31	borrelia family of unknown function	2.256930817610063e-11	3.0828139534883722e-12
734	mlpJ_1	0.197	2.14e-09	5.99e-13	-4.41	0.698	-0.369		12.22257317761069	1693	FCECMJMA_01154	mlpJ_1	BB_Q35	MlpJ	1.439929648241206e-08	4.6095459770114944e-12
731	mlpH_2	0.197	2.14e-09	5.99e-13	-4.41	0.698	-0.369		12.22257317761069	1593	DCJNHIBD_01300	mlpH_2	BB_L28	lipoprotein	1.439929648241206e-08	4.6095459770114944e-12
720	group_1663	0.211	1.88e-13	7.18e-13	2.16	0.32	-1.24		12.143875555757699	1273	AHLIMJDN_01293	group_1663	BB_0370	tyrosyl-tRNA synthetase	1.700891891891892e-12	5.493725714285714e-12
441	group_564	0.615	1.38e-11	8.34e-13	2.14	0.35	-2.25		12.078833949362261	1250	AHLIMJDN_01171	group_564	BB_F23	PF49	1.119890909090909e-10	6.309186440677966e-12
581	group_147	0.385	1.38e-11	8.34e-13	-2.14	0.35	-0.109		12.078833949362261	1590	DCJNHIBD_01292	group_147	BB_L22	conserved hypothetical protein	1.119890909090909e-10	6.309186440677966e-12
522	group_586	0.458	5.21e-12	9.45e-13	-1.95	0.303	5.86e-16		12.024568191490737	1541	DCJNHIBD_01063	group_586	BB_G28	conserved hypothetical protein	4.30629012345679e-11	7.108735955056179e-12
673	group_1307	0.261	2.43e-10	1e-12	-2.94	0.604	-0.282		12.0	1516	DCJNHIBD_00973	group_1307	BB_U11	Sua5/YciO/YrdC/YwlC family protein, putative	1.7307287234042552e-09	7.4804469273743e-12
881	yidD	0.0836	1.99e-12	1.41e-12	3.78	1.17	-0.99		11.85078088734462	1713	OFHDCNNN_00706	yidD	BB_0143	conserved hypothetical protein YidD	1.6972038216560506e-11	1.0488833333333334e-11
437	group_415	0.632	2.81e-11	1.43e-12	2.16	0.362	-2.3		11.844663962534938	1249	AHLIMJDN_01170	group_415	BB_F24	PF32	2.2132882352941177e-10	1.0578839779005524e-11
433	group_563	0.639	7.3e-11	4.17e-12	2.12	0.362	-2.28		11.379863945026242	1248	AHLIMJDN_01169	group_563	BB_F25	borrelia family of unknown function	5.553806818181819e-10	3.0679285714285715e-11
756	mlpJ_3	0.184	9.9e-09	4.95e-12	-4.31	0.698	-0.397		11.30539480106643	1591	DCJNHIBD_01293	mlpJ_3	BB_Q35	MlpJ	6.342631578947368e-08	3.6218852459016385e-11
761	group_330	0.181	1.44e-08	8.33e-12	-4.29	0.697	-0.404		11.079354998593212	1699	FCECMJMA_01282	group_330	BB_M18	conserved hypothetical protein	9.052394366197184e-08	6.061885869565218e-11
642	group_1010	0.311	4.12e-10	1.29e-11	-2.27	0.417	-0.234		10.88941028970075	1577	DCJNHIBD_01248	group_1010	BB_O40	ErpM protein	2.858383419689119e-09	9.336810810810811e-11
305	uppS	0.933	3.35e-11	1.34e-11	-4.66	7.5	3.71		10.872895201635192	695	CCPCLGGI_00733	uppS	BB_0120	di-trans,poly-cis-decaprenylcistransferase	2.563228571428572e-10	9.443473684210527e-11
307	frr	0.933	3.35e-11	1.34e-11	-4.66	7.5	3.71		10.872895201635192	694	CCPCLGGI_00732	frr	BB_0121	ribosome recycling factor	2.563228571428572e-10	9.443473684210527e-11
919	group_1653	0.0669	3.35e-11	1.34e-11	4.66	0.682	-0.943		10.872895201635192	1179	AHLIMJDN_00763	group_1653	BB_0120	di-trans,poly-cis-decaprenylcistransferase	2.563228571428572e-10	9.443473684210527e-11
920	group_1654	0.0669	3.35e-11	1.34e-11	4.66	0.682	-0.943		10.872895201635192	1180	AHLIMJDN_00764	group_1654	BB_0121	ribosome recycling factor	2.563228571428572e-10	9.443473684210527e-11
921	group_1655	0.0669	3.35e-11	1.34e-11	4.66	0.682	-0.943		10.872895201635192	1181	AHLIMJDN_00765	group_1655	BB_0122	translation elongation factor Ts	2.563228571428572e-10	9.443473684210527e-11
394	group_549	0.799	9.36e-09	1.64e-11	3.3	7.59	-3.68		10.785156151952302	1108	CCPCLGGI_01194	group_549	BB_G13	conserved hypothetical protein	6.0255e-08	1.1497172774869109e-10
891	group_1662	0.0769	2.29e-11	1.82e-11	3.67	1.16	-0.964		10.739928612014925	1271	AHLIMJDN_01286	group_1662	BB_E09	protein p23	1.83611377245509e-10	1.2692604166666666e-10
879	group_1948	0.087	1.31e-11	1.83e-11	3.47	0.748	-0.989		10.73754891026957	1927	PJPNAMDE_00959	group_1948	BB_I41	conserved hypothetical protein	1.0761288343558282e-10	1.2696217616580312e-10
767	group_252	0.174	3.03e-08	2.35e-11	-4.24	0.697	-0.417		10.628932137728263	1600	FAKOJBMH_00856	group_252	BB_G23	conserved hypothetical protein	1.861087155963303e-07	1.621984536082474e-10
736	group_434	0.197	1.37e-08	2.73e-11	-3.28	1.2	-0.386		10.563837352959244	1572	DCJNHIBD_01223	group_434	BB_O39	ErpL protein	8.652971698113208e-08	1.8746e-10
677	group_1731	0.258	2.18e-09	2.81e-11	-2.6	0.531	-0.309		10.55129368009492	1444	ADICCIEH_01053	group_1731	BB_K35	conserved hypothetical protein	1.45951e-08	1.919688775510204e-10
663	group_1002	0.274	1.53e-09	2.91e-11	-2.45	0.481	-0.288		10.536107011014092	1519	DCJNHIBD_00976	group_1002	BB_T07	outer membrane protein	1.0399340101522843e-08	1.9779137055837563e-10
371	group_125	0.829	4.37e-08	3.92e-11	4.21	7.7	-4.63		10.406713932979542	875	CCPCLGGI_00918	group_125	BB_K07	lipoprotein, putative	2.6477058823529413e-07	2.6509494949494946e-10
386	group_299	0.806	2e-08	4.54e-11	3.25	7.61	-3.65		10.342944147142896	1161	CCPCLGGI_01259	group_299	BB_G12	conserved hypothetical protein	1.2455813953488373e-07	3.054804020100502e-10
898	group_1836	0.0736	7.66e-11	6.44e-11	3.61	1.16	-0.951		10.191114132640188	1717	OFHDCNNN_01209	group_1836	BB_Q30	holin, BlyA family	5.698188888888889e-10	4.3115800000000007e-10
367	group_164	0.833	6.29e-08	6.54e-11	4.18	7.71	-4.62		10.184422251675732	1	CCPCLGGI_00003	group_164	BB_0844	lipoprotein, putative	3.7266858407079646e-07	4.3567462686567163e-10
550	group_961	0.438	9.67e-11	7.11e-11	1.67	0.269	-1.57		10.148130399270233	1165	CCPCLGGI_01263	group_961	BB_M27	rev protein	7.075480874316939e-10	4.713014851485149e-10
683	group_1012	0.251	4.93e-09	7.7e-11	-2.55	0.531	-0.324		10.113509274827518	1581	DCJNHIBD_01254	group_1012	BB_Q48	conserved hypothetical protein	3.235916666666667e-08	5.07896551724138e-10
754	group_441	0.187	4.24e-08	1.25e-10	-3.2	1.2	-0.407		9.903089986991944	1610	FAKOJBMH_01072	group_441	BB_I06	MTA/SAH nucleosidase	2.580618181818182e-07	8.164634146341464e-10
381	group_733	0.813	4.24e-08	1.25e-10	3.2	7.64	-3.61		9.903089986991944	1145	CCPCLGGI_01239	group_733	BB_G0036	hypothetical protein	2.580618181818182e-07	8.164634146341464e-10
872	group_1834	0.0903	7.38e-11	1.49e-10	3.06	0.627	-0.984		9.826813731587725	1715	OFHDCNNN_01066	group_1834	BB_F0040	hypothetical protein	5.557972067039106e-10	9.685e-10
461	group_1280	0.538	4.5e-10	1.5e-10	1.71	0.289	-1.77		9.823908740944319	1293	LBEIHGGO_01058	group_1280	BB_G29	borrelia ORF-A superfamily	3.1059278350515464e-09	9.702898550724638e-10
755	group_216	0.184	6.15e-08	2.05e-10	-3.18	1.2	-0.414		9.688246138944246	1601	FAKOJBMH_00857	group_216	BB_G22	conserved hypothetical protein	3.6599333333333333e-07	1.3196875e-09
317	tsf	0.93	2.55e-10	2.26e-10	-3.55	7.5	2.61		9.645891560852599	693	CCPCLGGI_00731	tsf	BB_0122	translation elongation factor Ts	1.8065873015873015e-09	1.4479138755980861e-09
364	group_710	0.843	1.84e-07	2.99e-10	4.1	7.74	-4.55		9.52432881167557	876	CCPCLGGI_00919	group_710	BB_K09	conserved hypothetical protein	1.0351932773109245e-06	1.9064809523809527e-09
666	group_249	0.274	8.16e-09	3.17e-10	-2.23	0.446	-0.307		9.498940737782249	1518	DCJNHIBD_00975	group_249	BB_Q31	hemolysin accessory protein	5.304e-08	2.0116729857819904e-09
762	group_751	0.181	8.88e-08	3.38e-10	-3.15	1.2	-0.421		9.471083299722345	1360	OJICOLNA_01079	group_751	BB_M39	conserved hypothetical protein	5.169704347826087e-07	2.1348207547169814e-09
799	group_253	0.147	1.04e-10	3.65e-10	2.17	0.377	-1.07		9.437707135543524	1665	OANOCMKI_01120	group_253	BB_H04	conserved hypothetical protein	7.568260869565217e-10	2.2945305164319248e-09
393	group_30	0.799	5.5e-08	4.88e-10	2.97	0.731	-3.37		9.311580177997289	997	CCPCLGGI_01063	group_30	BB_0183	conserved hypothetical protein	3.3173423423423423e-07	3.0534205607476633e-09
764	group_440	0.177	1.28e-07	5.54e-10	-3.13	1.2	-0.427		9.25649023527157	1602	FAKOJBMH_00875	group_440	BB_S42	BapA protein	7.293276595744681e-07	3.434287037037037e-09
763	group_1303	0.177	1.28e-07	5.54e-10	-3.13	1.2	-0.427		9.25649023527157	1455	GGLKJIEH_01061	group_1303	BB_0002	glycosyl hydrolase family 3 N domain protein	7.293276595744681e-07	3.434287037037037e-09
462	group_400	0.538	9.27e-10	6.3e-10	-1.59	0.269	0.029		9.200659450546418	910	CCPCLGGI_00959	group_400	BB_H04	conserved hypothetical protein	6.3654e-09	3.88741935483871e-09
668	group_1308	0.268	1.83e-08	8.33e-10	-2.19	0.446	-0.322		9.079354998593212	1517	DCJNHIBD_00974	group_1308	BB_0705	ribonuclease III	1.1450327102803737e-07	5.116454128440367e-09
653	group_146	0.298	1.17e-08	8.44e-10	-2.03	0.396	-0.288		9.073657553374344	1551	DCJNHIBD_01137	group_146	BB_D14	borrelia ORF-A superfamily	7.460142857142858e-08	5.16034703196347e-09
866	group_1835	0.0936	3.65e-10	8.9e-10	2.77	0.557	-0.979		9.050609993355087	1716	OFHDCNNN_01067	group_1835	BB_Q08	PF-32 protein	2.5454947916666665e-09	5.416863636363637e-09
374	group_730	0.826	1.84e-07	9.06e-10	3.1	7.68	-3.54		9.042871802323187	1109	CCPCLGGI_01195	group_730	BB_G14	conserved hypothetical protein	1.0351932773109245e-06	5.489294117647059e-09
746	group_774	0.191	1.67e-07	2.1e-09	-2.89	0.732	-0.419		8.67778070526608	1603	FAKOJBMH_00876	group_774	BB_C06	exported protein A (eppA)	9.475127118644067e-07	1.2666216216216218e-08
379	group_20	0.813	2.41e-07	3.4e-09	2.87	0.732	-3.3		8.468521082957745	1044	CCPCLGGI_01111	group_20	BB_R29	2.9-5 36K; minus strand ORF	1.3445791666666666e-06	2.0415246636771302e-08
807	group_1034	0.14	1.06e-06	3.6e-09	-3.96	0.695	-0.482		8.443697499232712	1791	JAEJLJHM_01163	group_1034	BB_F01	hypothetical protein	5.069071428571428e-06	2.1424e-08
806	group_1018	0.14	1.06e-06	3.6e-09	-3.96	0.695	-0.482		8.443697499232712	1637	FAKOJBMH_01222	group_1018	BB_Q35	MlpJ	5.069071428571428e-06	2.1424e-08
885	group_1276	0.0803	2.59e-09	5.31e-09	2.89	0.632	-0.944		8.27490547891853	1275	AHLIMJDN_01313	group_1276	BB_A58	conserved hypothetical protein	1.7168366336633663e-08	3.146057522123894e-08
406	group_43	0.746	8.76e-08	5.47e-09	2.1	0.447	-2.46		8.26201267366657	1213	AHLIMJDN_00966	group_43	BB_G33	RepU	5.122113537117904e-07	3.2265770925110134e-08
812	group_1356	0.137	1.49e-06	5.88e-09	-3.93	0.694	-0.488		8.230622673923861	1801	JAEJLJHM_01235	group_1356	BB_F23	PF49	6.9516027874564454e-06	3.45321052631579e-08
782	group_769	0.161	7.64e-07	6.31e-09	-2.99	1.19	-0.46		8.199970640755867	1573	DCJNHIBD_01225	group_769	BB_Q35	MlpJ	3.693126353790614e-06	3.6895589519650656e-08
790	group_757	0.157	2.59e-09	7.88e-09	1.91	0.35	-1.06		8.103473782510445	1157	CCPCLGGI_01251	group_757	BB_Q35	MlpJ	1.7168366336633663e-08	4.587530434782609e-08
803	group_120	0.144	2.92e-09	9.01e-09	1.99	0.369	-1.04		8.045275209020938	1843	OJJAJGLG_01254	group_120	BB_S15	conserved hypothetical protein	1.9260492610837436e-08	5.222679653679653e-08
814	group_1320	0.134	2.09e-06	9.59e-09	-3.9	0.694	-0.494		8.018181392829336	1609	FAKOJBMH_01055	group_1320	BB_I06	MTA/SAH nucleosidase	9.65003448275862e-06	5.534918103448276e-08
784	ade_3	0.157	1.08e-06	1.02e-08	-2.97	1.19	-0.467		7.991399828238082	1353	OJICOLNA_01026	ade_3	BB_K17	adenine deaminase	5.146334519572954e-06	5.861716738197426e-08
646	dnaB_3	0.308	7.45e-08	1.06e-08	-1.8	0.363	-0.302		7.97469413473523	1550	DCJNHIBD_01136	dnaB_3	BB_0111	replicative DNA helicase	4.3945154185022024e-07	6.065555555555555e-08
624	mlpI_1	0.334	5.78e-08	1.08e-08	-1.72	0.339	-0.273		7.966576244513051	1576	DCJNHIBD_01247	mlpI_1	BB_N28	lipoprotein	3.470591928251121e-07	6.153702127659575e-08
571	group_1252	0.401	1.21e-08	1.28e-08	1.45	0.261	-1.38		7.892790030352131	1090	CCPCLGGI_01161	group_1252	BB_P33	PF-49 protein	7.678625592417062e-08	7.257605042016807e-08
730	ospC	0.197	4.24e-07	1.29e-08	-2.5	0.607	-0.423		7.889410289700751	1534	DCJNHIBD_01020	ospC	BB_B19	outer surface protein C (OspC)	2.0872647058823526e-06	7.257605042016807e-08
735	group_308	0.197	4.24e-07	1.29e-08	-2.5	0.607	-0.423		7.889410289700751	1324	OJICOLNA_00001	group_308	BB_R34	PF-49 protein	2.0872647058823526e-06	7.257605042016807e-08
765	group_1317	0.174	5.32e-09	1.5e-08	1.79	0.33	-1.07		7.823908740944319	1589	DCJNHIBD_01287	group_1317	BB_L39	ErpA8 protein	3.474868292682927e-08	8.403765690376568e-08
793	group_986	0.154	1.53e-06	1.64e-08	-2.94	1.19	-0.473		7.785156151952302	1361	OJICOLNA_01080	group_986	BB_M38	ErpK protein	7.1134375e-06	9.149833333333335e-08
483	group_732	0.495	2.91e-08	1.8e-08	-1.45	0.271	-0.0928		7.7447274948966935	1138	CCPCLGGI_01232	group_732	BB_U09	TM2 domain family	1.7956175115207373e-07	1.0000829875518672e-07
714	group_782	0.221	8.74e-09	2.06e-08	1.62	0.296	-1.13		7.686132779630847	1675	OANOCMKI_01199	group_782	BB_Q08	PF-32 protein	5.6535555555555554e-08	1.1398099173553718e-07
565	group_323	0.415	2.26e-08	2.24e-08	1.42	0.261	-1.39		7.649751981665837	1612	FAKOJBMH_01088	group_323	BB_J19	borrelia ORF-A superfamily	1.4009907407407406e-07	1.2343045267489712e-07
823	group_973	0.124	5.7e-06	4.11e-08	-3.8	0.693	-0.513		7.386158178123931	1837	OJJAJGLG_01199	group_973	BB_O34	BdrM	2.5023934426229506e-05	2.2554467213114751e-07
802	group_985	0.147	3.05e-06	4.21e-08	-2.88	1.19	-0.486		7.375717904164332	1357	OJICOLNA_01068	group_985	BB_M27	rev protein	1.3843898305084746e-05	2.291540650406504e-07
800	group_594	0.147	3.05e-06	4.21e-08	-2.88	1.19	-0.486		7.375717904164332	1802	JAEJLJHM_01236	group_594	BB_F24	PF32	1.3843898305084746e-05	2.291540650406504e-07
749	group_1033	0.187	1.24e-06	5.12e-08	-2.43	0.608	-0.443		7.29073003902417	1786	JAEJLJHM_01137	group_1033	BB_C02	borrelia family of unknown function	5.866996466431095e-06	2.775578947368421e-07
478	group_716	0.508	7.56e-08	5.3e-08	-1.39	0.267	-0.0953		7.275724130399211	915	CCPCLGGI_00964	group_716	BB_K07	lipoprotein, putative	4.4398421052631584e-07	2.8615725806451614e-07
414	group_1272	0.719	3.78e-07	5.81e-08	1.77	0.379	-2.12		7.235823867609669	1259	AHLIMJDN_01232	group_1272	BB_K54	conserved hypothetical protein	2.0382555555555556e-06	3.124333333333333e-07
558	group_728	0.421	6.13e-08	5.99e-08	1.37	0.26	-1.37		7.2225731776106885	1091	CCPCLGGI_01162	group_728	BB_P32	PF-32 protein	3.6599333333333333e-07	3.208244e-07
828	group_605	0.12	7.93e-06	6.65e-08	-3.77	0.693	-0.519		7.1771783546968955	1794	JAEJLJHM_01200	group_605	BB_Q35	MlpJ	3.4474902597402596e-05	3.5475498007968127e-07
776	group_982	0.164	2.87e-06	9e-08	-2.68	0.734	-0.473		7.045757490560675	1347	OJICOLNA_01019	group_982	BB_M33	PF-49 protein	1.311580204778157e-05	4.782142857142857e-07
564	group_129	0.415	9.24e-08	9.35e-08	1.35	0.259	-1.35		7.029188389127483	1089	CCPCLGGI_01160	group_129	BB_P34	BdrA	5.355999999999999e-07	4.948478260869566e-07
708	group_1329	0.224	9.8e-08	2.02e-07	1.49	0.292	-1.1		6.694648630553377	1682	OANOCMKI_01231	group_1329	BB_N38	ErpP protein	5.631845493562232e-07	1.0606980392156864e-06
710	mlpJ_2	0.224	9.8e-08	2.02e-07	1.49	0.292	-1.1		6.694648630553377	1684	OANOCMKI_01285	mlpJ_2	BB_Q35	MlpJ	5.631845493562232e-07	1.0606980392156864e-06
511	group_453	0.465	3.81e-07	2.36e-07	-1.34	0.272	-0.175		6.627087997029894	1961	KHMPAEIP_00519	group_453	BB_H13	RepU	2.0382555555555556e-06	1.234390625e-06
588	group_143	0.375	2.4e-07	2.86e-07	1.31	0.259	-1.27		6.543633966870957	1272	AHLIMJDN_01287	group_143	BB_O40	ErpM protein	1.3445791666666666e-06	1.4900933852140077e-06
659	group_1316	0.281	1.54e-06	3.38e-07	-1.63	0.364	-0.367		6.471083299722345	1588	DCJNHIBD_01286	group_1316	BB_N38	ErpP protein	7.1351557093425605e-06	1.6313169014084507e-06
1039	group_1573	0.0401	4.11e-07	3.46e-07	4.06	0.666	-0.846		6.460923901207224	962	CCPCLGGI_01012	group_1573	BB_M10	conserved hypothetical protein	2.0382555555555556e-06	1.6313169014084507e-06
1030	group_1564	0.0401	4.11e-07	3.46e-07	4.06	0.666	-0.846		6.460923901207224	950	CCPCLGGI_01000	group_1564	BB_M38	ErpK protein	2.0382555555555556e-06	1.6313169014084507e-06
1031	group_1565	0.0401	4.11e-07	3.46e-07	4.06	0.666	-0.846		6.460923901207224	951	CCPCLGGI_01001	group_1565	BB_L42	hypothetical protein	2.0382555555555556e-06	1.6313169014084507e-06
1029	group_1562	0.0401	4.11e-07	3.46e-07	4.06	0.666	-0.846		6.460923901207224	948	CCPCLGGI_00998	group_1562	BB_R37	BppB	2.0382555555555556e-06	1.6313169014084507e-06
1032	group_1566	0.0401	4.11e-07	3.46e-07	4.06	0.666	-0.846		6.460923901207224	952	CCPCLGGI_01002	group_1566	BB_O44	phage terminase, large subunit, pbsx family	2.0382555555555556e-06	1.6313169014084507e-06
1033	group_1567	0.0401	4.11e-07	3.46e-07	4.06	0.666	-0.846		6.460923901207224	954	CCPCLGGI_01004	group_1567	BB_L02	conserved hypothetical protein	2.0382555555555556e-06	1.6313169014084507e-06
1044	group_1578	0.0401	4.11e-07	3.46e-07	4.06	0.666	-0.846		6.460923901207224	968	CCPCLGGI_01018	group_1578	BB_R16	conserved hypothetical protein	2.0382555555555556e-06	1.6313169014084507e-06
1028	group_1561	0.0401	4.11e-07	3.46e-07	4.06	0.666	-0.846		6.460923901207224	947	CCPCLGGI_00997	group_1561	BB_R36	BppA	2.0382555555555556e-06	1.6313169014084507e-06
1027	group_1560	0.0401	4.11e-07	3.46e-07	4.06	0.666	-0.846		6.460923901207224	945	CCPCLGGI_00995	group_1560	BB_P33	PF-49 protein	2.0382555555555556e-06	1.6313169014084507e-06
1026	group_1559	0.0401	4.11e-07	3.46e-07	4.06	0.666	-0.846		6.460923901207224	944	CCPCLGGI_00994	group_1559	BB_Q40	PF-32 protein	2.0382555555555556e-06	1.6313169014084507e-06
1034	group_1568	0.0401	4.11e-07	3.46e-07	4.06	0.666	-0.846		6.460923901207224	955	CCPCLGGI_01005	group_1568	BB_L03	lyme disease proteins of unknown function	2.0382555555555556e-06	1.6313169014084507e-06
1035	group_1569	0.0401	4.11e-07	3.46e-07	4.06	0.666	-0.846		6.460923901207224	956	CCPCLGGI_01006	group_1569	BB_M04	lyme disease proteins of unknown function	2.0382555555555556e-06	1.6313169014084507e-06
1025	group_1558	0.0401	4.11e-07	3.46e-07	4.06	0.666	-0.846		6.460923901207224	943	CCPCLGGI_00993	group_1558	BB_I20	borrelia family of unknown function	2.0382555555555556e-06	1.6313169014084507e-06
1024	group_1557	0.0401	4.11e-07	3.46e-07	4.06	0.666	-0.846		6.460923901207224	942	CCPCLGGI_00992	group_1557	BB_P30	BBC01	2.0382555555555556e-06	1.6313169014084507e-06
1046	group_1580	0.0401	4.11e-07	3.46e-07	4.06	0.666	-0.846		6.460923901207224	970	CCPCLGGI_01020	group_1580	BB_O18	conserved hypothetical protein	2.0382555555555556e-06	1.6313169014084507e-06
1040	group_1574	0.0401	4.11e-07	3.46e-07	4.06	0.666	-0.846		6.460923901207224	963	CCPCLGGI_01013	group_1574	BB_L11	conserved hypothetical protein	2.0382555555555556e-06	1.6313169014084507e-06
1023	group_1556	0.0401	4.11e-07	3.46e-07	4.06	0.666	-0.846		6.460923901207224	941	CCPCLGGI_00991	group_1556	BB_C05	BBC05	2.0382555555555556e-06	1.6313169014084507e-06
1043	group_1577	0.0401	4.11e-07	3.46e-07	4.06	0.666	-0.846		6.460923901207224	967	CCPCLGGI_01017	group_1577	BB_L15	conserved hypothetical protein	2.0382555555555556e-06	1.6313169014084507e-06
1041	group_1575	0.0401	4.11e-07	3.46e-07	4.06	0.666	-0.846		6.460923901207224	964	CCPCLGGI_01014	group_1575	BB_N12	conserved hypothetical protein	2.0382555555555556e-06	1.6313169014084507e-06
1022	group_1555	0.0401	4.11e-07	3.46e-07	4.06	0.666	-0.846		6.460923901207224	940	CCPCLGGI_00990	group_1555	BB_M26	borrelia orf-D family	2.0382555555555556e-06	1.6313169014084507e-06
1037	group_1571	0.0401	4.11e-07	3.46e-07	4.06	0.666	-0.846		6.460923901207224	960	CCPCLGGI_01010	group_1571	BB_O08	conserved hypothetical protein	2.0382555555555556e-06	1.6313169014084507e-06
1053	group_951	0.0401	4.11e-07	3.46e-07	4.06	0.666	-0.846		6.460923901207224	946	CCPCLGGI_00996	group_951	BB_S37	BdrE	2.0382555555555556e-06	1.6313169014084507e-06
1038	group_1572	0.0401	4.11e-07	3.46e-07	4.06	0.666	-0.846		6.460923901207224	961	CCPCLGGI_01011	group_1572	BB_N09	conserved hypothetical protein	2.0382555555555556e-06	1.6313169014084507e-06
1042	group_1576	0.0401	4.11e-07	3.46e-07	4.06	0.666	-0.846		6.460923901207224	966	CCPCLGGI_01016	group_1576	BB_O14	conserved hypothetical protein	2.0382555555555556e-06	1.6313169014084507e-06
1045	group_1579	0.0401	4.11e-07	3.46e-07	4.06	0.666	-0.846		6.460923901207224	969	CCPCLGGI_01019	group_1579	BB_M17	conserved hypothetical protein	2.0382555555555556e-06	1.6313169014084507e-06
1036	group_1570	0.0401	4.11e-07	3.46e-07	4.06	0.666	-0.846		6.460923901207224	957	CCPCLGGI_01007	group_1570	BB_M05	lyme disease proteins of unknown function	2.0382555555555556e-06	1.6313169014084507e-06
617	group_770	0.344	1.15e-06	4.03e-07	-1.46	0.315	-0.309		6.394694953858891	1582	DCJNHIBD_01267	group_770	BB_M27	rev protein	5.460460992907801e-06	1.8933929824561403e-06
354	group_1208	0.87	1.63e-05	4.25e-07	2.73	7.8	-3.25		6.371611069949688	691	CCPCLGGI_00729	group_1208	BB_0124	conserved hypothetical protein	6.862375e-05	1.9897727272727275e-06
626	group_1	0.331	1.37e-06	4.48e-07	-1.48	0.322	-0.323		6.348721986001856	1592	DCJNHIBD_01297	group_1	BB_F0041	outer surface protein VlsE1	6.41409090909091e-06	2.075681660899654e-06
839	group_1792	0.107	2.92e-05	4.48e-07	-3.63	0.691	-0.543		6.348721986001856	1598	FAKOJBMH_00725	group_1792	BB_0125	conserved hypothetical protein	0.00011741381381381382	2.075681660899654e-06
838	group_1342	0.107	2.92e-05	4.48e-07	-3.63	0.691	-0.543		6.348721986001856	1743	JAEJLJHM_00901	group_1342	BB_A24	decorin-binding protein A	0.00011741381381381382	2.075681660899654e-06
440	group_101	0.622	3.92e-07	4.59e-07	-1.28	0.258	0.0177		6.338187314462739	1278	PFDKALEN_01209	group_101	BB_S37	BdrE	2.0382555555555556e-06	2.1193137931034483e-06
486	group_251	0.492	6.58e-07	4.75e-07	-1.29	0.266	-0.158		6.323306390375134	1565	DCJNHIBD_01192	group_251	BB_U09	TM2 domain family	3.2155547445255474e-06	2.1856529209621993e-06
534	group_50	0.448	8.02e-07	4.83e-07	-1.32	0.274	-0.207		6.316052869248488	1223	AHLIMJDN_00976	group_50	BB_G23	conserved hypothetical protein	3.862870503597123e-06	2.214852739726027e-06
696	group_1787	0.237	2.85e-07	5.32e-07	1.41	0.285	-1.1		6.274088367704952	1553	DCJNHIBD_01139	group_1787	BB_F14	borrelia family of unknown function	1.5834647302904564e-06	2.4312218430034134e-06
818	group_795	0.127	2.26e-05	6.71e-07	-2.7	1.19	-0.523		6.1732774798310075	1792	JAEJLJHM_01177	group_795	BB_N38	ErpP protein	9.282638036809817e-05	3.056017006802721e-06
346	group_926	0.896	4.02e-05	7.19e-07	3.59	7.89	-4.14		6.1432711096171175	690	CCPCLGGI_00728	group_926	BB_0125	conserved hypothetical protein	0.00015335555555555556	3.187884105960265e-06
844	group_1358	0.104	4.02e-05	7.19e-07	-3.59	0.691	-0.549		6.1432711096171175	1824	OJJAJGLG_00976	group_1358	BB_E17	conserved hypothetical protein	0.00015335555555555556	3.187884105960265e-06
845	group_1793	0.104	4.02e-05	7.19e-07	-3.59	0.691	-0.549		6.1432711096171175	1599	FAKOJBMH_00726	group_1793	BB_0124	conserved hypothetical protein	0.00015335555555555556	3.187884105960265e-06
846	group_1797	0.104	4.02e-05	7.19e-07	-3.59	0.691	-0.549		6.1432711096171175	1628	FAKOJBMH_01163	group_1797	BB_G31	borrelia family of unknown function	0.00015335555555555556	3.187884105960265e-06
850	group_756	0.104	4.02e-05	7.19e-07	-3.59	0.691	-0.549		6.1432711096171175	1388	ODCIKDNL_00918	group_756	BB_H04	conserved hypothetical protein	0.00015335555555555556	3.187884105960265e-06
843	group_1035	0.104	4.02e-05	7.19e-07	-3.59	0.691	-0.549		6.1432711096171175	1795	JAEJLJHM_01202	group_1035	BB_O28	lipoprotein	0.00015335555555555556	3.187884105960265e-06
847	group_1798	0.104	4.02e-05	7.19e-07	-3.59	0.691	-0.549		6.1432711096171175	1629	FAKOJBMH_01166	group_1798	BB_G29	borrelia ORF-A superfamily	0.00015335555555555556	3.187884105960265e-06
848	group_1849	0.104	4.02e-05	7.19e-07	-3.59	0.691	-0.549		6.1432711096171175	1738	LIGOPDEN_01298	group_1849	BB_Q30	holin, BlyA family	0.00015335555555555556	3.187884105960265e-06
446	group_93	0.609	7.01e-07	7.82e-07	-1.25	0.257	-0.0171		6.106793246940152	1342	OJICOLNA_01012	group_93	BB_U06	putative plasmid partition protein	3.4008659420289857e-06	3.45576897689769e-06
798	group_1014	0.147	1.56e-05	8.53e-07	-2.54	0.735	-0.505		6.069050968832477	1606	FAKOJBMH_01001	group_1014	BB_T03	conserved hypothetical protein	6.610253164556962e-05	3.7448098360655737e-06
801	group_750	0.147	1.56e-05	8.53e-07	-2.54	0.735	-0.505		6.069050968832477	1350	OJICOLNA_01022	group_750	BB_L30	BBC01	6.610253164556962e-05	3.7448098360655737e-06
851	group_1025	0.1	5.53e-05	1.15e-06	-3.56	0.69	-0.555		5.939302159646388	1697	FCECMJMA_01235	group_1025	BB_Q15	conserved hypothetical protein	0.00020342500000000003	4.983333333333333e-06
852	group_1037	0.1	5.53e-05	1.15e-06	-3.56	0.69	-0.555		5.939302159646388	1822	OJJAJGLG_00966	group_1037	BB_Q85	conserved hypothetical protein	0.00020342500000000003	4.983333333333333e-06
857	group_1883	0.1	5.53e-05	1.15e-06	-3.56	0.69	-0.555		5.939302159646388	1823	OJJAJGLG_00969	group_1883	BB_0052	tRNA/rRNA methyltransferase	0.00020342500000000003	4.983333333333333e-06
853	group_1285	0.1	5.53e-05	1.15e-06	-3.56	0.69	-0.555		5.939302159646388	1879	KIDCBPBH_01227	group_1285	BB_L22	conserved hypothetical protein	0.00020342500000000003	4.983333333333333e-06
1061	group_1563	0.0368	1.3e-06	1.2e-06	3.97	0.663	-0.834		5.920818753952375	949	CCPCLGGI_00999	group_1563	BB_Q45	BppC	6.129225352112676e-06	5.183225806451613e-06
773	group_411	0.164	6.61e-07	1.45e-06	1.55	0.329	-1.0		5.838631997765025	1172	CCPCLGGI_01288	group_411	BB_M27	rev protein	3.218469090909091e-06	6.242926045016078e-06
855	group_148	0.1	6.06e-07	1.46e-06	1.94	0.435	-0.932		5.835647144215563	1678	OANOCMKI_01204	group_148	BB_S33	BBC01	2.9722857142857143e-06	6.265833333333333e-06
680	group_250	0.254	6.73e-06	1.63e-06	-1.6	0.38	-0.409		5.787812395596042	1546	DCJNHIBD_01129	group_250	BB_L40	ErpB8 protein	2.9449248366013074e-05	6.973067092651758e-06
829	group_994	0.12	4.34e-05	1.65e-06	-2.63	1.18	-0.535		5.782516055786093	1623	FAKOJBMH_01117	group_994	BB_M38	ErpK protein	0.00016509261363636363	7.0361464968152865e-06
778	group_1292	0.161	1.93e-05	1.75e-06	-2.21	0.61	-0.496		5.756961951313706	1348	OJICOLNA_01020	group_1292	BB_M32	PF-32 protein	8.000835913312695e-05	7.438888888888889e-06
340	group_126	0.903	7.59e-05	1.84e-06	3.52	7.9	-4.08		5.735182176990463	904	CCPCLGGI_00952	group_126	BB_K52	putative lipoprotein	0.00027542032520325204	7.77211356466877e-06
860	group_1786	0.097	7.59e-05	1.84e-06	-3.52	0.689	-0.56		5.735182176990463	1552	DCJNHIBD_01138	group_1786	BB_H26	borrelia ORF-A superfamily	0.00027542032520325204	7.77211356466877e-06
496	group_108	0.478	2.38e-06	2.02e-06	1.2	0.26	-1.35		5.694648630553377	1644	FAKOJBMH_01295	group_108	BB_J43	conserved hypothetical protein	1.0913767123287672e-05	8.505597484276731e-06
360	parA	0.86	3.02e-05	2.05e-06	2.48	0.736	-3.0		5.688246138944246	0	CCPCLGGI_00001	parA	BB_0852	type I restriction enzyme r protein n terminus (hsdr_n)	0.00012107125748502994	8.604858934169278e-06
555	group_315	0.425	3.45e-06	2.1e-06	-1.25	0.277	-0.257		5.6777807052660805	1412	JAAKCDKC_01088	group_315	BB_G01	putative lipoprotein	1.545e-05	8.787187499999999e-06
681	soj_10	0.254	1.32e-06	2.19e-06	1.3	0.278	-1.09		5.6595558851598815	1554	DCJNHIBD_01140	soj_10	BB_H28	PF-32 protein	6.201684210526316e-06	9.135233644859814e-06
830	group_1039	0.117	5.99e-05	2.59e-06	-2.59	1.18	-0.541		5.586700235918748	1835	OJJAJGLG_01186	group_1039	BB_C07	BBC07	0.00021974273972602738	1.0770217391304348e-05
488	group_71	0.492	3.52e-06	2.91e-06	1.18	0.261	-1.36		5.536107011014093	1632	FAKOJBMH_01173	group_71	BB_J36	lipoprotein, putative	1.5710933333333336e-05	1.206343653250774e-05
868	group_567	0.0936	0.000104	2.94e-06	-3.48	0.689	-0.566		5.531652669587842	1793	JAEJLJHM_01198	group_567	BB_N34	BdrQ	0.00037334048257372653	1.2150185185185185e-05
527	group_326	0.452	3.44e-06	3.22e-06	1.17	0.257	-1.3		5.492144128304169	1633	FAKOJBMH_01188	group_326	BB_0569	conserved hypothetical protein	1.545e-05	1.32664e-05
403	group_52	0.759	2.29e-06	3.83e-06	-1.29	0.282	0.223		5.416801226031377	1171	CCPCLGGI_01282	group_52	BB_Q31	hemolysin accessory protein	1.0537147766323025e-05	1.5731196319018404e-05
378	group_1150	0.813	2.47e-05	4.12e-06	1.84	0.487	-2.32		5.3851027839668655	398	CCPCLGGI_00425	group_1150	BB_0053	uracil-DNA glycosylase	0.00010022212121212121	1.687058103975535e-05
1069	group_1248	0.0334	4.09e-06	4.16e-06	3.87	0.659	-0.823		5.380906669373258	1052	CCPCLGGI_01119	group_1248	BB_Q29	conserved hypothetical protein	1.81943853820598e-05	1.6982439024390245e-05
715	group_576	0.217	1.93e-05	4.3e-06	-1.66	0.422	-0.452		5.366531544420414	1345	OJICOLNA_01017	group_576	BB_G29	borrelia ORF-A superfamily	8.000835913312695e-05	1.7500607902735564e-05
771	group_420	0.171	3.11e-05	4.36e-06	-1.97	0.537	-0.494		5.360513510731414	1349	OJICOLNA_01021	group_420	BB_F25	borrelia family of unknown function	0.00012430716417910446	1.7691030303030302e-05
501	group_778	0.475	5.26e-06	4.63e-06	1.15	0.258	-1.32		5.334419008982047	1635	FAKOJBMH_01190	group_778	BB_K40	conserved hypothetical protein	2.3168223684210524e-05	1.8729818731117824e-05
870	group_1323	0.0903	0.000142	4.69e-06	-3.44	0.688	-0.572		5.328827157284917	1638	FAKOJBMH_01244	group_1323	BB_O40	ErpM protein	0.0005003631578947369	1.8746e-05
871	group_1332	0.0903	0.000142	4.69e-06	-3.44	0.688	-0.572		5.328827157284917	1694	FCECMJMA_01168	group_1332	BB_S30	lipoprotein	0.0005003631578947369	1.8746e-05
875	group_457	0.0903	0.000142	4.69e-06	-3.44	0.688	-0.572		5.328827157284917	1796	JAEJLJHM_01204	group_457	BB_O40	ErpM protein	0.0005003631578947369	1.8746e-05
873	group_1854	0.0903	0.000142	4.69e-06	-3.44	0.688	-0.572		5.328827157284917	1744	JAEJLJHM_00967	group_1854	BB_0833	isoleucyl-tRNA synthetase	0.0005003631578947369	1.8746e-05
453	group_54	0.565	4.86e-06	4.79e-06	-1.15	0.256	-0.123		5.319664486585437	1383	PEHDDNBE_01051	group_54	BB_M35	BppA	2.14770297029703e-05	1.9088720238095236e-05
924	group_1837	0.0669	3.2e-06	6.5e-06	2.26	0.574	-0.876		5.187086643357144	1718	OFHDCNNN_01221	group_1837	BB_O28	lipoprotein	1.4426936026936026e-05	2.575e-05
914	group_1057	0.0669	3.2e-06	6.5e-06	2.26	0.574	-0.876		5.187086643357144	1978	KHMPAEIP_01267	group_1057	BB_Q35	MlpJ	1.4426936026936026e-05	2.575e-05
509	group_776	0.468	7.73e-06	7.01e-06	1.13	0.257	-1.3		5.154281982033341	1613	FAKOJBMH_01089	group_776	BB_J23	tetratricopeptide repeat domain protein	3.371488599348534e-05	2.768846607669616e-05
443	group_53	0.609	1.19e-05	7.05e-06	1.21	0.284	-1.52		5.151810883008602	1121	CCPCLGGI_01209	group_53	BB_Q12	lyme disease proteins of unknown function	5.074554140127388e-05	2.7764558823529416e-05
876	group_1027	0.087	0.000194	7.46e-06	-3.39	0.687	-0.578		5.127261172527331	1730	JGDNCADE_01285	group_1027	BB_S30	lipoprotein	0.0006747168831168831	2.912227405247813e-05
877	group_1038	0.087	0.000194	7.46e-06	-3.39	0.687	-0.578		5.127261172527331	1825	OJJAJGLG_01007	group_1038	BB_Q85	conserved hypothetical protein	0.0006747168831168831	2.912227405247813e-05
878	group_1822	0.087	0.000194	7.46e-06	-3.39	0.687	-0.578		5.127261172527331	1686	JHMFKDPD_01269	group_1822	BB_Q42	BdrV	0.0006747168831168831	2.912227405247813e-05
508	group_69	0.468	1e-05	7.64e-06	-1.15	0.265	-0.24		5.11690664142431	1269	AHLIMJDN_01277	group_69	BB_O15	conserved hypothetical protein	4.305466237942123e-05	2.9738255813953488e-05
391	group_968	0.803	3.64e-05	7.9e-06	1.7	0.451	-2.18		5.102372908709558	1231	AHLIMJDN_00985	group_968	BB_G15	conserved hypothetical protein	0.00014209795918367345	3.030974212034384e-05
390	group_739	0.803	3.64e-05	7.9e-06	1.7	0.451	-2.18		5.102372908709558	1225	AHLIMJDN_00979	group_739	BB_G21	phage terminase, large subunit, pbsx family	0.00014209795918367345	3.030974212034384e-05
388	group_302	0.803	3.64e-05	7.9e-06	1.7	0.451	-2.18		5.102372908709558	1228	AHLIMJDN_00982	group_302	BB_G18	conserved hypothetical protein	0.00014209795918367345	3.030974212034384e-05
389	group_55	0.803	3.64e-05	7.9e-06	1.7	0.451	-2.18		5.102372908709558	1222	AHLIMJDN_00975	group_55	BB_G24	conserved hypothetical protein	0.00014209795918367345	3.030974212034384e-05
387	group_239	0.803	3.64e-05	7.9e-06	1.7	0.451	-2.18		5.102372908709558	1227	AHLIMJDN_00981	group_239	BB_G19	putative phage terminase	0.00014209795918367345	3.030974212034384e-05
833	group_590	0.114	4.2e-06	9e-06	1.67	0.391	-0.93		5.045757490560675	1680	OANOCMKI_01217	group_590	BB_N38	ErpP protein	1.8621854304635758e-05	3.443142857142857e-05
760	group_1791	0.181	4.76e-05	9.19e-06	-1.79	0.488	-0.491		5.036684488613889	1579	DCJNHIBD_01250	group_1791	BB_E09	protein p23	0.000179916338028169	3.505814814814815e-05
485	group_217	0.492	1.13e-05	9.67e-06	1.12	0.259	-1.32		5.014573525916998	1631	FAKOJBMH_01172	group_217	BB_J34	putative lipoprotein	4.8340894568690094e-05	3.6784460227272727e-05
525	group_1016	0.452	1.11e-05	1.06e-05	1.11	0.256	-1.27		4.97469413473523	1615	FAKOJBMH_01091	group_1016	BB_J25	conserved hypothetical protein	4.76375e-05	4.020793201133145e-05
817	group_110	0.127	0.00011	1.15e-05	-2.35	0.738	-0.542		4.939302159646388	1642	FAKOJBMH_01289	group_110	BB_Q29	conserved hypothetical protein	0.0003938235294117647	4.349858757062147e-05
385	group_238	0.806	5.04e-05	1.17e-05	1.68	0.451	-2.16		4.931814138253839	1226	AHLIMJDN_00980	group_238	BB_G20	putative phage portal protein, HI1409 family	0.00018798217270194983	4.40064606741573e-05
383	group_100	0.806	5.04e-05	1.17e-05	1.68	0.451	-2.16		4.931814138253839	1229	AHLIMJDN_00983	group_100	BB_G17	conserved hypothetical protein	0.00018798217270194983	4.40064606741573e-05
882	group_983	0.0836	0.000265	1.19e-05	-3.35	0.687	-0.583		4.924453038607469	1771	JAEJLJHM_01085	group_983	BB_K13	conserved hypothetical protein	0.0009145231958762886	4.463333333333333e-05
679	group_433	0.258	8.95e-06	1.35e-05	1.19	0.275	-1.06		4.869666231504994	1555	DCJNHIBD_01141	group_433	BB_H29	putative plasmid partition protein	3.8658225806451616e-05	5.0493016759776536e-05
709	group_1621	0.224	8.83e-06	1.43e-05	1.24	0.287	-1.03		4.844663962534939	1085	CCPCLGGI_01155	group_1621	BB_N41	conserved hypothetical protein	3.826333333333333e-05	5.333621169916434e-05
502	group_783	0.475	1.65e-05	1.5e-05	1.09	0.257	-1.29		4.823908740944319	1636	FAKOJBMH_01191	group_783	BB_J09	outer surface protein D (OspD)	6.882710280373832e-05	5.579166666666667e-05
463	group_27	0.535	1.64e-05	1.53e-05	-1.09	0.256	-0.188		4.815308569182402	1365	OJICOLNA_01113	group_27	BB_O15	conserved hypothetical protein	6.862375e-05	5.659309392265193e-05
510	group_321	0.465	1.64e-05	1.53e-05	1.09	0.256	-1.27		4.815308569182402	1595	DCJNHIBD_01313	group_321	BB_J46	conserved hypothetical protein	6.862375e-05	5.659309392265193e-05
524	soj_5	0.455	1.62e-05	1.54e-05	1.08	0.256	-1.26		4.8124792791635365	1611	FAKOJBMH_01086	soj_5	BB_J17	PF-32 protein	6.842839116719243e-05	5.680606060606062e-05
409	group_17	0.739	4.38e-05	1.68e-05	1.37	0.353	-1.81		4.774690718274138	1167	CCPCLGGI_01271	group_17	BB_S45	phage terminase, large subunit, pbsx family	0.00016614220963172806	6.18e-05
886	group_1881	0.0803	0.000361	1.89e-05	-3.3	0.686	-0.589		4.723538195826756	1820	OJJAJGLG_00574	group_1881	BB_0143	conserved hypothetical protein YidD	0.0012268502538071067	6.93345205479452e-05
491	group_56	0.488	2.38e-05	2.1e-05	1.07	0.258	-1.29		4.6777807052660805	1620	FAKOJBMH_01100	group_56	BB_F0041	outer surface protein VlsE1	9.727082066869302e-05	7.6827868852459e-05
497	group_324	0.478	2.39e-05	2.17e-05	1.07	0.257	-1.28		4.663540266151471	1618	FAKOJBMH_01098	group_324	BB_J48	conserved hypothetical protein	9.727082066869302e-05	7.895733695652174e-05
495	group_1054	0.478	2.39e-05	2.17e-05	1.07	0.257	-1.28		4.663540266151471	1617	FAKOJBMH_01097	group_1054	BB_J47	conserved hypothetical protein	9.727082066869302e-05	7.895733695652174e-05
658	group_1277	0.284	4.94e-05	2.2e-05	-1.29	0.332	-0.417		4.657577319177793	1276	PFDKALEN_00309	group_1277	BB_0546	conserved hypothetical protein	0.00018528459383753502	7.983197831978319e-05
427	group_61	0.669	5.25e-05	2.89e-05	1.19	0.303	-1.57		4.539102157243452	1066	CCPCLGGI_01136	group_61	BB_M05	lyme disease proteins of unknown function	0.00019527083333333335	0.00010458675675675676
392	group_1269	0.799	9.77e-05	2.94e-05	1.54	0.424	-2.02		4.531652669587842	1230	AHLIMJDN_00984	group_1269	BB_G16	conserved hypothetical protein	0.0003520274193548387	0.00010610943396226415
890	group_1321	0.0769	0.000491	2.99e-05	-3.26	0.685	-0.595		4.52432881167557	1624	FAKOJBMH_01118	group_1321	BB_Q31	hemolysin accessory protein	0.0015396932084309133	0.00010704839572192513
893	group_797	0.0769	0.000491	2.99e-05	-3.26	0.685	-0.595		4.52432881167557	1847	OJJAJGLG_01288	group_797	BB_N28	lipoprotein	0.0015396932084309133	0.00010704839572192513
889	group_1060	0.0769	0.000491	2.99e-05	-3.26	0.685	-0.595		4.52432881167557	1640	FAKOJBMH_01281	group_1060	BB_Q35	MlpJ	0.0015396932084309133	0.00010704839572192513
487	group_44	0.492	3.4e-05	3.01e-05	1.05	0.257	-1.28		4.521433504406157	1621	FAKOJBMH_01107	group_44	BB_J08	putative surface protein	0.00013508846153846156	0.00010747706666666667
811	group_1286	0.137	0.000185	3.21e-05	-2.0	0.613	-0.54		4.493494967595128	1325	OJICOLNA_00004	group_1286	BB_H09	type I restriction enzyme r protein n terminus (hsdr_n)	0.0006501706036745406	0.00011431356382978722
604	group_233	0.355	2.82e-05	3.34e-05	1.06	0.257	-1.13		4.476253533188435	851	CCPCLGGI_00894	group_233	BB_A24	decorin-binding protein A	0.00011407794561933536	0.00011862758620689656
449	group_21	0.579	4.77e-05	3.47e-05	1.08	0.271	-1.4		4.459670525209126	1092	CCPCLGGI_01164	group_21	BB_M30	BBC01	0.000179916338028169	0.00012259445910290238
757	group_1238	0.181	2.05e-05	3.47e-05	1.28	0.31	-0.977		4.459670525209126	877	CCPCLGGI_00920	group_1238	BB_H09	type I restriction enzyme r protein n terminus (hsdr_n)	8.472067901234569e-05	0.00012259445910290238
967	group_121	0.0535	2.18e-05	3.89e-05	2.31	0.654	-0.846		4.410050398674293	1322	OMIKMNGD_01083	group_121	BB_D21	CdsM	8.981600000000001e-05	0.00013707131578947367
517	group_777	0.465	4.88e-05	4.62e-05	1.02	0.255	-1.24		4.335358024443875	1614	FAKOJBMH_01090	group_777	BB_J24	conserved hypothetical protein	0.00018354831460674155	0.00016236692913385825
322	group_91	0.926	0.000667	4.74e-05	3.21	7.96	-3.81		4.324221658325915	1064	CCPCLGGI_01132	group_91	BB_M09	conserved hypothetical protein	0.002025199546485261	0.00016571436031331593
896	group_1410	0.0736	0.000667	4.74e-05	-3.21	0.684	-0.6		4.324221658325915	2045	PHGMMCFE_01216	group_1410	BB_0142	outer membrane efflux protein	0.002025199546485261	0.00016571436031331593
369	group_80	0.833	3.13e-05	5.31e-05	-1.28	0.32	0.323		4.274905478918531	930	CCPCLGGI_00979	group_80	BB_I39	putative surface antigen	0.0001247342261904762	0.00018515859375
865	group_150	0.0936	0.000544	5.55e-05	-2.33	1.17	-0.582		4.255707016877324	1799	JAEJLJHM_01226	group_150	BB_Q29	conserved hypothetical protein	0.0016900603248259862	0.00019302467532467533
831	group_1322	0.114	0.000387	6.09e-05	-2.21	0.74	-0.566		4.215382707367125	1627	FAKOJBMH_01162	group_1322	BB_G32	putative replicative helicase	0.0012591073985680188	0.00021125673575129534
333	group_202	0.913	3.41e-05	6.55e-05	-1.69	0.445	0.811		4.183758700008217	1149	CCPCLGGI_01243	group_202	BB_R43	conserved hypothetical protein	0.00013508846153846156	0.00022662661498708015
451	group_107	0.572	6.45e-05	6.58e-05	-0.998	0.253	-0.188		4.181774106386045	1382	PEHDDNBE_01050	group_107	BB_C11	BBC11	0.0002353283378746594	0.0002270778350515464
909	group_2015	0.0702	0.000905	7.51e-05	-3.16	0.683	-0.606		4.124360062995832	2048	PHGMMCFE_01219	group_2015	BB_O39	ErpL protein	0.0026691519823788547	0.0002552256345177665
906	group_1823	0.0702	0.000905	7.51e-05	-3.16	0.683	-0.606		4.124360062995832	1688	FCECMJMA_00997	group_1823	BB_B19	outer surface protein C (OspC)	0.0026691519823788547	0.0002552256345177665
908	group_2014	0.0702	0.000905	7.51e-05	-3.16	0.683	-0.606		4.124360062995832	2047	PHGMMCFE_01218	group_2014	BB_O39	ErpL protein	0.0026691519823788547	0.0002552256345177665
905	group_1411	0.0702	0.000905	7.51e-05	-3.16	0.683	-0.606		4.124360062995832	2046	PHGMMCFE_01217	group_1411	BB_L31	borrelia family of unknown function	0.0026691519823788547	0.0002552256345177665
903	group_1335	0.0702	0.000905	7.51e-05	-3.16	0.683	-0.606		4.124360062995832	1702	FCECMJMA_01311	group_1335	BB_S27	Bbs27 protein	0.0026691519823788547	0.0002552256345177665
907	group_1853	0.0702	0.000905	7.51e-05	-3.16	0.683	-0.606		4.124360062995832	1741	JAEJLJHM_00435	group_1853	BB_0187	conserved hypothetical protein	0.0026691519823788547	0.0002552256345177665
338	valS	0.91	0.00074	8.52e-05	2.28	7.9	-2.87		4.0695604052333	105	CCPCLGGI_00111	valS	BB_0738	valyl-tRNA synthetase	0.002236704288939052	0.00028808787878787875
869	group_1291	0.0903	0.00074	8.52e-05	-2.28	1.17	-0.588		4.0695604052333	1343	OJICOLNA_01014	group_1291	BB_0457	excinuclease ABC, C subunit	0.002236704288939052	0.00028808787878787875
834	group_1041	0.11	0.000528	9.17e-05	-2.17	0.741	-0.571		4.037630664329979	1844	OJJAJGLG_01263	group_1041	BB_M39	conserved hypothetical protein	0.001648	0.00030928539042821164
504	group_254	0.472	9.78e-05	9.25e-05	0.978	0.254	-1.22		4.0338582672609675	1634	FAKOJBMH_01189	group_254	BB_J13	conserved hypothetical protein	0.0003520274193548387	0.00031119974874371857
835	group_1274	0.11	6.22e-05	0.000112	1.46	0.386	-0.898		3.9507819773298185	1265	AHLIMJDN_01260	group_1274	BB_Q35	MlpJ	0.00022755683060109286	0.000375859649122807
913	group_1045	0.0669	0.00123	0.000119	-3.1	0.682	-0.611		3.9244530386074694	1869	KIDCBPBH_01145	group_1045	BB_Q07	putative plasmid partition protein	0.003367870182555781	0.0003944084158415842
917	group_1371	0.0669	0.00123	0.000119	-3.1	0.682	-0.611		3.9244530386074694	1873	KIDCBPBH_01184	group_1371	BB_Q89	hypothetical protein	0.003367870182555781	0.0003944084158415842
926	group_1907	0.0669	0.00123	0.000119	-3.1	0.682	-0.611		3.9244530386074694	1872	KIDCBPBH_01183	group_1907	BB_U09	TM2 domain family	0.003367870182555781	0.0003944084158415842
923	group_1825	0.0669	0.00123	0.000119	-3.1	0.682	-0.611		3.9244530386074694	1695	FCECMJMA_01205	group_1825	BB_Q85	conserved hypothetical protein	0.003367870182555781	0.0003944084158415842
927	group_600	0.0669	0.00123	0.000119	-3.1	0.682	-0.611		3.9244530386074694	2092	MKCMKCOD_01211	group_600	BB_R22	conserved hypothetical protein	0.003367870182555781	0.0003944084158415842
493	group_203	0.485	0.000136	0.000127	0.96	0.255	-1.22		3.896196279044043	1151	CCPCLGGI_01245	group_203	BB_O39	ErpL protein	0.0004843191489361702	0.0004198839506172839
880	group_597	0.087	0.00101	0.00013	-2.24	1.17	-0.593		3.886056647693163	1876	KIDCBPBH_01214	group_597	BB_Q29	conserved hypothetical protein	0.0029657675438596494	0.00042874384236453195
458	group_172	0.545	0.000135	0.000132	-0.954	0.253	-0.236		3.87942606879415	1375	PEHDDNBE_01043	group_172	BB_C03	BBC03	0.00048204	0.0004342702702702703
726	group_1346	0.201	0.000332	0.000136	-1.37	0.403	-0.504		3.8664610916297826	1757	JAEJLJHM_00991	group_1346	BB_O16	conserved hypothetical protein	0.0011311653944020357	0.0004463333333333333
337	group_5	0.91	8.37e-05	0.000151	-1.57	0.429	0.693		3.8210230527068307	1038	CCPCLGGI_01105	group_5	BB_P35	BppA protein	0.00030290351351351354	0.0004943496332518337
810	group_9	0.14	0.000535	0.000152	-1.7	0.541	-0.55		3.8181564120552274	1630	FAKOJBMH_01171	group_9	BB_F0041	outer surface protein VlsE1	0.0016659651162790699	0.000496409756097561
304	group_7	0.936	0.00166	0.000188	3.05	7.98	-3.66		3.72584215073632	905	CCPCLGGI_00954	group_7	BB_I42	outer membrane protein	0.0044101984126984125	0.000603673860911271
928	group_1351	0.0635	0.00166	0.000188	-3.05	0.681	-0.617		3.72584215073632	1778	JAEJLJHM_01105	group_1351	BB_Q39	borrelia family of unknown function	0.0044101984126984125	0.000603673860911271
930	group_1861	0.0635	0.00166	0.000188	-3.05	0.681	-0.617		3.72584215073632	1781	JAEJLJHM_01108	group_1861	BB_C05	BBC05	0.0044101984126984125	0.000603673860911271
931	group_1862	0.0635	0.00166	0.000188	-3.05	0.681	-0.617		3.72584215073632	1782	JAEJLJHM_01109	group_1862	BB_O25	2.9-7 ORF-C	0.0044101984126984125	0.000603673860911271
933	group_1959	0.0635	0.00166	0.000188	-3.05	0.681	-0.617		3.72584215073632	1946	KGAMKNHC_01204	group_1959	BB_F25	borrelia family of unknown function	0.0044101984126984125	0.000603673860911271
936	group_802	0.0635	0.00166	0.000188	-3.05	0.681	-0.617		3.72584215073632	2022	BCNMCPPI_01051	group_802	BB_F0041	outer surface protein VlsE1	0.0044101984126984125	0.000603673860911271
932	group_1863	0.0635	0.00166	0.000188	-3.05	0.681	-0.617		3.72584215073632	1783	JAEJLJHM_01110	group_1863	BB_Q30	holin, BlyA family	0.0044101984126984125	0.000603673860911271
737	group_577	0.197	0.000448	0.000193	-1.34	0.403	-0.511		3.714442690992226	1769	JAEJLJHM_01005	group_577	BB_N02	conserved hypothetical protein	0.0014214976303317535	0.0006153023809523809
738	group_591	0.197	0.000448	0.000193	-1.34	0.403	-0.511		3.714442690992226	1762	JAEJLJHM_00997	group_591	BB_N10	conserved hypothetical protein	0.0014214976303317535	0.0006153023809523809
733	group_1030	0.197	0.000448	0.000193	-1.34	0.403	-0.511		3.714442690992226	1756	JAEJLJHM_00990	group_1030	BB_L17	conserved hypothetical protein	0.0014214976303317535	0.0006153023809523809
849	group_1980	0.104	0.000973	0.000206	-2.09	0.742	-0.583		3.6861327796308467	1979	KHMPAEIP_01274	group_1980	BB_0478	ribosomal protein L3	0.0028634	0.000655187648456057
772	group_1882	0.167	0.000605	0.00023	-1.46	0.455	-0.534		3.638272163982407	1821	OJJAJGLG_00943	group_1882	BB_G28	conserved hypothetical protein	0.0018495319634703195	0.0007297867298578199
552	group_424	0.435	0.000283	0.000234	-0.946	0.264	-0.347		3.630784142589857	1404	JAAKCDKC_01074	group_424	BB_P33	PF-49 protein	0.0009741311053984575	0.0007407234042553192
539	group_578	0.445	0.000297	0.000251	-0.936	0.262	-0.341		3.600326278518962	1406	JAAKCDKC_01076	group_578	BB_F25	borrelia family of unknown function	0.0010170920716112532	0.0007907976470588234
538	group_314	0.445	0.000297	0.000251	-0.936	0.262	-0.341		3.600326278518962	1405	JAAKCDKC_01075	group_314	BB_A20	PF-32 protein	0.0010170920716112532	0.0007907976470588234
543	group_589	0.441	0.000256	0.000257	0.912	0.252	-1.16		3.5900668766687054	1619	FAKOJBMH_01099	group_589	BB_T07	outer membrane protein	0.0008857467700258398	0.0008078004694835681
740	group_1347	0.194	0.000602	0.000272	-1.32	0.403	-0.517		3.5654310959658013	1765	JAEJLJHM_01000	group_1347	BB_L07	conserved hypothetical protein	0.0018445720823798627	0.0008509532710280374
742	group_788	0.194	0.000602	0.000272	-1.32	0.403	-0.517		3.5654310959658013	1747	JAEJLJHM_00972	group_788	BB_L38	BppC	0.0018445720823798627	0.0008509532710280374
722	group_592	0.207	0.000581	0.000278	-1.26	0.385	-0.509		3.555955204081924	1732	JGDNCADE_01298	group_592	BB_L26	borrelia orf-D family	0.0017925322580645163	0.0008656790697674419
721	group_450	0.207	0.000581	0.000278	-1.26	0.385	-0.509		3.555955204081924	1763	JAEJLJHM_00998	group_450	BB_N09	conserved hypothetical protein	0.0017925322580645163	0.0008656790697674419
302	murG	0.94	0.00224	0.000297	2.99	7.99	-3.61		3.5272435506827877	78	CCPCLGGI_00081	murG	BB_0767	undecaprenyldiphospho-muramoylpentapeptide beta-N-acetylglucosaminyltransferase	0.005713066666666666	0.0008916659192825113
952	group_452	0.0602	0.00224	0.000297	-2.99	0.679	-0.622		3.5272435506827877	1867	KIDCBPBH_01142	group_452	BB_H26	borrelia ORF-A superfamily	0.005713066666666666	0.0008916659192825113
951	group_219	0.0602	0.00224	0.000297	-2.99	0.679	-0.622		3.5272435506827877	1804	JAEJLJHM_01248	group_219	BB_F0041	outer surface protein VlsE1	0.005713066666666666	0.0008916659192825113
949	group_1988	0.0602	0.00224	0.000297	-2.99	0.679	-0.622		3.5272435506827877	1992	OHACLJJN_01117	group_1988	BB_C06	exported protein A (eppA)	0.005713066666666666	0.0008916659192825113
937	group_1032	0.0602	0.00224	0.000297	-2.99	0.679	-0.622		3.5272435506827877	1776	JAEJLJHM_01102	group_1032	BB_P34	BdrA	0.005713066666666666	0.0008916659192825113
938	group_1040	0.0602	0.00224	0.000297	-2.99	0.679	-0.622		3.5272435506827877	1839	OJJAJGLG_01203	group_1040	BB_M04	lyme disease proteins of unknown function	0.005713066666666666	0.0008916659192825113
939	group_1042	0.0602	0.00224	0.000297	-2.99	0.679	-0.622		3.5272435506827877	1845	OJJAJGLG_01274	group_1042	BB_Q29	conserved hypothetical protein	0.005713066666666666	0.0008916659192825113
940	group_1044	0.0602	0.00224	0.000297	-2.99	0.679	-0.622		3.5272435506827877	1856	KIDCBPBH_00976	group_1044	BB_B19	outer surface protein C (OspC)	0.005713066666666666	0.0008916659192825113
941	group_1081	0.0602	0.00224	0.000297	-2.99	0.679	-0.622		3.5272435506827877	1798	JAEJLJHM_01224	group_1081	BB_O39	ErpL protein	0.005713066666666666	0.0008916659192825113
942	group_1352	0.0602	0.00224	0.000297	-2.99	0.679	-0.622		3.5272435506827877	1780	JAEJLJHM_01107	group_1352	BB_I19	BBC01	0.005713066666666666	0.0008916659192825113
943	group_1368	0.0602	0.00224	0.000297	-2.99	0.679	-0.622		3.5272435506827877	1855	KIDCBPBH_00966	group_1368	BB_0567	chemotaxis histidine kinase	0.005713066666666666	0.0008916659192825113
944	group_1387	0.0602	0.00224	0.000297	-2.99	0.679	-0.622		3.5272435506827877	1964	KHMPAEIP_00903	group_1387	BB_P30	BBC01	0.005713066666666666	0.0008916659192825113
945	group_1388	0.0602	0.00224	0.000297	-2.99	0.679	-0.622		3.5272435506827877	1965	KHMPAEIP_01052	group_1388	BB_0821	tRNA delta(2)-isopentenylpyrophosphate transferase	0.005713066666666666	0.0008916659192825113
948	group_1906	0.0602	0.00224	0.000297	-2.99	0.679	-0.622		3.5272435506827877	1871	KIDCBPBH_01182	group_1906	BB_S44	hypothetical protein	0.005713066666666666	0.0008916659192825113
953	group_793	0.0602	0.00224	0.000297	-2.99	0.679	-0.622		3.5272435506827877	1779	JAEJLJHM_01106	group_793	BB_N30	BBC01	0.005713066666666666	0.0008916659192825113
947	group_1904	0.0602	0.00224	0.000297	-2.99	0.679	-0.622		3.5272435506827877	1868	KIDCBPBH_01143	group_1904	BB_Q09	borrelia family of unknown function	0.005713066666666666	0.0008916659192825113
329	arnC	0.92	0.00185	0.000303	2.15	7.93	-2.75		3.518557371497695	265	CCPCLGGI_00283	arnC	BB_0572	glycosyl transferase	0.004885897435897436	0.0009076442953020134
339	group_713	0.906	0.000191	0.000324	-1.46	0.416	0.588		3.489454989793388	891	CCPCLGGI_00937	group_713	BB_K34	conserved hypothetical protein	0.0006695	0.0009683839285714286
351	group_826	0.883	0.00117	0.000338	1.79	0.617	-2.37		3.4710832997223453	133	CCPCLGGI_00142	group_826	BB_0708	conserved hypothetical protein	0.003367870182555781	0.0010079777282850778
822	group_445	0.124	0.000221	0.000354	1.28	0.361	-0.895		3.4509967379742124	1679	OANOCMKI_01216	group_445	BB_L40	ErpB8 protein	0.0007666295336787565	0.0010533466666666667
745	group_735	0.191	0.000807	0.000381	-1.29	0.404	-0.524		3.4190750243243806	1760	JAEJLJHM_00994	group_735	BB_R13	conserved hypothetical protein	0.002422809417040359	0.0011286703539823007
747	group_790	0.191	0.000807	0.000381	-1.29	0.404	-0.524		3.4190750243243806	1766	JAEJLJHM_01002	group_790	BB_M05	lyme disease proteins of unknown function	0.002422809417040359	0.0011286703539823007
324	group_1141	0.923	0.0025	0.000461	2.1	7.93	-2.71		3.336299074610352	376	CCPCLGGI_00403	group_1141	BB_0455	DNA polymerase III, delta subunit superfamily	0.006245335820895523	0.0013563146551724137
325	group_14	0.923	0.0025	0.000461	2.1	7.93	-2.71		3.336299074610352	953	CCPCLGGI_01003	group_14	BB_L01	conserved hypothetical protein	0.006245335820895523	0.0013563146551724137
955	group_1353	0.0569	0.00303	0.00047	-2.93	0.678	-0.628		3.3279021420642825	1784	JAEJLJHM_01111	group_1353	BB_J23	tetratricopeptide repeat domain protein	0.007417129798903108	0.0013563146551724137
958	mlpI_3	0.0569	0.00303	0.00047	-2.93	0.678	-0.628		3.3279021420642825	1701	FCECMJMA_01303	mlpI_3	BB_N28	lipoprotein	0.007417129798903108	0.0013563146551724137
294	group_486	0.943	0.00303	0.00047	2.93	8.0	-3.56		3.3279021420642825	261	CCPCLGGI_00279	group_486	BB_0576	conserved hypothetical protein	0.007417129798903108	0.0013563146551724137
960	group_1960	0.0569	0.00303	0.00047	-2.93	0.678	-0.628		3.3279021420642825	1947	KGAMKNHC_01205	group_1960	BB_E21	conserved hypothetical protein	0.007417129798903108	0.0013563146551724137
957	group_1424	0.0569	0.00303	0.00047	-2.93	0.678	-0.628		3.3279021420642825	1742	JAEJLJHM_00441	group_1424	BB_H04	conserved hypothetical protein	0.007417129798903108	0.0013563146551724137
956	group_1370	0.0569	0.00303	0.00047	-2.93	0.678	-0.628		3.3279021420642825	1859	KIDCBPBH_01021	group_1370	BB_0733	conserved hypothetical protein	0.007417129798903108	0.0013563146551724137
961	group_1999	0.0569	0.00303	0.00047	-2.93	0.678	-0.628		3.3279021420642825	2011	GKHJLIDB_00956	group_1999	BB_G22	conserved hypothetical protein	0.007417129798903108	0.0013563146551724137
296	coaE	0.943	0.00303	0.00047	2.93	8.0	-3.56		3.3279021420642825	290	CCPCLGGI_00309	coaE	BB_0547	dephospho-CoA kinase	0.007417129798903108	0.0013563146551724137
954	group_1333	0.0569	0.00303	0.00047	-2.93	0.678	-0.628		3.3279021420642825	1698	FCECMJMA_01257	group_1333	BB_Q35	MlpJ	0.007417129798903108	0.0013563146551724137
959	group_1859	0.0569	0.00303	0.00047	-2.93	0.678	-0.628		3.3279021420642825	1774	JAEJLJHM_01100	group_1859	BB_N36	BppB	0.007417129798903108	0.0013563146551724137
836	group_198	0.11	0.000305	0.000488	1.31	0.381	-0.88		3.3115801779972895	1043	CCPCLGGI_01110	group_198	BB_M30	BBC01	0.0010418239795918366	0.0014052301075268816
753	group_1857	0.187	0.00108	0.000531	-1.26	0.404	-0.531		3.274905478918531	1761	JAEJLJHM_00995	group_1857	BB_N12	conserved hypothetical protein	0.0031437391304347828	0.0015225032119914347
751	group_1343	0.187	0.00108	0.000531	-1.26	0.404	-0.531		3.274905478918531	1748	JAEJLJHM_00973	group_1343	BB_R37	BppB	0.0031437391304347828	0.0015225032119914347
432	group_416	0.639	0.000485	0.000539	-0.878	0.255	-0.186		3.2684112348132612	1254	AHLIMJDN_01175	group_416	BB_0636	glucose-6-phosphate 1-dehydrogenase	0.0015316391509433962	0.0015355765957446809
729	group_792	0.201	0.00103	0.000539	-1.21	0.386	-0.522		3.2684112348132612	1768	JAEJLJHM_01004	group_792	BB_L03	lyme disease proteins of unknown function	0.003011288209606987	0.0015355765957446809
728	group_449	0.201	0.00103	0.000539	-1.21	0.386	-0.522		3.2684112348132612	1754	JAEJLJHM_00980	group_449	BB_L29	2.9-5 36K; minus strand ORF	0.003011288209606987	0.0015355765957446809
438	group_242	0.629	0.000515	0.000565	-0.872	0.254	-0.199		3.2479515521805613	1252	AHLIMJDN_01173	group_242	BB_E09	protein p23	0.0016111799065420562	0.0016062314225053077
474	group_119	0.512	0.000639	0.00059	0.862	0.255	-1.19		3.2291479883578558	1286	PFDKALEN_01277	group_119	BB_P34	BdrA	0.00194902277904328	0.0016116592741935484
1165	group_1625	0.0201	0.000394	0.000597	3.34	0.631	-0.779		3.224025668870631	1110	CCPCLGGI_01196	group_1625	BB_G15	conserved hypothetical protein	0.0012591073985680188	0.0016116592741935484
1166	group_1626	0.0201	0.000394	0.000597	3.34	0.631	-0.779		3.224025668870631	1111	CCPCLGGI_01197	group_1626	BB_G16	conserved hypothetical protein	0.0012591073985680188	0.0016116592741935484
1167	group_1627	0.0201	0.000394	0.000597	3.34	0.631	-0.779		3.224025668870631	1112	CCPCLGGI_01198	group_1627	BB_G17	conserved hypothetical protein	0.0012591073985680188	0.0016116592741935484
1171	group_1631	0.0201	0.000394	0.000597	3.34	0.631	-0.779		3.224025668870631	1117	CCPCLGGI_01204	group_1631	BB_F26	borrelia ORF-A superfamily	0.0012591073985680188	0.0016116592741935484
1168	group_1628	0.0201	0.000394	0.000597	3.34	0.631	-0.779		3.224025668870631	1113	CCPCLGGI_01199	group_1628	BB_G18	conserved hypothetical protein	0.0012591073985680188	0.0016116592741935484
1170	group_1630	0.0201	0.000394	0.000597	3.34	0.631	-0.779		3.224025668870631	1115	CCPCLGGI_01201	group_1630	BB_G20	putative phage portal protein, HI1409 family	0.0012591073985680188	0.0016116592741935484
1169	group_1629	0.0201	0.000394	0.000597	3.34	0.631	-0.779		3.224025668870631	1114	CCPCLGGI_01200	group_1629	BB_G19	putative phage terminase	0.0012591073985680188	0.0016116592741935484
1164	group_1585	0.0201	0.000394	0.000597	3.34	0.631	-0.779		3.224025668870631	988	CCPCLGGI_01054	group_1585	BB_F03	RepU	0.0012591073985680188	0.0016116592741935484
1156	group_1257	0.0201	0.000394	0.000597	3.34	0.631	-0.779		3.224025668870631	1148	CCPCLGGI_01242	group_1257	BB_G24	conserved hypothetical protein	0.0012591073985680188	0.0016116592741935484
1176	group_1637	0.0201	0.000394	0.000597	3.34	0.631	-0.779		3.224025668870631	1135	CCPCLGGI_01229	group_1637	BB_G27	conserved hypothetical protein	0.0012591073985680188	0.0016116592741935484
1159	group_1262	0.0201	0.000394	0.000597	3.34	0.631	-0.779		3.224025668870631	1170	CCPCLGGI_01276	group_1262	BB_G24	conserved hypothetical protein	0.0012591073985680188	0.0016116592741935484
1155	group_1255	0.0201	0.000394	0.000597	3.34	0.631	-0.779		3.224025668870631	1116	CCPCLGGI_01202	group_1255	BB_G21	phage terminase, large subunit, pbsx family	0.0012591073985680188	0.0016116592741935484
1175	group_1636	0.0201	0.000394	0.000597	3.34	0.631	-0.779		3.224025668870631	1134	CCPCLGGI_01228	group_1636	BB_G28	conserved hypothetical protein	0.0012591073985680188	0.0016116592741935484
1174	group_1634	0.0201	0.000394	0.000597	3.34	0.631	-0.779		3.224025668870631	1120	CCPCLGGI_01207	group_1634	BB_F23	PF49	0.0012591073985680188	0.0016116592741935484
1178	group_1639	0.0201	0.000394	0.000597	3.34	0.631	-0.779		3.224025668870631	1137	CCPCLGGI_01231	group_1639	BB_G25	borrelia orf-D family	0.0012591073985680188	0.0016116592741935484
1158	group_1261	0.0201	0.000394	0.000597	3.34	0.631	-0.779		3.224025668870631	1169	CCPCLGGI_01274	group_1261	BB_H13	RepU	0.0012591073985680188	0.0016116592741935484
1157	group_1259	0.0201	0.000394	0.000597	3.34	0.631	-0.779		3.224025668870631	1163	CCPCLGGI_01261	group_1259	BB_G30	conserved hypothetical protein	0.0012591073985680188	0.0016116592741935484
1179	group_1641	0.0201	0.000394	0.000597	3.34	0.631	-0.779		3.224025668870631	1144	CCPCLGGI_01238	group_1641	BB_G01	putative lipoprotein	0.0012591073985680188	0.0016116592741935484
1180	group_1642	0.0201	0.000394	0.000597	3.34	0.631	-0.779		3.224025668870631	1146	CCPCLGGI_01240	group_1642	BB_G22	conserved hypothetical protein	0.0012591073985680188	0.0016116592741935484
1172	group_1632	0.0201	0.000394	0.000597	3.34	0.631	-0.779		3.224025668870631	1118	CCPCLGGI_01205	group_1632	BB_F25	borrelia family of unknown function	0.0012591073985680188	0.0016116592741935484
1181	group_1643	0.0201	0.000394	0.000597	3.34	0.631	-0.779		3.224025668870631	1147	CCPCLGGI_01241	group_1643	BB_G23	conserved hypothetical protein	0.0012591073985680188	0.0016116592741935484
1182	group_1647	0.0201	0.000394	0.000597	3.34	0.631	-0.779		3.224025668870631	1162	CCPCLGGI_01260	group_1647	BB_G31	borrelia family of unknown function	0.0012591073985680188	0.0016116592741935484
1173	group_1633	0.0201	0.000394	0.000597	3.34	0.631	-0.779		3.224025668870631	1119	CCPCLGGI_01206	group_1633	BB_F24	PF32	0.0012591073985680188	0.0016116592741935484
1177	group_1638	0.0201	0.000394	0.000597	3.34	0.631	-0.779		3.224025668870631	1136	CCPCLGGI_01230	group_1638	BB_G26	conserved hypothetical protein	0.0012591073985680188	0.0016116592741935484
442	group_1271	0.609	0.000568	0.000608	-0.861	0.252	-0.223		3.216096420727265	1253	AHLIMJDN_01174	group_1271	BB_Q21	conserved hypothetical protein	0.001760537037037037	0.0016380523138832999
396	ytrE	0.783	0.000477	0.000633	-0.986	0.288	0.0308		3.198596289982645	1523	DCJNHIBD_00984	ytrE	BB_J26	ABC transporter, ATP-binding protein	0.001509936170212766	0.0017019819277108432
863	group_11	0.0936	0.0024	0.000676	-1.96	0.745	-0.6		3.170053304058364	1736	LIGOPDEN_01289	group_11	BB_F0041	outer surface protein VlsE1	0.0060292682926829265	0.0018139559118236473
321	group_547	0.926	0.00338	0.000699	2.05	7.94	-2.66		3.1555228242543185	1030	CCPCLGGI_01096	group_547	BB_A19	borrelia family of unknown function	0.008169350180505415	0.001868185628742515
895	group_1372	0.0736	0.00338	0.000699	-2.05	1.16	-0.616		3.1555228242543185	1874	KIDCBPBH_01185	group_1372	BB_M38	ErpK protein	0.008169350180505415	0.001868185628742515
349	group_187	0.89	0.00212	0.000718	1.71	0.619	-2.3		3.1438755557577	620	CCPCLGGI_00658	group_187	BB_R45	phage terminase, large subunit, pbsx family	0.005576974459724951	0.0019151434262948206
973	group_2012	0.0535	0.00409	0.000743	-2.86	0.676	-0.633		3.1290111862394245	2043	OPFCEHCP_01271	group_2012	BB_N28	lipoprotein	0.009524365217391303	0.0019419415204678363
972	group_1900	0.0535	0.00409	0.000743	-2.86	0.676	-0.633		3.1290111862394245	1863	KIDCBPBH_01027	group_1900	BB_0852	type I restriction enzyme r protein n terminus (hsdr_n)	0.009524365217391303	0.0019419415204678363
971	group_1899	0.0535	0.00409	0.000743	-2.86	0.676	-0.633		3.1290111862394245	1862	KIDCBPBH_01026	group_1899	BB_0852	type I restriction enzyme r protein n terminus (hsdr_n)	0.009524365217391303	0.0019419415204678363
970	group_1897	0.0535	0.00409	0.000743	-2.86	0.676	-0.633		3.1290111862394245	1860	KIDCBPBH_01023	group_1897	BB_E09	protein p23	0.009524365217391303	0.0019419415204678363
969	group_1888	0.0535	0.00409	0.000743	-2.86	0.676	-0.633		3.1290111862394245	1834	OJJAJGLG_01185	group_1888	BB_U09	TM2 domain family	0.009524365217391303	0.0019419415204678363
968	group_1354	0.0535	0.00409	0.000743	-2.86	0.676	-0.633		3.1290111862394245	1789	JAEJLJHM_01141	group_1354	BB_C07	BBC07	0.009524365217391303	0.0019419415204678363
976	group_570	0.0535	0.00409	0.000743	-2.86	0.676	-0.633		3.1290111862394245	2126	NCIOCIBG_01254	group_570	BB_Q29	conserved hypothetical protein	0.009524365217391303	0.0019419415204678363
966	group_1063	0.0535	0.00409	0.000743	-2.86	0.676	-0.633		3.1290111862394245	2032	DIFHMJPJ_01254	group_1063	BB_O28	lipoprotein	0.009524365217391303	0.0019419415204678363
964	group_1049	0.0535	0.00409	0.000743	-2.86	0.676	-0.633		3.1290111862394245	2035	OPFCEHCP_01051	group_1049	BB_J19	borrelia ORF-A superfamily	0.009524365217391303	0.0019419415204678363
739	group_789	0.197	0.00137	0.000744	-1.19	0.386	-0.529		3.1284270644541214	1752	JAEJLJHM_00977	group_789	BB_L32	PF-32 protein	0.0037059191919191913	0.0019419415204678363
732	group_1029	0.197	0.00137	0.000744	-1.19	0.386	-0.529		3.1284270644541214	1750	JAEJLJHM_00975	group_1029	BB_S37	BdrE	0.0037059191919191913	0.0019419415204678363
832	group_256	0.114	0.000588	0.000893	1.23	0.374	-0.874		3.0491485411114536	1903	JMMJGJBJ_01280	group_256	BB_Q22	conserved hypothetical protein	0.001809958620689655	0.002326317120622568
651	group_748	0.301	0.000785	0.000924	0.872	0.263	-1.01		3.0343280287798935	1296	LBEIHGGO_01207	group_748	BB_S37	BdrE	0.002367376126126126	0.0024024
821	group_1400	0.124	0.00236	0.000955	-1.53	0.545	-0.581		3.0199966284162536	2020	EDMIHMOI_00547	group_1400	BB_0546	conserved hypothetical protein	0.00596233962264151	0.002478187984496124
758	group_1344	0.181	0.00189	0.00102	-1.21	0.405	-0.544		2.9913998282380825	1751	JAEJLJHM_00976	group_1344	BB_C03	BBC03	0.004981712598425197	0.0026366409266409267
741	group_307	0.194	0.00181	0.00102	-1.16	0.386	-0.535		2.9913998282380825	1745	JAEJLJHM_00969	group_307	BB_O44	phage terminase, large subunit, pbsx family	0.004789703557312253	0.0026366409266409267
902	group_1293	0.0702	0.00456	0.00106	-1.99	1.16	-0.621		2.9746941347352296	1367	OJICOLNA_01124	group_1293	BB_Q35	MlpJ	0.010491134020618556	0.00272426103646833
314	cca	0.93	0.00456	0.00106	1.99	7.95	-2.61		2.9746941347352296	135	CCPCLGGI_00144	cca	BB_0706	polynucleotide adenylyltransferase	0.010491134020618556	0.00272426103646833
319	flgI	0.93	0.00456	0.00106	1.99	7.95	-2.61		2.9746941347352296	72	CCPCLGGI_00075	flgI	BB_0772	flagellar P-ring protein (Basal body P-ring protein)	0.010491134020618556	0.00272426103646833
1110	group_1817	0.0268	0.00083	0.00111	2.39	1.05	-0.784		2.9546770212133424	1670	OANOCMKI_01189	group_1817	BB_0604	L-lactate permease	0.002480736607142857	0.0028418546845124285
1111	group_1838	0.0268	0.00083	0.00111	2.39	1.05	-0.784		2.9546770212133424	1719	OFHDCNNN_01239	group_1838	BB_0398	lipoprotein, putative	0.002480736607142857	0.0028418546845124285
983	group_1405	0.0502	0.00552	0.00118	-2.8	0.674	-0.638		2.9281179926938745	2033	DIFHMJPJ_01264	group_1405	BB_S30	lipoprotein	0.01236	0.0029477985074626866
979	group_1350	0.0502	0.00552	0.00118	-2.8	0.674	-0.638		2.9281179926938745	1773	JAEJLJHM_01099	group_1350	BB_F25	borrelia family of unknown function	0.01236	0.0029477985074626866
980	group_1367	0.0502	0.00552	0.00118	-2.8	0.674	-0.638		2.9281179926938745	1853	KIDCBPBH_00920	group_1367	BB_R42	ErpY protein	0.01236	0.0029477985074626866
986	group_2009	0.0502	0.00552	0.00118	-2.8	0.674	-0.638		2.9281179926938745	2034	OPFCEHCP_01050	group_2009	BB_J18	borrelia family of unknown function	0.01236	0.0029477985074626866
984	group_1687	0.0502	0.00552	0.00118	-2.8	0.674	-0.638		2.9281179926938745	1329	OJICOLNA_00941	group_1687	BB_B19	outer surface protein C (OspC)	0.01236	0.0029477985074626866
985	group_1898	0.0502	0.00552	0.00118	-2.8	0.674	-0.638		2.9281179926938745	1861	KIDCBPBH_01025	group_1898	BB_H09	type I restriction enzyme r protein n terminus (hsdr_n)	0.01236	0.0029477985074626866
978	group_1348	0.0502	0.00552	0.00118	-2.8	0.674	-0.638		2.9281179926938745	1770	JAEJLJHM_01023	group_1348	BB_B19	outer surface protein C (OspC)	0.01236	0.0029477985074626866
982	group_1373	0.0502	0.00552	0.00118	-2.8	0.674	-0.638		2.9281179926938745	1875	KIDCBPBH_01201	group_1373	BB_N28	lipoprotein	0.01236	0.0029477985074626866
977	group_1324	0.0502	0.00552	0.00118	-2.8	0.674	-0.638		2.9281179926938745	1641	FAKOJBMH_01286	group_1324	BB_S30	lipoprotein	0.01236	0.0029477985074626866
981	group_1369	0.0502	0.00552	0.00118	-2.8	0.674	-0.638		2.9281179926938745	1858	KIDCBPBH_01017	group_1369	BB_F26	borrelia ORF-A superfamily	0.01236	0.0029477985074626866
289	group_942	0.95	0.00552	0.00118	2.8	8.01	-3.43		2.9281179926938745	779	CCPCLGGI_00822	group_942	BB_0029	YaiI/YqxD family protein	0.01236	0.0029477985074626866
285	group_3147	0.95	0.00552	0.00118	2.8	8.01	-3.43		2.9281179926938745	907	CCPCLGGI_00956	group_3147	BB_D22	conserved hypothetical protein	0.01236	0.0029477985074626866
284	soj_4	0.95	0.00552	0.00118	2.8	8.01	-3.43		2.9281179926938745	883	CCPCLGGI_00928	soj_4	BB_K21	PF-32 protein	0.01236	0.0029477985074626866
825	group_1448	0.12	0.00315	0.00136	-1.49	0.546	-0.587		2.8664610916297826	2317	HJJPMMDK_00859	group_1448	BB_0830	exonuclease SbcC	0.007696806569343065	0.003384832713754647
724	group_791	0.204	0.00225	0.00136	-1.1	0.371	-0.533		2.8664610916297826	1767	JAEJLJHM_01003	group_791	BB_M04	lyme disease proteins of unknown function	0.005716793168880455	0.003384832713754647
398	group_765	0.776	0.00111	0.0014	-0.914	0.285	-0.0299		2.853871964321762	1522	DCJNHIBD_00983	group_765	BB_J27	efflux ABC transporter, permease protein	0.0032170779220779223	0.003465064695009242
397	group_174	0.776	0.00111	0.0014	-0.914	0.285	-0.0299		2.853871964321762	1530	DCJNHIBD_00991	group_174	BB_J16	putative plasmid partition protein	0.0032170779220779223	0.003465064695009242
748	group_998	0.191	0.00239	0.0014	-1.13	0.387	-0.542		2.853871964321762	1749	JAEJLJHM_00974	group_998	BB_L36	BppA	0.006015432330827068	0.003465064695009242
405	group_23	0.749	0.00117	0.00144	-0.88	0.275	-0.08		2.8416375079047502	1175	ELNKIJFI_01212	group_23	BB_M29	2.9-5 36K; minus strand ORF	0.003367870182555781	0.0035574907749077495
925	group_1905	0.0669	0.00615	0.00159	-1.94	1.15	-0.627		2.7986028756795487	1870	KIDCBPBH_01146	group_1905	BB_G02	adenine specific DNA methyltransferase	0.013656467661691542	0.0038992857142857145
915	group_1245	0.0669	0.00615	0.00159	-1.94	1.15	-0.627		2.7986028756795487	984	CCPCLGGI_01050	group_1245	BB_Q06	borrelia membrane protein P13	0.013656467661691542	0.0038992857142857145
912	group_1024	0.0669	0.00615	0.00159	-1.94	1.15	-0.627		2.7986028756795487	1696	FCECMJMA_01217	group_1024	BB_R42	ErpY protein	0.013656467661691542	0.0038992857142857145
306	group_1515	0.933	0.00615	0.00159	1.94	7.96	-2.56		2.7986028756795487	325	CCPCLGGI_00347	group_1515	BB_0507	conserved hypothetical protein	0.013656467661691542	0.0038992857142857145
357	group_478	0.866	0.00333	0.00161	1.37	0.495	-1.95		2.7931741239681505	191	CCPCLGGI_00201	group_478	BB_0548	DNA polymerase I superfamily	0.008077663043478261	0.003941115173674589
716	group_1028	0.214	0.00273	0.00176	-1.04	0.358	-0.531		2.75448733218585	1746	JAEJLJHM_00971	group_1028	BB_O39	ErpL protein	0.006807206703910614	0.004300437956204379
435	group_38	0.635	0.00168	0.00182	-0.79	0.254	-0.24		2.7399286120149253	1255	AHLIMJDN_01176	group_38	BB_H09	type I restriction enzyme r protein n terminus (hsdr_n)	0.004454495049504951	0.004438943533697632
997	group_78	0.0468	0.00745	0.00186	-2.72	0.672	-0.644		2.7304870557820835	2027	DIFHMJPJ_01093	group_78	BB_F0041	outer surface protein VlsE1	0.016167828200972446	0.004447392857142857
996	group_65	0.0468	0.00745	0.00186	-2.72	0.672	-0.644		2.7304870557820835	2078	MKCMKCOD_01040	group_65	BB_F0041	outer surface protein VlsE1	0.016167828200972446	0.004447392857142857
998	group_784	0.0468	0.00745	0.00186	-2.72	0.672	-0.644		2.7304870557820835	1877	KIDCBPBH_01219	group_784	BB_L15	conserved hypothetical protein	0.016167828200972446	0.004447392857142857
277	group_3086	0.953	0.00745	0.00186	2.72	8.02	-3.37		2.7304870557820835	886	CCPCLGGI_00931	group_3086	BB_K24	PF-49 protein	0.016167828200972446	0.004447392857142857
995	group_1895	0.0468	0.00745	0.00186	-2.72	0.672	-0.644		2.7304870557820835	1854	KIDCBPBH_00929	group_1895	BB_0166	4-alpha-glucanotransferase	0.016167828200972446	0.004447392857142857
991	group_1406	0.0468	0.00745	0.00186	-2.72	0.672	-0.644		2.7304870557820835	2038	OPFCEHCP_01198	group_1406	BB_S30	lipoprotein	0.016167828200972446	0.004447392857142857
993	group_1865	0.0468	0.00745	0.00186	-2.72	0.672	-0.644		2.7304870557820835	1788	JAEJLJHM_01140	group_1865	BB_C06	exported protein A (eppA)	0.016167828200972446	0.004447392857142857
992	group_1796	0.0468	0.00745	0.00186	-2.72	0.672	-0.644		2.7304870557820835	1626	FAKOJBMH_01135	group_1796	BB_S27	Bbs27 protein	0.016167828200972446	0.004447392857142857
989	group_1031	0.0468	0.00745	0.00186	-2.72	0.672	-0.644		2.7304870557820835	1775	JAEJLJHM_01101	group_1031	BB_O39	ErpL protein	0.016167828200972446	0.004447392857142857
614	group_212	0.344	0.0023	0.00186	-0.847	0.282	-0.457		2.7304870557820835	1403	JAAKCDKC_01073	group_212	BB_T07	outer membrane protein	0.005832765151515151	0.004447392857142857
994	group_1886	0.0468	0.00745	0.00186	-2.72	0.672	-0.644		2.7304870557820835	1832	OJJAJGLG_01120	group_1886	BB_H09	type I restriction enzyme r protein n terminus (hsdr_n)	0.016167828200972446	0.004447392857142857
373	group_175	0.826	0.00329	0.00192	1.15	0.406	-1.7		2.7166987712964503	1274	AHLIMJDN_01311	group_175	BB_H02	CdsC	0.007995117967332124	0.004574519572953737
372	group_131	0.826	0.00329	0.00192	1.15	0.406	-1.7		2.7166987712964503	1261	AHLIMJDN_01234	group_131	BB_H06	complement regulator-acquiring surface protein 2 (CRASP-2)	0.007995117967332124	0.004574519572953737
635	group_991	0.321	0.00248	0.00195	-0.863	0.29	-0.472		2.709965388637482	1401	JAAKCDKC_01071	group_991	BB_I39	putative surface antigen	0.006218576779026217	0.004637744227353463
452	group_74	0.569	0.00225	0.00202	0.788	0.261	-1.19		2.694648630553376	1545	DCJNHIBD_01127	group_74	BB_R43	conserved hypothetical protein	0.005716793168880455	0.004782142857142856
1222	group_1602	0.0167	0.00124	0.0021	3.17	0.618	-0.768		2.677780705266081	1006	CCPCLGGI_01072	group_1602	BB_I16	virulent strain-associated repetitive antigen A (VraA protein)	0.003367870182555781	0.004782142857142856
1243	group_959	0.0167	0.00124	0.0021	3.17	0.618	-0.768		2.677780705266081	1142	CCPCLGGI_01236	group_959	BB_F03	RepU	0.003367870182555781	0.004782142857142856
1223	group_1604	0.0167	0.00124	0.0021	3.17	0.618	-0.768		2.677780705266081	1008	CCPCLGGI_01074	group_1604	BB_E18	PF-49 protein	0.003367870182555781	0.004782142857142856
1225	group_1606	0.0167	0.00124	0.0021	3.17	0.618	-0.768		2.677780705266081	1010	CCPCLGGI_01076	group_1606	BB_E16	BptA protein	0.003367870182555781	0.004782142857142856
1216	group_1595	0.0167	0.00124	0.0021	3.17	0.618	-0.768		2.677780705266081	999	CCPCLGGI_01065	group_1595	BB_E31	putative surface protein	0.003367870182555781	0.004782142857142856
1224	group_1605	0.0167	0.00124	0.0021	3.17	0.618	-0.768		2.677780705266081	1009	CCPCLGGI_01075	group_1605	BB_E17	conserved hypothetical protein	0.003367870182555781	0.004782142857142856
1217	group_1596	0.0167	0.00124	0.0021	3.17	0.618	-0.768		2.677780705266081	1000	CCPCLGGI_01066	group_1596	BB_E31	putative surface protein	0.003367870182555781	0.004782142857142856
1218	group_1597	0.0167	0.00124	0.0021	3.17	0.618	-0.768		2.677780705266081	1001	CCPCLGGI_01067	group_1597	BB_Q05	antigen, P35, putative	0.003367870182555781	0.004782142857142856
1219	group_1598	0.0167	0.00124	0.0021	3.17	0.618	-0.768		2.677780705266081	1002	CCPCLGGI_01068	group_1598	BB_Q03	outer membrane protein	0.003367870182555781	0.004782142857142856
1213	group_1591	0.0167	0.00124	0.0021	3.17	0.618	-0.768		2.677780705266081	994	CCPCLGGI_01060	group_1591	BB_G09	putative plasmid partition protein	0.003367870182555781	0.004782142857142856
1221	group_1600	0.0167	0.00124	0.0021	3.17	0.618	-0.768		2.677780705266081	1004	CCPCLGGI_01070	group_1600	BB_E21	conserved hypothetical protein	0.003367870182555781	0.004782142857142856
1244	group_962	0.0167	0.00124	0.0021	3.17	0.618	-0.768		2.677780705266081	1173	ELNKIJFI_01014	group_962	BB_G29	borrelia ORF-A superfamily	0.003367870182555781	0.004782142857142856
1206	group_1583	0.0167	0.00124	0.0021	3.17	0.618	-0.768		2.677780705266081	986	CCPCLGGI_01052	group_1583	BB_Q03	outer membrane protein	0.003367870182555781	0.004782142857142856
1207	group_1584	0.0167	0.00124	0.0021	3.17	0.618	-0.768		2.677780705266081	987	CCPCLGGI_01053	group_1584	BB_0170	conserved hypothetical protein	0.003367870182555781	0.004782142857142856
1208	group_1586	0.0167	0.00124	0.0021	3.17	0.618	-0.768		2.677780705266081	989	CCPCLGGI_01055	group_1586	BB_H41	borrelia membrane protein P13	0.003367870182555781	0.004782142857142856
1210	group_1588	0.0167	0.00124	0.0021	3.17	0.618	-0.768		2.677780705266081	991	CCPCLGGI_01057	group_1588	BB_M30	BBC01	0.003367870182555781	0.004782142857142856
1211	group_1589	0.0167	0.00124	0.0021	3.17	0.618	-0.768		2.677780705266081	992	CCPCLGGI_01058	group_1589	BB_G07	borrelia family of unknown function	0.003367870182555781	0.004782142857142856
1209	group_1587	0.0167	0.00124	0.0021	3.17	0.618	-0.768		2.677780705266081	990	CCPCLGGI_01056	group_1587	BB_S42	BapA protein	0.003367870182555781	0.004782142857142856
1214	group_1592	0.0167	0.00124	0.0021	3.17	0.618	-0.768		2.677780705266081	995	CCPCLGGI_01061	group_1592	BB_0341	glu-trnagln amidotransferase suBunit b	0.003367870182555781	0.004782142857142856
1215	group_1594	0.0167	0.00124	0.0021	3.17	0.618	-0.768		2.677780705266081	998	CCPCLGGI_01064	group_1594	BB_0194	hydrolase, TatD family	0.003367870182555781	0.004782142857142856
1227	group_1640	0.0167	0.00124	0.0021	3.17	0.618	-0.768		2.677780705266081	1143	CCPCLGGI_01237	group_1640	BB_G34	conserved hypothetical protein	0.003367870182555781	0.004782142857142856
1226	group_1608	0.0167	0.00124	0.0021	3.17	0.618	-0.768		2.677780705266081	1012	CCPCLGGI_01078	group_1608	BB_B22	putative guanine/xanthine permease	0.003367870182555781	0.004782142857142856
1220	group_1599	0.0167	0.00124	0.0021	3.17	0.618	-0.768		2.677780705266081	1003	CCPCLGGI_01069	group_1599	BB_E20	borrelia family of unknown function	0.003367870182555781	0.004782142857142856
1212	group_1590	0.0167	0.00124	0.0021	3.17	0.618	-0.768		2.677780705266081	993	CCPCLGGI_01059	group_1590	BB_G08	stage 0 sporulation protein J	0.003367870182555781	0.004782142857142856
332	truB	0.916	0.00584	0.00215	1.82	0.748	-2.44		2.6675615400843946	41	CCPCLGGI_00043	truB	BB_0803	tRNA pseudouridine synthase B	0.013054691151919866	0.004887691001697793
858	group_1884	0.1	0.00508	0.00216	-1.59	0.622	-0.605		2.665546248849069	1826	OJJAJGLG_01052	group_1884	BB_Q30	holin, BlyA family	0.01166744425385935	0.0049021016949152545
719	group_122	0.211	0.00356	0.00236	-1.02	0.358	-0.538		2.6270879970298933	1758	JAEJLJHM_00992	group_122	BB_L15	conserved hypothetical protein	0.008558061041292638	0.005346937394247039
934	group_37	0.0635	0.00829	0.0024	-1.88	1.15	-0.632		2.619788758288394	1351	OJICOLNA_01023	group_37	BB_F0041	outer surface protein VlsE1	0.017903725806451613	0.005428378378378378
990	group_1325	0.0468	0.0016	0.00241	1.72	0.605	-0.806		2.6179829574251317	1643	FAKOJBMH_01290	group_1325	BB_O28	lipoprotein	0.004319354838709678	0.005441804384485666
965	group_1061	0.0535	0.00163	0.00245	1.6	0.555	-0.812		2.6108339156354674	2021	EDMIHMOI_01092	group_1061	BB_B10	borrelia ORF-A superfamily	0.00439148893360161	0.0055228114478114475
769	group_1345	0.171	0.00431	0.00262	-1.12	0.407	-0.563		2.5816987086802548	1753	JAEJLJHM_00979	group_1345	BB_L30	BBC01	0.010001889081455806	0.0058961008403361345
401	group_764	0.769	0.00239	0.00289	-0.845	0.282	-0.087		2.5391021572434522	1521	DCJNHIBD_00982	group_764	BB_J28	conserved hypothetical protein	0.006015432330827068	0.006464893617021276
272	group_3193	0.957	0.01	0.00295	2.65	8.03	-3.3		2.530177984021837	884	CCPCLGGI_00929	group_3193	BB_K22	borrelia family of unknown function	0.020954616588419406	0.006464893617021276
999	group_1043	0.0435	0.01	0.00295	-2.65	0.669	-0.649		2.530177984021837	1846	OJJAJGLG_01286	group_1043	BB_M05	lyme disease proteins of unknown function	0.020954616588419406	0.006464893617021276
1000	group_1067	0.0435	0.01	0.00295	-2.65	0.669	-0.649		2.530177984021837	2082	MKCMKCOD_01071	group_1067	BB_M24	hemolysin accessory protein	0.020954616588419406	0.006464893617021276
1002	group_1407	0.0435	0.01	0.00295	-2.65	0.669	-0.649		2.530177984021837	2039	OPFCEHCP_01204	group_1407	BB_S30	lipoprotein	0.020954616588419406	0.006464893617021276
1003	group_1442	0.0435	0.01	0.00295	-2.65	0.669	-0.649		2.530177984021837	2277	JEPBMELF_00765	group_1442	BB_0619	DHH family	0.020954616588419406	0.006464893617021276
1005	group_1860	0.0435	0.01	0.00295	-2.65	0.669	-0.649		2.530177984021837	1777	JAEJLJHM_01103	group_1860	BB_P33	PF-49 protein	0.020954616588419406	0.006464893617021276
1007	group_1896	0.0435	0.01	0.00295	-2.65	0.669	-0.649		2.530177984021837	1857	KIDCBPBH_01015	group_1896	BB_K07	lipoprotein, putative	0.020954616588419406	0.006464893617021276
1009	group_2038	0.0435	0.01	0.00295	-2.65	0.669	-0.649		2.530177984021837	2080	MKCMKCOD_01053	group_2038	BB_I01	conserved hypothetical protein	0.020954616588419406	0.006464893617021276
1008	group_2037	0.0435	0.01	0.00295	-2.65	0.669	-0.649		2.530177984021837	2079	MKCMKCOD_01051	group_2037	BB_T03	conserved hypothetical protein	0.020954616588419406	0.006464893617021276
1011	group_2040	0.0435	0.01	0.00295	-2.65	0.669	-0.649		2.530177984021837	2085	MKCMKCOD_01075	group_2040	BB_O20	conserved hypothetical protein	0.020954616588419406	0.006464893617021276
1012	group_2059	0.0435	0.01	0.00295	-2.65	0.669	-0.649		2.530177984021837	2104	KAEBOHNC_01224	group_2059	BB_O34	BdrM	0.020954616588419406	0.006464893617021276
1013	group_2076	0.0435	0.01	0.00295	-2.65	0.669	-0.649		2.530177984021837	2087	MKCMKCOD_01077	group_2076	BB_L20	conserved hypothetical protein	0.020954616588419406	0.006464893617021276
1014	group_2093	0.0435	0.01	0.00295	-2.65	0.669	-0.649		2.530177984021837	2147	CABLLEJJ_00315	group_2093	BB_0472	UDP-N-acetylglucosamine 1-carboxyvinyltransferase	0.020954616588419406	0.006464893617021276
1010	group_2039	0.0435	0.01	0.00295	-2.65	0.669	-0.649		2.530177984021837	2081	MKCMKCOD_01054	group_2039	BB_Q88	CdsC	0.020954616588419406	0.006464893617021276
1001	group_1365	0.0435	0.01	0.00295	-2.65	0.669	-0.649		2.530177984021837	1842	OJJAJGLG_01252	group_1365	BB_N38	ErpP protein	0.020954616588419406	0.006464893617021276
370	rpsH	0.829	0.00236	0.00303	-0.933	0.313	0.0392		2.5185573714976948	340	CCPCLGGI_00362	rpsH	BB_0492	ribosomal protein S8	0.00596233962264151	0.0066293627450980394
859	group_1360	0.097	0.00677	0.00309	-1.55	0.623	-0.611		2.5100415205751654	1829	OJJAJGLG_01064	group_1360	BB_M11	conserved hypothetical protein	0.014958795379537954	0.006749608482871126
883	group_1015	0.0803	0.00781	0.00313	-1.77	0.749	-0.623		2.5044556624535517	1607	FAKOJBMH_01032	group_1015	BB_B19	outer surface protein C (OspC)	0.016921666666666665	0.006825846905537459
623	group_992	0.338	0.00382	0.00317	-0.805	0.282	-0.473		2.4989407377822483	1402	JAAKCDKC_01072	group_992	BB_Q05	antigen, P35, putative	0.009150232558139536	0.006890633116883117
428	group_550	0.662	0.00382	0.00317	0.805	0.282	-1.28		2.4989407377822483	1129	CCPCLGGI_01219	group_550	BB_M34	BdrK	0.009150232558139536	0.006890633116883117
669	group_747	0.268	0.00445	0.0034	-0.873	0.312	-0.513		2.468521082957745	1292	LBEIHGGO_00990	group_747	BB_I15	Borrelia burgdorferi virulent strain associated lipoprotein	0.010308910034602076	0.007378606158833062
445	group_88	0.609	0.00327	0.00343	-0.734	0.251	-0.293		2.4647058799572297	1277	PFDKALEN_01020	group_88	BB_S40	BppC	0.007975464480874318	0.007431666666666666
864	group_1359	0.0936	0.00899	0.00439	-1.5	0.624	-0.617		2.3575354797578787	1828	OJJAJGLG_01061	group_1359	BB_M14	conserved hypothetical protein	0.019353070739549838	0.009496300484652666
359	group_40	0.86	0.0035	0.00453	-0.963	0.338	0.0953		2.343901797987168	1053	CCPCLGGI_01120	group_40	BB_Q28	conserved hypothetical protein	0.008428956834532375	0.00978333870967742
566	group_325	0.415	0.00451	0.00464	0.706	0.25	-1.03		2.3334820194451193	1622	FAKOJBMH_01109	group_325	BB_E31	putative surface protein	0.01042986183074266	0.009915379746835444
660	group_969	0.281	0.00411	0.00466	0.758	0.267	-0.949		2.33161408331	1239	AHLIMJDN_01063	group_969	BB_0431	CobQ/CobB/MinD/ParA nucleotide binding domain, putative	0.009554322916666667	0.009915379746835444
1021	group_1418	0.0401	0.0136	0.00468	-2.56	0.666	-0.654		2.329754146925876	2084	MKCMKCOD_01074	group_1418	BB_O21	conserved hypothetical protein	0.026938461538461536	0.009915379746835444
1020	group_1416	0.0401	0.0136	0.00468	-2.56	0.666	-0.654		2.329754146925876	2076	MKCMKCOD_01038	group_1416	BB_F25	borrelia family of unknown function	0.026938461538461536	0.009915379746835444
1019	group_1394	0.0401	0.0136	0.00468	-2.56	0.666	-0.654		2.329754146925876	1991	OHACLJJN_00027	group_1394	BB_0448	phosphocarrier protein HPr	0.026938461538461536	0.009915379746835444
1018	group_1374	0.0401	0.0136	0.00468	-2.56	0.666	-0.654		2.329754146925876	1878	KIDCBPBH_01226	group_1374	BB_0603	integral outer membrane protein P66	0.026938461538461536	0.009915379746835444
1048	group_2036	0.0401	0.0136	0.00468	-2.56	0.666	-0.654		2.329754146925876	2075	MKCMKCOD_01037	group_2036	BB_A64	P35 antigen	0.026938461538461536	0.009915379746835444
1049	group_2042	0.0401	0.0136	0.00468	-2.56	0.666	-0.654		2.329754146925876	2088	MKCMKCOD_01078	group_2042	BB_A62	6.6 kDa lipoprotein (Lp6.6 protein)	0.026938461538461536	0.009915379746835444
1051	group_803	0.0401	0.0136	0.00468	-2.56	0.666	-0.654		2.329754146925876	2083	MKCMKCOD_01072	group_803	BB_H32	antigen, P35, putative	0.026938461538461536	0.009915379746835444
1052	group_95	0.0401	0.0136	0.00468	-2.56	0.666	-0.654		2.329754146925876	2026	DIFHMJPJ_01089	group_95	BB_F0041	outer surface protein VlsE1	0.026938461538461536	0.009915379746835444
1047	group_1887	0.0401	0.0136	0.00468	-2.56	0.666	-0.654		2.329754146925876	1833	OJJAJGLG_01163	group_1887	BB_Q67	adenine specific DNA methyltransferase	0.026938461538461536	0.009915379746835444
267	group_796	0.96	0.0136	0.00468	2.56	8.04	-3.22		2.329754146925876	425	CCPCLGGI_00456	group_796	BB_0401	glutamate transporter, putative	0.026938461538461536	0.009915379746835444
578	group_754	0.388	0.00533	0.00474	-0.737	0.267	-0.456		2.3242216583259148	1381	PEHDDNBE_01049	group_754	BB_0116	pts system, maltose and glucose-specific iiabc component	0.012220667808219177	0.010026635071090048
1094	mlpJ	0.0301	0.0035	0.00486	2.04	0.812	-0.782		2.3133637307377066	1639	FAKOJBMH_01249	mlpJ	BB_Q35	MlpJ	0.008428956834532375	0.010264258675078863
725	group_1026	0.201	0.00409	0.00494	0.835	0.295	-0.902		2.306273051076353	1726	DBPMLNPF_01331	group_1026	BB_C06	exported protein A (eppA)	0.009524365217391303	0.010416787401574803
842	group_752	0.107	0.00972	0.00535	-1.34	0.55	-0.61		2.2716462179787715	1366	OJICOLNA_01115	group_752	BB_L40	ErpB8 protein	0.020890979133226323	0.011263600628930817
292	group_1198	0.943	0.015	0.00538	1.75	7.98	-2.4		2.2692177243336107	627	CCPCLGGI_00665	group_1198	BB_0192	conserved hypothetical protein	0.02962389380530973	0.011308979591836734
586	group_768	0.378	0.00534	0.00563	0.697	0.252	-1.0		2.2494916051486538	1549	DCJNHIBD_01135	group_768	BB_F01	hypothetical protein	0.012222666666666668	0.011815940438871473
874	group_1885	0.0903	0.0119	0.00623	-1.46	0.625	-0.622		2.2055119533408303	1827	OJJAJGLG_01057	group_1885	BB_O18	conserved hypothetical protein	0.024780870917573875	0.01305472613458529
320	group_383	0.926	0.0139	0.00658	1.67	0.752	-2.3		2.1817741063860443	611	CCPCLGGI_00646	group_383	BB_B23	putative guanine/xanthine permease	0.02749202363367799	0.01376659375
627	group_579	0.328	0.0079	0.00679	-0.742	0.282	-0.498		2.1681302257194983	1407	JAAKCDKC_01077	group_579	BB_P30	BBC01	0.01708901453957997	0.014183790951638065
412	group_322	0.732	0.0065	0.00732	-0.728	0.27	-0.201		2.135488918941608	1528	DCJNHIBD_00989	group_322	BB_J18	borrelia family of unknown function	0.014409768211920528	0.015209404580152673
1059	group_1415	0.0368	0.0183	0.00744	-2.48	0.663	-0.66		2.1284270644541214	2072	MKCMKCOD_01034	group_1415	BB_H09	type I restriction enzyme r protein n terminus (hsdr_n)	0.035358874458874465	0.015209404580152673
1060	group_1495	0.0368	0.0183	0.00744	-2.48	0.663	-0.66		2.1284270644541214	1800	JAEJLJHM_01232	group_1495	BB_Q35	MlpJ	0.035358874458874465	0.015209404580152673
1062	group_2032	0.0368	0.0183	0.00744	-2.48	0.663	-0.66		2.1284270644541214	2069	MKCMKCOD_01031	group_2032	BB_K22	borrelia family of unknown function	0.035358874458874465	0.015209404580152673
1063	group_2033	0.0368	0.0183	0.00744	-2.48	0.663	-0.66		2.1284270644541214	2070	MKCMKCOD_01032	group_2033	BB_K23	borrelia ORF-A superfamily	0.035358874458874465	0.015209404580152673
1054	group_1065	0.0368	0.0183	0.00744	-2.48	0.663	-0.66		2.1284270644541214	2066	MKCMKCOD_01027	group_1065	BB_K19	putative lipoprotein	0.035358874458874465	0.015209404580152673
1055	group_1066	0.0368	0.0183	0.00744	-2.48	0.663	-0.66		2.1284270644541214	2071	MKCMKCOD_01033	group_1066	BB_K24	PF-49 protein	0.035358874458874465	0.015209404580152673
1057	group_1363	0.0368	0.0183	0.00744	-2.48	0.663	-0.66		2.1284270644541214	1836	OJJAJGLG_01187	group_1363	BB_C06	exported protein A (eppA)	0.035358874458874465	0.015209404580152673
1058	group_1414	0.0368	0.0183	0.00744	-2.48	0.663	-0.66		2.1284270644541214	2068	MKCMKCOD_01030	group_1414	BB_K21	PF-32 protein	0.035358874458874465	0.015209404580152673
1056	group_1349	0.0368	0.0183	0.00744	-2.48	0.663	-0.66		2.1284270644541214	1772	JAEJLJHM_01098	group_1349	BB_L30	BBC01	0.035358874458874465	0.015209404580152673
255	group_711	0.963	0.0183	0.00744	2.48	8.04	-3.14		2.1284270644541214	882	CCPCLGGI_00927	group_711	BB_K19	putative lipoprotein	0.035358874458874465	0.015209404580152673
345	yrbG	0.896	0.0128	0.00744	1.29	0.551	-1.91		2.1284270644541214	654	CCPCLGGI_00692	yrbG	BB_0164	putative K+-dependent Na+/Ca+ exchanger homolog	0.025773233082706768	0.015209404580152673
1064	group_2034	0.0368	0.0183	0.00744	-2.48	0.663	-0.66		2.1284270644541214	2073	MKCMKCOD_01035	group_2034	BB_J23	tetratricopeptide repeat domain protein	0.035358874458874465	0.015209404580152673
1065	group_2035	0.0368	0.0183	0.00744	-2.48	0.663	-0.66		2.1284270644541214	2074	MKCMKCOD_01036	group_2035	BB_J23	tetratricopeptide repeat domain protein	0.035358874458874465	0.015209404580152673
1259	group_1603	0.0134	0.00393	0.00753	2.95	0.6	-0.757		2.1232050237992994	1007	CCPCLGGI_01073	group_1603	BB_E18	PF-49 protein	0.00931375221238938	0.015253661119515885
1258	group_1601	0.0134	0.00393	0.00753	2.95	0.6	-0.757		2.1232050237992994	1005	CCPCLGGI_01071	group_1601	BB_E22	pyrazinamidase/nicotinamidase, PncA protein	0.00931375221238938	0.015253661119515885
1249	group_1251	0.0134	0.00393	0.00753	2.95	0.6	-0.757		2.1232050237992994	1079	CCPCLGGI_01149	group_1251	BB_H32	antigen, P35, putative	0.00931375221238938	0.015253661119515885
1278	group_979	0.0134	0.00393	0.00753	2.95	0.6	-0.757		2.1232050237992994	1323	OMIKMNGD_01220	group_979	BB_0463	nucleoside diphosphate kinase (NDK) (NDP kinase)(Nucleoside-2-P kinase)	0.00931375221238938	0.015253661119515885
1247	group_1082	0.0134	0.00393	0.00753	2.95	0.6	-0.757		2.1232050237992994	2645	MMFMIKKH_01344	group_1082	BB_0707	conserved hypothetical protein	0.00931375221238938	0.015253661119515885
1248	group_1250	0.0134	0.00393	0.00753	2.95	0.6	-0.757		2.1232050237992994	1075	CCPCLGGI_01145	group_1250	BB_H26	borrelia ORF-A superfamily	0.00931375221238938	0.015253661119515885
974	group_2065	0.0535	0.0202	0.00804	-1.69	1.13	-0.649		2.094743951251549	2111	KEPMHACA_00718	group_2065	BB_0838	conserved hypothetical protein	0.038694992846924174	0.016208947368421052
290	group_76	0.946	0.0202	0.00804	1.69	7.99	-2.34		2.094743951251549	878	CCPCLGGI_00921	group_76	BB_K07	lipoprotein, putative	0.038694992846924174	0.016208947368421052
975	group_2138	0.0535	0.0202	0.00804	-1.69	1.13	-0.649		2.094743951251549	2208	CABLLEJJ_00945	group_2138	BB_0555	conserved hypothetical protein	0.038694992846924174	0.016208947368421052
770	group_1684	0.171	0.00666	0.00805	0.835	0.313	-0.874		2.0942041196321317	1326	OJICOLNA_00364	group_1684	BB_0492	ribosomal protein S8	0.01474006611570248	0.016208947368421052
444	group_746	0.609	0.00899	0.0082	0.686	0.265	-1.16		2.0861861476162833	1280	PFDKALEN_01211	group_746	BB_S35	PF-32 protein	0.019353070739549838	0.016486186186186188
596	group_971	0.368	0.0102	0.0092	-0.687	0.27	-0.486		2.036212172654445	1531	DCJNHIBD_00992	group_971	BB_0518	chaperone protein DnaK	0.0213403125	0.01846896551724138
315	group_512	0.93	0.0186	0.00948	1.61	0.754	-2.25		2.0231916626619335	512	CCPCLGGI_00545	group_512	BB_0308	conserved hypothetical protein	0.03583510791366906	0.018974170403587447
910	group_543	0.0702	0.0186	0.00948	-1.61	0.754	-0.64		2.0231916626619335	1318	KDIAGLAD_01221	group_543	BB_K01	lipoprotein, putative	0.03583510791366906	0.018974170403587447
918	group_1378	0.0669	0.00725	0.00968	1.21	0.474	-0.808		2.0141246426916064	1889	HNHCKIHP_01210	group_1378	BB_Q67	adenine specific DNA methyltransferase	0.015992998352553543	0.01934555223880597
615	group_552	0.344	0.0114	0.0101	-0.691	0.276	-0.5		1.9956786262173574	1139	CCPCLGGI_01233	group_552	BB_A51	conserved hypothetical protein	0.023776635514018693	0.020154843517138598
854	group_1361	0.1	0.0168	0.0103	-1.25	0.552	-0.621		1.9871627752948278	1830	OJJAJGLG_01067	group_1361	BB_O08	conserved hypothetical protein	0.03308117647058824	0.020523363095238095
404	group_86	0.759	0.0132	0.0108	0.784	0.321	-1.34		1.9665762445130504	1055	CCPCLGGI_01122	group_86	BB_L19	conserved hypothetical protein	0.02653873873873874	0.02148766716196137
1084	group_798	0.0334	0.0247	0.0119	-2.38	0.659	-0.665		1.9244530386074692	1849	OJJAJGLG_01299	group_798	BB_A24	decorin-binding protein A	0.04625636363636364	0.023261459854014597
245	group_293	0.967	0.0247	0.0119	2.38	8.05	-3.04		1.9244530386074692	885	CCPCLGGI_00930	group_293	BB_K23	borrelia ORF-A superfamily	0.04625636363636364	0.023261459854014597
1081	group_2119	0.0334	0.0247	0.0119	-2.38	0.659	-0.665		1.9244530386074692	2186	CABLLEJJ_00782	group_2119	BB_0211	DNA mismatch repair protein MutL	0.04625636363636364	0.023261459854014597
1079	group_2031	0.0334	0.0247	0.0119	-2.38	0.659	-0.665		1.9244530386074692	2067	MKCMKCOD_01029	group_2031	BB_K19	putative lipoprotein	0.04625636363636364	0.023261459854014597
1078	group_2030	0.0334	0.0247	0.0119	-2.38	0.659	-0.665		1.9244530386074692	2065	MKCMKCOD_01014	group_2030	BB_E16	BptA protein	0.04625636363636364	0.023261459854014597
1080	group_2078	0.0334	0.0247	0.0119	-2.38	0.659	-0.665		1.9244530386074692	2127	NCIOCIBG_01264	group_2078	BB_M28	lipoprotein	0.04625636363636364	0.023261459854014597
1074	group_1794	0.0334	0.0247	0.0119	-2.38	0.659	-0.665		1.9244530386074692	1604	FAKOJBMH_00981	group_1794	BB_H09	type I restriction enzyme r protein n terminus (hsdr_n)	0.04625636363636364	0.023261459854014597
1073	group_1785	0.0334	0.0247	0.0119	-2.38	0.659	-0.665		1.9244530386074692	1548	DCJNHIBD_01134	group_1785	BB_G33	RepU	0.04625636363636364	0.023261459854014597
1071	group_1417	0.0334	0.0247	0.0119	-2.38	0.659	-0.665		1.9244530386074692	2077	MKCMKCOD_01039	group_1417	BB_O30	BBC01	0.04625636363636364	0.023261459854014597
1070	group_1409	0.0334	0.0247	0.0119	-2.38	0.659	-0.665		1.9244530386074692	2042	OPFCEHCP_01261	group_1409	BB_Q35	MlpJ	0.04625636363636364	0.023261459854014597
247	group_817	0.967	0.0247	0.0119	2.38	8.05	-3.04		1.9244530386074692	80	CCPCLGGI_00083	group_817	BB_0765	conserved hypothetical protein	0.04625636363636364	0.023261459854014597
1077	group_1992	0.0334	0.0247	0.0119	-2.38	0.659	-0.665		1.9244530386074692	1998	OHACLJJN_01371	group_1992	BB_B19	outer surface protein C (OspC)	0.04625636363636364	0.023261459854014597
286	group_372	0.95	0.0271	0.012	1.61	7.99	-2.27		1.9208187539523751	533	CCPCLGGI_00566	group_372	BB_0287	flagellar protein	0.05032857142857143	0.023286956521739132
987	group_2134	0.0502	0.0271	0.012	-1.61	1.13	-0.654		1.9208187539523751	2204	CABLLEJJ_00908	group_2134	BB_0344	DNA helicase	0.05032857142857143	0.023286956521739132
288	hrpA	0.95	0.0271	0.012	1.61	7.99	-2.27		1.9208187539523751	19	CCPCLGGI_00021	hrpA	BB_0827	ATP-dependent helicase HrpA	0.05032857142857143	0.023286956521739132
287	mfd	0.95	0.0271	0.012	1.61	7.99	-2.27		1.9208187539523751	215	CCPCLGGI_00227	mfd	BB_0623	transcription-repair coupling factor	0.05032857142857143	0.023286956521739132
282	group_1197	0.95	0.0271	0.012	1.61	7.99	-2.27		1.9208187539523751	626	CCPCLGGI_00664	group_1197	BB_0193	lipoprotein, putative	0.05032857142857143	0.023286956521739132
1107	group_1392	0.0268	0.00991	0.0131	1.87	0.826	-0.772		1.8827287043442358	1981	EKKFJFKO_00127	group_1392	BB_0546	conserved hypothetical protein	0.020954616588419406	0.02538480463096961
308	group_62	0.933	0.0247	0.0136	1.55	0.756	-2.2		1.8664610916297826	1029	CCPCLGGI_01095	group_62	BB_B10	borrelia ORF-A superfamily	0.04625636363636364	0.026315606936416183
368	group_690	0.833	0.012	0.014	-0.781	0.315	-0.08		1.853871964321762	673	CCPCLGGI_00711	group_690	BB_0600	IPT/TIG domain protein	0.02495031055900621	0.027050505050505054
1068	group_1046	0.0334	0.0107	0.0143	1.62	0.702	-0.777		1.8446639625349381	1897	PLJFLFNC_01247	group_1046	BB_0431	CobQ/CobB/MinD/ParA nucleotide binding domain, putative	0.02235148205928237	0.027590345821325652
353	group_609	0.876	0.0219	0.0156	1.03	0.464	-1.64		1.8068754016455384	20	CCPCLGGI_00022	group_609	BB_0826	conserved hypothetical protein	0.04189157142857143	0.03005525179856115
454	group_15	0.555	0.0174	0.0167	0.603	0.255	-1.07		1.7772835288524167	1099	CCPCLGGI_01183	group_15	BB_N30	BBC01	0.03421233480176211	0.03212830459770115
887	group_199	0.0803	0.0273	0.0172	-1.31	0.63	-0.639		1.764471553092451	1069	CCPCLGGI_01139	group_199	BB_J13	conserved hypothetical protein	0.0505597510373444	0.032995415472779364
884	group_1048	0.0803	0.0273	0.0172	-1.31	0.63	-0.639		1.764471553092451	1902	JMMJGJBJ_01196	group_1048	BB_N38	ErpP protein	0.0505597510373444	0.032995415472779364
276	group_180	0.953	0.0364	0.0178	1.54	8.0	-2.2		1.749579997691106	165	CCPCLGGI_00175	group_180	BB_0674	membrane protein, putative	0.06551021505376343	0.03390355618776671
279	group_353	0.953	0.0364	0.0178	1.54	8.0	-2.2		1.749579997691106	288	CCPCLGGI_00307	group_353	BB_0549	conserved hypothetical protein	0.06551021505376343	0.03390355618776671
280	tmk	0.953	0.0364	0.0178	1.54	8.0	-2.2		1.749579997691106	51	CCPCLGGI_00053	tmk	BB_0793	thymidylate kinase	0.06551021505376343	0.03390355618776671
275	group_113	0.953	0.0364	0.0178	1.54	8.0	-2.2		1.749579997691106	607	CCPCLGGI_00642	group_113	BB_0212	borrelia ORF-A superfamily	0.06551021505376343	0.03390355618776671
281	group_871	0.953	0.0364	0.0178	1.54	8.0	-2.2		1.749579997691106	383	CCPCLGGI_00410	group_871	BB_0448	phosphocarrier protein HPr	0.06551021505376343	0.03390355618776671
1086	group_1069	0.0301	0.0334	0.0191	-2.27	0.654	-0.67		1.7189666327522726	2123	NCIOCIBG_01191	group_1069	BB_L40	ErpB8 protein	0.06076440217391304	0.03576909090909091
1088	group_1362	0.0301	0.0334	0.0191	-2.27	0.654	-0.67		1.7189666327522726	1831	OJJAJGLG_01087	group_1362	BB_B19	outer surface protein C (OspC)	0.06076440217391304	0.03576909090909091
1089	group_1364	0.0301	0.0334	0.0191	-2.27	0.654	-0.67		1.7189666327522726	1838	OJJAJGLG_01202	group_1364	BB_Q53	conserved hypothetical protein	0.06076440217391304	0.03576909090909091
1091	group_1423	0.0301	0.0334	0.0191	-2.27	0.654	-0.67		1.7189666327522726	2132	PNJOOICL_01097	group_1423	BB_L28	lipoprotein	0.06076440217391304	0.03576909090909091
240	uppP	0.97	0.0334	0.0191	2.27	8.06	-2.94		1.7189666327522726	562	CCPCLGGI_00595	uppP	BB_0258	undecaprenol kinase	0.06076440217391304	0.03576909090909091
239	mnmC_1	0.97	0.0334	0.0191	2.27	8.06	-2.94		1.7189666327522726	103	CCPCLGGI_00109	mnmC_1	BB_0740	conserved hypothetical protein	0.06076440217391304	0.03576909090909091
1093	group_1795	0.0301	0.0334	0.0191	-2.27	0.654	-0.67		1.7189666327522726	1605	FAKOJBMH_00983	group_1795	BB_0802	ribosome-binding factor A	0.06076440217391304	0.03576909090909091
1098	group_2057	0.0301	0.0334	0.0191	-2.27	0.654	-0.67		1.7189666327522726	2102	KAEBOHNC_01211	group_2057	BB_N28	lipoprotein	0.06076440217391304	0.03576909090909091
1095	group_1889	0.0301	0.0334	0.0191	-2.27	0.654	-0.67		1.7189666327522726	1840	OJJAJGLG_01204	group_1889	BB_M05	lyme disease proteins of unknown function	0.06076440217391304	0.03576909090909091
233	mrdB	0.97	0.0334	0.0191	2.27	8.06	-2.94		1.7189666327522726	123	CCPCLGGI_00129	mrdB	BB_0719	rod shape-determining protein RodA	0.06076440217391304	0.03576909090909091
1097	group_2047	0.0301	0.0334	0.0191	-2.27	0.654	-0.67		1.7189666327522726	2094	MKCMKCOD_01222	group_2047	BB_0316	conserved hypothetical integral membrane protein	0.06076440217391304	0.03576909090909091
1096	group_2010	0.0301	0.0334	0.0191	-2.27	0.654	-0.67		1.7189666327522726	2040	OPFCEHCP_01234	group_2010	BB_Q35	MlpJ	0.06076440217391304	0.03576909090909091
929	group_1377	0.0635	0.0159	0.0201	1.12	0.482	-0.797		1.6968039425795112	1887	HNHCKIHP_01208	group_1377	BB_0557	phosphocarrier protein HPr	0.03135508100147275	0.03758924581005586
638	group_327	0.318	0.019	0.0202	0.605	0.259	-0.923		1.6946486305533763	1681	OANOCMKI_01224	group_327	BB_Q47	ErpX protein	0.03655316091954023	0.03772357043235704
606	group_94	0.355	0.0243	0.0226	-0.605	0.27	-0.519		1.645891560852599	1411	JAAKCDKC_01085	group_94	BB_H09	type I restriction enzyme r protein n terminus (hsdr_n)	0.04625636363636364	0.04214679665738161
568	group_92	0.408	0.0243	0.0231	-0.581	0.259	-0.496		1.6363880201078558	1297	LBEIHGGO_01257	group_92	BB_R42	ErpY protein	0.04625636363636364	0.043019332406119604
326	group_467	0.923	0.0359	0.0239	1.25	0.632	-1.9		1.6216020990518623	119	CCPCLGGI_00125	group_467	BB_0732	penicillin-binding protein	0.06504749661705006	0.04444736111111112
274	group_664	0.957	0.0488	0.0263	1.46	8.01	-2.12		1.5800442515102422	470	CCPCLGGI_00503	group_664	BB_0354	conserved hypothetical protein	0.08313384223918577	0.048707745504840944
1004	group_1689	0.0435	0.0488	0.0263	-1.46	1.12	-0.665		1.5800442515102422	1346	OJICOLNA_01018	group_1689	BB_G29	borrelia ORF-A superfamily	0.08313384223918577	0.048707745504840944
1015	group_2388	0.0435	0.0488	0.0263	-1.46	1.12	-0.665		1.5800442515102422	2476	FDEHIFHJ_00839	group_2388	BB_0420	sensory transduction histidine kinase, putative	0.08313384223918577	0.048707745504840944
355	group_412	0.87	0.0344	0.0268	0.901	0.437	-1.52		1.5718652059712113	1193	AHLIMJDN_00864	group_412	BB_E16	BptA protein	0.062414092140921404	0.049565193370165746
460	mlpI_2	0.542	0.0277	0.027	0.554	0.253	-1.03		1.5686362358410126	1046	CCPCLGGI_01113	mlpI_2	BB_N28	lipoprotein	0.05122969613259668	0.04986620689655172
950	group_2111	0.0602	0.0434	0.0275	-1.42	0.76	-0.656		1.5606673061697374	2171	CABLLEJJ_00675	group_2111	BB_0154	preprotein translocase, SecA subunit	0.07748346666666667	0.05030200534759358
297	group_1216	0.94	0.0434	0.0275	1.42	0.76	-2.08		1.5606673061697374	739	CCPCLGGI_00779	group_1216	BB_0073	conserved hypothetical protein	0.07748346666666667	0.05030200534759358
303	btuD_2	0.94	0.0434	0.0275	1.42	0.76	-2.08		1.5606673061697374	670	CCPCLGGI_00708	btuD_2	BB_0146	glycine betaine, L-proline ABC transporter, ATP-binding protein	0.07748346666666667	0.05030200534759358
1312	group_1619	0.01	0.0127	0.0281	2.69	0.573	-0.747		1.5512936800949202	1082	CCPCLGGI_01152	group_1619	BB_J08	putative surface protein	0.02561039156626506	0.05030200534759358
1287	group_1249	0.01	0.0127	0.0281	2.69	0.573	-0.747		1.5512936800949202	1074	CCPCLGGI_01144	group_1249	BB_A74	outer membrane porin OMS28	0.02561039156626506	0.05030200534759358
1311	group_1618	0.01	0.0127	0.0281	2.69	0.573	-0.747		1.5512936800949202	1081	CCPCLGGI_01151	group_1618	BB_I06	MTA/SAH nucleosidase	0.02561039156626506	0.05030200534759358
1298	mlpD_3	0.01	0.0127	0.0281	2.69	0.573	-0.747		1.5512936800949202	2216	GAFEJMFM_01288	mlpD_3	BB_S30	lipoprotein	0.02561039156626506	0.05030200534759358
1289	group_1283	0.01	0.0127	0.0281	2.69	0.573	-0.747		1.5512936800949202	1306	NEEDBMLE_00925	group_1283	BB_H37	lipoprotein, putative	0.02561039156626506	0.05030200534759358
1288	group_1282	0.01	0.0127	0.0281	2.69	0.573	-0.747		1.5512936800949202	1305	NEEDBMLE_00924	group_1282	BB_H29	putative plasmid partition protein	0.02561039156626506	0.05030200534759358
1310	group_1617	0.01	0.0127	0.0281	2.69	0.573	-0.747		1.5512936800949202	1080	CCPCLGGI_01150	group_1617	BB_0254	single-stranded-DNA-specific exonuclease RecJ	0.02561039156626506	0.05030200534759358
1305	group_1612	0.01	0.0127	0.0281	2.69	0.573	-0.747		1.5512936800949202	1070	CCPCLGGI_01140	group_1612	BB_H17	conserved hypothetical protein	0.02561039156626506	0.05030200534759358
1306	group_1613	0.01	0.0127	0.0281	2.69	0.573	-0.747		1.5512936800949202	1071	CCPCLGGI_01141	group_1613	BB_H13	RepU	0.02561039156626506	0.05030200534759358
1303	group_1593	0.01	0.0127	0.0281	2.69	0.573	-0.747		1.5512936800949202	996	CCPCLGGI_01062	group_1593	BB_0288	flagellar protein export ATPase FliI	0.02561039156626506	0.05030200534759358
1304	group_1607	0.01	0.0127	0.0281	2.69	0.573	-0.747		1.5512936800949202	1011	CCPCLGGI_01077	group_1607	BB_B19	outer surface protein C (OspC)	0.02561039156626506	0.05030200534759358
1337	group_407	0.01	0.0127	0.0281	2.69	0.573	-0.747		1.5512936800949202	1067	CCPCLGGI_01137	group_407	BB_F0041	outer surface protein VlsE1	0.02561039156626506	0.05030200534759358
1307	group_1614	0.01	0.0127	0.0281	2.69	0.573	-0.747		1.5512936800949202	1072	CCPCLGGI_01142	group_1614	BB_H09	type I restriction enzyme r protein n terminus (hsdr_n)	0.02561039156626506	0.05030200534759358
55	ade_2	0.99	0.0127	0.0281	-2.69	8.04	1.95		1.5512936800949202	881	CCPCLGGI_00926	ade_2	BB_K17	adenine deaminase	0.02561039156626506	0.05030200534759358
1313	group_1620	0.01	0.0127	0.0281	2.69	0.573	-0.747		1.5512936800949202	1083	CCPCLGGI_01153	group_1620	BB_I34	Borrelia burgdorferi virulent strain associated lipoprotein	0.02561039156626506	0.05030200534759358
1314	group_1677	0.01	0.0127	0.0281	2.69	0.573	-0.747		1.5512936800949202	1310	NEEDBMLE_01223	group_1677	BB_Q35	MlpJ	0.02561039156626506	0.05030200534759358
1316	group_1844	0.01	0.0127	0.0281	2.69	0.573	-0.747		1.5512936800949202	1728	DBPMLNPF_01357	group_1844	BB_0775	flagellar hook-basal body complex protein	0.02561039156626506	0.05030200534759358
1308	group_1615	0.01	0.0127	0.0281	2.69	0.573	-0.747		1.5512936800949202	1073	CCPCLGGI_01143	group_1615	BB_A74	outer membrane porin OMS28	0.02561039156626506	0.05030200534759358
1309	group_1616	0.01	0.0127	0.0281	2.69	0.573	-0.747		1.5512936800949202	1078	CCPCLGGI_01148	group_1616	BB_H29	putative plasmid partition protein	0.02561039156626506	0.05030200534759358
1280	group_1047	0.01	0.0127	0.0281	2.69	0.573	-0.747		1.5512936800949202	2288	EDPAHIAP_01279	group_1047	BB_F0041	outer surface protein VlsE1	0.02561039156626506	0.05030200534759358
1129	group_804	0.0268	0.0453	0.0308	-2.16	0.648	-0.675		1.5114492834995557	2202	CABLLEJJ_00900	group_804	BB_L22	conserved hypothetical protein	0.07796491002570693	0.05321445161290323
1105	group_1381	0.0268	0.0453	0.0308	-2.16	0.648	-0.675		1.5114492834995557	1934	KGAMKNHC_00943	group_1381	BB_A24	decorin-binding protein A	0.07796491002570693	0.05321445161290323
1118	group_1964	0.0268	0.0453	0.0308	-2.16	0.648	-0.675		1.5114492834995557	1951	KGAMKNHC_01238	group_1964	BB_G08	stage 0 sporulation protein J	0.07796491002570693	0.05321445161290323
224	group_3074	0.973	0.0453	0.0308	2.16	8.07	-2.83		1.5114492834995557	972	CCPCLGGI_01022	group_3074	BB_D18	conserved hypothetical protein	0.07796491002570693	0.05321445161290323
230	group_824	0.973	0.0453	0.0308	2.16	8.07	-2.83		1.5114492834995557	121	CCPCLGGI_00127	group_824	BB_0721	CDP-diacylglycerol--glycerol-3-phosphate 3-phosphatidyltransferase	0.07796491002570693	0.05321445161290323
231	fba	0.973	0.0453	0.0308	2.16	8.07	-2.83		1.5114492834995557	386	CCPCLGGI_00413	fba	BB_0445	fructose-bisphosphate aldolase, class II	0.07796491002570693	0.05321445161290323
1124	group_2013	0.0268	0.0453	0.0308	-2.16	0.648	-0.675		1.5114492834995557	2044	OPFCEHCP_01283	group_2013	BB_F01	hypothetical protein	0.07796491002570693	0.05321445161290323
1120	group_1966	0.0268	0.0453	0.0308	-2.16	0.648	-0.675		1.5114492834995557	1953	KGAMKNHC_01240	group_1966	BB_0155	lipoprotein, putative	0.07796491002570693	0.05321445161290323
1119	group_1965	0.0268	0.0453	0.0308	-2.16	0.648	-0.675		1.5114492834995557	1952	KGAMKNHC_01239	group_1965	BB_G09	putative plasmid partition protein	0.07796491002570693	0.05321445161290323
1117	group_1963	0.0268	0.0453	0.0308	-2.16	0.648	-0.675		1.5114492834995557	1950	KGAMKNHC_01237	group_1963	BB_G07	borrelia family of unknown function	0.07796491002570693	0.05321445161290323
1125	group_2074	0.0268	0.0453	0.0308	-2.16	0.648	-0.675		1.5114492834995557	2120	NCIOCIBG_00997	group_2074	BB_L32	PF-32 protein	0.07796491002570693	0.05321445161290323
1103	group_1357	0.0268	0.0453	0.0308	-2.16	0.648	-0.675		1.5114492834995557	1809	JAEJLJHM_01262	group_1357	BB_F0041	outer surface protein VlsE1	0.07796491002570693	0.05321445161290323
1099	group_1051	0.0268	0.0453	0.0308	-2.16	0.648	-0.675		1.5114492834995557	1935	KGAMKNHC_01054	group_1051	BB_B19	outer surface protein C (OspC)	0.07796491002570693	0.05321445161290323
1115	group_1958	0.0268	0.0453	0.0308	-2.16	0.648	-0.675		1.5114492834995557	1945	KGAMKNHC_01107	group_1958	BB_K49	conserved hypothetical protein	0.07796491002570693	0.05321445161290323
1114	group_1957	0.0268	0.0453	0.0308	-2.16	0.648	-0.675		1.5114492834995557	1944	KGAMKNHC_01106	group_1957	BB_J36	lipoprotein, putative	0.07796491002570693	0.05321445161290323
1126	group_2083	0.0268	0.0453	0.0308	-2.16	0.648	-0.675		1.5114492834995557	2133	PNJOOICL_01118	group_2083	BB_L39	ErpA8 protein	0.07796491002570693	0.05321445161290323
1113	group_1955	0.0268	0.0453	0.0308	-2.16	0.648	-0.675		1.5114492834995557	1940	KGAMKNHC_01102	group_1955	BB_0451	chromate transport protein, putative	0.07796491002570693	0.05321445161290323
1112	group_1954	0.0268	0.0453	0.0308	-2.16	0.648	-0.675		1.5114492834995557	1938	KGAMKNHC_01100	group_1954	BB_0655	heat shock protein	0.07796491002570693	0.05321445161290323
1101	group_1053	0.0268	0.0453	0.0308	-2.16	0.648	-0.675		1.5114492834995557	1943	KGAMKNHC_01105	group_1053	BB_J36	lipoprotein, putative	0.07796491002570693	0.05321445161290323
1109	group_1425	0.0268	0.0453	0.0308	-2.16	0.648	-0.675		1.5114492834995557	2135	PNJOOICL_01190	group_1425	BB_N28	lipoprotein	0.07796491002570693	0.05321445161290323
1108	group_1421	0.0268	0.0453	0.0308	-2.16	0.648	-0.675		1.5114492834995557	2124	NCIOCIBG_01232	group_1421	BB_S44	hypothetical protein	0.07796491002570693	0.05321445161290323
1123	group_1998	0.0268	0.0453	0.0308	-2.16	0.648	-0.675		1.5114492834995557	2009	HIKGPOHM_01347	group_1998	BB_0362	prolipoprotein diacylglyceryl transferase	0.07796491002570693	0.05321445161290323
1106	group_1382	0.0268	0.0453	0.0308	-2.16	0.648	-0.675		1.5114492834995557	1937	KGAMKNHC_01098	group_1382	BB_H09a	conserved hypothetical protein	0.07796491002570693	0.05321445161290323
1116	group_1961	0.0268	0.0453	0.0308	-2.16	0.648	-0.675		1.5114492834995557	1948	KGAMKNHC_01235	group_1961	BB_0059	CBS domain pair protein	0.07796491002570693	0.05321445161290323
1100	group_1052	0.0268	0.0453	0.0308	-2.16	0.648	-0.675		1.5114492834995557	1939	KGAMKNHC_01101	group_1052	BB_H13	RepU	0.07796491002570693	0.05321445161290323
1122	group_1968	0.0268	0.0453	0.0308	-2.16	0.648	-0.675		1.5114492834995557	1955	KGAMKNHC_01242	group_1968	BB_J09	outer surface protein D (OspD)	0.07796491002570693	0.05321445161290323
1121	group_1967	0.0268	0.0453	0.0308	-2.16	0.648	-0.675		1.5114492834995557	1954	KGAMKNHC_01241	group_1967	BB_0438	DNA polymerase III, beta subunit	0.07796491002570693	0.05321445161290323
583	group_987	0.381	0.0339	0.0321	-0.556	0.263	-0.519		1.493494967595128	1363	OJICOLNA_01086	group_987	BB_P33	PF-49 protein	0.061590366350067836	0.05538904639175257
1067	group_960	0.0368	0.0263	0.0328	1.33	0.639	-0.772		1.4841261562883208	1156	CCPCLGGI_01250	group_960	BB_N39	ErpQ protein	0.04918393854748603	0.056524066924066925
899	group_2066	0.0736	0.0469	0.033	-1.2	0.634	-0.65		1.4814860601221125	2112	KEPMHACA_00744	group_2066	BB_0675	conserved hypothetical protein	0.08051166666666666	0.0567227214377407
897	group_149	0.0736	0.0469	0.033	-1.2	0.634	-0.65		1.4814860601221125	1923	IMOAFOEB_01075	group_149	BB_0468	conserved hypothetical protein	0.08051166666666666	0.0567227214377407
376	group_73	0.823	0.0398	0.0338	0.737	0.364	-1.34		1.4710832997223453	1199	AHLIMJDN_00870	group_73	BB_H09	type I restriction enzyme r protein n terminus (hsdr_n)	0.07143726541554961	0.05802333333333333
856	group_1858	0.1	0.0475	0.0366	-0.972	0.506	-0.638		1.4365189146055892	1764	JAEJLJHM_00999	group_1858	BB_O08	conserved hypothetical protein	0.08143725992317542	0.06274955185659412
963	group_794	0.0569	0.0574	0.0389	-1.35	0.763	-0.661		1.4100503986742923	1790	JAEJLJHM_01148	group_794	BB_D14	borrelia ORF-A superfamily	0.09619349186483105	0.0658496839443742
295	group_635	0.943	0.0574	0.0389	1.35	0.763	-2.01		1.4100503986742923	202	CCPCLGGI_00212	group_635	BB_0637	Na+/H+ antiporter family	0.09619349186483105	0.0658496839443742
263	group_352	0.96	0.0656	0.0389	1.37	8.02	-2.04		1.4100503986742923	284	CCPCLGGI_00303	group_352	BB_N34	BdrQ	0.10469415971394519	0.0658496839443742
258	coaBC	0.96	0.0656	0.0389	1.37	8.02	-2.04		1.4100503986742923	32	CCPCLGGI_00034	coaBC	BB_0812	phosphopantothenoylcysteine decarboxylase/phosphopantothenate--cysteine ligase	0.10469415971394519	0.0658496839443742
264	group_46	0.96	0.0656	0.0389	1.37	8.02	-2.04		1.4100503986742923	1100	CCPCLGGI_01184	group_46	BB_N31	borrelia family of unknown function	0.10469415971394519	0.0658496839443742
265	csd	0.96	0.0656	0.0389	1.37	8.02	-2.04		1.4100503986742923	730	CCPCLGGI_00769	csd	BB_0084	aminotransferase, class V superfamily	0.10469415971394519	0.0658496839443742
962	group_772	0.0569	0.0574	0.0389	-1.35	0.763	-0.661		1.4100503986742923	1596	DCJNHIBD_01315	group_772	BB_G32	putative replicative helicase	0.09619349186483105	0.0658496839443742
269	group_887	0.96	0.0656	0.0389	1.37	8.02	-2.04		1.4100503986742923	475	CCPCLGGI_00508	group_887	BB_0349	conserved hypothetical protein	0.10469415971394519	0.0658496839443742
259	group_1512	0.96	0.0656	0.0389	1.37	8.02	-2.04		1.4100503986742923	260	CCPCLGGI_00278	group_1512	BB_0577	conserved hypothetical protein	0.10469415971394519	0.0658496839443742
266	group_646	0.96	0.0656	0.0389	1.37	8.02	-2.04		1.4100503986742923	281	CCPCLGGI_00300	group_646	BB_0556	conserved hypothetical protein	0.10469415971394519	0.0658496839443742
363	group_77	0.849	0.0476	0.0399	0.769	0.395	-1.39		1.3990271043132518	1260	AHLIMJDN_01233	group_77	BB_H09	type I restriction enzyme r protein n terminus (hsdr_n)	0.08150434782608697	0.06745719696969696
470	group_98	0.528	0.0426	0.0419	0.507	0.251	-0.997		1.3777859770337046	1087	CCPCLGGI_01157	group_98	BB_L38	BppC	0.07636064257028113	0.07074918032786885
490	group_25	0.488	0.0446	0.0444	0.497	0.249	-0.972		1.3526170298853801	1616	FAKOJBMH_01095	group_25	BB_J45	putative lipoprotein	0.07796491002570693	0.07487607052896726
911	group_602	0.0702	0.0612	0.0452	-1.14	0.636	-0.656		1.344861565188618	2174	CABLLEJJ_00722	group_602	BB_0306	S-adenosyl-methyltransferase MraW	0.09961642512077296	0.07584310776942355
901	group_1064	0.0702	0.0612	0.0452	-1.14	0.636	-0.656		1.344861565188618	1460	BJPCBEGE_00941	group_1064	BB_D01	conserved hypothetical protein	0.09961642512077296	0.07584310776942355
900	group_1050	0.0702	0.0612	0.0452	-1.14	0.636	-0.656		1.344861565188618	1929	PJPNAMDE_01297	group_1050	BB_Q67	adenine specific DNA methyltransferase	0.09961642512077296	0.07584310776942355
311	adeP	0.93	0.0612	0.0452	1.14	0.636	-1.79		1.344861565188618	1013	CCPCLGGI_01079	adeP	BB_B23	putative guanine/xanthine permease	0.09961642512077296	0.07584310776942355
820	group_1330	0.124	0.0551	0.0454	-0.824	0.439	-0.631		1.342944147142896	1689	FCECMJMA_01100	group_1330	BB_0239	deoxyguanosine/deoxyadenosine kinase	0.09292052896725442	0.07598825000000001
819	group_1258	0.124	0.0551	0.0454	-0.824	0.439	-0.631		1.342944147142896	1159	CCPCLGGI_01257	group_1258	BB_0086	putative Mg chelatase homolog	0.09292052896725442	0.07598825000000001
892	group_220	0.0769	0.0391	0.0456	0.88	0.437	-0.793		1.341035157335565	1883	HNHCKIHP_01166	group_220	BB_0840	lipoprotein, putative	0.07027503355704698	0.07622771535580525
330	group_1505	0.916	0.0619	0.048	1.01	0.56	-1.66		1.3187587626244128	166	CCPCLGGI_00176	group_1505	BB_0673	conserved hypothetical protein	0.09998082026537997	0.08013965087281796
654	group_423	0.298	0.0533	0.0498	-0.547	0.285	-0.567		1.3027706572402824	1380	PEHDDNBE_01048	group_423	BB_U09	TM2 domain family	0.09056941624365482	0.081575
1141	group_1903	0.0234	0.0616	0.0502	-2.03	0.64	-0.68		1.2992962828549806	1866	KIDCBPBH_01079	group_1903	BB_C06	exported protein A (eppA)	0.09961642512077296	0.081575
198	group_12	0.977	0.0616	0.0502	2.03	8.07	-2.71		1.2992962828549806	1058	CCPCLGGI_01125	group_12	BB_O16	conserved hypothetical protein	0.09961642512077296	0.081575
1149	group_2081	0.0234	0.0616	0.0502	-2.03	0.64	-0.68		1.2992962828549806	2130	PNJOOICL_00987	group_2081	BB_B19	outer surface protein C (OspC)	0.09961642512077296	0.081575
205	murC	0.977	0.0616	0.0502	2.03	8.07	-2.71		1.2992962828549806	28	CCPCLGGI_00030	murC	BB_0817	UDP-N-acetylmuramate--alanine ligase	0.09961642512077296	0.081575
206	group_499	0.977	0.0616	0.0502	2.03	8.07	-2.71		1.2992962828549806	405	CCPCLGGI_00435	group_499	BB_0422	DNA-3-methyladenine glycosylase	0.09961642512077296	0.081575
1148	group_2073	0.0234	0.0616	0.0502	-2.03	0.64	-0.68		1.2992962828549806	2119	NCIOCIBG_00964	group_2073	BB_B19	outer surface protein C (OspC)	0.09961642512077296	0.081575
1154	group_331	0.0234	0.0616	0.0502	-2.03	0.64	-0.68		1.2992962828549806	2036	OPFCEHCP_01097	group_331	BB_F0041	outer surface protein VlsE1	0.09961642512077296	0.081575
1153	group_2741	0.0234	0.0616	0.0502	-2.03	0.64	-0.68		1.2992962828549806	2833	LNGCAHBM_01074	group_2741	BB_C06	exported protein A (eppA)	0.09961642512077296	0.081575
211	rlpA	0.977	0.0616	0.0502	2.03	8.07	-2.71		1.2992962828549806	107	CCPCLGGI_00113	rlpA	BB_0735	rare lipoprotein A	0.09961642512077296	0.081575
1146	group_2045	0.0234	0.0616	0.0502	-2.03	0.64	-0.68		1.2992962828549806	2091	MKCMKCOD_01200	group_2045	BB_O28	lipoprotein	0.09961642512077296	0.081575
1152	group_2343	0.0234	0.0616	0.0502	-2.03	0.64	-0.68		1.2992962828549806	2421	HKPPKNEB_00734	group_2343	BB_E09	protein p23	0.09961642512077296	0.081575
1142	group_1962	0.0234	0.0616	0.0502	-2.03	0.64	-0.68		1.2992962828549806	1949	KGAMKNHC_01236	group_1962	BB_P30	BBC01	0.09961642512077296	0.081575
201	group_232	0.977	0.0616	0.0502	2.03	8.07	-2.71		1.2992962828549806	733	CCPCLGGI_00772	group_232	BB_0081	efflux ABC transporter, permease protein	0.09961642512077296	0.081575
1140	group_1890	0.0234	0.0616	0.0502	-2.03	0.64	-0.68		1.2992962828549806	1841	OJJAJGLG_01240	group_1890	BB_N28	lipoprotein	0.09961642512077296	0.081575
1145	group_2024	0.0234	0.0616	0.0502	-2.03	0.64	-0.68		1.2992962828549806	2059	BHBIAHEI_01252	group_2024	BB_Q35	MlpJ	0.09961642512077296	0.081575
1144	group_2022	0.0234	0.0616	0.0502	-2.03	0.64	-0.68		1.2992962828549806	2056	EPOMKECH_01233	group_2022	BB_0600	IPT/TIG domain protein	0.09961642512077296	0.081575
1135	group_1403	0.0234	0.0616	0.0502	-2.03	0.64	-0.68		1.2992962828549806	2030	DIFHMJPJ_01137	group_1403	BB_D18	conserved hypothetical protein	0.09961642512077296	0.081575
1151	group_2139	0.0234	0.0616	0.0502	-2.03	0.64	-0.68		1.2992962828549806	2209	ACGAHNKG_01256	group_2139	BB_K52	putative lipoprotein	0.09961642512077296	0.081575
1138	group_1470	0.0234	0.0616	0.0502	-2.03	0.64	-0.68		1.2992962828549806	2502	KHBBIPCO_01037	group_1470	BB_0160	alanine racemase	0.09961642512077296	0.081575
202	fruA_2	0.977	0.0616	0.0502	2.03	8.07	-2.71		1.2992962828549806	418	CCPCLGGI_00449	fruA_2	BB_0408	pts system, fructose-specific iiabc component	0.09961642512077296	0.081575
213	der	0.977	0.0616	0.0502	2.03	8.07	-2.71		1.2992962828549806	324	CCPCLGGI_00346	der	BB_0508	ribosome-associated GTPase EngA	0.09961642512077296	0.081575
489	group_177	0.488	0.0529	0.0524	-0.481	0.249	-0.493		1.2806687130162733	1376	PEHDDNBE_01044	group_177	BB_C05	BBC05	0.09000393900889454	0.08504678787878787
775	group_787	0.164	0.048	0.0526	0.624	0.318	-0.828		1.279014255846261	1709	JKKDDLLD_01287	group_787	BB_C06	exported protein A (eppA)	0.08208429118773947	0.08526803874092011
358	group_741	0.866	0.0644	0.0549	0.756	0.416	-1.39		1.260427655549908	1238	AHLIMJDN_00999	group_741	BB_G01	putative lipoprotein	0.10364375	0.08878152173913043
815	hhaIM	0.134	0.0644	0.0549	-0.756	0.416	-0.63		1.260427655549908	1690	FCECMJMA_01101	hhaIM	BB_0578	methyl-accepting chemotaxis protein	0.10364375	0.08878152173913043
457	group_59	0.548	0.0549	0.0552	-0.474	0.248	-0.468		1.258060922270801	1257	AHLIMJDN_01180	group_59	BB_O39	ErpL protein	0.09281704545454544	0.0891589867310012
556	group_34	0.425	0.0574	0.0559	-0.483	0.255	-0.523		1.2525881921135766	1408	JAAKCDKC_01078	group_34	BB_F0041	outer surface protein VlsE1	0.09619349186483105	0.09018084337349397
227	group_6	0.973	0.0694	0.0565	-1.2	7.96	0.452		1.2479515521805615	1210	AHLIMJDN_00950	group_6	BB_H40	transposase, family	0.1102332147093713	0.0909812725090036
687	group_451	0.251	0.0614	0.0566	-0.565	0.304	-0.588		1.2471835688117285	1787	JAEJLJHM_01138	group_451	BB_C01	BBC01	0.09961642512077296	0.0909812725090036
684	group_171	0.251	0.0614	0.0566	-0.565	0.304	-0.588		1.2471835688117285	1372	PEHDDNBE_01040	group_171	BB_C01	BBC01	0.09961642512077296	0.0909812725090036
419	group_1783	0.696	0.0547	0.057	-0.501	0.262	-0.378		1.2441251443275085	1510	DCJNHIBD_00822	group_1783	BB_0395	preprotein translocase, SecE subunit	0.09259582806573956	0.09128099762470308
256	group_97	0.963	0.0882	0.0574	1.27	8.02	-1.95		1.2410881076020266	880	CCPCLGGI_00924	group_97	BB_K15	antigen, P35, putative	0.13405198637911464	0.09128099762470308
249	group_1464	0.963	0.0882	0.0574	1.27	8.02	-1.95		1.2410881076020266	221	CCPCLGGI_00234	group_1464	BB_0617	conserved hypothetical protein	0.13405198637911464	0.09128099762470308
248	adk	0.963	0.0882	0.0574	1.27	8.02	-1.95		1.2410881076020266	410	CCPCLGGI_00441	adk	BB_0417	adenylate kinase (ATP-AMP transphosphorylase) (AK)(Superoxide-inducible protein 16) (SOI16)	0.13405198637911464	0.09128099762470308
1066	group_442	0.0368	0.0882	0.0574	-1.27	1.1	-0.675		1.2410881076020266	2330	LLGEFJJO_01124	group_442	BB_L40	ErpB8 protein	0.13405198637911464	0.09128099762470308
252	recB	0.963	0.0882	0.0574	1.27	8.02	-1.95		1.2410881076020266	206	CCPCLGGI_00216	recB	BB_0633	exodeoxyribonuclease V, beta subunit	0.13405198637911464	0.09128099762470308
253	group_41	0.963	0.0882	0.0574	1.27	8.02	-1.95		1.2410881076020266	1060	CCPCLGGI_01127	group_41	BB_O14	conserved hypothetical protein	0.13405198637911464	0.09128099762470308
250	group_1521	0.963	0.0882	0.0574	1.27	8.02	-1.95		1.2410881076020266	422	CCPCLGGI_00453	group_1521	BB_0404	conserved hypothetical protein	0.13405198637911464	0.09128099762470308
254	group_448	0.963	0.0882	0.0574	1.27	8.02	-1.95		1.2410881076020266	889	CCPCLGGI_00935	group_448	BB_K32	fibronectin-binding protein BBK32	0.13405198637911464	0.09128099762470308
827	group_1824	0.12	0.0692	0.0586	-0.785	0.441	-0.637		1.2321023839819094	1691	FCECMJMA_01102	group_1824	BB_T07	outer membrane protein	0.110046080760095	0.09307876631079477
377	group_1273	0.819	0.068	0.0607	0.638	0.354	-1.25		1.2168113089247425	1263	AHLIMJDN_01243	group_1273	BB_O33	putative plasmid partition protein; Orf3	0.10826634958382879	0.09630011848341231
309	group_87	0.933	0.0796	0.0617	1.07	0.639	-1.73		1.2097148359667584	1065	CCPCLGGI_01133	group_87	BB_O08	conserved hypothetical protein	0.12509906103286386	0.09765520094562648
837	group_1023	0.107	0.0737	0.0617	-0.823	0.471	-0.643		1.2097148359667584	1692	FCECMJMA_01106	group_1023	BB_P30	BBC01	0.11678615384615385	0.09765520094562648
603	group_178	0.355	0.0616	0.0632	0.473	0.254	-0.895		1.1992829217176149	1705	JKKDDLLD_01159	group_178	BB_C10	rev protein	0.09961642512077296	0.09991121605667061
867	group_1855	0.0936	0.0773	0.0638	-0.877	0.51	-0.649		1.1951793212788377	1755	JAEJLJHM_00989	group_1855	BB_O18	conserved hypothetical protein	0.12177023529411764	0.10050376470588235
1050	group_727	0.0401	0.0542	0.0638	1.1	0.599	-0.767		1.1951793212788377	1076	CCPCLGGI_01146	group_727	BB_H27	borrelia family of unknown function	0.09186556962025316	0.10050376470588235
261	group_19	0.96	0.0542	0.0638	-1.1	0.599	0.336		1.1951793212788377	1062	CCPCLGGI_01130	group_19	BB_O11	conserved hypothetical protein	0.09186556962025316	0.10050376470588235
610	group_1312	0.348	0.0668	0.064	-0.49	0.269	-0.558		1.193820026016113	1563	DCJNHIBD_01190	group_1312	BB_U07	BBC01	0.10648238095238095	0.10070035252643948
935	group_799	0.0635	0.0567	0.0651	0.886	0.477	-0.78		1.186419011431808	1884	HNHCKIHP_01167	group_799	BB_B02	conserved hypothetical protein	0.09549849056603774	0.10231091549295776
888	group_800	0.0803	0.0609	0.0686	0.787	0.428	-0.787		1.1636758842932484	1888	HNHCKIHP_01209	group_800	BB_0405	conserved hypothetical protein	0.09961642512077296	0.10768511137162955
1085	group_957	0.0334	0.0621	0.0728	1.17	0.658	-0.761		1.1378686206869628	1077	CCPCLGGI_01147	group_957	BB_H28	PF-32 protein	0.10018301204819277	0.11414426229508198
176	group_2	0.98	0.074	0.0731	-1.34	7.99	0.588		1.1360826230421395	1084	CCPCLGGI_01154	group_2	BB_L42	hypothetical protein	0.11684669811320754	0.11421341890315052
171	group_13	0.98	0.074	0.0731	-1.34	7.99	0.588		1.1360826230421395	958	CCPCLGGI_01008	group_13	BB_L06	conserved hypothetical protein	0.11684669811320754	0.11421341890315052
170	group_117	0.98	0.074	0.0731	-1.34	7.99	0.588		1.1360826230421395	928	CCPCLGGI_00977	group_117	BB_I34	Borrelia burgdorferi virulent strain associated lipoprotein	0.11684669811320754	0.11421341890315052
988	group_995	0.0502	0.0998	0.0763	-1.2	0.77	-0.672		1.1174754620451195	1427	NPPHHLIB_01157	group_995	BB_D22	conserved hypothetical protein	0.1509968361581921	0.11907424242424243
602	group_419	0.358	0.0749	0.0766	0.451	0.254	-0.887		1.1157712303673961	1337	OJICOLNA_01005	group_419	BB_K35	conserved hypothetical protein	0.11812850412249705	0.11940325960419093
649	group_167	0.301	0.0809	0.077	-0.489	0.281	-0.58		1.1135092748275182	1544	DCJNHIBD_01123	group_167	BB_R15	conserved hypothetical protein	0.12699308323563893	0.11988720930232559
544	group_1240	0.438	0.0794	0.08	0.434	0.248	-0.916		1.0969100130080565	890	CCPCLGGI_00936	group_1240	BB_K33	conserved hypothetical protein	0.12493137485311397	0.12441347270615563
1161	group_1432	0.0201	0.084	0.083	-1.88	0.631	-0.686		1.080921907623926	2160	CABLLEJJ_00521	group_1432	BB_0314	octaprenyl-diphosphate synthase	0.1288384879725086	0.12629204545454548
174	group_1520	0.98	0.084	0.083	1.88	8.08	-2.56		1.080921907623926	364	CCPCLGGI_00386	group_1520	BB_0467	conserved hypothetical protein	0.1288384879725086	0.12629204545454548
1163	group_1469	0.0201	0.084	0.083	-1.88	0.631	-0.686		1.080921907623926	2500	KHBBIPCO_01027	group_1469	BB_F14	borrelia family of unknown function	0.1288384879725086	0.12629204545454548
1160	group_135	0.0201	0.084	0.083	-1.88	0.631	-0.686		1.080921907623926	2037	OPFCEHCP_01098	group_135	BB_F0041	outer surface protein VlsE1	0.1288384879725086	0.12629204545454548
1188	group_2826	0.0201	0.084	0.083	-1.88	0.631	-0.686		1.080921907623926	2926	PMGBFNOH_00916	group_2826	BB_C06	exported protein A (eppA)	0.1288384879725086	0.12629204545454548
192	ybhL	0.98	0.084	0.083	1.88	8.08	-2.56		1.080921907623926	298	CCPCLGGI_00317	ybhL	BB_0539	membrane protein, putative	0.1288384879725086	0.12629204545454548
180	group_374	0.98	0.084	0.083	1.88	8.08	-2.56		1.080921907623926	544	CCPCLGGI_00577	group_374	BB_0276	flagellar protein FliZ	0.1288384879725086	0.12629204545454548
1184	group_1956	0.0201	0.084	0.083	-1.88	0.631	-0.686		1.080921907623926	1941	KGAMKNHC_01103	group_1956	BB_J36	lipoprotein, putative	0.1288384879725086	0.12629204545454548
195	group_980	0.98	0.084	0.083	1.88	8.08	-2.56		1.080921907623926	94	CCPCLGGI_00098	group_980	BB_0749	conserved hypothetical protein	0.1288384879725086	0.12629204545454548
177	group_221	0.98	0.084	0.083	1.88	8.08	-2.56		1.080921907623926	8	CCPCLGGI_00010	group_221	BB_0838	conserved hypothetical protein	0.1288384879725086	0.12629204545454548
193	group_858	0.98	0.084	0.083	1.88	8.08	-2.56		1.080921907623926	307	CCPCLGGI_00329	group_858	BB_A38	putative phage portal protein, HI1409 family	0.1288384879725086	0.12629204545454548
1183	group_1901	0.0201	0.084	0.083	-1.88	0.631	-0.686		1.080921907623926	1864	KIDCBPBH_01077	group_1901	BB_U09	TM2 domain family	0.1288384879725086	0.12629204545454548
190	spoVD	0.98	0.084	0.083	1.88	8.08	-2.56		1.080921907623926	679	CCPCLGGI_00717	spoVD	BB_0136	penicillin-binding protein	0.1288384879725086	0.12629204545454548
186	oppA_2	0.98	0.084	0.083	1.88	8.08	-2.56		1.080921907623926	494	CCPCLGGI_00527	oppA_2	BB_B16	oligopeptide ABC transporter OppAIV	0.1288384879725086	0.12629204545454548
183	group_459	0.98	0.084	0.083	1.88	8.08	-2.56		1.080921907623926	7	CCPCLGGI_00009	group_459	BB_0838a	hypothetical protein	0.1288384879725086	0.12629204545454548
182	group_404	0.98	0.084	0.083	1.88	8.08	-2.56		1.080921907623926	1032	CCPCLGGI_01099	group_404	BB_B14	conserved hypothetical protein	0.1288384879725086	0.12629204545454548
181	group_385	0.98	0.084	0.083	1.88	8.08	-2.56		1.080921907623926	660	CCPCLGGI_00698	group_385	BB_0158	S2 lipoprotein	0.1288384879725086	0.12629204545454548
187	group_538	0.98	0.084	0.083	1.88	8.08	-2.56		1.080921907623926	814	CCPCLGGI_00857	group_538	BB_A69	putative surface protein	0.1288384879725086	0.12629204545454548
1185	group_2084	0.0201	0.084	0.083	-1.88	0.631	-0.686		1.080921907623926	2134	PNJOOICL_01183	group_2084	BB_Q35	MlpJ	0.1288384879725086	0.12629204545454548
382	group_743	0.813	0.0909	0.0833	0.576	0.344	-1.2		1.0793549985932125	1262	AHLIMJDN_01242	group_743	BB_O32	PF-32 protein	0.13784269535673838	0.12660465380249716
244	panF	0.967	0.119	0.0844	1.17	8.03	-1.85		1.0736575533743449	31	CCPCLGGI_00033	panF	BB_0814	sodium/pantothenate symporter	0.17170366379310345	0.1275525959367946
1072	group_1692	0.0334	0.119	0.0844	-1.17	1.09	-0.68		1.0736575533743449	1359	OJICOLNA_01078	group_1692	BB_U09	TM2 domain family	0.17170366379310345	0.1275525959367946
1075	group_1828	0.0334	0.119	0.0844	-1.17	1.09	-0.68		1.0736575533743449	1706	JKKDDLLD_01227	group_1828	BB_T07	outer membrane protein	0.17170366379310345	0.1275525959367946
1076	group_1902	0.0334	0.119	0.0844	-1.17	1.09	-0.68		1.0736575533743449	1865	KIDCBPBH_01078	group_1902	BB_C07	BBC07	0.17170366379310345	0.1275525959367946
246	nucA	0.967	0.119	0.0844	1.17	8.03	-1.85		1.0736575533743449	416	CCPCLGGI_00447	nucA	BB_0362	prolipoprotein diacylglyceryl transferase	0.17170366379310345	0.1275525959367946
283	group_29	0.95	0.0818	0.0924	-0.902	0.533	0.134		1.0343280287798933	965	CCPCLGGI_01015	group_29	BB_R13	conserved hypothetical protein	0.12825550351288056	0.13948545659526493
1275	group_313	0.0134	0.0701	0.0951	1.59	0.917	-0.742		1.021819483062586	1395	EHNNDOIG_01258	group_313	BB_0306	S-adenosyl-methyltransferase MraW	0.11121315165876776	0.14339966216216216
916	group_134	0.0669	0.0894	0.0991	0.775	0.465	-0.775		1.0039263455147247	1727	DBPMLNPF_01348	group_134	BB_J16	putative plasmid partition protein	0.13572176870748298	0.1492631046119235
744	mlpH	0.191	0.0953	0.1	0.501	0.302	-0.82		1.0	1594	DCJNHIBD_01304	mlpH	BB_L28	lipoprotein	0.14435147058823528	0.15044943820224718
343	group_165	0.9	0.116	0.102	0.732	0.474	-1.39		0.9913998282380825	1236	AHLIMJDN_00996	group_165	BB_Q06	borrelia membrane protein P13	0.16828169014084507	0.15328619528619528
582	group_1313	0.381	0.106	0.104	-0.419	0.26	-0.566		0.9829666607012196	1564	DCJNHIBD_01191	group_1313	BB_U08	SUA5 domain subfamily	0.16001578354002255	0.15594176931690928
513	group_582	0.465	0.105	0.104	-0.404	0.25	-0.538		0.9829666607012196	1567	DCJNHIBD_01194	group_582	BB_T07	outer membrane protein	0.15868510158013543	0.15594176931690928
278	group_31	0.953	0.131	0.106	1.11	0.774	-1.79		0.9746941347352298	913	CCPCLGGI_00962	group_31	BB_U04	BBC01	0.18840923737916218	0.1587628635346756
590	group_647	0.375	0.109	0.111	0.403	0.252	-0.875		0.9546770212133425	291	CCPCLGGI_00310	group_647	BB_0546	conserved hypothetical protein	0.16435923423423424	0.1660659217877095
946	group_18	0.0602	0.133	0.112	-0.938	0.645	-0.672		0.9507819773298184	1707	JKKDDLLD_01277	group_18	BB_F0041	outer surface protein VlsE1	0.1910804721030043	0.167375
361	group_3188	0.853	0.111	0.118	-0.527	0.333	-0.274		0.9281179926938746	1042	CCPCLGGI_01109	group_3188	BB_R32	borrelia family of unknown function	0.1670119305856833	0.17614492753623187
1087	group_1076	0.0301	0.16	0.124	-1.05	1.07	-0.685		0.906578314837765	2409	GBGPBMBC_00523	group_1076	BB_H09	type I restriction enzyme r protein n terminus (hsdr_n)	0.21794506612410985	0.18366814159292033
242	rsmD	0.97	0.16	0.124	1.05	8.04	-1.73		0.906578314837765	613	CCPCLGGI_00648	rsmD	BB_0206	putative methyltransferase	0.21794506612410985	0.18366814159292033
1090	group_1383	0.0301	0.16	0.124	-1.05	1.07	-0.685		0.906578314837765	1942	KGAMKNHC_01104	group_1383	BB_J36	lipoprotein, putative	0.21794506612410985	0.18366814159292033
238	oppA_3	0.97	0.16	0.124	1.05	8.04	-1.73		0.906578314837765	495	CCPCLGGI_00528	oppA_3	BB_0328	bacterial extracellular solute-binding protein, family 5	0.21794506612410985	0.18366814159292033
234	rluB	0.97	0.16	0.124	1.05	8.04	-1.73		0.906578314837765	686	CCPCLGGI_00724	rluB	BB_0129	putative RNA pseudouridine synthase (RNA-uridine isomerase) (RNA pseudouridylate synthase)	0.21794506612410985	0.18366814159292033
236	group_1527	0.97	0.16	0.124	1.05	8.04	-1.73		0.906578314837765	498	CCPCLGGI_00531	group_1527	BB_0325	conserved hypothetical protein	0.21794506612410985	0.18366814159292033
237	group_156	0.97	0.16	0.124	1.05	8.04	-1.73		0.906578314837765	471	CCPCLGGI_00504	group_156	BB_0353	membrane protein, putative	0.21794506612410985	0.18366814159292033
494	group_329	0.482	0.126	0.126	-0.379	0.249	-0.542		0.8996294548824371	1086	CCPCLGGI_01156	group_329	BB_L40	ErpB8 protein	0.18160818083961247	0.1864243093922652
341	group_210	0.903	0.145	0.13	0.684	0.476	-1.34		0.8860566476931632	1237	AHLIMJDN_00998	group_210	BB_G02	adenine specific DNA methyltransferase	0.2078747323340471	0.1921302428256071
408	group_105	0.739	0.127	0.131	-0.416	0.274	-0.416		0.8827287043442357	1155	CCPCLGGI_01249	group_105	BB_L41	conserved hypothetical protein	0.182852688172043	0.19339470782800441
616	soj_9	0.344	0.135	0.132	-0.397	0.267	-0.588		0.8794260687941501	1586	DCJNHIBD_01276	soj_9	BB_U05	PF-32 protein	0.19374598070739552	0.19465638766519824
1238	group_2765	0.0167	0.115	0.141	-1.71	0.618	-0.691		0.8507808873446201	2861	LIBDOBIH_01249	group_2765	BB_R28	lipoprotein	0.1670119305856833	0.20063655685441018
1237	group_2733	0.0167	0.115	0.141	-1.71	0.618	-0.691		0.8507808873446201	2821	NONDFIMN_01023	group_2733	BB_0488	ribosomal protein L14	0.1670119305856833	0.20063655685441018
1239	group_2784	0.0167	0.115	0.141	-1.71	0.618	-0.691		0.8507808873446201	2881	PDJNMANP_00992	group_2784	BB_C06	exported protein A (eppA)	0.1670119305856833	0.20063655685441018
1234	group_2374	0.0167	0.115	0.141	-1.71	0.618	-0.691		0.8507808873446201	2455	JFMEBOOE_01293	group_2374	BB_Q35	MlpJ	0.1670119305856833	0.20063655685441018
1228	group_2077	0.0167	0.115	0.141	-1.71	0.618	-0.691		0.8507808873446201	2122	NCIOCIBG_01150	group_2077	BB_M05	lyme disease proteins of unknown function	0.1670119305856833	0.20063655685441018
1232	group_2242	0.0167	0.115	0.141	-1.71	0.618	-0.691		0.8507808873446201	2311	FPDEKJLO_01235	group_2242	BB_0158	S2 lipoprotein	0.1670119305856833	0.20063655685441018
1231	group_2241	0.0167	0.115	0.141	-1.71	0.618	-0.691		0.8507808873446201	2310	FPDEKJLO_01228	group_2241	BB_0306	S-adenosyl-methyltransferase MraW	0.1670119305856833	0.20063655685441018
1230	group_2123	0.0167	0.115	0.141	-1.71	0.618	-0.691		0.8507808873446201	2190	CABLLEJJ_00826	group_2123	BB_0192	conserved hypothetical protein	0.1670119305856833	0.20063655685441018
1236	group_2732	0.0167	0.115	0.141	-1.71	0.618	-0.691		0.8507808873446201	2820	NONDFIMN_00852	group_2732	BB_D01	conserved hypothetical protein	0.1670119305856833	0.20063655685441018
133	group_1100	0.983	0.115	0.141	1.71	8.09	-2.4		0.8507808873446201	125	CCPCLGGI_00131	group_1100	BB_0717	conserved hypothetical integral membrane protein	0.1670119305856833	0.20063655685441018
143	smpB	0.983	0.115	0.141	1.71	8.09	-2.4		0.8507808873446201	775	CCPCLGGI_00818	smpB	BB_0033	SsrA-binding protein	0.1670119305856833	0.20063655685441018
130	pgcA	0.983	0.115	0.141	1.71	8.09	-2.4		0.8507808873446201	11	CCPCLGGI_00013	pgcA	BB_0835	phosphomannomutase	0.1670119305856833	0.20063655685441018
1198	group_1422	0.0167	0.115	0.141	-1.71	0.618	-0.691		0.8507808873446201	2125	NCIOCIBG_01234	group_1422	BB_N28	lipoprotein	0.1670119305856833	0.20063655685441018
146	group_283	0.983	0.115	0.141	1.71	8.09	-2.4		0.8507808873446201	674	CCPCLGGI_00712	group_283	BB_0142	outer membrane efflux protein	0.1670119305856833	0.20063655685441018
149	group_3144	0.983	0.115	0.141	1.71	8.09	-2.4		0.8507808873446201	810	CCPCLGGI_00853	group_3144	BB_A73	putative antigen P35	0.1670119305856833	0.20063655685441018
1197	group_1413	0.0167	0.115	0.141	-1.71	0.618	-0.691		0.8507808873446201	2058	BHBIAHEI_01165	group_1413	BB_Q35	MlpJ	0.1670119305856833	0.20063655685441018
161	ydcV	0.983	0.115	0.141	1.71	8.09	-2.4		0.8507808873446201	199	CCPCLGGI_00209	ydcV	BB_0640	binding-protein-dependent transport systems inner membrane component domain protein	0.1670119305856833	0.20063655685441018
1204	mlpJ_4	0.0167	0.115	0.141	-1.71	0.618	-0.691		0.8507808873446201	2862	LIBDOBIH_01251	mlpJ_4	BB_Q35	MlpJ	0.1670119305856833	0.20063655685441018
162	group_848	0.983	0.115	0.141	1.71	8.09	-2.4		0.8507808873446201	251	CCPCLGGI_00269	group_848	BB_0586	FemA protein	0.1670119305856833	0.20063655685441018
157	group_68	0.983	0.115	0.141	1.71	8.09	-2.4		0.8507808873446201	932	CCPCLGGI_00982	group_68	BB_H09	type I restriction enzyme r protein n terminus (hsdr_n)	0.1670119305856833	0.20063655685441018
1196	group_1396	0.0167	0.115	0.141	-1.71	0.618	-0.691		0.8507808873446201	2003	HIKGPOHM_01036	group_1396	BB_K21	PF-32 protein	0.1670119305856833	0.20063655685441018
142	group_1551	0.983	0.115	0.141	1.71	8.09	-2.4		0.8507808873446201	854	CCPCLGGI_00897	group_1551	BB_A21	PF-49 protein	0.1670119305856833	0.20063655685441018
156	group_619	0.983	0.115	0.141	1.71	8.09	-2.4		0.8507808873446201	85	CCPCLGGI_00088	group_619	BB_0759	membrane protein, putative	0.1670119305856833	0.20063655685441018
1194	mlpC_1	0.0167	0.115	0.141	-1.71	0.618	-0.691		0.8507808873446201	1976	KHMPAEIP_01250	mlpC_1	BB_S30	lipoprotein	0.1670119305856833	0.20063655685441018
166	group_892	0.983	0.115	0.141	1.71	8.09	-2.4		0.8507808873446201	506	CCPCLGGI_00539	group_892	BB_0315	conserved hypothetical protein	0.1670119305856833	0.20063655685441018
1192	group_1072	0.0167	0.115	0.141	-1.71	0.618	-0.691		0.8507808873446201	2157	CABLLEJJ_00496	group_1072	BB_A73	putative antigen P35	0.1670119305856833	0.20063655685441018
151	group_337	0.983	0.115	0.141	1.71	8.09	-2.4		0.8507808873446201	73	CCPCLGGI_00076	group_337	BB_0771a	hypothetical protein	0.1670119305856833	0.20063655685441018
1203	group_1457	0.0167	0.115	0.141	-1.71	0.618	-0.691		0.8507808873446201	2411	GBGPBMBC_01147	group_1457	BB_0239	deoxyguanosine/deoxyadenosine kinase	0.1670119305856833	0.20063655685441018
153	rbgA	0.983	0.115	0.141	1.71	8.09	-2.4		0.8507808873446201	196	CCPCLGGI_00206	rbgA	BB_0643	ribosome biogenesis GTP-binding protein YlqF	0.1670119305856833	0.20063655685441018
1199	group_1433	0.0167	0.115	0.141	-1.71	0.618	-0.691		0.8507808873446201	2172	CABLLEJJ_00681	group_1433	BB_0217	phosphate ABC transporter, permease protein PstA	0.1670119305856833	0.20063655685441018
154	group_528	0.983	0.115	0.141	1.71	8.09	-2.4		0.8507808873446201	689	CCPCLGGI_00727	group_528	BB_0126	conserved hypothetical protein	0.1670119305856833	0.20063655685441018
1195	group_1393	0.0167	0.115	0.141	-1.71	0.618	-0.691		0.8507808873446201	2822	NONDFIMN_01025	group_1393	BB_F0041	outer surface protein VlsE1	0.1670119305856833	0.20063655685441018
138	ddl	0.983	0.115	0.141	1.71	8.09	-2.4		0.8507808873446201	619	CCPCLGGI_00657	ddl	BB_0200	D-alanine--D-alanine ligase (D-alanylalanine synthetase)(D-Ala-D-Ala ligase)	0.1670119305856833	0.20063655685441018
273	potD	0.957	0.172	0.146	1.02	0.779	-1.7		0.835647144215563	200	CCPCLGGI_00210	potD	BB_0639	spermidine/putrescine ABC transporter, spermidine/putrescine-binding periplasmic protein	0.23286956521739127	0.20665327695560254
1006	group_1864	0.0435	0.172	0.146	-1.02	0.779	-0.683		0.835647144215563	1785	JAEJLJHM_01117	group_1864	BB_T01	conserved hypothetical protein	0.23286956521739127	0.20665327695560254
271	group_1304	0.957	0.172	0.146	1.02	0.779	-1.7		0.835647144215563	920	CCPCLGGI_00969	group_1304	BB_I19	BBC01	0.23286956521739127	0.20665327695560254
270	group_1143	0.957	0.172	0.146	1.02	0.779	-1.7		0.835647144215563	380	CCPCLGGI_00407	group_1143	BB_0451	chromate transport protein, putative	0.23286956521739127	0.20665327695560254
904	group_1399	0.0702	0.165	0.146	-0.775	0.57	-0.672		0.835647144215563	2015	ELHNMEBA_01224	group_1399	BB_J0058	hypothetical protein	0.22429949238578684	0.20665327695560254
840	group_1856	0.107	0.164	0.151	-0.613	0.447	-0.66		0.8210230527068306	1759	JAEJLJHM_00993	group_1856	BB_O14	conserved hypothetical protein	0.22316666666666665	0.21350475184794088
327	group_118	0.92	0.155	0.165	-0.603	0.43	-0.167		0.7825160557860937	1123	CCPCLGGI_01211	group_118	BB_N03	lyme disease proteins of unknown function	0.21794506612410985	0.23305379746835445
400	group_744	0.769	0.177	0.171	0.413	0.307	-1.04		0.7670038896078462	1264	AHLIMJDN_01244	group_744	BB_O34	BdrM	0.23915539858728557	0.24127397260273975
484	group_82	0.495	0.175	0.174	-0.336	0.248	-0.557		0.7594507517174003	1036	CCPCLGGI_01103	group_82	BB_Q45	BppC	0.23669191919191918	0.24524842105263156
375	soj_7	0.826	0.189	0.18	0.454	0.347	-1.1		0.744727494896694	1133	CCPCLGGI_01225	soj_7	BB_M32	PF-32 protein	0.25511189516129035	0.25343848580441636
222	group_1754	0.973	0.216	0.182	0.919	8.04	-1.61		0.7399286120149252	499	CCPCLGGI_00532	group_1754	BB_0324	conserved hypothetical protein	0.2749184234647113	0.2541167883211679
223	group_196	0.973	0.216	0.182	0.919	8.04	-1.61		0.7399286120149252	1017	CCPCLGGI_01083	group_196	BB_B27	lipoprotein, putative	0.2749184234647113	0.2541167883211679
1127	group_454	0.0268	0.216	0.182	-0.919	1.05	-0.691		0.7399286120149252	2008	HIKGPOHM_01335	group_454	BB_G17	conserved hypothetical protein	0.2749184234647113	0.2541167883211679
218	potH	0.973	0.216	0.182	0.919	8.04	-1.61		0.7399286120149252	198	CCPCLGGI_00208	potH	BB_0641	putrescine transport system permease protein PotH	0.2749184234647113	0.2541167883211679
216	group_1191	0.973	0.216	0.182	0.919	8.04	-1.61		0.7399286120149252	596	CCPCLGGI_00630	group_1191	BB_K13	conserved hypothetical protein	0.2749184234647113	0.2541167883211679
225	dnaE	0.973	0.216	0.182	0.919	8.04	-1.61		0.7399286120149252	258	CCPCLGGI_00276	dnaE	BB_0579	DNA polymerase III subunit alpha	0.2749184234647113	0.2541167883211679
226	divIB	0.973	0.216	0.182	0.919	8.04	-1.61		0.7399286120149252	519	CCPCLGGI_00552	divIB	BB_0301	DivIB	0.2749184234647113	0.2541167883211679
232	menE	0.973	0.216	0.182	0.919	8.04	-1.61		0.7399286120149252	678	CCPCLGGI_00716	menE	BB_0137	long-chain-fatty-acid CoA ligase	0.2749184234647113	0.2541167883211679
1241	group_553	0.0167	0.191	0.187	1.07	1.1	-0.737		0.7281583934635011	1160	CCPCLGGI_01258	group_553	BB_0163	conserved hypothetical protein	0.25729275653923545	0.26055463059313216
158	group_717	0.983	0.191	0.187	-1.07	8.02	0.336		0.7281583934635011	927	CCPCLGGI_00976	group_717	BB_Q06	borrelia membrane protein P13	0.25729275653923545	0.26055463059313216
1104	group_1375	0.0268	0.293	0.192	0.737	1.41	-0.737		0.7166987712964504	1882	HNHCKIHP_01165	group_1375	BB_0154	preprotein translocase, SecA subunit	0.3496675579322638	0.2672432432432432
260	group_161	0.96	0.225	0.199	0.922	0.785	-1.61		0.7011469235902933	1018	CCPCLGGI_01084	group_161	BB_B28	putative ankyrin repeat protein	0.27513698630136985	0.2758395445134576
262	group_277	0.96	0.225	0.199	0.922	0.785	-1.61		0.7011469235902933	585	CCPCLGGI_00619	group_277	BB_0234	conserved hypothetical integral membrane protein	0.27513698630136985	0.2758395445134576
268	yigL_1	0.96	0.225	0.199	0.922	0.785	-1.61		0.7011469235902933	406	CCPCLGGI_00436	yigL_1	BB_0421	haloacid dehalogenase-like hydrolase	0.27513698630136985	0.2758395445134576
1017	group_1300	0.0401	0.225	0.199	-0.922	0.785	-0.688		0.7011469235902933	1437	FFCAMEMO_00983	group_1300	BB_0303	phospho-N-acetylmuramoyl-pentapeptide-transferase	0.27513698630136985	0.2758395445134576
766	group_1336	0.174	0.198	0.204	0.403	0.314	-0.792		0.6903698325741012	1704	JKKDDLLD_01158	group_1336	BB_U09	TM2 domain family	0.2664542713567839	0.28247776628748705
813	group_1554	0.137	0.202	0.209	0.437	0.344	-0.782		0.679853713888946	937	CCPCLGGI_00987	group_1554	BB_Q30	holin, BlyA family	0.27156425702811243	0.28910227272727274
362	group_64	0.853	0.234	0.225	0.441	0.372	-1.1		0.6478174818886375	1187	AHLIMJDN_00857	group_64	BB_E18	PF-49 protein	0.2856207839562443	0.3109133126934985
424	group_204	0.689	0.229	0.232	-0.315	0.262	-0.505		0.6345120151091003	1258	AHLIMJDN_01192	group_204	BB_M27	rev protein	0.2797728102189781	0.3202556701030928
447	group_972	0.605	0.239	0.237	0.301	0.256	-0.904		0.6252516539898961	1282	PFDKALEN_01257	group_972	BB_S27	Bbs27 protein	0.2914581056466302	0.32682080329557156
413	group_138	0.722	0.247	0.243	0.328	0.284	-0.959		0.6143937264016879	908	CCPCLGGI_00957	group_138	BB_G34	conserved hypothetical protein	0.3009399454049136	0.3278104639684107
123	group_888	0.987	0.16	0.248	1.5	8.09	-2.2		0.6055483191737837	488	CCPCLGGI_00521	group_888	BB_0767	undecaprenyldiphospho-muramoylpentapeptide beta-N-acetylglucosaminyltransferase	0.21794506612410985	0.3278104639684107
92	group_1513	0.987	0.16	0.248	1.5	8.09	-2.2		0.6055483191737837	271	CCPCLGGI_00290	group_1513	BB_0566	conserved hypothetical protein	0.21794506612410985	0.3278104639684107
93	group_1525	0.987	0.16	0.248	1.5	8.09	-2.2		0.6055483191737837	478	CCPCLGGI_00511	group_1525	BB_0346	export chaperone	0.21794506612410985	0.3278104639684107
96	mepA	0.987	0.16	0.248	1.5	8.09	-2.2		0.6055483191737837	358	CCPCLGGI_00380	mepA	BB_0473	conserved hypothetical integral membrane protein	0.21794506612410985	0.3278104639684107
97	group_292	0.987	0.16	0.248	1.5	8.09	-2.2		0.6055483191737837	807	CCPCLGGI_00850	group_292	BB_0001	conserved hypothetical protein	0.21794506612410985	0.3278104639684107
98	bglK	0.987	0.16	0.248	1.5	8.09	-2.2		0.6055483191737837	15	CCPCLGGI_00017	bglK	BB_0831	xylose operon regulatory protein	0.21794506612410985	0.3278104639684107
100	group_3105	0.987	0.16	0.248	1.5	8.09	-2.2		0.6055483191737837	835	CCPCLGGI_00878	group_3105	BB_A45	conserved hypothetical protein	0.21794506612410985	0.3278104639684107
101	group_3123	0.987	0.16	0.248	1.5	8.09	-2.2		0.6055483191737837	825	CCPCLGGI_00868	group_3123	BB_R17	conserved hypothetical protein	0.21794506612410985	0.3278104639684107
102	group_3146	0.987	0.16	0.248	1.5	8.09	-2.2		0.6055483191737837	821	CCPCLGGI_00864	group_3146	BB_A60	surface lipoprotein P27	0.21794506612410985	0.3278104639684107
104	group_370	0.987	0.16	0.248	1.5	8.09	-2.2		0.6055483191737837	501	CCPCLGGI_00534	group_370	BB_0322	conserved hypothetical protein	0.21794506612410985	0.3278104639684107
124	group_919	0.987	0.16	0.248	1.5	8.09	-2.2		0.6055483191737837	668	CCPCLGGI_00706	group_919	BB_0730	glucose-6-phosphate isomerase	0.21794506612410985	0.3278104639684107
105	mutL	0.987	0.16	0.248	1.5	8.09	-2.2		0.6055483191737837	608	CCPCLGGI_00643	mutL	BB_0211	DNA mismatch repair protein MutL	0.21794506612410985	0.3278104639684107
106	group_403	0.987	0.16	0.248	1.5	8.09	-2.2		0.6055483191737837	974	CCPCLGGI_01024	group_403	BB_D14	borrelia ORF-A superfamily	0.21794506612410985	0.3278104639684107
119	group_834	0.987	0.16	0.248	1.5	8.09	-2.2		0.6055483191737837	177	CCPCLGGI_00187	group_834	BB_0662	conserved hypothetical protein	0.21794506612410985	0.3278104639684107
126	group_937	0.987	0.16	0.248	1.5	8.09	-2.2		0.6055483191737837	760	CCPCLGGI_00801	group_937	BB_0051	conserved hypothetical integral membrane protein	0.21794506612410985	0.3278104639684107
125	greA	0.987	0.16	0.248	1.5	8.09	-2.2		0.6055483191737837	683	CCPCLGGI_00721	greA	BB_0132	transcription elongation factor GreA (Transcript cleavage factorgreA)	0.21794506612410985	0.3278104639684107
109	group_501	0.987	0.16	0.248	1.5	8.09	-2.2		0.6055483191737837	415	CCPCLGGI_00446	group_501	BB_0412	membrane protein, putative	0.21794506612410985	0.3278104639684107
111	group_574	0.987	0.16	0.248	1.5	8.09	-2.2		0.6055483191737837	1021	CCPCLGGI_01087	group_574	BB_B02	conserved hypothetical protein	0.21794506612410985	0.3278104639684107
113	group_660	0.987	0.16	0.248	1.5	8.09	-2.2		0.6055483191737837	452	CCPCLGGI_00485	group_660	BB_0373	P31-23 protein	0.21794506612410985	0.3278104639684107
115	gyrA_2	0.987	0.16	0.248	1.5	8.09	-2.2		0.6055483191737837	773	CCPCLGGI_00816	gyrA_2	BB_0035	DNA gyrase/topoisomerase IV, A subunit domain protein	0.21794506612410985	0.3278104639684107
89	group_1161	0.987	0.16	0.248	1.5	8.09	-2.2		0.6055483191737837	444	CCPCLGGI_00477	group_1161	BB_0381	trehalase	0.21794506612410985	0.3278104639684107
88	group_1140	0.987	0.16	0.248	1.5	8.09	-2.2		0.6055483191737837	371	CCPCLGGI_00396	group_1140	BB_0460	lipoprotein, putative	0.21794506612410985	0.3278104639684107
99	group_3085	0.987	0.16	0.248	1.5	8.09	-2.2		0.6055483191737837	817	CCPCLGGI_00860	group_3085	BB_A65	lipoprotein, putative	0.21794506612410985	0.3278104639684107
116	group_701	0.987	0.16	0.248	1.5	8.09	-2.2		0.6055483191737837	778	CCPCLGGI_00821	group_701	BB_0030	signal peptidase I	0.21794506612410985	0.3278104639684107
86	group_112	0.987	0.16	0.248	1.5	8.09	-2.2		0.6055483191737837	172	CCPCLGGI_00182	group_112	BB_0667	conserved hypothetical protein	0.21794506612410985	0.3278104639684107
1273	group_2750	0.0134	0.16	0.248	-1.5	0.6	-0.696		0.6055483191737837	2843	IJCBIDCH_01205	group_2750	BB_Q35	MlpJ	0.21794506612410985	0.3278104639684107
1255	group_1420	0.0134	0.16	0.248	-1.5	0.6	-0.696		0.6055483191737837	2115	JLECCKEK_01256	group_1420	BB_N02	conserved hypothetical protein	0.21794506612410985	0.3278104639684107
1274	group_2843	0.0134	0.16	0.248	-1.5	0.6	-0.696		0.6055483191737837	2943	LCFDDLEC_00885	group_2843	BB_K50	immunogenic protein P37	0.21794506612410985	0.3278104639684107
1254	group_1404	0.0134	0.16	0.248	-1.5	0.6	-0.696		0.6055483191737837	2031	DIFHMJPJ_01173	group_1404	BB_S40	BppC	0.21794506612410985	0.3278104639684107
1266	group_2225	0.0134	0.16	0.248	-1.5	0.6	-0.696		0.6055483191737837	2290	PKIHPGKM_00672	group_2225	BB_0242	conserved hypothetical protein	0.21794506612410985	0.3278104639684107
1265	group_2118	0.0134	0.16	0.248	-1.5	0.6	-0.696		0.6055483191737837	2185	CABLLEJJ_00781	group_2118	BB_0563	conserved hypothetical protein	0.21794506612410985	0.3278104639684107
1251	group_1379	0.0134	0.16	0.248	-1.5	0.6	-0.696		0.6055483191737837	2424	HKPPKNEB_01223	group_1379	BB_N24	BlyB	0.21794506612410985	0.3278104639684107
1271	group_2514	0.0134	0.16	0.248	-1.5	0.6	-0.696		0.6055483191737837	2607	CPDCFDBI_00896	group_2514	BB_B19	outer surface protein C (OspC)	0.21794506612410985	0.3278104639684107
1256	group_1467	0.0134	0.16	0.248	-1.5	0.6	-0.696		0.6055483191737837	2475	FDEHIFHJ_00725	group_1467	BB_0688	mevalonate kinase	0.21794506612410985	0.3278104639684107
1270	group_2472	0.0134	0.16	0.248	-1.5	0.6	-0.696		0.6055483191737837	2563	FPEMBNFB_00519	group_2472	BB_C06	exported protein A (eppA)	0.21794506612410985	0.3278104639684107
1246	group_1071	0.0134	0.16	0.248	-1.5	0.6	-0.696		0.6055483191737837	2151	CABLLEJJ_00385	group_1071	BB_O17	conserved hypothetical protein	0.21794506612410985	0.3278104639684107
1276	group_755	0.0134	0.16	0.248	-1.5	0.6	-0.696		0.6055483191737837	1999	OHACLJJN_01387	group_755	BB_R15	conserved hypothetical protein	0.21794506612410985	0.3278104639684107
1263	group_2082	0.0134	0.16	0.248	-1.5	0.6	-0.696		0.6055483191737837	2131	PNJOOICL_01032	group_2082	BB_H26	borrelia ORF-A superfamily	0.21794506612410985	0.3278104639684107
84	btuD_1	0.987	0.16	0.248	1.5	8.09	-2.2		0.6055483191737837	90	CCPCLGGI_00094	btuD_1	BB_0754	ABC transporter, ATP-binding protein	0.21794506612410985	0.3278104639684107
85	ptsG_1	0.987	0.16	0.248	1.5	8.09	-2.2		0.6055483191737837	194	CCPCLGGI_00204	ptsG_1	BB_0645	pts system, iibc components	0.21794506612410985	0.3278104639684107
1262	group_2046	0.0134	0.16	0.248	-1.5	0.6	-0.696		0.6055483191737837	2093	MKCMKCOD_01215	group_2046	BB_N28	lipoprotein	0.21794506612410985	0.3278104639684107
241	group_718	0.97	0.449	0.252	-0.531	7.97	-0.201		0.5985994592184559	931	CCPCLGGI_00980	group_718	BB_H29	putative plasmid partition protein	0.518732528041415	0.33276923076923076
667	group_303	0.274	0.255	0.258	0.308	0.271	-0.806		0.5883802940367698	1668	OANOCMKI_01174	group_303	BB_R44	hypothetical protein	0.3104045454545455	0.3403566502463054
1133	group_1384	0.0234	0.292	0.267	-0.771	1.03	-0.696		0.5734887386354247	1959	KHMPAEIP_00241	group_1384	BB_N01	conserved hypothetical protein	0.34909642857142853	0.3460919651500484
207	group_507	0.977	0.292	0.267	0.771	8.05	-1.47		0.5734887386354247	472	CCPCLGGI_00505	group_507	BB_0352	conserved hypothetical protein	0.34909642857142853	0.3460919651500484
197	glpD	0.977	0.292	0.267	0.771	8.05	-1.47		0.5734887386354247	577	CCPCLGGI_00611	glpD	BB_0243	glycerol-3-phosphate dehydrogenase, anaerobic	0.34909642857142853	0.3460919651500484
196	group_1110	0.977	0.292	0.267	0.771	8.05	-1.47		0.5734887386354247	201	CCPCLGGI_00211	group_1110	BB_0638	Na+/H+ antiporter	0.34909642857142853	0.3460919651500484
1139	group_1691	0.0234	0.292	0.267	-0.771	1.03	-0.696		0.5734887386354247	1356	OJICOLNA_01056	group_1691	BB_S30	lipoprotein	0.34909642857142853	0.3460919651500484
1143	group_1971	0.0234	0.292	0.267	-0.771	1.03	-0.696		0.5734887386354247	1958	KHMPAEIP_00240	group_1971	BB_C05	BBC05	0.34909642857142853	0.3460919651500484
200	comEC	0.977	0.292	0.267	0.771	8.05	-1.47		0.5734887386354247	246	CCPCLGGI_00264	comEC	BB_0591	competence locus E, putative	0.34909642857142853	0.3460919651500484
204	pepD	0.977	0.292	0.267	0.771	8.05	-1.47		0.5734887386354247	229	CCPCLGGI_00247	pepD	BB_0608	aminoacyl-histidine dipeptidase	0.34909642857142853	0.3460919651500484
1137	group_1437	0.0234	0.292	0.267	-0.771	1.03	-0.696		0.5734887386354247	2201	CABLLEJJ_00899	group_1437	BB_0600	IPT/TIG domain protein	0.34909642857142853	0.3460919651500484
1134	group_1385	0.0234	0.292	0.267	-0.771	1.03	-0.696		0.5734887386354247	1960	KHMPAEIP_00409	group_1385	BB_Q05	antigen, P35, putative	0.34909642857142853	0.3460919651500484
1131	group_1020	0.0234	0.292	0.267	-0.771	1.03	-0.696		0.5734887386354247	1648	FAKOJBMH_01308	group_1020	BB_0192	conserved hypothetical protein	0.34909642857142853	0.3460919651500484
215	group_952	0.977	0.292	0.267	0.771	8.05	-1.47		0.5734887386354247	1014	CCPCLGGI_01080	group_952	BB_B24	conserved hypothetical protein	0.34909642857142853	0.3460919651500484
214	yigZ	0.977	0.292	0.267	0.771	8.05	-1.47		0.5734887386354247	400	CCPCLGGI_00427	yigZ	BB_0430	conserved hypothetical protein	0.34909642857142853	0.3460919651500484
1150	group_2099	0.0234	0.292	0.267	-0.771	1.03	-0.696		0.5734887386354247	2159	CABLLEJJ_00512	group_2099	BB_0437	chromosomal replication initiator protein DnaA	0.34909642857142853	0.3460919651500484
208	nagZ_1	0.977	0.292	0.267	0.771	8.05	-1.47		0.5734887386354247	218	CCPCLGGI_00231	nagZ_1	BB_0620	beta-glucosidase, putative	0.34909642857142853	0.3460919651500484
212	ackA	0.977	0.292	0.267	0.771	8.05	-1.47		0.5734887386354247	216	CCPCLGGI_00228	ackA	BB_0622	acetate kinase	0.34909642857142853	0.3460919651500484
209	group_653	0.977	0.292	0.267	0.771	8.05	-1.47		0.5734887386354247	379	CCPCLGGI_00406	group_653	BB_0452	chromate transporter superfamily	0.34909642857142853	0.3460919651500484
210	group_688	0.977	0.292	0.267	0.771	8.05	-1.47		0.5734887386354247	662	CCPCLGGI_00700	group_688	BB_0156	conserved hypothetical protein	0.34909642857142853	0.3460919651500484
251	group_1545	0.963	0.293	0.269	0.811	0.792	-1.5		0.5702477199975919	729	CCPCLGGI_00768	group_1545	BB_0085	conserved hypothetical protein	0.3496675579322638	0.3483471953578337
426	group_443	0.672	0.279	0.276	0.29	0.268	-0.916		0.5590909179347823	1543	DCJNHIBD_01117	group_443	BB_E17	conserved hypothetical protein	0.339002722323049	0.35672200772200774
434	group_26	0.635	0.274	0.276	-0.277	0.254	-0.545		0.5590909179347823	1056	CCPCLGGI_01123	group_26	BB_L18	conserved hypothetical protein	0.3332297910990009	0.35672200772200774
194	group_89	0.98	0.364	0.283	-0.732	8.02	-7.23e-07		0.5482135644757098	925	CCPCLGGI_00974	group_89	BB_I16	virulent strain-associated repetitive antigen A (VraA protein)	0.43018181818181817	0.36541658630665375
421	group_974	0.696	0.306	0.302	0.28	0.274	-0.916		0.5199930570428494	1287	PFDKALEN_01278	group_974	BB_R34	PF-49 protein	0.3645320284697509	0.3889904122722914
1320	group_2029	0.01	0.209	0.303	1.24	0.839	-0.731		0.518557371497695	2064	MKCMKCOD_00886	group_2029	BB_A24	decorin-binding protein A	0.2749184234647113	0.3889904122722914
743	group_1267	0.191	0.298	0.303	0.317	0.305	-0.781		0.518557371497695	1192	AHLIMJDN_00863	group_1267	BB_E17	conserved hypothetical protein	0.35531789848619766	0.3889904122722914
1291	group_1376	0.01	0.209	0.303	1.24	0.839	-0.731		0.518557371497695	1886	HNHCKIHP_01207	group_1376	BB_0072	membrane protein, putative	0.2749184234647113	0.3889904122722914
11	spo0J	0.99	0.209	0.303	-1.24	8.06	0.511		0.518557371497695	397	CCPCLGGI_00424	spo0J	BB_0434	stage 0 sporulation protein J	0.2749184234647113	0.3889904122722914
1335	group_2814	0.01	0.209	0.303	1.24	0.839	-0.731		0.518557371497695	2914	IGCIBMEA_01232	group_2814	BB_L28	lipoprotein	0.2749184234647113	0.3889904122722914
299	group_28	0.94	0.325	0.31	0.565	0.581	-1.25		0.5086383061657274	1037	CCPCLGGI_01104	group_28	BB_M36	BppB	0.3847701149425288	0.39759578544061297
347	group_24	0.893	0.321	0.311	0.422	0.428	-1.1		0.5072396109731625	1124	CCPCLGGI_01212	group_24	BB_N02	conserved hypothetical protein	0.38037079646017696	0.3981156787762906
841	group_244	0.107	0.321	0.311	-0.422	0.428	-0.676		0.5072396109731625	1377	PEHDDNBE_01045	group_244	BB_C06	exported protein A (eppA)	0.38037079646017696	0.3981156787762906
410	group_958	0.739	0.317	0.313	0.288	0.289	-0.934		0.5044556624535516	1130	CCPCLGGI_01220	group_958	BB_M33	PF-49 protein	0.37629698581560284	0.40029321872015283
316	group_556	0.93	0.307	0.317	-0.465	0.459	-0.288		0.4989407377822485	1201	AHLIMJDN_00940	group_556	BB_A74	outer membrane porin OMS28	0.36474977817213844	0.40425047619047616
313	group_208	0.93	0.307	0.317	-0.465	0.459	-0.288		0.4989407377822485	1209	AHLIMJDN_00948	group_208	BB_H37	lipoprotein, putative	0.36474977817213844	0.40425047619047616
318	group_737	0.93	0.307	0.317	-0.465	0.459	-0.288		0.4989407377822485	1202	AHLIMJDN_00941	group_737	BB_G24	conserved hypothetical protein	0.36474977817213844	0.40425047619047616
688	group_544	0.247	0.353	0.349	-0.272	0.294	-0.653		0.45717457304082015	938	CCPCLGGI_00988	group_544	BB_Q31	hemolysin accessory protein	0.41755035335689045	0.4446346336822074
1082	group_2124	0.0334	0.381	0.361	-0.688	0.8	-0.698		0.4424927980943421	2191	CABLLEJJ_00837	group_2124	BB_0110	conserved hypothetical protein	0.44868865435356203	0.45861385199240984
1083	group_2372	0.0334	0.381	0.361	-0.688	0.8	-0.698		0.4424927980943421	2453	IBIHIJGK_01274	group_2372	BB_G24	conserved hypothetical protein	0.44868865435356203	0.45861385199240984
243	group_1243	0.967	0.381	0.361	0.688	0.8	-1.39		0.4424927980943421	923	CCPCLGGI_00972	group_1243	BB_I22	PF-49 protein	0.44868865435356203	0.45861385199240984
1132	group_1036	0.0234	0.565	0.362	0.475	1.31	-0.727		0.4412914294668343	1810	JAEJLJHM_01263	group_1036	BB_0306	S-adenosyl-methyltransferase MraW	0.6236892003297608	0.45944834123222744
514	group_70	0.465	0.379	0.379	-0.218	0.248	-0.619		0.42136079003192767	1373	PEHDDNBE_01041	group_70	BB_C02	borrelia family of unknown function	0.4475141093474427	0.4805691287878788
402	group_60	0.766	0.392	0.388	0.256	0.299	-0.916		0.41116827440579273	959	CCPCLGGI_01009	group_60	BB_M07	conserved hypothetical protein	0.46028125000000003	0.4910510396975426
700	group_235	0.234	0.392	0.388	-0.256	0.299	-0.661		0.41116827440579273	934	CCPCLGGI_00984	group_235	BB_O20	conserved hypothetical protein	0.46028125000000003	0.4910510396975426
481	group_1665	0.495	0.39	0.389	0.212	0.247	-0.825		0.41005039867429227	1279	PFDKALEN_01210	group_1665	BB_P33	PF-49 protein	0.45888400702987703	0.4918517469310671
189	group_663	0.98	0.396	0.396	0.598	8.06	-1.3		0.40230481407448765	468	CCPCLGGI_00501	group_663	BB_0681	methyl-accepting chemotaxis protein	0.46028125000000003	0.49509243697479
1186	group_2248	0.0201	0.396	0.396	-0.598	1.01	-0.701		0.40230481407448765	2318	HJJPMMDK_01135	group_2248	BB_0608	aminoacyl-histidine dipeptidase	0.46028125000000003	0.49509243697479
185	group_506	0.98	0.396	0.396	0.598	8.06	-1.3		0.40230481407448765	465	CCPCLGGI_00498	group_506	BB_0360	conserved hypothetical protein	0.46028125000000003	0.49509243697479
184	uvrC	0.98	0.396	0.396	0.598	8.06	-1.3		0.40230481407448765	374	CCPCLGGI_00401	uvrC	BB_0457	excinuclease ABC, C subunit	0.46028125000000003	0.49509243697479
191	group_810	0.98	0.396	0.396	0.598	8.06	-1.3		0.40230481407448765	36	CCPCLGGI_00038	group_810	BB_0808	putative permease, YjgP/YjgQ family	0.46028125000000003	0.49509243697479
172	nadD	0.98	0.396	0.396	0.598	8.06	-1.3		0.40230481407448765	62	CCPCLGGI_00065	nadD	BB_0782	nicotinate (nicotinamide) nucleotide adenylyltransferase	0.46028125000000003	0.49509243697479
178	group_272	0.98	0.396	0.396	0.598	8.06	-1.3		0.40230481407448765	375	CCPCLGGI_00402	group_272	BB_0456	conserved hypothetical protein	0.46028125000000003	0.49509243697479
175	hisS	0.98	0.396	0.396	0.598	8.06	-1.3		0.40230481407448765	680	CCPCLGGI_00718	hisS	BB_0135	histidyl-tRNA synthetase	0.46028125000000003	0.49509243697479
173	group_1511	0.98	0.396	0.396	0.598	8.06	-1.3		0.40230481407448765	259	CCPCLGGI_00277	group_1511	BB_0578	methyl-accepting chemotaxis protein	0.46028125000000003	0.49509243697479
1187	group_2385	0.0201	0.396	0.396	-0.598	1.01	-0.701		0.40230481407448765	2470	FDEHIFHJ_00262	group_2385	BB_0501	ribosomal protein S11	0.46028125000000003	0.49509243697479
179	lptB_2	0.98	0.396	0.396	0.598	8.06	-1.3		0.40230481407448765	264	CCPCLGGI_00282	lptB_2	BB_0466	ABC transporter, ATP-binding protein	0.46028125000000003	0.49509243697479
1162	group_1466	0.0201	0.396	0.396	-0.598	1.01	-0.701		0.40230481407448765	2473	FDEHIFHJ_00696	group_1466	BB_Q08	PF-32 protein	0.46028125000000003	0.49509243697479
350	group_3130	0.886	0.405	0.398	0.34	0.41	-1.02		0.40011692792631215	1200	AHLIMJDN_00939	group_3130	BB_J13	conserved hypothetical protein	0.47033391153512577	0.4971287313432836
220	group_1553	0.973	0.773	0.407	-0.27	8.0	-0.452		0.39040559077478	926	CCPCLGGI_00975	group_1553	BB_I29	Borrelia burgdorferi virulent strain associated lipoprotein	0.8143564122738002	0.50742364990689
1130	group_984	0.0268	0.773	0.407	0.27	1.38	-0.722		0.39040559077478	1354	OJICOLNA_01040	group_984	BB_L15	conserved hypothetical protein	0.8143564122738002	0.50742364990689
352	group_35	0.876	0.426	0.419	0.312	0.393	-0.993		0.3777859770337047	1057	CCPCLGGI_01124	group_35	BB_O17	conserved hypothetical protein	0.49429289428076256	0.5218986046511628
689	group_58	0.247	0.433	0.436	0.22	0.281	-0.774		0.36051351073141397	1093	CCPCLGGI_01169	group_58	BB_L15	conserved hypothetical protein	0.5019800865800865	0.5425687732342007
704	group_950	0.231	0.444	0.441	-0.229	0.3	-0.667		0.35556141053216145	935	CCPCLGGI_00985	group_950	BB_L21	conserved hypothetical protein	0.5138426966292136	0.5482813370473537
662	group_306	0.278	0.442	0.444	0.209	0.271	-0.778		0.3526170298853802	1311	LEKIIFCJ_01039	group_306	BB_U04	BBC01	0.5119705882352941	0.5514990723562152
694	group_719	0.241	0.454	0.451	-0.22	0.295	-0.667		0.34582345812203946	939	CCPCLGGI_00989	group_719	BB_O25	2.9-7 ORF-C	0.5231549053356283	0.5579166666666666
692	group_401	0.241	0.454	0.451	-0.22	0.295	-0.667		0.34582345812203946	936	CCPCLGGI_00986	group_401	BB_Q29	conserved hypothetical protein	0.5231549053356283	0.5579166666666666
611	group_1314	0.348	0.451	0.453	0.193	0.257	-0.787		0.34390179798716813	1569	DCJNHIBD_01197	group_1314	BB_C03	BBC03	0.5205939655172414	0.5579166666666666
640	group_215	0.314	0.456	0.454	-0.201	0.269	-0.657		0.34294414714289606	1578	DCJNHIBD_01249	group_215	BB_0142	outer membrane efflux protein	0.5250077386070507	0.5579166666666666
293	group_22	0.943	0.447	0.455	-0.385	0.509	-0.357		0.34198860334288755	1122	CCPCLGGI_01210	group_22	BB_N04	lyme disease proteins of unknown function	0.5168678756476685	0.5579166666666666
519	ywlC_2	0.458	0.473	0.472	-0.178	0.248	-0.638		0.32605800136591223	1566	DCJNHIBD_01193	ywlC_2	BB_U11	Sua5/YciO/YrdC/YwlC family protein, putative	0.5408599487617421	0.5579166666666666
1268	group_2286	0.0134	0.46	0.482	0.726	1.0	-0.726		0.31695296176115045	2357	CFOOMGOJ_01329	group_2286	BB_0560	chaperone protein HtpG	0.5264444444444445	0.5579166666666666
117	group_8	0.987	0.46	0.482	-0.726	8.05	-1.05e-06		0.31695296176115045	1054	CCPCLGGI_01121	group_8	BB_S20	conserved hypothetical protein	0.5264444444444445	0.5579166666666666
1267	group_2245	0.0134	0.46	0.482	0.726	1.0	-0.726		0.31695296176115045	2314	CAKCKHDA_00973	group_2245	BB_0528	aldose reductase, putative	0.5264444444444445	0.5579166666666666
1250	group_1340	0.0134	0.46	0.482	0.726	1.0	-0.726		0.31695296176115045	1729	JGDNCADE_01281	group_1340	BB_0844	lipoprotein, putative	0.5264444444444445	0.5579166666666666
128	mtnN_3	0.987	0.46	0.482	-0.726	8.05	-1.05e-06		0.31695296176115045	914	CCPCLGGI_00963	mtnN_3	BB_I06	MTA/SAH nucleosidase	0.5264444444444445	0.5579166666666666
1272	group_2724	0.0134	0.46	0.482	0.726	1.0	-0.726		0.31695296176115045	2811	JDOILFKP_01139	group_2724	BB_L28	lipoprotein	0.5264444444444445	0.5579166666666666
103	group_3158	0.987	0.46	0.482	-0.726	8.05	-1.05e-06		0.31695296176115045	921	CCPCLGGI_00970	group_3158	BB_I20	borrelia family of unknown function	0.5264444444444445	0.5579166666666666
291	group_84	0.946	0.496	0.486	0.4	0.591	-1.1		0.3133637307377066	924	CCPCLGGI_00973	group_84	BB_I26	transporter, major facilitator family	0.5661926683716965	0.5579166666666666
703	group_304	0.231	0.486	0.488	0.2	0.288	-0.766		0.3115801779972894	1267	AHLIMJDN_01266	group_304	BB_L22	conserved hypothetical protein	0.5552508532423208	0.5579166666666666
1292	group_1389	0.01	0.224	0.49	-1.25	0.573	-0.701		0.3098039199714863	1968	KHMPAEIP_01107	group_1389	BB_Q89	hypothetical protein	0.2749184234647113	0.5579166666666666
1286	group_1084	0.01	0.224	0.49	-1.25	0.573	-0.701		0.3098039199714863	2898	CGPEDNPB_01408	group_1084	BB_0841	arginine deiminase	0.2749184234647113	0.5579166666666666
1285	group_1083	0.01	0.224	0.49	-1.25	0.573	-0.701		0.3098039199714863	2854	KNHDMILE_01156	group_1083	BB_F0041	outer surface protein VlsE1	0.2749184234647113	0.5579166666666666
1284	group_1080	0.01	0.224	0.49	-1.25	0.573	-0.701		0.3098039199714863	2608	CPDCFDBI_00991	group_1080	BB_F0041	outer surface protein VlsE1	0.2749184234647113	0.5579166666666666
1281	group_1058	0.01	0.224	0.49	-1.25	0.573	-0.701		0.3098039199714863	1995	OHACLJJN_01342	group_1058	BB_0579	DNA polymerase III subunit alpha	0.2749184234647113	0.5579166666666666
1290	group_1366	0.01	0.224	0.49	-1.25	0.573	-0.701		0.3098039199714863	1852	KIDCBPBH_00851	group_1366	BB_A49	conserved hypothetical protein	0.2749184234647113	0.5579166666666666
1334	group_2778	0.01	0.224	0.49	-1.25	0.573	-0.701		0.3098039199714863	2814	JDOILFKP_01199	group_2778	BB_Q35	MlpJ	0.2749184234647113	0.5579166666666666
1332	group_2449	0.01	0.224	0.49	-1.25	0.573	-0.701		0.3098039199714863	2541	IBPHLNAM_01025	group_2449	BB_K52	putative lipoprotein	0.2749184234647113	0.5579166666666666
1294	group_1402	0.01	0.224	0.49	-1.25	0.573	-0.701		0.3098039199714863	2029	DIFHMJPJ_01095	group_1402	BB_F0041	outer surface protein VlsE1	0.2749184234647113	0.5579166666666666
1330	group_2421	0.01	0.224	0.49	-1.25	0.573	-0.701		0.3098039199714863	2513	JMNNEKDK_01037	group_2421	BB_H09	type I restriction enzyme r protein n terminus (hsdr_n)	0.2749184234647113	0.5579166666666666
1333	group_2739	0.01	0.224	0.49	-1.25	0.573	-0.701		0.3098039199714863	2831	BHJKPGMC_00982	group_2739	BB_B19	outer surface protein C (OspC)	0.2749184234647113	0.5579166666666666
1329	group_2380	0.01	0.224	0.49	-1.25	0.573	-0.701		0.3098039199714863	2464	CMPGICNK_00988	group_2380	BB_0026	methylenetetrahydrofolate dehydrogenase	0.2749184234647113	0.5579166666666666
1328	group_2337	0.01	0.224	0.49	-1.25	0.573	-0.701		0.3098039199714863	2415	NHPOCENL_01241	group_2337	BB_G13	conserved hypothetical protein	0.2749184234647113	0.5579166666666666
1327	group_2262	0.01	0.224	0.49	-1.25	0.573	-0.701		0.3098039199714863	2331	LLGEFJJO_01233	group_2262	BB_0459	tetratricopeptide repeat domain protein	0.2749184234647113	0.5579166666666666
1326	group_2136	0.01	0.224	0.49	-1.25	0.573	-0.701		0.3098039199714863	2206	CABLLEJJ_00928	group_2136	BB_A03	outer membrane protein	0.2749184234647113	0.5579166666666666
1325	group_2135	0.01	0.224	0.49	-1.25	0.573	-0.701		0.3098039199714863	2205	CABLLEJJ_00917	group_2135	BB_0737	histidine phosphokinase/phophatase, putative	0.2749184234647113	0.5579166666666666
1323	group_2105	0.01	0.224	0.49	-1.25	0.573	-0.701		0.3098039199714863	2166	CABLLEJJ_00599	group_2105	BB_0670	purine-binding chemotaxis protein	0.2749184234647113	0.5579166666666666
1322	group_2104	0.01	0.224	0.49	-1.25	0.573	-0.701		0.3098039199714863	2165	CABLLEJJ_00560	group_2104	BB_0809	queuine tRNA-ribosyltransferase	0.2749184234647113	0.5579166666666666
1321	group_2101	0.01	0.224	0.49	-1.25	0.573	-0.701		0.3098039199714863	2162	CABLLEJJ_00535	group_2101	BB_J19	borrelia ORF-A superfamily	0.2749184234647113	0.5579166666666666
1319	group_2025	0.01	0.224	0.49	-1.25	0.573	-0.701		0.3098039199714863	2060	BHBIAHEI_01258	group_2025	BB_R36	BppA	0.2749184234647113	0.5579166666666666
1318	group_1989	0.01	0.224	0.49	-1.25	0.573	-0.701		0.3098039199714863	1993	OHACLJJN_01279	group_1989	BB_0337	phosphopyruvate hydratase	0.2749184234647113	0.5579166666666666
1317	group_1908	0.01	0.224	0.49	-1.25	0.573	-0.701		0.3098039199714863	1880	KIDCBPBH_01233	group_1908	BB_K22	borrelia family of unknown function	0.2749184234647113	0.5579166666666666
1315	group_1686	0.01	0.224	0.49	-1.25	0.573	-0.701		0.3098039199714863	1328	OJICOLNA_00904	group_1686	BB_A60	surface lipoprotein P27	0.2749184234647113	0.5579166666666666
1302	group_1488	0.01	0.224	0.49	-1.25	0.573	-0.701		0.3098039199714863	2856	KNHDMILE_01191	group_1488	BB_F0041	outer surface protein VlsE1	0.2749184234647113	0.5579166666666666
1301	group_1465	0.01	0.224	0.49	-1.25	0.573	-0.701		0.3098039199714863	2471	FDEHIFHJ_00446	group_1465	BB_H28	PF-32 protein	0.2749184234647113	0.5579166666666666
1297	group_1436	0.01	0.224	0.49	-1.25	0.573	-0.701		0.3098039199714863	2182	CABLLEJJ_00759	group_1436	BB_0068	haloacid dehalogenase-like hydrolase	0.2749184234647113	0.5579166666666666
1296	group_1429	0.01	0.224	0.49	-1.25	0.573	-0.701		0.3098039199714863	2150	CABLLEJJ_00382	group_1429	BB_0713	conserved hypothetical protein	0.2749184234647113	0.5579166666666666
1295	group_1427	0.01	0.224	0.49	-1.25	0.573	-0.701		0.3098039199714863	2145	CABLLEJJ_00251	group_1427	BB_A45	conserved hypothetical protein	0.2749184234647113	0.5579166666666666
1293	group_1398	0.01	0.224	0.49	-1.25	0.573	-0.701		0.3098039199714863	2010	HIKGPOHM_01349	group_1398	BB_J36	lipoprotein, putative	0.2749184234647113	0.5579166666666666
1299	group_1447	0.01	0.224	0.49	-1.25	0.573	-0.701		0.3098039199714863	2309	DBCLIJGK_01253	group_1447	BB_E19	PF-32 protein	0.2749184234647113	0.5579166666666666
0	group_1087	0.99	0.224	0.49	1.25	8.1	-1.95		0.3098039199714863	29	CCPCLGGI_00031	group_1087	BB_0816	conserved hypothetical protein	0.2749184234647113	0.5579166666666666
1338	group_761	0.01	0.224	0.49	-1.25	0.573	-0.701		0.3098039199714863	1472	KFKPBLAP_01090	group_761	BB_F0041	outer surface protein VlsE1	0.2749184234647113	0.5579166666666666
33	group_258	0.99	0.224	0.49	1.25	8.1	-1.95		0.3098039199714863	37	CCPCLGGI_00039	group_258	BB_0807	conserved hypothetical integral membrane protein	0.2749184234647113	0.5579166666666666
32	group_231	0.99	0.224	0.49	1.25	8.1	-1.95		0.3098039199714863	712	CCPCLGGI_00751	group_231	BB_0102	conserved hypothetical protein	0.2749184234647113	0.5579166666666666
30	group_185	0.99	0.224	0.49	1.25	8.1	-1.95		0.3098039199714863	513	CCPCLGGI_00546	group_185	BB_0307	conserved hypothetical protein	0.2749184234647113	0.5579166666666666
28	group_1549	0.99	0.224	0.49	1.25	8.1	-1.95		0.3098039199714863	762	CCPCLGGI_00805	group_1549	BB_0047	conserved hypothetical protein	0.2749184234647113	0.5579166666666666
82	ung	0.99	0.224	0.49	1.25	8.1	-1.95		0.3098039199714863	758	CCPCLGGI_00799	ung	BB_0053	uracil-DNA glycosylase	0.2749184234647113	0.5579166666666666
83	group_953	0.99	0.224	0.49	1.25	8.1	-1.95		0.3098039199714863	1015	CCPCLGGI_01081	group_953	BB_B25	conserved hypothetical protein	0.2749184234647113	0.5579166666666666
27	group_1540	0.99	0.224	0.49	1.25	8.1	-1.95		0.3098039199714863	661	CCPCLGGI_00699	group_1540	BB_0157	conserved hypothetical protein	0.2749184234647113	0.5579166666666666
25	group_1534	0.99	0.224	0.49	1.25	8.1	-1.95		0.3098039199714863	588	CCPCLGGI_00622	group_1534	BB_0231	hypothetical protein	0.2749184234647113	0.5579166666666666
23	tmpC_4	0.99	0.224	0.49	1.25	8.1	-1.95		0.3098039199714863	443	CCPCLGGI_00476	tmpC_4	BB_0382	basic membrane protein B (bmpB)	0.2749184234647113	0.5579166666666666
22	cdd	0.99	0.224	0.49	1.25	8.1	-1.95		0.3098039199714863	220	CCPCLGGI_00233	cdd	BB_0618	cytidine deaminase	0.2749184234647113	0.5579166666666666
21	cheY_2	0.99	0.224	0.49	1.25	8.1	-1.95		0.3098039199714863	167	CCPCLGGI_00177	cheY_2	BB_0672	CheY	0.2749184234647113	0.5579166666666666
20	groS	0.99	0.224	0.49	1.25	8.1	-1.95		0.3098039199714863	102	CCPCLGGI_00108	groS	BB_0741	chaperonin GroS	0.2749184234647113	0.5579166666666666
17	ywlC	0.99	0.224	0.49	1.25	8.1	-1.95		0.3098039199714863	108	CCPCLGGI_00114	ywlC	BB_0734	Sua5/YciO/YrdC/YwlC family protein, putative	0.2749184234647113	0.5579166666666666
14	rnhB	0.99	0.224	0.49	1.25	8.1	-1.95		0.3098039199714863	763	CCPCLGGI_00806	rnhB	BB_0046	ribonuclease HII	0.2749184234647113	0.5579166666666666
13	tmpC_3	0.99	0.224	0.49	1.25	8.1	-1.95		0.3098039199714863	442	CCPCLGGI_00475	tmpC_3	BB_0383	basic membrane protein A (bmpA), immunodominant antigen P39	0.2749184234647113	0.5579166666666666
12	group_1151	0.99	0.224	0.49	1.25	8.1	-1.95		0.3098039199714863	404	CCPCLGGI_00431	group_1151	BB_0426	nucleoside 2-deoxyribosyltransferase superfamily	0.2749184234647113	0.5579166666666666
10	wbgU	0.99	0.224	0.49	1.25	8.1	-1.95		0.3098039199714863	387	CCPCLGGI_00414	wbgU	BB_0444	WbnF	0.2749184234647113	0.5579166666666666
9	mgs	0.99	0.224	0.49	1.25	8.1	-1.95		0.3098039199714863	377	CCPCLGGI_00404	mgs	BB_0454	lipopolysaccharide biosynthesis-related protein	0.2749184234647113	0.5579166666666666
8	group_1139	0.99	0.224	0.49	1.25	8.1	-1.95		0.3098039199714863	367	CCPCLGGI_00389	group_1139	BB_0464	conserved hypothetical protein	0.2749184234647113	0.5579166666666666
7	rplB	0.99	0.224	0.49	1.25	8.1	-1.95		0.3098039199714863	351	CCPCLGGI_00373	rplB	BB_0481	ribosomal protein L2	0.2749184234647113	0.5579166666666666
6	nadE	0.99	0.224	0.49	1.25	8.1	-1.95		0.3098039199714863	313	CCPCLGGI_00335	nadE	BB_0707	conserved hypothetical protein	0.2749184234647113	0.5579166666666666
78	group_869	0.99	0.224	0.49	1.25	8.1	-1.95		0.3098039199714863	372	CCPCLGGI_00399	group_869	BB_0459	tetratricopeptide repeat domain protein	0.2749184234647113	0.5579166666666666
60	lolD	0.99	0.224	0.49	1.25	8.1	-1.95		0.3098039199714863	734	CCPCLGGI_00773	lolD	BB_0080	ABC transporter, ATP-binding protein	0.2749184234647113	0.5579166666666666
77	coaX	0.99	0.224	0.49	1.25	8.1	-1.95		0.3098039199714863	309	CCPCLGGI_00331	coaX	BB_0527	transcriptional activator, putative, Baf family	0.2749184234647113	0.5579166666666666
75	pncB	0.99	0.224	0.49	1.25	8.1	-1.95		0.3098039199714863	204	CCPCLGGI_00214	pncB	BB_0635	nicotinate phosphoribosyltransferase	0.2749184234647113	0.5579166666666666
61	group_573	0.99	0.224	0.49	1.25	8.1	-1.95		0.3098039199714863	681	CCPCLGGI_00719	group_573	BB_0134	tetratricopeptide repeat domain protein	0.2749184234647113	0.5579166666666666
58	tlyA	0.99	0.224	0.49	1.25	8.1	-1.95		0.3098039199714863	326	CCPCLGGI_00348	tlyA	BB_K49	conserved hypothetical protein	0.2749184234647113	0.5579166666666666
62	murJ	0.99	0.224	0.49	1.25	8.1	-1.95		0.3098039199714863	34	CCPCLGGI_00036	murJ	BB_0810	integral membrane protein MviN	0.2749184234647113	0.5579166666666666
63	group_659	0.99	0.224	0.49	1.25	8.1	-1.95		0.3098039199714863	427	CCPCLGGI_00458	group_659	BB_0399	putative ankyrin repeat protein	0.2749184234647113	0.5579166666666666
64	rpmB	0.99	0.224	0.49	1.25	8.1	-1.95		0.3098039199714863	474	CCPCLGGI_00507	rpmB	BB_0350	ribosomal protein L28	0.2749184234647113	0.5579166666666666
56	group_482	0.99	0.224	0.49	1.25	8.1	-1.95		0.3098039199714863	242	CCPCLGGI_00260	group_482	BB_0595	conserved hypothetical protein	0.2749184234647113	0.5579166666666666
52	group_392	0.99	0.224	0.49	1.25	8.1	-1.95		0.3098039199714863	741	CCPCLGGI_00781	group_392	BB_O11	conserved hypothetical protein	0.2749184234647113	0.5579166666666666
51	fliG_2	0.99	0.224	0.49	1.25	8.1	-1.95		0.3098039199714863	598	CCPCLGGI_00632	fliG_2	BB_0221	flagellar motor switch protein	0.2749184234647113	0.5579166666666666
50	group_377	0.99	0.224	0.49	1.25	8.1	-1.95		0.3098039199714863	570	CCPCLGGI_00604	group_377	BB_0250	DedA protein	0.2749184234647113	0.5579166666666666
49	group_361	0.99	0.224	0.49	1.25	8.1	-1.95		0.3098039199714863	417	CCPCLGGI_00448	group_361	BB_0409	conserved hypothetical protein	0.2749184234647113	0.5579166666666666
47	group_3183	0.99	0.224	0.49	1.25	8.1	-1.95		0.3098039199714863	847	CCPCLGGI_00890	group_3183	BB_A32	conserved hypothetical protein	0.2749184234647113	0.5579166666666666
68	group_698	0.99	0.224	0.49	1.25	8.1	-1.95		0.3098039199714863	749	CCPCLGGI_00790	group_698	BB_0062	RNA methyltransferase, RsmE family	0.2749184234647113	0.5579166666666666
69	queA	0.99	0.224	0.49	1.25	8.1	-1.95		0.3098039199714863	787	CCPCLGGI_00830	queA	BB_B09	lipoprotein, putative	0.2749184234647113	0.5579166666666666
46	thyX	0.99	0.224	0.49	1.25	8.1	-1.95		0.3098039199714863	808	CCPCLGGI_00851	thyX	BB_A76	thymidylate synthase, flavin-dependent	0.2749184234647113	0.5579166666666666
70	pth	0.99	0.224	0.49	1.25	8.1	-1.95		0.3098039199714863	57	CCPCLGGI_00059	pth	BB_0787	peptidyl-tRNA hydrolase	0.2749184234647113	0.5579166666666666
44	group_3166	0.99	0.224	0.49	1.25	8.1	-1.95		0.3098039199714863	978	CCPCLGGI_01028	group_3166	BB_D09	conserved hypothetical protein	0.2749184234647113	0.5579166666666666
43	group_3153	0.99	0.224	0.49	1.25	8.1	-1.95		0.3098039199714863	870	CCPCLGGI_00913	group_3153	BB_A03	outer membrane protein	0.2749184234647113	0.5579166666666666
39	opuAB	0.99	0.224	0.49	1.25	8.1	-1.95		0.3098039199714863	671	CCPCLGGI_00709	opuAB	BB_0145	glycine betaine, L-proline ABC transporter, permease protein	0.2749184234647113	0.5579166666666666
37	lon1_1	0.99	0.224	0.49	1.25	8.1	-1.95		0.3098039199714863	225	CCPCLGGI_00239	lon1_1	BB_0613	ATP-dependent protease La	0.2749184234647113	0.5579166666666666
73	mbl	0.99	0.224	0.49	1.25	8.1	-1.95		0.3098039199714863	127	CCPCLGGI_00133	mbl	BB_0715	cell division protein FtsA, putative	0.2749184234647113	0.5579166666666666
35	group_261	0.99	0.224	0.49	1.25	8.1	-1.95		0.3098039199714863	93	CCPCLGGI_00097	group_261	BB_0751	conserved hypothetical protein	0.2749184234647113	0.5579166666666666
76	htpG	0.99	0.224	0.49	1.25	8.1	-1.95		0.3098039199714863	277	CCPCLGGI_00296	htpG	BB_0560	chaperone protein HtpG	0.2749184234647113	0.5579166666666666
5	group_1115	0.99	0.224	0.49	1.25	8.1	-1.95		0.3098039199714863	274	CCPCLGGI_00293	group_1115	BB_0563	conserved hypothetical protein	0.2749184234647113	0.5579166666666666
59	pdeA	0.99	0.224	0.49	1.25	8.1	-1.95		0.3098039199714863	462	CCPCLGGI_00495	pdeA	BB_0363	periplasmic protein	0.2749184234647113	0.5579166666666666
2	group_1098	0.99	0.224	0.49	1.25	8.1	-1.95		0.3098039199714863	111	CCPCLGGI_00117	group_1098	BB_0731	conserved hypothetical protein	0.2749184234647113	0.5579166666666666
3	rplS	0.99	0.224	0.49	1.25	8.1	-1.95		0.3098039199714863	141	CCPCLGGI_00150	rplS	BB_0699	ribosomal protein L19	0.2749184234647113	0.5579166666666666
418	group_312	0.699	0.502	0.5	0.183	0.272	-0.847		0.3010299956639812	1295	LBEIHGGO_01206	group_312	BB_P33	PF-49 protein	0.5720663829787234	0.5688190314358539
323	group_106	0.923	0.499	0.505	-0.301	0.446	-0.442		0.2967086218813386	1203	AHLIMJDN_00942	group_106	BB_H26	borrelia ORF-A superfamily	0.5691320272572402	0.5740195246179967
643	group_298	0.311	0.509	0.507	-0.178	0.27	-0.664		0.294992040666664	1039	CCPCLGGI_01106	group_298	BB_M34	BdrK	0.5795501700680272	0.5758040712468193
634	group_955	0.321	0.515	0.514	-0.174	0.267	-0.664		0.28903688100472424	1040	CCPCLGGI_01107	group_955	BB_C03	BBC03	0.5858836023789296	0.5832593220338983
199	resT	0.977	0.81	0.516	0.0773	8.03	-0.788		0.28735029837278864	1022	CCPCLGGI_01088	resT	BB_B03	telomere resolvase ResT	0.8499921630094044	0.5835506756756758
203	group_295	0.977	0.81	0.516	0.0773	8.03	-0.788		0.28735029837278864	933	CCPCLGGI_00983	group_295	BB_K01	lipoprotein, putative	0.8499921630094044	0.5835506756756758
1147	group_2060	0.0234	0.81	0.516	-0.0773	1.23	-0.711		0.28735029837278864	2105	EJELBCAM_00592	group_2060	BB_0632	exodeoxyribonuclease V, alpha subunit	0.8499921630094044	0.5835506756756758
1136	group_1419	0.0234	0.81	0.516	-0.0773	1.23	-0.711		0.28735029837278864	2106	EJELBCAM_00593	group_1419	BB_0058	tetratricopeptide repeat domain protein	0.8499921630094044	0.5835506756756758
430	group_566	0.649	0.533	0.532	0.162	0.261	-0.825		0.2740883677049518	1284	PFDKALEN_01266	group_566	BB_S42	BapA protein	0.5974511589403974	0.6006306913996627
609	soj_11	0.351	0.533	0.532	-0.162	0.261	-0.662		0.2740883677049518	1041	CCPCLGGI_01108	soj_11	BB_L32	PF-32 protein	0.5974511589403974	0.6006306913996627
395	group_200	0.786	0.543	0.546	-0.18	0.296	-0.578		0.2628073572952627	1096	CCPCLGGI_01177	group_200	BB_Q32	2.9-6 ORF-C	0.6013870967741936	0.6159174389216513
257	group_1281	0.96	0.558	0.549	0.395	0.678	-1.1		0.26042765554990804	222	CCPCLGGI_00235	group_1281	BB_0616	conserved hypothetical integral membrane protein	0.6169793559042115	0.618259882253995
1016	group_111	0.0401	0.558	0.549	-0.395	0.678	-0.704		0.26042765554990804	1986	MADJENMP_01270	group_111	BB_0527	transcriptional activator, putative, Baf family	0.6169793559042115	0.618259882253995
365	group_1635	0.839	0.561	0.558	0.2	0.345	-0.887		0.25336580106242124	1132	CCPCLGGI_01224	group_1635	BB_M33	PF-49 protein	0.6197846534653466	0.6278672268907564
619	group_109	0.338	0.584	0.583	-0.144	0.263	-0.671		0.23433144524098595	1687	FCECMJMA_00969	group_109	BB_K35	conserved hypothetical protein	0.6441317957166391	0.6554466834592779
155	group_541	0.983	0.729	0.592	-0.385	8.04	-0.336		0.22767829327708025	916	CCPCLGGI_00965	group_541	BB_K07	lipoprotein, putative	0.7809952644041042	0.6616891666666667
167	leuS	0.983	0.729	0.592	-0.385	8.04	-0.336		0.22767829327708025	569	CCPCLGGI_00602	leuS	BB_0251	leucyl-tRNA synthetase	0.7809952644041042	0.6616891666666667
150	group_3181	0.983	0.729	0.592	-0.385	8.04	-0.336		0.22767829327708025	922	CCPCLGGI_00971	group_3181	BB_I21	PF-32 protein	0.7809952644041042	0.6616891666666667
148	group_3101	0.983	0.729	0.592	-0.385	8.04	-0.336		0.22767829327708025	917	CCPCLGGI_00966	group_3101	BB_I12	conserved hypothetical protein	0.7809952644041042	0.6616891666666667
1205	group_1490	0.0167	0.729	0.592	0.385	1.1	-0.721		0.22767829327708025	2878	LBKBMNHB_01025	group_1490	BB_Q35	MlpJ	0.7809952644041042	0.6616891666666667
1189	group_603	0.0201	0.977	0.593	0.128	1.17	-0.716		0.22694530663573742	2178	CABLLEJJ_00744	group_603	BB_H32	antigen, P35, putative	0.984	0.6616891666666667
169	group_1074	0.98	0.977	0.593	-0.128	8.04	-0.588		0.22694530663573742	529	CCPCLGGI_00562	group_1074	BB_0291	flagellar M-ring protein FliF	0.984	0.6616891666666667
188	group_542	0.98	0.977	0.593	-0.128	8.04	-0.588		0.22694530663573742	918	CCPCLGGI_00967	group_542	BB_I29	Borrelia burgdorferi virulent strain associated lipoprotein	0.984	0.6616891666666667
168	group_10	0.98	0.977	0.593	-0.128	8.04	-0.588		0.22694530663573742	1063	CCPCLGGI_01131	group_10	BB_M10	conserved hypothetical protein	0.984	0.6616891666666667
134	nrnA	0.983	0.539	0.609	0.393	8.07	-1.1		0.21538270736712464	219	CCPCLGGI_00232	nrnA	BB_0619	DHH family	0.5974511589403974	0.6635077298616762
135	group_1137	0.983	0.539	0.609	0.393	8.07	-1.1		0.21538270736712464	357	CCPCLGGI_00379	group_1137	BB_0475	lipoprotein, putative	0.5974511589403974	0.6635077298616762
136	murF	0.983	0.539	0.609	0.393	8.07	-1.1		0.21538270736712464	516	CCPCLGGI_00549	murF	BB_0304	UDP-N-acetylmuramoyl-tripeptide--D-alanyl-D-alanine ligase (UDP-MurNAc-pentapeptide synthetase) (D-alanyl-D-alanine-adding enzyme)	0.5974511589403974	0.6635077298616762
159	group_779	0.983	0.539	0.609	0.393	8.07	-1.1		0.21538270736712464	614	CCPCLGGI_00649	group_779	BB_0205	conserved hypothetical protein	0.5974511589403974	0.6635077298616762
131	tdk	0.983	0.539	0.609	0.393	8.07	-1.1		0.21538270736712464	53	CCPCLGGI_00055	tdk	BB_0791	thymidine kinase	0.5974511589403974	0.6635077298616762
1229	group_2109	0.0167	0.539	0.609	-0.393	0.968	-0.706		0.21538270736712464	2169	CABLLEJJ_00637	group_2109	BB_0099	ribosome small subunit-dependent GTPase A	0.5974511589403974	0.6635077298616762
1233	group_2261	0.0167	0.539	0.609	-0.393	0.968	-0.706		0.21538270736712464	2329	LLGEFJJO_00889	group_2261	BB_Q29	conserved hypothetical protein	0.5974511589403974	0.6635077298616762
1235	group_2586	0.0167	0.539	0.609	-0.393	0.968	-0.706		0.21538270736712464	2689	MKJELCCJ_00974	group_2586	BB_0488	ribosomal protein L14	0.5974511589403974	0.6635077298616762
1240	group_2836	0.0167	0.539	0.609	-0.393	0.968	-0.706		0.21538270736712464	2936	BPCAANBB_00960	group_2836	BB_G24	conserved hypothetical protein	0.5974511589403974	0.6635077298616762
1242	group_598	0.0167	0.539	0.609	-0.393	0.968	-0.706		0.21538270736712464	2291	PKIHPGKM_01292	group_598	BB_L32	PF-32 protein	0.5974511589403974	0.6635077298616762
132	dus	0.983	0.539	0.609	0.393	8.07	-1.1		0.21538270736712464	106	CCPCLGGI_00112	dus	BB_0737	histidine phosphokinase/phophatase, putative	0.5974511589403974	0.6635077298616762
137	hflC	0.983	0.539	0.609	0.393	8.07	-1.1		0.21538270736712464	615	CCPCLGGI_00652	hflC	BB_0204	HflC protein	0.5974511589403974	0.6635077298616762
141	coaD	0.983	0.539	0.609	0.393	8.07	-1.1		0.21538270736712464	139	CCPCLGGI_00148	coaD	BB_0702	pantetheine-phosphate adenylyltransferase	0.5974511589403974	0.6635077298616762
140	group_1232	0.983	0.539	0.609	0.393	8.07	-1.1		0.21538270736712464	848	CCPCLGGI_00891	group_1232	BB_A31	putative phage terminase, pbsx family	0.5974511589403974	0.6635077298616762
1190	group_1056	0.0167	0.539	0.609	-0.393	0.968	-0.706		0.21538270736712464	1973	KHMPAEIP_01170	group_1056	BB_M18	conserved hypothetical protein	0.5974511589403974	0.6635077298616762
1191	bla	0.0167	0.539	0.609	-0.393	0.968	-0.706		0.21538270736712464	2023	BCNMCPPI_01303	bla	BB_A37	conserved hypothetical protein	0.5974511589403974	0.6635077298616762
139	group_1227	0.983	0.539	0.609	0.393	8.07	-1.1		0.21538270736712464	795	CCPCLGGI_00838	group_1227	BB_0013	conserved hypothetical protein	0.5974511589403974	0.6635077298616762
1193	group_1077	0.0167	0.539	0.609	-0.393	0.968	-0.706		0.21538270736712464	2459	NPMEBGNP_01125	group_1077	BB_0623	transcription-repair coupling factor	0.5974511589403974	0.6635077298616762
165	rplO	0.983	0.539	0.609	0.393	8.07	-1.1		0.21538270736712464	335	CCPCLGGI_00357	rplO	BB_0497	ribosomal protein L15	0.5974511589403974	0.6635077298616762
163	ligA	0.983	0.539	0.609	0.393	8.07	-1.1		0.21538270736712464	285	CCPCLGGI_00304	ligA	BB_0552	DNA ligase, NAD-dependent	0.5974511589403974	0.6635077298616762
160	group_832	0.983	0.539	0.609	0.393	8.07	-1.1		0.21538270736712464	173	CCPCLGGI_00183	group_832	BB_0666	N-acetylmuramoyl-L-alanine amidase domain protein	0.5974511589403974	0.6635077298616762
1200	group_1434	0.0167	0.539	0.609	-0.393	0.968	-0.706		0.21538270736712464	2175	CABLLEJJ_00727	group_1434	BB_0730	glucose-6-phosphate isomerase	0.5974511589403974	0.6635077298616762
164	cysQ	0.983	0.539	0.609	0.393	8.07	-1.1		0.21538270736712464	312	CCPCLGGI_00334	cysQ	BB_0524	Inositol monophosphatase family protein	0.5974511589403974	0.6635077298616762
1201	group_1435	0.0167	0.539	0.609	-0.393	0.968	-0.706		0.21538270736712464	2179	CABLLEJJ_00750	group_1435	BB_0272	flagellar biosynthetic protein FlhB	0.5974511589403974	0.6635077298616762
144	group_259	0.983	0.539	0.609	0.393	8.07	-1.1		0.21538270736712464	38	CCPCLGGI_00040	group_259	BB_0806	lipoprotein, putative	0.5974511589403974	0.6635077298616762
147	group_286	0.983	0.539	0.609	0.393	8.07	-1.1		0.21538270736712464	735	CCPCLGGI_00774	group_286	BB_J27	efflux ABC transporter, permease protein	0.5974511589403974	0.6635077298616762
152	lysS	0.983	0.539	0.609	0.393	8.07	-1.1		0.21538270736712464	180	CCPCLGGI_00190	lysS	BB_0659	lysyl-tRNA synthetase	0.5974511589403974	0.6635077298616762
1202	group_1438	0.0167	0.539	0.609	-0.393	0.968	-0.706		0.21538270736712464	2203	CABLLEJJ_00904	group_1438	BB_0649	chaperonin GroL	0.5974511589403974	0.6635077298616762
145	group_268	0.983	0.539	0.609	0.393	8.07	-1.1		0.21538270736712464	287	CCPCLGGI_00306	group_268	BB_0550	flagellar protein FliS	0.5974511589403974	0.6635077298616762
328	ade_1	0.92	0.607	0.611	-0.226	0.441	-0.511		0.21395878975744578	1208	AHLIMJDN_00947	ade_1	BB_H33	adenine deaminase (Adenase) (Adenine aminase)	0.6689489711934156	0.6651455284552846
573	group_173	0.398	0.615	0.616	0.126	0.251	-0.769		0.21041928783557454	1379	PEHDDNBE_01047	group_173	BB_C07	BBC07	0.6772080592105263	0.6700438667749797
417	group_47	0.706	0.618	0.617	0.136	0.273	-0.815		0.20971483596675833	1094	CCPCLGGI_01171	group_47	BB_M17	conserved hypothetical protein	0.6799523418241578	0.6705868506493506
637	group_166	0.318	0.622	0.623	0.129	0.263	-0.76		0.2055119533408304	1256	AHLIMJDN_01179	group_166	BB_0733	conserved hypothetical protein	0.6837914614121511	0.6765132957292506
420	group_568	0.696	0.625	0.624	0.132	0.27	-0.811		0.20481541031757602	1294	LBEIHGGO_01205	group_568	BB_S35	PF-32 protein	0.6865258408531584	0.6765132957292506
1102	mlpC_3	0.0268	0.635	0.627	-0.39	0.826	-0.709		0.20273245916928356	1700	FCECMJMA_01300	mlpC_3	BB_S30	lipoprotein	0.692962510187449	0.6765132957292506
1128	group_760	0.0268	0.635	0.627	-0.39	0.826	-0.709		0.20273245916928356	1469	KFKPBLAP_00978	group_760	BB_0587	methionyl-tRNA synthetase	0.692962510187449	0.6765132957292506
217	group_1214	0.973	0.635	0.627	0.39	0.826	-1.1		0.20273245916928356	724	CCPCLGGI_00763	group_1214	BB_0090	V-type ATPase, subunit K	0.692962510187449	0.6765132957292506
219	group_1532	0.973	0.635	0.627	0.39	0.826	-1.1		0.20273245916928356	557	CCPCLGGI_00590	group_1532	BB_0263	signal peptidase I	0.692962510187449	0.6765132957292506
221	group_16	0.973	0.635	0.627	0.39	0.826	-1.1		0.20273245916928356	874	CCPCLGGI_00917	group_16	BB_H09	type I restriction enzyme r protein n terminus (hsdr_n)	0.692962510187449	0.6765132957292506
228	group_604	0.973	0.635	0.627	0.39	0.826	-1.1		0.20273245916928356	54	CCPCLGGI_00056	group_604	BB_0790	conserved hypothetical protein	0.692962510187449	0.6765132957292506
229	group_620	0.973	0.635	0.627	0.39	0.826	-1.1		0.20273245916928356	86	CCPCLGGI_00090	group_620	BB_0758	conserved hypothetical protein	0.692962510187449	0.6765132957292506
344	group_32	0.9	0.632	0.635	-0.192	0.401	-0.547		0.1972262747080243	1061	CCPCLGGI_01129	group_32	BB_L12	conserved hypothetical protein	0.692962510187449	0.6845933977455716
380	group_3076	0.813	0.669	0.667	0.137	0.321	-0.83		0.17587416608345102	1051	CCPCLGGI_01118	group_3076	BB_Q30	holin, BlyA family	0.7294714983713355	0.717936495176849
312	group_140	0.93	0.67	0.667	0.212	0.5	-0.916		0.17587416608345102	1103	CCPCLGGI_01187	group_140	BB_N34	BdrQ	0.7299674532139951	0.717936495176849
656	group_132	0.291	0.681	0.68	-0.112	0.274	-0.686		0.16749108729376366	1266	AHLIMJDN_01265	group_132	BB_Q30	holin, BlyA family	0.741348780487805	0.7313413654618475
633	mlpH_1	0.321	0.699	0.698	-0.103	0.266	-0.686		0.15614457737683893	1575	DCJNHIBD_01234	mlpH_1	BB_L28	lipoprotein	0.7603257514216084	0.7500979133226324
500	group_562	0.475	0.704	0.704	-0.0939	0.247	-0.674		0.1524273408578878	1242	AHLIMJDN_01106	group_562	BB_H09	type I restriction enzyme r protein n terminus (hsdr_n)	0.7651428571428571	0.7559390537289494
894	group_1341	0.0736	0.71	0.712	0.172	0.461	-0.731		0.14752000636314366	1733	HHAPCEJG_01100	group_1341	BB_F08	conserved hypothetical protein	0.7710381184103812	0.7639166666666666
331	group_3113	0.916	0.72	0.722	-0.156	0.436	-0.575		0.14146280243036088	1207	AHLIMJDN_00946	group_3113	BB_H32	antigen, P35, putative	0.7809952644041042	0.774025620496397
366	group_63	0.836	0.724	0.723	0.119	0.338	-0.818		0.1408617027054692	1177	ELNKIJFI_01234	group_63	BB_L03	lyme disease proteins of unknown function	0.7809952644041042	0.7744776
591	group_435	0.371	0.725	0.724	-0.0902	0.256	-0.685		0.1402614338028531	1584	DCJNHIBD_01269	group_435	BB_L40	ErpB8 protein	0.7809952644041042	0.7749288569144684
572	group_989	0.401	0.738	0.738	-0.0844	0.252	-0.685		0.13194363817695845	1374	PEHDDNBE_01042	group_989	BB_N32	PF-32 protein	0.7809952644041042	0.7892827476038339
348	group_1275	0.89	0.748	0.747	0.128	0.401	-0.833		0.12667939818460122	1270	AHLIMJDN_01283	group_1275	BB_F20	BBF20	0.7898832807570978	0.7982705506783719
718	group_1833	0.214	0.759	0.759	0.0915	0.298	-0.738		0.11975822410451964	1714	OFHDCNNN_01056	group_1833	BB_H09	type I restriction enzyme r protein n terminus (hsdr_n)	0.8008676122931442	0.8104473684210526
436	group_141	0.632	0.788	0.788	0.069	0.256	-0.762		0.10347378251044466	1141	CCPCLGGI_01235	group_141	BB_O38	BppC	0.8295062893081762	0.8407426294820717
601	group_1008	0.358	0.811	0.811	0.0612	0.256	-0.74		0.09097914578884395	1568	DCJNHIBD_01196	group_1008	BB_L32	PF-32 protein	0.8503750978856697	0.864593152866242
621	group_1789	0.338	0.815	0.816	0.0606	0.26	-0.739		0.08830984124613889	1570	DCJNHIBD_01198	group_1789	BB_L35	BdrO	0.8539006259780907	0.8692315035799523
334	pbuG	0.913	0.82	0.819	0.101	0.444	-0.811		0.08671609823958155	1241	AHLIMJDN_01088	pbuG	BB_B22	putative guanine/xanthine permease	0.8584675527756059	0.8717337042925278
922	mtnN_4	0.0669	0.826	0.827	0.107	0.486	-0.726		0.08249449044745336	1291	LBEIHGGO_00867	mtnN_4	BB_0588	MTA/SAH nucleosidase, Borrelia Glycosaminoglycan binding Protein (Bgp)	0.863398907103825	0.8788515873015873
310	group_99	0.933	0.826	0.827	-0.107	0.486	-0.619		0.08249449044745336	1189	AHLIMJDN_00859	group_99	BB_E21	conserved hypothetical protein	0.863398907103825	0.8788515873015873
862	group_81	0.097	0.833	0.833	-0.0886	0.422	-0.71		0.07935499859321243	1268	AHLIMJDN_01271	group_81	BB_S15	conserved hypothetical protein	0.8700366614664585	0.8845257731958762
335	group_3067	0.913	0.834	0.835	-0.0903	0.432	-0.636		0.07831352451639793	1205	AHLIMJDN_00944	group_3067	BB_H28	PF-32 protein	0.8704021823850351	0.8859469096671948
342	group_3142	0.903	0.837	0.837	-0.0848	0.412	-0.642		0.07727454200674003	1204	AHLIMJDN_00943	group_3142	BB_H27	borrelia family of unknown function	0.8728528037383178	0.8873657957244656
816	mlpI	0.127	0.866	0.866	-0.0628	0.373	-0.71		0.06248210798265336	1625	FAKOJBMH_01133	mlpI	BB_N28	lipoprotein	0.9023922178988327	0.9173844936708861
492	group_170	0.485	0.907	0.907	0.0289	0.246	-0.732		0.04239271293990473	1362	OJICOLNA_01085	group_170	BB_Q40	PF-32 protein	0.9443802488335926	0.9600577075098815
399	group_551	0.773	0.933	0.933	0.0249	0.295	-0.738		0.030118356253500032	1131	CCPCLGGI_01221	group_551	BB_S35	PF-32 protein	0.9706969696969697	0.9867985781990521
678	group_402	0.258	0.947	0.947	-0.0189	0.282	-0.713		0.0236500209967266	971	CCPCLGGI_01021	group_402	BB_L19	conserved hypothetical protein	0.984	1.0
336	group_3115	0.91	0.948	0.948	-0.0277	0.428	-0.693		0.023191662661933767	1206	AHLIMJDN_00945	group_3115	BB_H29	putative plasmid partition protein	0.984	1.0
464	group_1233	0.528	0.958	0.958	0.013	0.247	-0.725		0.018634490921455603	853	CCPCLGGI_00896	group_1233	BB_0398	lipoprotein, putative	0.984	1.0
467	group_49	0.528	0.958	0.958	0.013	0.247	-0.725		0.018634490921455603	1088	CCPCLGGI_01159	group_49	BB_P35	BppA protein	0.984	1.0
298	group_206	0.94	0.959	0.959	-0.0268	0.516	-0.693		0.018181392829336417	1190	AHLIMJDN_00860	group_206	BB_E20	borrelia family of unknown function	0.984	1.0
300	group_3177	0.94	0.959	0.959	-0.0268	0.516	-0.693		0.018181392829336417	1191	AHLIMJDN_00861	group_3177	BB_E19	PF-32 protein	0.984	1.0
301	group_39	0.94	0.959	0.959	-0.0268	0.516	-0.693		0.018181392829336417	1048	CCPCLGGI_01115	group_39	BB_Q33	borrelia orf-D family	0.984	1.0
1092	group_1487	0.0301	0.971	0.971	0.026	0.718	-0.719		0.012780770091995148	2855	KNHDMILE_01161	group_1487	BB_S27	Bbs27 protein	0.984	1.0
235	group_127	0.97	0.971	0.971	-0.026	0.718	-0.693		0.012780770091995148	919	CCPCLGGI_00968	group_127	BB_I16	virulent strain-associated repetitive antigen A (VraA protein)	0.984	1.0
411	soj_8	0.736	0.976	0.976	-0.00835	0.279	-0.712		0.010550182333308195	1288	PFDKALEN_01279	soj_8	BB_R33	PF-32 protein	0.984	1.0
506	group_1289	0.468	0.978	0.978	0.00693	0.247	-0.722		0.009661145212398569	1327	OJICOLNA_00872	group_1289	BB_0466	ABC transporter, ATP-binding protein	0.984	1.0
57	group_487	0.99	0.984	1.0	-0.205	8.08	-0.511		-0.0	263	CCPCLGGI_00281	group_487	BB_0574	conserved hypothetical integral membrane protein	0.984	1.0
110	group_527	0.987	0.739	1.0	0.136	8.07	-0.847		-0.0	685	CCPCLGGI_00723	group_527	BB_0130	conserved hypothetical protein	0.7809952644041042	1.0
18	ppaX	0.99	0.984	1.0	-0.205	8.08	-0.511		-0.0	322	CCPCLGGI_00344	ppaX	BB_0676	phosphoglycolate phosphatase	0.984	1.0
19	group_1500	0.99	0.984	1.0	-0.205	8.08	-0.511		-0.0	95	CCPCLGGI_00099	group_1500	BB_0748	septum formation initiator subfamily, putative	0.984	1.0
108	group_490	0.987	0.739	1.0	0.136	8.07	-0.847		-0.0	305	CCPCLGGI_00327	group_490	BB_0413	conserved hypothetical integral membrane protein	0.7809952644041042	1.0
107	kinE	0.987	0.739	1.0	0.136	8.07	-0.847		-0.0	81	CCPCLGGI_00084	kinE	BB_0764	sensory transduction histidine kinase, putative	0.7809952644041042	1.0
91	group_1215	0.987	0.739	1.0	0.136	8.07	-0.847		-0.0	731	CCPCLGGI_00770	group_1215	BB_0083	conserved hypothetical protein	0.7809952644041042	1.0
16	soj_3	0.99	0.984	1.0	-0.205	8.08	-0.511		-0.0	1031	CCPCLGGI_01097	soj_3	BB_B12	PF-32 protein	0.984	1.0
24	PdeB	0.99	0.984	1.0	-0.205	8.08	-0.511		-0.0	451	CCPCLGGI_00484	PdeB	BB_0374	HD domain protein	0.984	1.0
90	group_1170	0.987	0.739	1.0	0.136	8.07	-0.847		-0.0	504	CCPCLGGI_00537	group_1170	BB_0317	conserved hypothetical integral membrane protein	0.7809952644041042	1.0
26	group_1535	0.99	0.984	1.0	-0.205	8.08	-0.511		-0.0	592	CCPCLGGI_00626	group_1535	BB_0227	conserved hypothetical protein	0.984	1.0
87	ybgI	0.987	0.739	1.0	0.136	8.07	-0.847		-0.0	363	CCPCLGGI_00385	ybgI	BB_0468	conserved hypothetical protein	0.7809952644041042	1.0
94	group_1539	0.987	0.739	1.0	0.136	8.07	-0.847		-0.0	643	CCPCLGGI_00681	group_1539	BB_0175	conserved hypothetical protein	0.7809952644041042	1.0
15	group_1224	0.99	0.984	1.0	-0.205	8.08	-0.511		-0.0	781	CCPCLGGI_00824	group_1224	BB_0027	conserved hypothetical protein	0.984	1.0
114	group_682	0.987	0.739	1.0	0.136	8.07	-0.847		-0.0	631	CCPCLGGI_00669	group_682	BB_0187	conserved hypothetical protein	0.7809952644041042	1.0
81	group_931	0.99	0.984	1.0	-0.205	8.08	-0.511		-0.0	719	CCPCLGGI_00758	group_931	BB_0095	conserved hypothetical protein	0.984	1.0
118	group_827	0.987	0.739	1.0	0.136	8.07	-0.847		-0.0	134	CCPCLGGI_00143	group_827	BB_0707	conserved hypothetical protein	0.7809952644041042	1.0
1324	group_2133	0.01	0.984	1.0	0.205	0.839	-0.716		-0.0	2200	CABLLEJJ_00896	group_2133	BB_0300	cell division protein FtsA	0.984	1.0
120	group_860	0.987	0.739	1.0	0.136	8.07	-0.847		-0.0	310	CCPCLGGI_00332	group_860	BB_0526	conserved hypothetical protein	0.7809952644041042	1.0
121	cheR1	0.987	0.739	1.0	0.136	8.07	-0.847		-0.0	413	CCPCLGGI_00444	cheR1	BB_0414	chemotaxis protein methyltransferase	0.7809952644041042	1.0
122	group_881	0.987	0.739	1.0	0.136	8.07	-0.847		-0.0	426	CCPCLGGI_00457	group_881	BB_0400	conserved hypothetical protein	0.7809952644041042	1.0
127	group_938	0.987	0.739	1.0	0.136	8.07	-0.847		-0.0	765	CCPCLGGI_00808	group_938	BB_0044	conserved hypothetical protein	0.7809952644041042	1.0
129	group_978	0.987	0.739	1.0	0.136	8.07	-0.847		-0.0	140	CCPCLGGI_00149	group_978	BB_0701	conserved hypothetical protein	0.7809952644041042	1.0
1331	group_2442	0.01	0.984	1.0	0.205	0.839	-0.716		-0.0	2534	IBPHLNAM_00393	group_2442	BB_0298	tetratricopeptide repeat domain protein	0.984	1.0
4	secD	0.99	0.984	1.0	-0.205	8.08	-0.511		-0.0	187	CCPCLGGI_00197	secD	BB_0652	protein-export membrane protein SecD	0.984	1.0
1	pdxY	0.99	0.984	1.0	-0.205	8.08	-0.511		-0.0	77	CCPCLGGI_00080	pdxY	BB_0768	pyridoxal kinase	0.984	1.0
1336	group_2944	0.01	0.984	1.0	0.205	0.839	-0.716		-0.0	3038	DCEJFMGM_00617	group_2944	BB_0744	Borrelia P83/P100 antigen	0.984	1.0
112	group_613	0.987	0.739	1.0	0.136	8.07	-0.847		-0.0	52	CCPCLGGI_00054	group_613	BB_0792	conserved hypothetical protein	0.7809952644041042	1.0
1269	group_2409	0.0134	0.739	1.0	-0.136	0.917	-0.711		-0.0	2499	KHBBIPCO_00978	group_2409	BB_0280	flagellar motor apparatus	0.7809952644041042	1.0
29	recC	0.99	0.984	1.0	-0.205	8.08	-0.511		-0.0	205	CCPCLGGI_00215	recC	BB_M26	borrelia orf-D family	0.984	1.0
31	group_226	0.99	0.984	1.0	-0.205	8.08	-0.511		-0.0	268	CCPCLGGI_00287	group_226	BB_0569	conserved hypothetical protein	0.984	1.0
65	group_679	0.99	0.984	1.0	-0.205	8.08	-0.511		-0.0	573	CCPCLGGI_00607	group_679	BB_0247	non-canonical purine NTP pyrophosphatase, RdgB/HAM1 family	0.984	1.0
54	zwf	0.99	0.984	1.0	-0.205	8.08	-0.511		-0.0	203	CCPCLGGI_00213	zwf	BB_0636	glucose-6-phosphate 1-dehydrogenase	0.984	1.0
1277	group_801	0.0134	0.739	1.0	-0.136	0.917	-0.711		-0.0	1994	OHACLJJN_01294	group_801	BB_0812	phosphopantothenoylcysteine decarboxylase/phosphopantothenate--cysteine ligase	0.7809952644041042	1.0
53	group_393	0.99	0.984	1.0	-0.205	8.08	-0.511		-0.0	770	CCPCLGGI_00813	group_393	BB_J18	borrelia family of unknown function	0.984	1.0
1279	group_1019	0.01	0.984	1.0	0.205	0.839	-0.716		-0.0	1645	FAKOJBMH_01297	group_1019	BB_H32	antigen, P35, putative	0.984	1.0
1264	group_2094	0.0134	0.739	1.0	-0.136	0.917	-0.711		-0.0	2148	CABLLEJJ_00380	group_2094	BB_N28	lipoprotein	0.7809952644041042	1.0
66	alr1	0.99	0.984	1.0	-0.205	8.08	-0.511		-0.0	658	CCPCLGGI_00696	alr1	BB_0160	alanine racemase	0.984	1.0
1282	group_1073	0.01	0.984	1.0	0.205	0.839	-0.716		-0.0	2184	CABLLEJJ_00763	group_1073	BB_Q22	conserved hypothetical protein	0.984	1.0
1283	group_1079	0.01	0.984	1.0	0.205	0.839	-0.716		-0.0	2494	KHBBIPCO_00794	group_1079	BB_H29	putative plasmid partition protein	0.984	1.0
67	group_687	0.99	0.984	1.0	-0.205	8.08	-0.511		-0.0	659	CCPCLGGI_00697	group_687	BB_0159	conserved hypothetical protein	0.984	1.0
1261	group_1975	0.0134	0.739	1.0	-0.136	0.917	-0.711		-0.0	1970	KHMPAEIP_01132	group_1975	BB_L40	ErpB8 protein	0.7809952644041042	1.0
48	group_354	0.99	0.984	1.0	-0.205	8.08	-0.511		-0.0	301	CCPCLGGI_00323	group_354	BB_0536	zinc protease, putative	0.984	1.0
1260	group_1974	0.0134	0.739	1.0	-0.136	0.917	-0.711		-0.0	1969	KHMPAEIP_01131	group_1974	BB_N38	ErpP protein	0.7809952644041042	1.0
1257	group_1493	0.0134	0.739	1.0	-0.136	0.917	-0.711		-0.0	2939	DMIODFDI_00676	group_1493	BB_0362	prolipoprotein diacylglyceryl transferase	0.7809952644041042	1.0
45	group_3175	0.99	0.984	1.0	-0.205	8.08	-0.511		-0.0	830	CCPCLGGI_00873	group_3175	BB_O15	conserved hypothetical protein	0.984	1.0
71	lss	0.99	0.984	1.0	-0.205	8.08	-0.511		-0.0	83	CCPCLGGI_00086	lss	BB_0262	M23 peptidase domain protein	0.984	1.0
72	group_820	0.99	0.984	1.0	-0.205	8.08	-0.511		-0.0	99	CCPCLGGI_00105	group_820	BB_0744	Borrelia P83/P100 antigen	0.984	1.0
42	group_309	0.99	0.984	1.0	-0.205	8.08	-0.511		-0.0	560	CCPCLGGI_00593	group_309	BB_0260	conserved hypothetical protein	0.984	1.0
41	licC	0.99	0.984	1.0	-0.205	8.08	-0.511		-0.0	1023	CCPCLGGI_01089	licC	BB_B04	chitibiose transporter protein chbC	0.984	1.0
40	cheR	0.99	0.984	1.0	-0.205	8.08	-0.511		-0.0	768	CCPCLGGI_00811	cheR	BB_0040	CheR methyltransferase, SAM binding domain	0.984	1.0
1253	group_1401	0.0134	0.739	1.0	-0.136	0.917	-0.711		-0.0	2028	DIFHMJPJ_01094	group_1401	BB_F0041	outer surface protein VlsE1	0.7809952644041042	1.0
38	pstA	0.99	0.984	1.0	-0.205	8.08	-0.511		-0.0	602	CCPCLGGI_00636	pstA	BB_0217	phosphate ABC transporter, permease protein PstA	0.984	1.0
1252	group_1386	0.0134	0.739	1.0	-0.136	0.917	-0.711		-0.0	1962	KHMPAEIP_00615	group_1386	BB_B19	outer surface protein C (OspC)	0.7809952644041042	1.0
36	tcyP	0.99	0.984	1.0	-0.205	8.08	-0.511		-0.0	113	CCPCLGGI_00119	tcyP	BB_0729	transporter, dicarboxylate/amino acid:cation (na+ or H+) symporter (daacs) family	0.984	1.0
74	nanE	0.99	0.984	1.0	-0.205	8.08	-0.511		-0.0	195	CCPCLGGI_00205	nanE	BB_0644	putative N-acetylmannosamine-6-P epimerase	0.984	1.0
1300	group_1455	0.01	0.984	1.0	0.205	0.839	-0.716		-0.0	2391	CFOOMGOJ_01388	group_1455	BB_0075	conserved hypothetical protein	0.984	1.0
34	mnmC_2	0.99	0.984	1.0	-0.205	8.08	-0.511		-0.0	88	CCPCLGGI_00092	mnmC_2	BB_0756	FAD dependent oxidoreductase, putative	0.984	1.0
1245	group_1070	0.0134	0.739	1.0	-0.136	0.917	-0.711		-0.0	2149	CABLLEJJ_00381	group_1070	BB_0217	phosphate ABC transporter, permease protein PstA	0.7809952644041042	1.0
79	oppB	0.99	0.984	1.0	-0.205	8.08	-0.511		-0.0	492	CCPCLGGI_00525	oppB	BB_0332	ABC transporter, permease protein	0.984	1.0
80	glpK	0.99	0.984	1.0	-0.205	8.08	-0.511		-0.0	578	CCPCLGGI_00612	glpK	BB_0241	glycerol kinase	0.984	1.0
95	group_195	0.987	0.739	1.0	0.136	8.07	-0.847		-0.0	1016	CCPCLGGI_01082	group_195	BB_B26	conserved hypothetical protein	0.7809952644041042	1.0
