# Supplementary material for: Whole genome sequencing of human Borrelia burgdorferi isolates reveals linked blocks of accessory genome elements located on plasmids and associated with human dissemination
Source: PLoS Pathog. 2023 Aug 31;19(8):e1011243. doi: 10.1371/journal.ppat.1011243 (PMC10470944; doi:10.1371/journal.ppat.1011243)
Supplement: S1 File — (FA) [file ppat.1011243.s012.fa]

>CCPCLGGI_00001 parA
ATGAAAGCAATATATAAAGAATTAGAAGATTTTATTTTTGTTTTAAATTTTAATGAAATT
GAGAAAGTTGAAACACAGTGCTATACAGGATTTAAAGTACAGGGCGGATATTTTGTAGAT
TTTAGCTTTAGACCTGGGGTAAATAAAATTAATATTACTATTACTGTTGCTCTAGATCAA
ATAATTTTAAAAGAGGGTTTTACTAGATATATTAAGAATATTGGCAAATGGGGCAGAGGA
GATGTTCAGATTCTATGTATATCGGATTCTCAAGTTGAAGAAATCAAATATCTTATTAAG
TTAAGTTATAACAATATTATTTCAAAAATGAAAAAAATACATTAA
>CCPCLGGI_00003 group_164
ATGCTAATAAGTTTATTATCATGTAATACAAGTGACCCCAATGAATTAACTCGTAAAAAA
ATGCAAGACAAGAACGTGAAAATTTTAGGATTTTTAGAGAAAATTCAAGCAGATAATAAA
GAAATTGTTGAAAAACATATAGAAAAAAAAGAAAAACAAATGGTGCAGGCTGCCTCTGTA
GCACCTATTAATGTAGAGAGGAATTTCCCATATTATCTTCAAGAAGAAATAGAGATAAAA
GAAGAAGAGTTGGTTCCAAATACTGATGAAGAAAAGAAGGCAGAAAAGGCAATTAGCAAT
GGGAGTTTTGAATTTGCTAAATTAGTTGATGATGAAAATAAACTTAAAAATGAATCTGCG
CAATTAGAATCTAGTTTTAATAATGTTTATAAAGAAATCTTAGAACTTGCAGATTTAATA
CAAGCAGAGGTGCATGTTGCAGGAAGGATAAATAGCTATATAAAAAAAAGAAAGACCACT
AAAGAAAAAGAATATAAGAAGAGAGAAATTAAGAATAAGATAGAAAAACAGGCTCTAATT
AAGTTATTCAATCAGTTATTAGAAAAAAGAGGCGATATTGAAAATCTTCATACTCAATTA
AATAGTGGACTTAGCGAGAGAGCATCTGCAAAATACTTTTTTGAGAAAGCCAAAGAAACT
TTAAAAGCTGCTATTACTGAAAGATTAAATAACAAACGTAAAAATCGGCCATGGTGGGCA
AGAAGAACACATAGTAATTTAGCAATACAGGCAAAAAATGAGGCAGAGGATGCTTTAAAC
CAATTAAGTACTTCTTCTTTTAGGATACTTGAAGCAATGAAAATAAAGGAAGATGTAAAA
CAGCTTCTTGAAGAAGTAAAATCTTTTCTAGATTCTTCAAAGAGCAAAATCTTTTCTAGT
GGCGATAGATTATATGATTTTTTAGAGACGAGTAAATAA
>CCPCLGGI_00004 group_3119
ATGATCAAAATGCCAAGTAGTTTTACAATAATATTTTCTTTAATTGTATTTGTTACCATT
TTAACGTATGTGATTCCTGCCGGTAAGTTTGATAAAGAATTTAAGCAAATGGGTGATGGA
TCTAAAAGGGAAATAATTGTTGCTGGAACTTATCAATATGTAGATCGAGGCTCTAGGGGA
TTTTTACATCCTATTATGACTATTTTAACCGCAATGTCAAAGGGGATGGAACATGCAGTT
GAAGTTATTGTTTTTGTTTTAATTGTTGGGGGTGCTTATGGGATTATTATGAAAACTGGA
GCAATAGATGTGGGAATTTATTTTTTAATCAAGAAGTTGGGGCACAAAGATAAGTTGCTT
ATTCCTTTGTTAATGTTTATTTTTTCAATTGGTGGAACTGTAACCGGAATGAGTGAAGAG
ACCCTTCCTTTTTATTTTGTTATGATTCCCTTGATAGTAGCTTTGGGTTATGATAGTCTT
GTTGGAGCGGCTATTATTGCTTTAGGAGCTGGAGTGGGAACTATGGCTTCTACTGTAAAT
CCATTTGCGACAGGAATTGCATCTGCAATAGCTTCTATTAGCTTGCAGGATGGATTTTAT
TTTAGAATTGTTCTTTATTTTGTATCAGTATTGGCTGCTATAACCTATGTTTGTGTTTAT
GCGTCTAAAATTAAAAAGGATCCCTCAAAATCGCTTGTGTATTCTCAAAAAGATGAACAT
TATCAATATTTTGTTAAAAAAGATGGACTTTCTACCGGAGATAATGCTCAGAATGCTCTT
GAGTTTACTTTTGCTCATAAATTAGTTTTACTTTTATTTGGATTTATGATATTGATTTTG
ATATTTAGCATTGTTAATCTTGGTTGGTGGATGCAAGAAATGACAATGTTGTATCTTGGA
GTTGCTATTATATCGGCTTTTATTTGTAAATTAGGTGAAACTGAAATGTGGGATGCGTTT
GTGAAAGGTTCTGAAAGTCTGCTAACCGCTGCTCTTGTTATTGGGCTTGCTAGAGGTGTT
ATGATAGTATGTGATGATGGGTTGATTACAGATACTATGTTAAATGCTGCTACTAATTTT
TTATACAATCTTCCAAGACCCATTTTTATCATATTGAATGAAATTATTCAAATATTTATA
GGATTTGTTGTTCCATCTTCATCAGGACATGCTAGTCTCACTATGCCAATAATGGCTCCT
CTTGCCGATTTTTTATCAATTCCAAGAGCTTCAGTTGTTATTGCCATGCAGACTGCATCT
GGGCTTATTAATTTGATAACACCTACCAGCGGAGTTATAATGGCTGTATTGGGGATATCC
AGATTGAGTTATGGTACGTGGTTTAAGTTTGTTTTACCATTATTTATGATTGAGTTTTTT
ATCTCTATTTTAGTTATTATAGCTAACATTTATTTAAGTTTTTAG
>CCPCLGGI_00005 argF
ATGTATAATTTACGAAATAGGAGCTTTTTAAATCTTTTAGATTTTACAAGCAAAGATATT
AAATATTTACTTGATTTATCGATTAATTTAAAAAAGTCAAAATATGCAGGAATTGAAGTG
CAAAAACTTAAAGGTAAAAATATAGTTATAATTTTCGAGAAAGATTCAACAAGGACCCGG
TGTGCTTTTGAGATCGCAGCCTATGATCAAGGGGCAAATATTACTTATTTGGGATCTAAG
GGTAATCAAATGGGCTCAAAAGAGTCTATGATAGATACCGCTAGAGTTTTGGGACGCATG
TATGATGCTATTGGATTTAGAGGCTTTTCTCAACAGACTGTTGAATGTTTGGCGAATTAT
TCTAATGTTCCTGTTTACAATGGATTGACAGATATTTCTCACCCAACCCAAATACTAGCC
GATTTAATGACAATAAAAGAACATAAGGGGAGTTTGAAAGGGATTAAAATAGTGTTTTGT
GGCGATGGTAGGGGGAATGTTGCTAATTCTTTATTGAAAGGCTGTGCTATTATGGGGCTT
GATTTTAGAATTTTTGCTCCCAAAGAGCTTTTTCCAGACCCCGATTTGACGCTTAAGGCT
AGGTCTTTAGCCCTAGAGAGTGGGGGTAAAATTACAATTACAGATTCTAAAGAAGAGGCT
GTTAAATGTGCTGATGTTGTGTATACAGACGTGTGGGTATCTATGGGGGAGAGTAATTGG
GAAGATAGAATAAATCTTCTAAAGGCTTATCAGGTTAATAAAGAGATAATGTGCATGGCA
AAAGATGATGCAATATTTATGCATTGCTTGCCTGCTTTTCATGACTTAAACACTGTGATT
GGTAAGGATATTTTTGATAAATACGGACTTGATGGAATTGAAGTTACAGAAGAAATTTTT
GAAAGTAAAAATTCAGTTGTTTTTGATGTGGCTGAAAATAGGGTGTATACCATTAAAGCT
ATTATGGTATCAACTTTGGGATAA
>CCPCLGGI_00006 arcA
ATGGAAGAAGAATATTTAAATCCAATAAATATATTTTCGGAAATAGGTCGTTTGAAAAAA
GTTTTGCTTCATAGGCCAGGAGAAGAATTAGAAAATTTGACACCCTTGATTATGAAAAAT
TTTTTATTTGATGATATTCCTTATCTTAAAGTTGCAAGACAAGAGCATGAAGTTTTTGTA
AATATTTTAAAAGATAATTCAGTTGAAATTGAGTATGTTGAGGATCTTGTTAGTGAAGTT
CTTGCTTCTTCTGTAGCGCTCAAAAATAAATTTATATCTCAATTTATTCTGGAAGCAGAA
ATAAAAACAGATGGTGTAATTAATATTTTAAAAGATTATTTTTCTAATTTAACCGTTGAT
AATATGGTTTCTAAAATGATTTCCGGCGTCGCAAGAGAAGAGCTTAAAGATTGTGAATTT
TCGCTTGATGATTGGGTTAATGGTTCAAGTCTTTTTGTTATTGATCCTATGCCCAATGTT
TTATTTACCAGAGATCCTTTTGCCAGTATTGGCAATGGAATTACAATAAATAAAATGTAT
ACCAAGGTTAGACGTAGAGAGACAATATTTGCAGAGTATATTTTTAAATATCATTCCGCT
TACAAAGAAAATGTTCCAATTTGGTTTAATAGATGGGAAGAAACTTCTTTGGAAGGTGGG
GATGAGTTTGTTTTAAATAAAGATCTTTTGGTTATTGGAATCTCAGAAAGAACAGAAGCG
GGGTCTGTAGAAAAACTAGCTGCTAGTCTTTTTAAAAATAAGGCTCCATTTAGCACAATT
TTGGCTTTTAAAATTCCAAAAAACAGAGCCTATATGCACTTAGACACAGTTTTTACCCAA
ATTGATTATAGCGTTTTTACAAGTTTTACAAGTGATGATATGTATTTCTCAATTTATGTT
TTAACTTACAATTCAAATTCTAATAAAATTAATATTAAAAAAGAAAAAGCCAAGCTTAAA
GATGTTTTGAGCTTTTATTTAGGCAGAAAAATTGACATAATAAAATGTGCGGGTGGAGAT
TTAATACATGGTGCAAGAGAACAATGGAATGATGGTGCTAATGTTTTGGCGATAGCTCCA
GGAGAAGTAATTGCTTATTCTAGAAATCATGTAACTAATAAGCTGTTTGAAGAAAATGGT
ATTAAAGTTCACAGAATTCCGTCTAGCGAGCTTTCAAGGGGTCGTGGTGGGCCAAGATGC
ATGTCTATGTCTTTAGTAAGAGAGGATATTTAA
>CCPCLGGI_00007 group_332
ATGAAGAATATTAATAGATTAATATTATTAATATTAACTACACACACTTTATTATTCTCT
TGTGCCTTAATTGCAGATAATAAGTCAAAAAATTTAAGCACATCAGAAATCATATTAACA
CAAAAAACACTACTAGAAAGCTCTTTAATAAAAAATCCTTCTAATGTAGAATATCGAATA
CCAATATCCAGTATCCAAGAAATTTTAAACAATAACAATGATTCTTTTTTAATAAAAAAA
ACAGCAGCAAAAATCAAAATAAGCCCTCAAAAACTTGAAGAAATAAAAAACTATCTAAAT
GCTTATAAAAATTATCTAAATAATGAAACAGAATGGATAAAGTTTATAGATCAAAGTAGC
GTCAATGGAAATTTAACAATTAAAATTGATACTGCTTTTGAAAAAAAAACAAATTTTAAT
CATACAAATTCCGATAATGAAAATTTAACAGAACTAATAGAACTACAAATGCATCTGGAA
AAAGAAATTTTAAACTTAATTGAGCAAACATTTCATGATAAAAATTTAGGATATATACAA
TTAAGTCACATCAACTCATTCTTTCCTCAAGAAAATATAAACTCAATAACAAAAGAAATA
ATAGATGGAAAAGAATATATTGCACCGCACATAATAGCAAATCAATTATTAAAAATAAAA
GATAAAAAATATTTTGAACAATTTATGCACTTTTTAAAAGTTGAAAACAGCAAAATAAAA
ACAATAATTGAAAAACAAAAAATTTCAGATCTTCACAATGAACTGTATTATTCAAAACAA
TCCCCGCCCAGAAGAAGAAAAAGGTCAACTGCCGATTCCGATAATAACAATAAATACGAT
ATAATACCAAAAATAATAGACCCAAATACAGGCATTGAAATAACTCCTAAAAATTTAAGA
TCTATTTTATCAAATGGCGACATAATACTAATAAAACCAAAAATAGATTGGACAGAATTT
TTTTATTTTTGGCAACATGTGGGAATATTTGATGAAGAAAAATATGAAGCCACTAAAAAA
ATTGCATTCAATGGAATTGATAGCTTTGATATAAAATCAATAATTACAAGCAATCAAATC
AAATTCGATACAGCATCTACTCAAGGTTCAGGATACGAAAAGCTTTCAACATACGTACAA
TCAAGAATATTAAAAATATTCTCACCAATAACAGACATAAGAACAATTCAAAAAGCTATT
AATTTTGGAAGAAGTAGATACATTGACAATAACTTTGGATATATGGTTCCATTAATATCC
TCTAATTTATGGACAGATTCATTCAATCTTGAAGAAATTCACAACAAAACCTATTGCTCT
TTAATGGTTGATAGAATATATAAAATAGCAGGACTTAATGTATCAAGAAATTACGAAATT
TCGGGAATAATTACTCCTGGAGAAATAAATGCAGCAGCTTACAATTTTTACATGTCTTAT
ACGATTGCAGGAATACTTCCAAGCGTGCTTCCAAAAAGGCTCATTAAACCAACATTAAAA
GAAAAATTCATTGGTTACAATAAAGAAATAGTAGATGCAATAGAATTAAAAAAATCGAAA
GAAAAAATTTTTGGGAGAGCTTGCAACATTACAAATCTCTGGTGCTCAGGAAGTTAA
>CCPCLGGI_00008 group_1085
ATGAACAAATATTATGCCTGTATTTTGATTAACAGCAATGAAAAAATTATTTTCAAATCC
TGGGAAGAATGCAAAACCGCTATTAAAGGAAAAAACAATAAAATAAAAAGCTTCAAAACA
ATAGAACAAGCTCAAAATTGGCTATTTAATAATGAGAATAAAATTCACCATCACCCAAAT
GGAATATATTTTGATTCTGGAACGGGAAGAGGAAAGGGCATAGAAATTAGAGTTGTAAAC
GAAAAAAGAATTTCAATATTGGATAAAATCTTAGATAAATCCTTGATTAATGAATATGGA
AATTATTATGTCAAAAATTTTCAAGGAATTAGCAATAATTTTGGGGAACTGCTTGCCCTA
TATACAGCTCTCAAAATAGCATTAAAAGAAAATATAATAAACATATTTGGGGACAGTAAA
TTAATAATTGACTATTGGTCAAAAGGAATCTATAATAGCAAAAAATTAACACAAATTACT
ATTAATTTAATCAAAAAGACAACTGAACTAAGGAAAAAATTTGAAGAACAAGGTGGAAAA
ATTTCTTTTATTCCAGGAAATGAAAATATTGCAGATCTTGGTTTTCATAAAACTAAGTAG
>CCPCLGGI_00009 group_459
TTGCAGATCTTGGTTTTCATAAAACTAAGTAGAAATATTGTCAAAAAATACATAAAAACA
ATATTTCTGATTTCAATGGTTTATTTTTATTGTTGTACGACAATAAAAATAAACCATGAT
TATGAAACTGATTTTAAAGTTCTAGAATCTCCCTCTAAATACATCAACATAGATGTAATT
AAAGCTACAAATGAATATATTTATATTCAAATTACAAACAATAGCTTAGACGTAGTAAAA
ATAAATTGGCAAAACACTAGTCTTAACAACGATAAGATCGTCTTAAAAAAAGAAGATCTT
ACAATAAACAATGAAACAGGGTATAAAAATAAATACAGAGAGTTTTTTATTGGTCCTAAA
ACTTCATTTAAATTCAAAGTATATCCACTAAAAATTCATTCTAAAAACAAAAATAGCAAT
AACTTAAGCTCAACTATTAAATATCCGTCTATTTTTAAGCTCAACATAACAAAAGTAGGA
ATTGAAGCAAAAAAAACAATAAATGTTTTAATAACAAGAACTACAAAAATTAATATTACT
AATAAATGA
>CCPCLGGI_00010 group_221
ATGCGAGAATTCCTATACAGGAATGTTTTTAAAAAATCTTTTATAGTATTTTTAATTTTT
TTAACATTTTCTAATGCAATTTTTGCCCAGACTATAGATGATGAAAATTCTAAAAAAAGG
GATAAGCTAACTTTAAGTCAAAAATCTTATTTAAGAGAACTTGAGCTTTCAACCGATGAG
GATTTAAAAAAATGGGCCTTAAAAGAGGGTTTAAAAGAAACAGATGTTTCAAAAATACGA
GAATTGCTTTTAAAAAAGTTTGGAATAGATCCTGAGCTTTTTATCAAAGGAAAGGGACTT
GCCGGATCTGGTAGATATAAAATAATCATTGAAACTGCAGATAATCTTGAAAATTTCACT
TATGGACTTACTAAAGATGAAAGTATTATTTTTGAAGGAAGAGTTAATATCTTGGTTGAA
GATATTAAAGAAAATAAAAAGCACAATATTAAAGGCGACAGAATAGTCCTTAATAAGAAC
TCTAAAAAACTTTATGCTATTGGAAATGTTGAATATATTCTTGATATGGATACCAATGAA
AAGCTTTATTTTTATGGCAATGAATTTCTTGTCGATTTTGATTCTCAAAATTTTTTATTA
AAAAATGGTATTCTTCAAAAAAAAATGCAAAAAAATCAAATAGATCATATTCTTTCGTTT
GGAGGAAAGGTTTTAAAAAAGATAGACAATGATGTTACCATTTTGGAACAAGCTTTTGCA
ACAACTAGTAAAATTCCAGAACCTTACTATTCAATCAAGGCTTCTAAAATATGGGCATTG
CCCTCGGGAGATTTTGGGTTTTTAAATGCCATATTTTACATGGGAAGAGTTCCGGTATTT
TATATTCCTTTTTTTTTCAGACCGGGAGATAGTTTGTTTTTTAATCCATCTTTAGGTCTA
AATCCACGAAAAGGTTTTTCTGTTTTTAACACCGTTTATCTTTTTGGTAATAAATCTTCA
AGTGAAGATTCTTCTTTTTTGGATTTTGATTTCAATTCTGTTTATAATTCGGGTAAAAAA
CCTTATATAAGAAATGGATATTTAACTTATTTTTTTGCAGAAAATTTAGCACCCAGTGTT
AATAAAGATTATGTTAAGCTTATTTTTGACATTTATGCTAATCTGGGATTTTATTCTGGA
ATTGATTTTAATTTGGGCAATACTTTGGGGCATTTTAAAACTTTGGAAGGAAATTTTGGA
TTGGGTTTTACCAGGAATGTTTATAGTTACGATGGAGGATATTATCCTTTTGATAATAGG
ACTTTAAAACAATCTCTTTTTAGTTTTTCCAATCTTAACAAAGGAGATGTATTTGGGTTT
GAAGTTCCTTTTAGATATTTATTTAAATTTAAAACAGAATTTCTTTTAAGTGATGCACTT
TTTTCGGTTGTTTTAGAGCACTATTCTGACCCGTATGTTAATATTGATTTTAGAGATAGG
ATAGAAAGCGCTACATTTTTTTCTCTTTTAAATTTAGATAAAGATTCGGTTAAAGAGCAA
ACTAGCATTAGCACTTTTGATTGGAATTTATCTTCTTTTTATAAGCGAACATTTAATGAC
GGTTCGATTTTAGATTATAAATTAAATAATTTGGGCTTAAATTTTAAATTGTCAGACTAT
GAAAATCTTTATGTTAAATCTCCTTTAGAGAAACCAAAAGATGTTAATGATCCTACAAGA
AAATGGTTTTATTTGGAGAGAATTTATGCTCCATATATTGATTTAAATTTTCAAAAAGAC
CTTTACAATAATCAGTGGACTTTTTCAACTGATACTAAAGAAATGATAATGCGCCCAGAA
ATTAAAAATCTAGAAGATAAAGATAATGATAAAAAGAGTGTGAAGGAAAAAAATACTAAA
AAAACAACAGAATTAACCAAAGATTTATATATTCCTCCAGAACCAATTACTTTAAAAAAT
ATTGATCAATCCGATTCTTTTTTTATTAGGTTTGGCATTAACCCTTATTTAAGAAATAAT
GTTTTTTTTGATAATTATGGCATAACAAGTCCAAAGGACTTTAATTATCAAATAAAAAAT
TATTTGTTTGATATAAAAAATAAAACGGATATAAAAATTCATGCTGATTTTTACAATCGT
TTAATTACTTTTGAAAATTTATTATATCTTAATACTATCGAGTATAGTCCTTTAAATAAA
GATTTTAAAGTTGAAGATAAAGATAAAAAAAGTGAGCACTCTATTATTAACCAAATAAAT
TTAAACTTGCTTCCTTTTATTAGATATCCTTTATTTTCTAGAAGTACTTTAAAGTTTGAA
AATAAGGCTACTTTATATTCATTTAATAAAAAATATGATTCTGATGTAAAATCTTTGGTT
AATAAGAATAGTAGTATTTTTTTATCTGATCCGGAAACTTTTTATCAAAGTTTAACAGCC
TCTTTAATTTATGATTATGATTATTTTACTACTGAGCTTTCAGGTGAATTAAAAAATAGT
TTTGAAGATATTAAAGCTTCTTCTGAGCTTAAACTTTCTTTAGATTTTCCTTATTTGCTA
CAAGAAGCTGGGATTGGAATTAAATATTATAAAAAGTTTAAAGAAGATGCTATGAAAAAC
TCTGGAATTTCTGCTGTTCAAAGTCCTTTGGAGCCTCAAAAACCATCATCGCCTTATAAA
AATTTAGAAATGTCTCCTGCTTTGTATTATAAAATTGAGCCGAGATATTTGGATTATTTT
AAATTTAGTTTTTTAGTCGCCTATGATCCTTTGATAAATAGAGTTTCTGAACTTTCTTTT
AAGCTTAATGTTTTTGATTTTCAATTTTTGTTTGCTATGAAAGACGACTTTGAATATAAT
TATGATCCTTTAAAAGGAGATTTTTCCAAGATTGGTACTACAACCAAACTTGTTCCATAT
TCTTTAGATTCTAGTTACAAAAAGGAATTGTACGTTTTAACTTTTTTTGACAATAAGCTT
TCTTTTACCTTGGGGGTAGATGTTGGTTGGAAAATAAATTTGCAGAAATTTACGGACAAT
GAACTTCGATCCGCATTGACTTTGAAGCTTAAATACACAGAGTTTTTAGAAATTTACTTT
TCTACTTTGTCTATTAATACTAAGACTTTTAAATACTTTAAAGGATATATGGACCAAATT
GGTCTAGAACCTGTTAATGTCTTTGTTGATTTATCAAAATCTTTCAATTTCTTTAATTCT
CAAGACAGAAAAGATTCACTTTTTAAAATTAAAAAATTTTCATCAGGCTTTAAATTCAAT
TTTTATGATTGGAAATTTGTTGGAGAATATAATTTAGAACCAGATTTATTAAGGGGATCT
GATGGGATTTATTCTCCTATTTGGAGAAATAATTTTACAATTTATATTTCTTGGAACTTT
TTTGCTCCTATAAAAGCGTCATTTGAAAACAACAAAGATACAAACTACGAGCTTATTATT
AATAGAAAAACAAAAAAATAA
>CCPCLGGI_00011 uvrA
TTGGAAAAAAGTTTGAAAAAAAAAATTATTGTCAGAGGAGCAAAAGAACATAATTTAAAA
AATGTTGATGTAGATATTCCAAAAGATGGTTTAGTTGTAATATCTGGCAAAAGTGGCTCT
GGCAAGTCTTCTCTAGCTTTTGATACTATTTTTGCAGAAGGGCAAAGAAGATATATGGAA
TCTGTTTCAGCTTATGCAAGGCAGTTTTTAGGTGTAATGAAAAAACCCAATGTTGATTAT
ATAGATGGACTTTCTCCTTCTATAGCTATTGAGCAGAGAACAATAAGCAATAATCCCCGG
TCTACTGTTGGAACAATTACCGAGATTTATGATTACTATAGACTAATATTTGCAAAAATT
GGTAAAGCATACTGTCCAAATGATGGTAGATTAATAGAAGAGCAATCTTTAGATAAAATA
GTTAATACTATTTTAAGTTATTCTGAAGGATCCAAGGTTATACTTTTTTCACCAATTGTA
AGGGGGTCTAAAGGCTCTCATAAAAAGGTTTTAGAAAAAATATTAAATCAAGGTTTTAAT
AAAGTTAGGATAAATTCTGAAGATTATTTAATAGAAGATGCACTTAATTTAAATTTACAT
AAAAATAAAAAACATACCATTGAAATTATAGTTGATAGGATTAAGCTTGGTAATAATGTT
CGAGTTAGACTTGCGGAATCTATTGAGACTTCTCTTGCTGTTTCTAATGGATATTTAAGA
GTGGAAATTGATAATGATTTGGAAAAAATAGACAAACTATTTACAGAGCACAATAGTTGT
CCTTTGTGTGGATTTTCACTTCCTCTTATAGAACCCAGACTTTTTTCATTTAATAGTCCA
TTTGGTGCTTGCAGTGAGTGCTCTGGTCTTGGCGTTACACTTGAGTTTGATTTTGAGAGC
ATTTGTCCCGATACTAGTCTTTCTTTTAATGATGATGCTTTTCTTACGTTTAAGACAAGT
TCATCTTGGTCTGTGGCTATTTTTAAAGGACTTGCTAAACATTATAATTTTGACTTAAAT
ACTCCCATAAAAGACATTCCAGATAAAGTTCTTAAACAGATTTTATACGGCTCAAATGAA
AAAATAGATTTTATTTACCAGTCCAAAGAAATGGAAGCAAAAGAGCTAGATGGAGGATTT
CATTATTCTAAAACATTTGAAGGACTTTTGCCCCTTTTAAAAAGGCGATATCTTGCAACA
GAATCAGAGAGTACTAAAATTTTTTACGAAAATTTGATGTCTAAAAAAATATGTAATTCA
TGCAAAGGTAAACGCCTAAGCGTTGGAGCTTTAACTGTGAAAATTAATGGAAAAGACATT
CAAGATCTTACCAATTTGTCAGTATTTGATTCTTATGTATTTTTTGAAAACTTGCAGCTT
GATATGGTGGACGAAAAAATATCTAAAGAAATTTTAAAGGAAATTAAAAGTAGGCTTAAA
TTTTTAATTGATGTTGGCCTTTCTTATTTATATTTAAATAGAATATCAGGCAGTCTATCT
GGTGGCGAGGCTCAGCGTATTAGGCTTGCTACTCAAATAGGATCAGCACTTTCGGGTGTT
ATTTATGTTCTTGATGAGCCAAGTATTGGTCTTCATCAAAGAGATAATGAAAAATTAATC
TCTACTCTTGTTAATCTTAAAAATCTTGGCAATACTGTAATTGTTGTTGAACATGATGAG
CAAACTTTGCGTACTGCGGACTATATTATTGATATGGGTCCTGGTGCTGGAATTCTTGGA
GGGGAAATAGTTGCAAAGGGAGCCCTAATTGATATTTTAAATAGCAAAAATAGTTTAACT
GGTCAATATCTTAGCGGCAAGTTTAAAATAGATGTTCCAAGCTCTAGAAGAAAGGCAGAT
AAGGGAGAAATTTTGCTTTTGGGCTCTAATAAAAATAATCTTAAAAATATAGACGTAAGT
ATCCCTTTGGGAGTTTTTACCGTAATAACAGGTGTTTCTGGTAGCGGAAAAAGTACTTTA
CTTAACGAGGTGTTATATCCAGCTCTTGATAGTAGATTAAAGCTTAATGAAAAGTATTGT
GATGGCTTTAAAGATATTGTTGGGTACGAAAAAATCGATAAAATTATTCAAATAAATCAA
AAACCAATAGGGAGAACTTCAAGATCAAACCCAGCAACTTATGTTGGATTTTTTACAGAA
ATTAGGGAGCTTTTTGCCAAGCTTCCAGATGCAAAGTCAAGGGGTTTTAAAGCCGGCAGA
TTTTCTTTTAATGTTAAAGGTGGAAGGTGTGAGAAATGTCAAGGAGATGGGTATCTTAAT
ATTCAAATGCATTTTTTACCAGATGTTTTTGTTCCTTGTGATTTATGTAAGGGTAAAAAA
TTCAATGAAGAAACTTTAGAAGTTAGATACAAAGGAAAAAATATACATGATGTTTTAGAG
ATGAGTGTTTTTGAGGCAAGTAAATTTTTTGAGAATGTCCCAAAAATTAGTCATTATTTA
AAATTTTTAATTGAAGTTGGACTTGAATATATTAAATTAGGACAATCTGCAACAACTTTA
TCAGGAGGAGAAGCTCAGCGCATTAAGTTGGCTTTTGAGTTAAGTAAAAAGAGCACGGGT
AAAACCTTTTATATTATTGATGAACCAACAACTGGGCTGCATTTTGATGACATAAAGAAG
TTGTTAGAGGTTTTGCAGCGGTTAGTTTCCAATGGTAATACAGTTGTACTAATAGAGCAT
AATTTGGATGTAATTAAACAGGCAGATTATATAATAGATTTGGGTCCTGATGGTGGGTTG
GCAGGGGGAAATATCGTTGTTTCTGGTATTCCTGAAGAGGTTGCAAAATGCGAGAATTCC
TATACAGGAATGTTTTTAAAAAATCTTTTATAG
>CCPCLGGI_00012 uvrB
ATGATAGATTTTTTTTTGAAGTCAGAATATCTTCCCGCTGGGGATCAGCCTAAGGCAATA
AAAGAGATTGAAAATTCTATTTTGCTTGGAAATAAATATCAAACTTTAAAAGGTGTTACA
GGCAGTGGAAAGACTTTTACAATTGCAAATATAATAAAAGATCTAAACAGGCCTGCCTTA
GTTGTCAGTCACAACAAAACATTAGCAGCACAGCTTTATAGAGAGTTTAAAGATTTTTTT
CCAAATAATGCTGTTGAGTATTTTGTTTCTTATTATGATTATTATCAGCCAGAATCTTAT
GTTCCTTCAAAAGATTTATTTATTGAAAAAGAAGCCACTATTAATACTGAGATAGAAATT
AAGCGAATAAGAACGGTAACGTCTCTTGCTAAAAGACGAGATGTAATTGTTGTTGCAACC
GTATCTTCAATTTATGCTCTTGGATCTCCAGATTTTTTCAAAAAATCAGCACGAGAATTT
TTTGTAGGTCAAAAGATTTCTATTAAAGAAATATCAGATATTTTTGTAGAGCTTTATTAT
GAGAGAACTTTAATGAATCTAGAAAGAGATAAATTTTCGATTAAGGGAGATATTGTTGAA
ATTTGGCCTAGCAGTGAACATGGAGAGTTTGCTTATCGAATTTGTTTAGATTTTGATGAA
ATTGTTGAAATATATAGAGTTAGTTCATTTTCTAAAAAAAATTTAGGAGCTACAAATAGT
TTTACTCTTTTTGCCAAATCTTATTTTGTAATTCCTTATGAAAACGTATTAGAAGCGATA
CCCAAAATATCTCATGATTTAAGTCTTCAATGTCAATATTTCAAAGACAATGGCAGGCTT
GTAGAAGCCGAGAGACTAAAGCAGAGGGTAGAGTATGATTTGGAAATGCTTAGAGAAACG
GGGTTTTGTTCGGGCATTGAAAATTATTCTAAATATTTGAGTGGAAGTACAATGGAAAGA
CCTTATTGTCTTTTTGATTTTTTTCCGAAAGATTACTTATTATTTGTAGATGAATCTCAT
GTTACATTGCCTCAATTTAGGGGAATGTATAATGGAGATCATTCTAGAAAATTAAATCTT
GTTAACTTTGGGTTTAGACTTCCTGCAGCGCTTGAAAACAGACCTCTTAAATATGATGAA
TTTGAAGCATTAATTAATCAGGTTGTGTTTGTATCTGCAACTCCGGGTGTTGAAGAGAAT
GAGAAAAGTAGTGTGGTTGTTGACCAAATAATTCGTCCCACAGGTCTTGTTGATCCTGAA
ATTATTACTAGGCACTCTGATGGGCAAATGGAAGATCTTTACAGCGAAATTCAAAAAAGA
GTGGCTCTTAAAGAGCGGGTTTTAATTACTACTTTGACAAAAAAAATGTCTGAGGATTTG
ACTGAATATTTGGTAAATCTTGGCGTAAGGGCAAAATATTTACATTCAGAGCTTGATACC
CTTGAGAGAGTGGAAGTTATTTCGCTGCTTAGAAAATCTGAAATCGATGTTATTGTTGGG
ATTAACCTGCTTAGAGAGGGTTTAGATATTCCAGAAGTGTCTCTTGTTGCAATATTAGAT
GCTGATAAGGTGGGATTTTTAAGATCTACTACTTCATTAATACAAACAATTGGTAGGGCT
GCTAGAAATTCTAATGGACTTGTAATAATGTATTACGACAAAATTAGTTTAGCTATGCGG
GAGGCAATTGAGGAGACTAATAGAAGACGTCAAACTCAGATTGATTATAATGAAAAAAAT
AATATTACTCCTAAGACAATTGTTAAAAAGATTCAAAATATTTTAGAAAAGGAACTTAAT
AATAAAAATAAAAATGTTGGCTATGATTTTGAAAAAATTATTTCGGGTGAGAGATTGTCT
AAAAAAAAGCTTATTGATAAGCTTAAATTTGACTTAGAAGAAGCTGTTAATGATGAAAGA
TTTGAAGACGCAATTGTTTTAAGAGATAAAATAAAAGAGCTTAGTAGCAAAATTAGTATA
GCTCGTAATAAAAAAAGAGAGGTGTAA
>CCPCLGGI_00013 pgcA
ATGCGAAAAATCGAAGCTAAAAGAAAATTGAAAAATTATATTCTTCTTGAAGAAGATATG
CATTTTAAAGAAGAAGCAATAAAAATTCAAAAAACAAATAATTCAACAGAAATTTTAAAT
AGATTTTACAAAGATCTAGAATTTGGCACTGCTGGAATAAGGGGAATCATTGGAGCTGGA
ACATGTTACATGAACACATATAATATAAAAAAAATAAGCCAAGGAATATGCAATTACATA
CTTAAAATAAACAAAAACCCTAAAGTTGCAATAAGCTATGATTCAAGATATTTTTCAAAA
GAATTTGCTTACAATGCTGCTCAAATTTTTGCCTCAAATAATTTTGAAACATATATATAT
AAAAGTTTAAGACCTTCCCCACAACTATCTTATACAATAAGAAAATTTGACTGTGATGCT
GGCGTTATGATAACAGCAAGTCATAATTCAAAAGAATATAATGGATATAAAGCATATTGG
AAAGGTGGAATCCAAATAATACCACCTCATGACACACTAATAGCTAATGAAATTAAAAAT
ACAAAAAACATAATAAATACAATTACCATAAAAGAAGGCATTGAAAAAGGGATCATCAAA
GAACTTGGCAATGAAATAGACGAAGAGTATGTGAAAGCAATAAACAAAGAATTGCCTGAT
TTTGAAAAGAATAGCAAAGAAACAAACTTAAAAATAGCCTACACAGCATTACATGGCACC
GGTGGGACCATAATAAAAAAACTCTTTGCAAATAGCAAAATACGGCTTTTTTTAGAAAAA
AATCAAATACTACCAAACCCTGAATTTCCAACAATAAATTATCCTAATCCAGAAAAACAA
ACATCAATGCTTAAAGTAATAGAGCTTGCAAAAAAAGAAGATTGTGACATTGCCCTTGCA
ACAGATCCAGATGCCGACAGAATAGGGATTGCATTTAAAGATCAAAACGAATGGATATTC
TTAAACGGAAATCAAATATCATGCATTTTAATGAACTATATACTCTCAAAAGAAAAAAAT
CCTAAAAATACATTTGTAATATCATCGTTTGTAACAACACCAATGCTAGAAAAAATTGCA
AAAAAATATGGTTCTCAAATTTTTAGAACTTACACAGGATTTAAATGGATAGGAAGCTTA
ATTAATGAAATGGAAAAAAATGAACCAAATAAAAAATTTGCTTTTGCATGCGAAGAAAGT
CATGGATATCTAATAGGAAGAAAGGTTAGAGATAAGGATGCATTTTCAGCCATAAAGGGA
ATTTGTTCTTTAGCACTTGACTTAAAAGCCAAACAACAAACAATTAAGGATTATCTTGAA
AAGATATACAAAGAATTTGGATATTATGAAGAATTTAATATAGAAAAAAACTTTGAGGGG
GCCAATGGAGAAATTCAAAGAGAAAAGTTAATGCTAAAACTAAGAAAAGAACAAAAAGTA
CAATTTGCAGGAATTAAAATAATTGAAAAATTAGACTATAAAACTCTTAAAAAGATTAAC
TTTAAAAATGAAATTTCAGAAATTAAAGAATATAAATACCCCATAAACGCAATAAAATTT
ATACTTGAAAACGAAATTGCAATAATTGTAAGACCCTCTGGAACAGAGCCGAAAATTAAA
TTTTACATATCTGTAAAACTAGAGTATAAGGAAAAACATAAAATATTTGATATAATAAAT
GCAATAAAGATGGAGATAAAAAAATATTAA
>CCPCLGGI_00014 clpC
TTGGTAGAAATAGACTCAAAAGAAATTGCAAGAAAAAATAAAAATAAAGAGGTTTCAATT
TGGCACTTATTAATGTCTATAATTACCACTCCCAAAAAATCCGAAATAAAATTTATAGAT
ACCAAAACTCTAAAAAACATTAAACAAGAAGTTATATCTGAAATAGATAAATTAGAGAAA
ATTTTAATAGAAAAAAACGAAATAATTATTCCCAAAATCAATAAAGAAATCTTTGCTCTC
ATAAAAGAAGCTAAAAAGGAATTTAAATCCAAACCTTTAATAGGGGCAAAAGAAATTTTT
TATCAAATATTAAAAAATAAAAAACTTCTTAAAAAACACAAACTAAGTAAATCTAGCTTT
AACTTTAAAGATCAAAATATATTAGAATACATGGAAAAAAATAAAATAAGATTAATTGAA
ACCTACAAAGAATTTGATGAAGAAATACGACTTGAAAATGAGCACTTTGAAATTGGAAAG
TATGTCAAAAATTTAACAGCACTTGCAAAAGCCAAAAAATTAGACCCCTTGGTTGGAAGA
GAAGCAGAGATTAAAACTCTTACAAATATACTCTTGAGAAGAAATAAAAATAGTGCAATG
CTAATAGGCGAACCTGGTGTGGGAAAAACAGCAATAGTTGAAGGCCTTGCATCAAGCATA
GTGCAAAAAAAAATAAGTAGCAAACTACAAGACAAAACAATTCTAATGCTTAAGGTTTCA
AACTTGGTATCGGGAACAAAATATAGAGGCGAATTTGAAGATCGTTTAAATAATATAATT
AAGTATATTGAAAAAAACAAAAACACAATCATATTTATTGACGAAATACACACTCTAATA
GGAGCTGGAAACTCTGAAGGAGCTCTTGATGCATCAAATATACTAAAACCATCACTTTCT
AGAGCTGAAATACAAATTATTGGCGCAACTACTTACAATGAATATCGAAAATATATTTCA
AAAGACAAAGCATTCGCCAGAAGATTCCAAACAATTACCGTAAAAGAGCCTGATGAAAAA
GATACACTAAAAATAATCGAAAATATTGCAAAAAATTTTGAAGACTATCATGGAGTGATC
TATGAAAAAAGCGCGCTTTTAAATATAGTAAAACTTTCATCCAAATATCTAATAAATAAA
AGATTTCCAGATAAAGCAATAGATATAATAGACATTGCCGGCGCAATTAAAAAGGAAGAA
CTTACAAAAGACAACATCATAACATCAGATGATATACAAAAGGCAATAAATGAAATACTA
TCTATTAAAACAGCAAATAACACTAAAGAAGAAATTTTAGAATTAAAAGAAATAGAAAGC
GAAATAAATAAAAAGGTGATCGGACAAAAACATGCGGTAAGCGAACTTATCAAAGAAATT
ATTAAAGTCAAACTTGGACTTAATGACGATTCTAAGCCTTTAACTTCAATATTGTTAATA
GGATCAAGTGGATGTGGAAAAACTGCTTTAACTGATGAAATATCTAAAAAAATTATCAAA
GATCAAAATTCAGTATTAAAACTAGATATGTCAGACTATAAAGAAGAAAACTCTATTTCA
AAATTAATTGGCACAAATCCAGGATACGTAGGCTACTCTGATGGAGGCATTCTGACAAAT
AAATTAAGACATTCATTTGAAACTTTAATATTGTTTGAAAATATTGAAAATGCCCACAGC
TCTGTATTAAACCTAATAAGTCGAATGCTTGAAAACGGAGAACTTATTGACAGCAAAGAA
GATAAAATACTATTTAAAAACACAATTATAATAATGACTACAAGCATTGGATCTAGAATG
CTTCTTGGAGAAAAAAATATTGGATTCAACAAAAATCAACAAAAAAGCTTAGAAACAAAA
AGCTTTAAAGAAGAAATAAACCAAGATCTTGAAAAAAGATTTAAATTATCCTTTTTAGAC
AGAATTCAAAAAAAAATCATCCTAAATATCCTTACAAAGGAAAATGTAGAAGAAATTTGC
AAAAACTACTTAAACACCCTTAAAACAAAATTTCACCCTAAAGGAATCGAGATAGAAATA
AAAAAAGATGTTGACAAATTCATAACCACAAAATACTATAAAAAAAATTCAGGAGCAAGA
AGCGTAATTGCTGCAATAAAGGGGAAAATAGAAGAAAATATTATCACCAAAATAGCTGAA
AATCAAAACATAAATAAAATAACGATTTATTTAGAAAAAGAAAAAATAATAATAGAATAA
>CCPCLGGI_00015 ileS
ATGTTTAAAAAAGTAGAAAACAAGGCAAATTTTCCTAAAATAGAAGAAAAAATATTAAAA
TTTTGGAATGACAATAAGATCTTTGAAAAATCAATAAAGCAGAGAGAAGGATGTGAAGAA
TTTACATTTTATGACGGACCGCCTTTTGCAACAGGACTTCCTCATTTTGGACATTTTGTT
CCAAACACAATAAAAGACATAATTCCAAGATATCAAACAATGCAAGGCAAGTATGTTAAA
AGAAATTTTGGATGGGATACTCACGGACTACCTGTTGAATACGAAGTAGAAAAAAAATTG
GGAATTTCTGGAAAATACGAAATAGAAAATTATGGCATTGAAAATTTTAACAAAGAATGC
AGAAAAATAGTACTTAGATATACAGAAGAATGGAAAAATATAATCTTGAGACTTGGACGA
TGGGTAGATTTTGAAAAGGGTTACAAAACCATGGATATAAGCTTCATGGAATCCGTGTGG
TGGGTATTTAAAAATCTTTATGAAAAAGGTTTAATCTACGAAAGTTACTATGTACTACCC
TATTCCCCAAAGCTTGCAACTCCGCTTTCAAATTTCGAAGTGAATCTTGGAGAATACAAA
GAAGTCAATGACCCATCATTAACAATAAAATTTAAAATAAAAGATAAAAACGAATACTTA
CTAGTGTGGACAACCACCCCCTGGACATTGCCCTCAAACCTTGGAATTGCAGTAGGACAA
GAAATAGAATATTCTAAAATTTTTGACAAAACAAAAGAAGAGATTTTAATACTTGGATCA
AAAAAGCTTAATAGCTATTACGATGATGAAAATTCATATACTATTATAGAAAAATTCAAA
GGCAGCAAGCTTGAAGGCATAGAATATGAACCTATTTTTAACTACTTTTTAGAACAAAAA
GATAAGGGGGCTTTCAAGGTACACACAGCTGATTATGTTACAACTGACGATGGAACAGGA
ATTGTTCATATTGCTCCTTTTGGAGAAGAAGACTACAAAATACTCAAAAAACACACAAAT
GTCGATATAATAGACCCCTTAGATGCTGAATGTAAATTTACAAATCAGGTAAAAGATTTT
AAAGGACTTTTTGTAAAAGATGCTGATAAAAAAATAATAGAAAACCTAAAATTACGCAAT
TTTTTATTCAAAAGAGAAAATTATCTACACAGGTATCCATTTTGTTATAGAACAAACTGC
CCAATTATTTACAGACCAATAAGTTCGTGGTTTGTAAATGTAGAAAAAATAAAAACCAAA
CTTTTAGAGGTAAATGAAAAAATTAATTGGATGCCAGCCCATTTAAAAAAAGGAAGATTT
GGAAAATGGTTAGAAAATGCAAAAGATTGGGCAATAAGCAGAAACAGATTTTGGGGAAAT
CCAATTCCAATTTGGATATGCTCAAAAACAGGAAAAAAAATTTGCATTGGATCAAAAAAA
GAGCTTGAAAACCTATCTGGCCAAAAAATCGAAGACTTACATAAAGACCAAATAGATAAA
ATAACCTGGCCAAGCAAAGACGGTGGCAAATTTATCAGAACAAGCGAGGTTCTCGATTGT
TGGTTTGAATCTGGAGCAATGCCTTACGCAAGCAACCATTATCCATTCACAAATGAAATT
AATTTTAAAAATATATTTCCTGCTGACTTTATTGCAGAAGGTCTAGATCAAACAAGAGGA
TGGTTTTATACTCTTACAATCCTGGGAACTGCTCTTTTTGAAAACACAGCATTCAAAAAC
GTTATTGTAAATGGACTTGTGCTTTCAAGCGATGGAAGAAAAATGTCAAAATCCTTTAAA
AATTATACAGACCCAATGCAAGTAATAAACACCTTCGGAGCTGATGCTTTAAGGCTTTAT
TTAATAATGAGCCCTGTAGTTAAAGCTGATGATTTAAAATATAGCGACAATGGAGTAAGA
GACGTTCTTAAAAATATAATAATACCCATTTGGAACGCTTATTCATTTTTCACAACTTAT
GCAATAATTGATAAATTCAAACCTCCAAAAAATATCAGCCTGGCTAAAAACAATAACCTT
GACAAATGGATCATAAGCGAACTTGAAAGTCTAAAAAAAATACTAAATACAGAAATAGAC
AAATACAATCTAACAAAATCAATAGAATCTTTACTTGAATTTATAGATAAATTAAACAAT
TGGTACATAAGAAGATCAAGGCGAAGATTTTGGAAATCAGAAAACGATAAAGACAAAAAT
GATGCCTACGAAACATTATATTATGCAATCAAAACTTTAATGATTTTACTTGCACCTTTT
ATTCCATTTATAACAGAAGAGATTTATCAAAATTTAAAAACCGATGAGGATAAACAATCA
ATACACCTTAACGATTATCCAAAGGCAAATGAAAATTTCATTAACAAAACAATTGAAGAG
AAAATAAATCTCGCAAGAAAAATAACTTCAATGGCAAGATCACTCAGATCATTGCACAAT
ATAAAAATACGCATGCCTATTAGTACGATATATATCGTCACAAAAAATCAAAATGAACAA
AATATGCTAATGGAAATGCAAGAAATAATATTAGATGAAATAAATGCAAAAGAAATGAAA
ATAAAAGCTAACGAAGAGGAGCTTATAACTTACAAAGCAAAAGCAAACTTTAAAGAACTT
GGGAAAAAGCTTGGAAAAGATATGAAAGCGGTATCTGCTGAGATTAGCAAGCTAAAAAAT
GAAGACATAATAAAAATAATAAATGGAACATCCTACGAGATAAAAGTAGCCAATGCAAAG
CATTATTTATCATTAAATGATATAATATTAGAAAGAGAAGAAAAAGAGAACTTAAAAGTA
ATAAATGAAGAATCCATTACAATAGGAATAGACTCACTAATCACTAAAGAATTGTACTTG
GAAGGGCTGACAAGAGAATTTGTAAGGCAAATACAAAATTTAAGAAAAGAAAAAAATTTT
GATGTTAGCGATAGAATAAATTTATACATAGAAAATAGTGAAACTTTGAAAGAAATGCTA
AATAAATTTGAAAAATACATTAAAACTGAAACATTAGCCTTAAATATCATATTAAACAAA
AGTAAGCTAGAAAAAAAAATAAACCTTGCCGATGACATATTTACACTAATAGGAATTGAA
AAATGTTAA
>CCPCLGGI_00016 group_807
ATGTTAAAAACATTAACAAAAATAATTACCATTTCATGCCTCATAGTGGGATGCGCAAGC
CTGCCTTACACTCCTCCAAAACAAAATCTAAATTACTTAATGGAACTTTTACCTGGCGCA
AATTTATACGCCCATGTAAATTTAATTAAAAATAGGTCTATTTATAACTCTTTAAGCCCT
AAATATAAATCAGTTCTTGGGCTTATAAGCAATTTATACTTTAGCTATAAAAAAGAAAAT
AACGATTTTGCTCTACTAATAATGGGTAATTTCCCAAAAGATATTTTCTGGGGAATTCAT
AAAAATAGAAATACAGAATCAATAGGCAATATATTTACAAATCCAAAATGGAAACTTAAA
AATTCAAATATATACATTATTCCAAACAAAGCTAGAACTAGCATTGCAATAACCCAAAAA
GATATAACCGCAAAAGACAATAATATGCTAACAACAAAATATATTGGGGAAATAGAAAAA
AATGAAATGTTTTTTTGGATTCAAGATCCAACATTATTGCTCCCAAACCAAATAGTAAGC
AGCAAAAATTTAATTCCCTTTAGCAGTGGAACTTTGTCTATAAACAGCTTAAATCAAGAA
GAATATATTTTTAAATCCTTAATCAAAACAAATAATCCACCAATACTAAAAATATTGTCA
AAAAAGTTAATTCCAACCGTCTTGACAAACATGACAAACCTCACAATATCAAGCCACATA
AAGACCACAATAAAAGACCAAAATACGGTTGAAATAGAATTTAATATTCAAAAATCTAGT
GTTGAAAGCCTTATAGAAAAACTAGCTTCAAATATTCAAACCTAA
>CCPCLGGI_00017 bglK
ATGAAACATTATTTAGCTATTGATATTGGCGGGACTAGTACCAAATATTCGCTTTCAGAT
TCAAGCGGTGTTTTTTTTGATAAAAATGAAATAAGCACAGGTGCTACTTCTGACGAACAA
GTAAATATTTTAGTTAATATTATTAATTCTTACAAAGAATCAAGTGATATTGCGGGAGTT
GCAATTTGTATTCCTGGGTTTGTTGATCTTAAGGGAAATGTTCTTAGGGTAAATGCTATT
TCTGGATTTGTTAATTATCCTTTAAAAGAGCGATTAGAATCTTTAACCGGAGTAAGTACA
GAGATTGAAAATGATGCTAATTGTGTAGCCTTAGCAGAAAAATTTAAGGGTAATGCTATT
GACTCTAATAATTTTATTGCTATAACTCTTGGCACAGGAATTGGTGCTGGAATTTTTGCA
AATGGCAAGCTTTTAAGAGGAAATTCTTTTATGTCCGGAGAGGTTGGATTTATGATTACT
GGAGGTATTAGTAACAATATTCCCTTTAATTGTAAATGGGAATCCATTGCGTCTGTTTCG
GCTTTAAGAAAAAGAGTTGCTATGCGATTAGGAAAACCTTTAAAAGAGGTTTCAGGAGAA
TTTGTTTTTGATCTAGCTGAGAATGGGAATATTCATGCCAAAAATGAAGTTGATAGATTT
TTTGAGAATTTGTCATTTGGTATTTTTAATTTAACTTTTATTTTGAATCCTGAAAAAATT
TTGATCGGAGGAGGAATAAGCGCAAGACCCGATTTAATAGATAGAATATATGAAAAATTA
GAAAATTTATGGTCTTTAGAAATGGCTTTTGATAATAATAATATAAAAAATCTTGTAGCA
CTTGAGCCTACTAAATTTAATAATGAATCTGGTAAAATTGGAGCTTTGTTTCATTATTTT
ACTTGCAAAAATCAAAATAATACCTCATTTTAG
>CCPCLGGI_00018 group_222
GTGAATATGAGGATAAATAAGCTCATATTTAAAAATATTGCTTCTTATAAAGGCGAACAT
GAGTTGAATTTCGATACACTTCTTTTAAGACAATCGGGCATTTTTTTAATTTCTGGTAAT
ACTGGATCAGGCAAAAGCACCATTTTAGATTGCATAACTTTGGCACTATATGCTCGTGTT
TACAGACTTGGAAAAAAAATTGTAGATATTATATCAAAAGGTGAGACTAGCGCTTATGTT
AAATTAACGTTTACTATTTCTGGGAAGATTTATGAATCTTTTGTTGAGCTTAATGTAAAA
AATATAGAGACTCCTAAGAGCATGTTGCTTAATTGTTTTTTTGATAATAGGATTATAGAG
GGTCGAACCGATGTTTTAGAGCATATTAAAAGTCTTTGTCGATTAGACTTTAACCAATTT
TGTCAAACTGTAATTTTACCACAAGGCAATTTTCAAGAATTTTTAACGTCAACTCCCAAA
GAGAAAGCTGCAATAATTGATAATATTTTTAATTTGAAAAAATATGATAATTTGGAATTT
TATTTAAAAAGTGATTTTGAGCGCACAAAGTTTAATATAGATAAATTGTTGAATTCTGAA
TCTTATGAAAAATCAATTCTTGATTATGATGAGAGTGAGTGTAAATCCCTTAAAGGTTAT
TTGGATTTGGTTGATATTGATCGATTAGAAATTGATCTTGAAAATATTAGAAGAGCTATT
TCTTTATGTAATCAGGCAATAGCGTCTAATGAGAGATATTTGGGCTTGGAAATTGAAATG
TCTTCTCTAAACGATCAATTATCTTCTCAGATTAAATATTTAAATTCTTTAGAGAAGGAT
CATTCCCTTCAAAAGAAATTAAAAGAAAATTTGGATTTGGATCGAAAAGTTTATTTATGT
TCAGATTTTTGGAGTTTGAAAAATTTAGTTGCTGTACAAGGCGAATTGTTTAATGATATT
GGATTGCTTGATTTAGAACTTTCAAAAGTGATGAATAATTTAGAAGAAATTAAAGATTTG
TATAGCAATGATTTTAATTTTAATTATGTTAAGGAGCTTTATAATAAAAATTGCAATCTT
TTTAATTTAAAACTTGTTGAGAATGATTATCAAAGCTTGCTTTTAAGGAAAAATAGTCTT
GAGGATGAAAAAAAAGAATTATTAAGATCTCAGAGCAAAAAAAATGATGAGATTAAAAGC
ATTTCTTCTGAGAAATCTAATTTTGATTTTGACAAATATGTTTACTATGAAGCATTGAAA
TTGTTCCAAACTTTTAATGATGAGTTGATTTCAAAATATAGAGATAGGCTAGAATTTTTA
TTAAAATCTACTGGCAAAGAAGATTTTAATAAAAATAAGGAAAAAAATATTATTAAGATT
GACTTGTATAAAGAGTTGTTAAAATATCTTGATGATAAAAATTTTTCTATTGAGAGTGAT
AAAGAGAAGCTAAAATATATTGAGGCTGAATATAAAAATTATCAGCATAAAGATAAATTA
TCGCTTTGCAGTTTGAAAGAGCTTTACGCTTTAAATTCAAAGCTTCATTTGATACAAAAT
CAAATTGATGAGCTTAAATATCAGCTATCTTGTAGACAAGAAGAAATCTCTAAACAAGAG
GTTAATGCTTTGGAGTTTGAAAAGAATAATGCTGAAATTTTAAGATTGATTGGAAAAAAT
TTATTTGACAAATACATAAATTATTTTGACAGAGAAAAAATTTTAGCATTTGAAAATAAA
TTAGAAAAGCTTGAACAATTTAAGGCTAAGAAAAAAGATTTAAAAATTGAAATTTCTTTG
AAAAATAAAAATTTTGATCAAAATCTTTTAAAGATTAAGGATTTATTGTTAAAACTTAAT
TTAAATTTAAGTTTTAATGATTATTCTTCTTTGGAAAGGGAATTTAATGTTGTTTTGGCT
AAGCAGAAAAGTGTGGAAAATGAATGGAATATGCTTGTTTTAAATCTTAAAAATTTAGAA
GATTTAAAAATTAAAACCGAAACACAAATTAAATTTACAAAGGAATCTATATTGACTTTA
AAAGCGAGATTAAATGAAGAGCAAAATAATTTTATTAATCTAATTTCAAATTTAAAAAAT
GTTTTTTTTAGTTCATTTTCTTTTGAATCAACAACTGACTTAGAGCAAATTAATAAGAAT
AGTCTGTCTTTTTTGCAAAAATTGAGTTTATCAATTAGTTCTAAGCTTGAATTTTTATCC
AGAGATATTGAAAAGTATAAAATCAAGCTTTTAAATTTTCAAACTCTTCAAAAAAAGATT
AATCAACAAAAAATTAATTTAGACTCGCTAAGGGGTGAATTAAATCTTGCTAAAGAAAGG
AAAGATAAGCTAGATGTATTAAGGAAGGTCGTTATTAGATCTTCTGGATTGAAATATTAT
GTTCAAACTTTTTTAATTAATGATATTTTAAGACTGGCAAATGAAAAGTATTTAAGGTGG
ATTTTTCCTGATTTTGAGCTCAAAACGAACAAAGAGAGCAAAGAGTTTGATTTTTTAATT
GAAGACAAAAAAGATGTTAATAAAATAAGAACGGTAAAAACTTTGTCTGGGGGTGAGAAA
TTTCTTGTGTCTTTAGCTTTGTCCTTAGCTTTATCTGATAAAATAAGGGATAGTGAGTTA
AAAATAGAGGCTTTTTTTCTAGATGAAGGTTTTGGCAATCTTGATGAAGATACTTTGGCT
CAAGTTATGCCTAAGCTTTCTAAGTTTCAAATGATGACTGGGCGACAAATTGGCATAATT
TCCCATGTTTCTTATTTGAAGGAGATGATTAAAGCGCAAATAGTTATAAACAAGATTTCT
AAAATTTCTTATATTGCTATAGAAAATTTATGA
>CCPCLGGI_00019 sbcD
GTGAGCAATTATAAAATTCTGCATACTTCAGATTGGCACATTGGAAAAAAAATTGAAAAT
TTTTCAATTCTTAAGGAGCAGAAAAATTTTTTATATTTTCTTTTAGAATTTATTAAAAAA
GAAAATATAGATCTTTTACTTGTTGCCGGGGATGTTTATGATTCCAAAAGGCCTGGGTTT
GAAGAGCAAAGATTAGTGAATAATTTTTTTTATGAACTTTCTTTTACTTCTTGTAAATGG
TGTGTGGTTATTTCTGGAAATCATGACAAAAAGGATTATTTGAGTATAAATAAAAAACTT
CTCTCACGGTTTAATTTTTTTTTAATAACTGAATATGATTCTGATGAGCAAATAGTTTTA
TTAAAAGATAATGGAAATCTTAAGTTTATTGTTGTTTGTCTTCCGCATATAAATGAAAGG
CTTATTTTAGGTCAAAATTTTGACAATATTTTTGGACTGGAAGATCAGTCTTCCAGCAAA
CTATTTCTTGAAAATTTAGAAAATGCCTACAGAGAAAAAATATCAAATTTATCTAATTTT
TTAGAAAACAAGTATAAAGGAATTCCTAAGATATTAATGGCGCATTCTTTTTTTGGCAGC
AGTAAAAAGATTGACACCTTGGGAGGTAGTTATATTATCCCTTTTAATGTTTTTGGAAAT
GGTTTTTCTTATGTTGCTCTTGGGCATATTCATAAGTTCATGAAACTAAGAGATAATATT
GTTTATTCAGGATCTCCTATGCAATATTCATTTAATGAGACCTGTGATAAATACATAAAC
GTTTTACATTTTAATGACAATAAATTAATCTTGCAAGAAGCATTTCCGGTGCCGATTTTC
AATAAATTAATCTTTGCTAAAGGTTCTTTAAATGAAGTTCTTGATTTTTTGGCTAATTCC
AAAAAAGAAGAGTCTTTTACTATTTATTTGAAAATTGAACTTAATGAGGCAGTTGATACT
AGCGCTGAGGAGTCTATTTATGATTTAGCAAGGCTTAATTTTATGAATTTAGTTTCTATT
TCCTATTCTTTACCCTCAAGTCAGGATTTGCAAGACGATTCCAACTTTATTGGAGAACTT
GAAGTGCTTGAAATGGATGAAAAATATTTTTTTGAGAAAAAGTTGAGATGGGATTTTGAG
AACGGTGTTATTAGGGATATCAAATTTAAGGAAGAAGAGCTTATTTCTCTTTTTAACGAG
GTTTTAGCTAACGGATATTTGGGTGAATATGAGGATAAATAA
>CCPCLGGI_00020 topA
ATGCAAAATAAAAAGTTGATAATAGTTGAATCGCCAACAAAAGCCAAAACAATAAAGAAG
TTTCTCGATGAATCATTTCTAGTAGAAGCATGCATTGGACATGTAGTAGATCTACCAAAC
AACGCAAAAGAAATCCCAAAAGAATATAAAAAATACGAATGGGCAAATATTTCTATAGAT
TATAACAATGGATTTAATCCAATTTACATTATTCCCAGCAATAAAAAACCAATTGTATCA
AAACTAAAAAAATTAGTAAAAACAATAAATGAAATATATCTTGCAACCGACCAAGACAGA
GAAGGAGAAACTATAGCATTTCACTTAAAAGAAGTATTAAAAATCAAAAACTACAAACGG
ATGATATTTCATGAAATCACAGAAACCGCAATAACTGAATCACTAAAAAATACTAGAAAT
ATAGACATGAACCTTGTTAATGCCGGGGAAGCTAGAAGAATATTGGACCGACTATACGGG
TATACAATCTCTCCACTACTTTGGAAAAAAGTAGCTTATGGACTTTCTGCTGGGCGAGTA
CAATCTGTTGGATTAAAATTATTAATAGAGAAAGAAAAAACTAGAATAAATTTCAAAAAG
GCAAATTATTATTCAATTTTACTTCAATGTAAACACGAGAAAAAAAACTTGTTGCTTGAA
GCAAAATTAGAAGAAATTGACGGCAAAAATATAGCAGAGGGTAAAGACTTTGTAAATGAA
ACTGGAAAACTTAAAAATATTGCCAAAACAACAATAATAACCCAAGATTTAATGATAGAG
CTTGAAAAAGAATTAAAAAATGGACAAAAAATTGAATTAATTTCAATAGAAACTAAAAAA
ATAAAAATACCTCCTCCAAAGCCATTTACCACCTCTACACTTCAACAAGAAATAAATAAG
CGTCTTAAAATTGGAACAAAGCAAATCATGCAACACGCTCAAAAACTTTACGAACACGGA
TACATTACCTATATGAGAACAGACTCTCATAATATTGCTAAAATTGCAAAAGATAAAATA
ACAAAAATAATAAAAAATAAATATGGGAAAGAGTATATAGAGGAAAAAGATAGAATTTAT
GAAAAAGAAAAAATGGCTCAAAATGCACATGAGGCAATAAGGCCTTCTGAAATATTTATT
CCAAATGAAACCATAGAAATAGAAAGCAAAACCGCTAAAGAAATTTACAAAATAATATGG
GATAGAACCATTATTTCTGGAATGAAAGATGCAATAAAAGAAAATATAAAACTGACTTTT
AAATATAAAAACTTAATTTTCAGATCAAGTTTTACAAAAATAATTTTTGATGGATTTCTT
AAACACACTAAAGAACAAGATGAACATCTTAACATAAATTTTGACTTAATTAAAAAAGGA
GATACATTTTCCATAGTTAAAATGAAAACAAGTGAGCACGAAACAAAGGCTCCATTTAGA
TACACAGAAGCGTCTCTTGTGCAAAAAATGGAAAAAGAAGGAATAGGTCGTCCCTCGACC
TATTCTACAATTATATCAACACTTTTAGAAAGAGAATATGCATTCAAACTTAACAACACA
TTAATGCCAACTATAAAAGGTGCTGCTGTAATAAATCTTCTTGAGAAATATTTTCCAGTA
CTCATTGAACTAAATTTCACCTCTAATATGGAAGAAAAATTAGACAAAATAGCAATAGGA
AAACTAGATAAAATAAAATATCTAAGTAAATTTTATAATGGCAAAAAAGGACTAAAAGAT
ACAGTAATGCAACTAGAGCCTAAAATTGATTCCTCTGAATTTAGAACCGTTATTGAAAGT
CAAAAAATAGAAAATAAAAATAGCATTAATTACACAATAAACATTGGTAAATATGGGCCT
TATTTGATATTCAAAGGACATAATTACTCAATTAATGCAAAAACTCCATTAGAAAATTTG
TACAAAAAAGATGAAATAGAAAAAATAATAAATGAAAAAGAGCTAAAACCCAATATACTT
GGGGTTGATCCTTTAACAGGACTTAATGTGATCTTTAAAAATACAATTTACGGAAACATT
GTTCAACTTGGAGAAGATACCCATGCCCCTCAAGAATATACAAAAAAAGGAAAACCTAAA
AAATTAAAAATAATAAAAGCAAAAAAAGCATCAACTAAAAAAATTGACCCTGAAAACATA
ACATTGGAGCTTGCTTTAAAATTGCTCTCACTGCCAAAACCAATTGGCAAACATCCCCAA
ACCAATGAACAAATCATTGCTGCAACTGGTGTTTTTGGGGATTATATTAAAACTGAAAGC
GGAAGCATTGCTTGCTCGCTAAAAAAAGATTTAAAAGCATATGACATAACACTAGACAAG
GCCATCAGCCTACTCAACGAAAGAGCCAATAAAGTGGGTATAATCGTTAAAACAATCACA
TTTTCTAAAAACAAAATTGGCAACAAAATATATATTTACAAAAAAAACGACAAATTTTAT
GCTAAAATTAAAAGAAAGAAGATTGATTTACCTGATAACATTAATCTTGAAGAAATAAAT
GAGAAATATGTATTCAGCTTGTTATAA
>CCPCLGGI_00021 hrpA
ATGAATGATTTCAAACTCCCAATTTATAAATACAAAGATGAATTAATTAAAGTACTAAAA
AACCACAATGTTTTAATTGTAGAAAGTCCAACAGGTAGCGGAAAAACCACCCAACTACCA
AGAATAATATATGAAGCAGGTTTTGCAAAATTAGGAAAAATTGGAGTAACTCAACCAAGA
AGAATAGCTACAGTATCAATAGCTGAATATATTGCCAAGCATATTGGCGTAAATGTTGGA
GAAGAAGTTGGCTATAAGATAAGATTTGAAGAAATTACAAGCCCAAAAACCAAAATCAAA
TTAATGACTGACGGAGTGCTTCTGCAAGAGCTAAAAAAAGATACACTGCTTTATGAATAT
GATGTAATAATAATAGACGAAGCACACGAAAGAAGTTTAAACATTGATTTTATATTGGGT
CTTATCAAAGACATTTCAAGGAAAAGGGATGATTTTAAAATCATAGTTTCGTCTGCTACA
ATAAACACAAAAATATTTTCAAAATATTTTAATAATGCACCGGTTGTTAGTATTGAAACT
ATCACTTACCCAGTACAAATAATATACAATCCTCCTCTTTTAAACACATCAAAAGGAATG
ATATTAAAAATAAAAGAAATTGTCTTAAACGTAATAAAAGAAAAAAAAGCGGGAGATATT
CTTATATTTTTATCTGGAGAGAAAGAAATAAAAGAAACTATAAAAGAATTACAAGAATTA
AACTCAAAAAAAAATTTAATAATATTTCCTTTATACGGCAGAATGCCCAAAGAAGCTCAA
GAGCAAATATTTATGACTACTCCTAAAAATAAAAGAAAAATAATAGTGTCAACAAACATA
GCAGAAACTTCAATCACAATTGAAAATATTAAAATAGTAATAGATAGTGGAAAAGTTAAA
ACAAATAAATTCCAAACAAAAACTCATACCTATTCGCTCCAGGAAGTTCCAATTTCAAAA
TCATCAGCAACTCAAAGAGCTGGTCGAGCAGGAAGACTTTCAAAAGGAACTTGCTACAGA
CTTTACAAAAGAGAAGATTATCAATTAAGAGAAGATTATCAAAAAGAAGAAATATATAGA
ACAGACCTATCTGAGGTAGTGTTGAGAATGGCAGATATTGGAATTAGAGATTTTACCCAC
TTTGACTTTATCTCAAAACCATCAACGCATTCGATTCAAACTGCAAGCAAAATATTAAAA
TCTCTGGATGCTATAAACAATAAAAACGAACTTACAGAAATTGGGAAATATATGATACTA
TTCCCATTAATACCAGCACATTCAAGAGCATTAGTCGAAGCAATGATAAATTACCCACAA
GCGATCTATCAAACCACAATAGGTCTATCATTTTTATCCACAAGTGGAATTTTTCTACTA
CCCCAAAATGAAGAAATGGAAGCTAGACAAGCTCACTTAAAATATAAAAATCCAATGGGA
GATTTAATTGGGTTTGTTAATATCTTTGAAGATTTTAAAAAAGCTCTAAATAAAGAAGCT
TTCACAAAGGAAAATTATTTAGATCTACAAGGACTTGAAGAGATAGCAAATGTGCAAATG
CAGCTTGAAAACATTATTAGCAAATTAAATATACCAATAATACAAAAAGGTGTTTTTGAC
AACGAAGGATATTTAAAATCAATAATGAGAGGAATGAGGGATTATATTTGCTTTAAAACT
TCAAAAAAGAAATATAAAACCATCAAGGCTCAAAACGTAATAATTCATCCTGGATCACTT
ATTAGCACCGATTCTGTGAAATATTTTGTTGCAGGAGAAATTATAGAAACTACAAAAATG
TATGCAAGATCTATTGGTGTCTTAAAAAAAGAATGGATTGATGACATTATCCTTAATGAA
GAGTTTAAACATAACGACATATCTAGCAAAGAGAACCAAATAACAAATACCGGGCAGGCA
AAAATTATCAATGAAATCAAAATAGGGAAAAAAATTTTCAAAGCGGAATACAAAAATAAC
ATTTATGTAATAAAAATTAACCTAGAAACGCTAAAAGAAATAATTTTTAAAAACGAACTA
AACAATCAAAATAATGAAGATCTCAAAAAAATTAAAATACAATTGATGCATAAAAATATA
ACGGTTTTTAACAACAAAAAATTTTTAGAAACTATAGAAATAGTCAAAAACATGGGAAAA
GATTGGCATTGTATAAAAAAATATGAAACAAAGAATGTAAACATTGACGAACCTGAAAAA
ATGAAAAATCTTTTAGAATGCACAATGCAATTTATAAGCTTTCCCCCCAAAAAAAACGCT
CTTTTTTTATCGTTGGAAACAGATTATTCTGGAAATTTTAGACTAAAACCCAAACAAAAT
TTCATAATGGCAATAGAAGAATCTATAGAAAGCATAAAAAGCCTTATAGAAAACAAAGAA
TACATACAAAAGTTACATTTTATAAAAAAATTAATAAATAAGGTTTACAAAAAATTAAAT
TACTTTTTTTAA
>CCPCLGGI_00022 group_609
ATGAACTGGCTATCCTTTTTTTATGTTTTATTATTTTTAGTAATTTTCCCTTTTGAATTA
CAGAGTAATAATAAAGAAAATATAGAAAATTTAATAAAGCTACATATGCTTTATGATTTA
ACCAATAACCTGTCAAAAGAATTAGAAACAATAAATAAAATTAAAAATTTTGACTTAGAA
CAACATTATCTGCTAATTACAAAATATTATCTAAAAATAAAAAAATATAAAGAAGCTAAT
GATTTTTTAAAAAAAATAAACCAAAAAAAGATCAAAAATCAAAAAATAAAAAACGAAATC
ATTTCGCTAAAATTAAGAATAAATGAAGATAATATTAATGAAGAAGAAATCAAAAAAATT
TTAAATAACGAAAAAAATATAGATGTCAAAATAATTTATCAAATATTCAGTCTTATAAAA
TTTAAAAATAAAAAATTAGCAAATAAAATTAAAAACATAATACTAACAAACTATCCCAAA
AGCATTTATTCTTATAAAATAAAAAGAAATGAATAA
>CCPCLGGI_00023 group_223
ATGAATAAAAAAATATTAACACTGCTAGTATTGATTTTAAGTATTTCATCAGTACTAATG
CTGTCCAAATCAATCACCAAAAAATCCAAATACAAAATTATTAGGGATTATTTCATAAAC
AGCAATTATGTTCTGGTGAAAATTGAAAATAAAGATCTAAAATTTACCATATCAAAACCT
ATTTACGACAAAAAGCTAAATAATTACTTCTTTAAAGGCCAAACAACAAGCCATTTCTTA
ATTTCTAACAATGTTGACATTGCAATTAACACAAGTCCATACGAAGCTAAACAAAACATG
TTTTTCCCAAAAGGACTATACATATATAATAAAAAAATGATTTCAAAACAAATAAATAAC
TACGGAGAGATTGTAATAAAGCACAAAAAAATTATATTAAATCCCAAGGAAGACCAAATA
GAAAACTGCGATTATGGATTTAGCGGATTTTTTGTTTTAATCAAAAACGGAAAGTATAAA
AAAAATTTTAAAGAAACAAGGCACCCAAGAACAATAATAGGAACTGATAAAAATAACAAG
CATTTATTTCTTGTTACAATAGAAGGAAGGGGTGTCAATAATAGCAAAGGAGCCTCTCTT
AATGAAGCTATTGATTTTGCATTAAGCTACGGCATGACTAACGCTATTAATCTAGACGGG
GGGGGCTCAAGCACTCTTGTTGTAAAATCAAATAACGCTCCTTACAAATTAAACTTCACA
GCAAACATCTTTGGACAGGAAAGACCTGTCCCATTTCATTTAGGAATAAAACTTCCTAAT
TAA
>CCPCLGGI_00024 group_1086
ATGAAGAAATATCTTTTTTTTATTTTATTTCTCATCTCTTCTAATAATTTAATTGTTTCT
TATCCACTTTCTTTTGGTGGAGGTTTTTCTTATCAATTTACTAATTATACTGATAAAACA
GGCGCCACTAAATTTGCTCCAAATTTTACCAGAGCAGATCATGGGATTAATTTGAATTTA
TTTTTTGATGCAAATTATGTACTTTTTGAAATGTCTTACAAAGAGGCTTTTGTTGTTACT
CACAATGGGAGATATTTCTCGCTTGGGCTTTATGGAACATATCCAATGGTTTTCAAAGAG
CAGGTTAGAATGCTTTTCCCATTAATTGGGTTTAAATATGCTTTTGATTTGAGCTCTAAT
AACTTCAATCTCTTTTTTTTAAGCATGGGGCTTGCTGCTGATCTTTTTATTCCCGATCTT
GATGGTTTATATATTAGGCCTTTGTTTATGCTTTCTATTTCTCCATTTTCTAATTATAAA
AATTTTTCTGGGTTAACAACTGAGATTATGCTTGGATTTAATATCGGTTGGAGATTTTTT
AATTAG
>CCPCLGGI_00025 group_3187
ATGAATACAAAAACATTATATTTAATATCCTTAATTCTTTTAGCTTGCAATAAAAATAAC
AAAATTCCTCTCATTCAAAAATTAGATTTGCCCAAAAGCAGCATTCTTGGCTTTAGCAAT
AAAATGGGCATAATAATAAAAGATTATGCTTTTCTTAGTAAAAGCACTAAGAAAAATAGC
GAATTGGATTATGATTACGCAATTCTACTCAGAAAAGACGAAGTCGTAAAAATTGAAAAA
ACACTAGAAAAAACAGAGCGCTATGGAATTGAAGGAAATTGGATCCTAGTCAATTACAAG
GGAACTAAAAGATACATCTTTAGCAAAGACATCAATATAGTCAACAATTTAATAATTGAT
CATTCTAAATAG
>CCPCLGGI_00026 miaA
TTGAAGGAAGATAGAGTAGTTTTTATTTTTGGCCCTACAGCTGTGGGCAAAAGCAATATT
TTATTTCATTTTCCAAAAAATAAAGCAGAAATTATTAATGTTGACTCTATTCAAGTTTAT
AAAGAGTTTAATATAGCGTCTTCAAAGCCAAGTAAAAATTTAATGAAACATATAAAGCAT
CATTTAGTAGATTTTTTAGATCCCGAAAAGGATTATACTATTGGAATTTTTTACGAACAA
GCTTTAAAAATAGTAAAAGAAATAAGACAGAAAAAAAAAATTCCTATATTTGTAGGAGGT
ACTGCTTTTTATTTTAAGCATTTAAAGGATGGATTTCCTTCAACACCCTTGGTTACTTCT
AAAATAAGAATTTATGTAAACAATCTTTTAGAGCTTAAGGGTAAATCTTATCTTTTAAAA
GAATTAAAAAATGTAGATCCCATCAGATTTAATATGTTAAATAAGAATGATATTTATCGC
ATTAAAAGATCGCTTGAGGTTTACTATCAAACAGGAATTCCTATTAGCCAATTTCAAAAA
AAACAAAATAGCGAATTTAAAAATATTGTGATTATAGGCCTTAAGAGATCTTTTGAAGAT
TTGAAAACCAGAATATCAATAAGAATTAATGAAATGCTTAATAGTGGACTACTTTCCGAG
ATTAAAGGTTTATTTAGCAAGGGTTACAATGAAAATACTCCGGCTTTTAAAGGAATAGGC
TATAATGAGTTTTTGTTATGGAAAAGTAGACCTTGCTATGGTTTAAATGATATAATAGGT
TTAATAAACAAAAATTCGTTTTTATATGCAAAAAGGCAAATGACCTTTTTTGCCAAAATT
TCTGATGTTTTATGGCTTCATCCAGAGGATGATTTAGATAACATTTTGAATTTAATTTTT
AAGGTTGATAAGGAGATTTAG
>CCPCLGGI_00027 group_3185
ATGACTAAAGTGCCTTTAAAAAAAATACAAGATTTTGATGGAAATTTTTATGAACTTGTT
GTTGCAACTATAATGCGCACAGAGCAAATTATAGACAATATTTCTTTAGCAGAACACGCT
ATTTTTGATGATAAAATGTTAGGGCAAGCTTTTAATGACGTTTTGACTGGTAAATTTAGA
TATTCAATTGAAGGAAGATAG
>CCPCLGGI_00028 cmk_1
ATGAAAATAGCACTTTCTGGTAAGAGTGGTTGTGGCAATACTACTGTAAGCGGGATGATT
GCCAAACATTACGGTCTTGAGTTTATTAATTATACTTTTCATGATATTGCAAGAGAGCAT
AATATTCCTTTTTCAGAGTTTTATGAAAAAGAGATAATAGGCAGAAATGATTATTATTGG
GATAAATACCTTGATAATAGATTGTCTGTGCTTTCTAGAAAAAATAATACAGTGCTTGCA
TCTCGTCTTGCTATTTGGATTTCTAAGAGTGCTGATTTAAAAATATATCTTTATGCTAAA
ATGGAAGTTAGAGCTGAGAGAATAATGACTAGAGAGGGGGGCATGTATTCTGACGTTTTA
AGCAGTACTTTTATTAGAGATGAAAATGACAAAAAAAGATATTTAGCTATTTACAATATA
GATATTGATGATTATTTTTCAGAGACCGATTTAGTGATTGATGTTACAAATATTAATCCA
AATGAAGTTTTTGAATTAATTAGAGATGAAATTGATAAAAGAAACTTGAAAAAAATTAGC
TAA
>CCPCLGGI_00029 group_3161
ATGACGGGATTTTTTTATTTGGAAAAGATAATTGGTAACTATATGTTTAGTGTTAATTTG
AAATCTTATAATGGAAAGTTTTTAGAATTTAAATTTAGGTTACCAGAAATTTTTTCTGGC
TATGATCTTGATATAAGAAATTTGATTTCAAAATATATTAGCAGAGGCAATGTTTTTTTA
AATGTAGGATATAAAGAATTGGTTCCTCGTGTGAATTTTACGATTAATCCCAATTATATT
GAGGCTATTTCTAGGCTTAGAGATTCTTTGGCACATACCAATCTTAATATTAAAAACGAA
CTAAGTTTGGGCGATTTTTTATCATTAAAAGGAGCTTTGATAATTGATGAGGACAGTGAA
CATCAAGAAGAGATTTATGGGTTGTTTAAAGGTGTTCTAGAAGAAGCTTTATTGCATTAC
AATAATGGAAGAAGTTTTGAAGGAGAAAATACCAAGTCGGACATAGTGTCAACCCTTGTG
TTAATAGAGCGGGACCTTAAAATTGTTAAAGATGCTTGCAGTGATATAAATGTCAAATTA
TTTGCAAGTATTAAAGAAAATATTTCTAAATTAATGGATGAATTTAGAGATTTAAATATT
GCAGAAGAGGCAGCTAAAATGGCAATTCGTCTAGACATTAATGAAGAGATCATGCGCTTA
GATTCTCATATAGAAACTTTTTATAAAAATCTTGAATATGAGATATGTGGTAAAGCTCTT
GAATTTATTTCTCAAGAAATGCACAGAGAAATAACAACCATGAGTAATAAGGCGGTTGAT
CTTGATATTAAGAATTTGATTTTGAATATGAAGTTAAATTTAGAAAAAATAAAAGAGCAA
ATAAGGAATGTTGAATGA
>CCPCLGGI_00030 murC
ATGAAGGTTGATTTTGACGATTTGAATAATATTTTTTTTGTAGGAATAAAGGGAAGTGGG
GCTTGTTCTCTGGCTTGTTTTTTAAATTCAAAAGGGTATTGTGTAGAAGGGGTAGATGTT
TCTGATAAATTTTATACCGATGAAATTTTAAGTAATAATAAAATATCTTATTATGATAAT
ATTTATGAGTTTTCATTAAAACAGCTTGATAGGTCTTTTGATTTAATAGTATATTCTTCA
GCCTATAATAAGGATGGTTTGCAAGTTTTACTTGAGGCAAAAGAATTAAATATACCTATT
TTATCTTATCCTGAGGCTCTTGGAGAGCTTTCTAGAAAGTACTATAGCATTGGAATTGCA
GGTTCTCATGGTAAAACTACCACTACGGCGTTTTTAGGTGTTCTTTTTAATAAATTAGGA
TTAAATCCCAATGTTATTGTGGGATCAAGTGTTAAAGATTTTAAAGATAATTCTGCAATA
GCAGGTATTAGCAATATTTTTATTGTTGAAACTTGTGAGTATAAAAATCATTTTTTGAAT
TTTAGCCCTAATATGCTTATTTTAACCAATGTTGACTACGAGCATGTTGATTTTTTTAAA
AATTATGAGGCTCTTGAAGAGGCTTTTTTACAGTATATTAATAATTTGAAGAAAAATGGA
ATATTAATAATTAATTCCGATGATAATAATTTGCTTAAAATTAAAAGGCAAATCAACAGA
AAAGATATAAGTATTTTTAGCTATGGGTCTGGAGATTTATCTGATTTTCAAATAAGTAAT
ATTGCAGTTAGGAGTGAATATTTTTGTTTTTCTTTTTTAGGCTTGTTAAATGTTGAGCTT
AAGACTGTTTTATTTCATAATGTATTAAATTTTTCAGCAGCACTTTTGGCTTTAAATCTT
TTCTTAGAAAGTAATGGGAAATCAATTTTTGATTTTGAAGAAGCAATAAAGAGAATTGCA
AAAAATTATAGCGGTATAAAAAGAAGGGTTGAGGTTGTTAAAGAGGAAAATGGAGTGATT
TACATGGACGATTATGCTCATCATCCTAGGGAAATTAAAAATACTCTTTTTGGTATTAAA
AATTTTTATAAGAATAAACGTATAATTTTGGATTTTATGCCTCATACCTTTACAAGAACA
AAAGAATTTTTTGCCGATTTTGTTGAAGTTCTAAGTGATGCTGATATATTAATTTTGCAC
AATATATATCTTTCAAATAGGGAAGATTTTAATCCAGATGAACTTTCTGTTAAATTGTTT
TTAAATATTAAAAAAATAAATAAGAATACTTATTTTTTTAAAGATGTTAAAGACTCTATT
AATTTTATAAAAAGTTTATTAATATCTGGAGACTTGTTTATTACAATGGGCGCTGGAAAT
AATTTTATTTTACACGATTTTCTGTAA
>CCPCLGGI_00031 group_1087
ATGTCTATGAATTTTCAGAATTTTTCAAGTGATTTTTTTTTAAAAAAAATATTAAGCAAG
GTTAAAGACTTTGCAATTAGCATTAAGCATAAATTTGTTAGGGTTAAGGTGTATGCATTA
GTAGGATCTGCTGGAACTGGCAAGAGCTTTAGATCGCATTTGGTAGCAGATAAATATTCA
ATACCTTTAATAATTGATGATGGTGTTTTAATTAAAAATATGAAAATTATTGCCGGAAGT
TCTGCTAAGTTTGAAGATAATGTTTTTAAAGCGGTAAGGCGATCTGTATTTGAAGATGAT
GCTCATTGCAGAGAAATGCTTGAAGTGCTTGCAAAAGAAGAATTTAATAAAATATTAATA
TTAGGAACAAGTCTTAAAATGATAGATAAAATAATTTCAAAACTTTTGTTGCCAAATGTT
TTTAAGATTATTTACATAACAGATGTTTCAACCAGGCAGGAAATAGAAAAAGCAAGAATT
TCAAGGCAAATGGGGGAGCATGTTGTACCAGCAGCTGCTTTTGAAATAACGTCTATTAGG
CCCAATTTGCTATTAAACTCAATTAAAGTTTTTTTTAAAAGCGGATGGTTCTTTGCTAGG
AAGAAAAATTATATTCGATCTGTTGTAAGGCCCCATTTTTATGAAGAAGGGGTTTTATCT
ATTTCTAAGAGAGCTGTAAGGCAAATTATTGAACATTGTGTTTCTGAGTATGATAGAAAT
TATATTGTTTATGATCTTAAAATCAAAAAAGATGGAAACAATTACCTTTTTAAACTGTTT
TTAAATATTCCTCTTGGAAATAACTTGCTTAATAATACAGAAATGCTTAGAACCTATATT
ATTACGAACGTACTTAAGTATACAATAATTAATATATTATCTATCGATATAGTTATACAT
AAATTTTATGACAAAAAAGATTATTTAGAAGAGAGCTATGAAGGTTGA
>CCPCLGGI_00032 rluC
TTGCGTTTGGATAAATATATTTTTTTAGAAGTGCTTGCTAATGATAATGGCAAGCGACTA
GATTCAATTTTAATTAAAATTTTAAATTTTTCTAAAGCGAGTATAATAAAACATATTAGA
AAAGGTGACATTAGGCTAAATGGTTTAAAATCACATTTTTCATGCAGAGTTTGCAAAGGT
GATAAAATTTATTTGTACAAATCTTTATCCCAAAATTTGAACTTAACCATGGATGAATGC
TTTAAAAGCAATATTGATTTTCAATATATTCGAAAAAGAATAATTTATGAAGACAGTGAC
TTACTTGTTTTAGATAAGCAAAAAGGTATTTTAGTCCATGGAGGTAAAAATTCTCTTGAT
TTTTTAGTGAATTCTTATCTTTTAAGTCAAAATTTAAGATCCCTAAGCTTTAAGCCTTCG
GCAGTTCACAGGCTTGACAGAAATACTTCTGGTATTATTATTTTTGCAAAAAATATAAAT
ACTGCAAGAAAGCTAAGTGCGGCATTTAGTGGTGGATCTATAATTAAAAAATATTTTGCA
ATACTTTTAGGCGAGGTTAAGTCTCCTGTTGTTTATAAAAATCATTTATTTAGAAATAAA
AGGTTGAGAAAAACTTTTGTTTTAGAAGATAAAAATTTTGTTAATGCAATTACAAAGGTT
AATCCAATATTATCTTGCAAAAGAGCTACTCTTGTCGAGATTGTTATTGAAACAGGCTTT
ACCCATCAAATAAGGTCTCAGTGTTCCTTTAACAATCATCCTTTAATTAATGACAAGAAA
TATTGTAATAAATTCAAGAAAAGCGATTACTTTTTACATGCTTTTTTGGTAAAATTTAAT
GGAACATTCTTTAAAAAGAATGAATTTTGCTCTAAGCCTAGTTTAGAATTTTTAAAGCAA
GTAAAAGATATTTTTGATGTCTATGAATTTTCAGAATTTTTCAAGTGA
>CCPCLGGI_00033 panF
TTGTTATTAAATAAATATTTTCTTGCAAATCGAAATATTAATTTTATTGTTATGGCTTTG
TTATTTTCTTCTAGCTATATTAGTGCTAGTAGTTTTATTTCCGGTCCCTCTGCTGTTTAT
AAGTATGGATTATCTTTTATATTATTAGCTACCATACAAATTCCTACAACTTTAATTGTT
TTTATTATTGTTGGTCAGAGATTAAATCGCGAATCAAAAAAAATTAATGCAATTAATATT
ATTGATTATATTAGGTATAGATATGAAAGTGATGTTTTGGCGTTAATGAGTGGATTTGTA
TTGATTTTTTTTTCAATGTTTTTGATTTCTGCCCAATTAATAGGTGGTGCCAAACTTATA
GAAGTTTTTTGGGGTATTGATTACGTAGTTGGTCTTACTTTTTTTGCCTTCTTGGTTTTT
ATTTATGTATTTTTTGGCGGCTTTAAGGCAGTAGCTTATACGGATTTGATTCAAGGATTT
TTAATGCTAGTTTCATCCGTTATTTTGTTTTCCAAGATGCTAGATTTGGGGGGGGGTATT
AATAATTTATTCAAAACAGCAACGTCTAGCTTAGATAAAAGCCTTTTACTTCCTTCAAAT
GCTGACTTAAAGCCACAATATATAATTTCTTTTTGGATATTAATAGGAATAGGAATACTA
GGGCAGCCTCAGATTATTAATAATTTTATAGCATTTAAAGATGGGAATGCTATAAAATTT
TCTCTTCCCATTTCTACTTTTATTATTAGCTTTTTAATTGTTTTGATGCATTTAATAGGG
TTTTTTGCTATTATTCTTTTTCCAGATTTAAGTCCAAATGATAAAGTTGTTTTAAATGTG
GCTTTAAAAGTTTTAAATCCTTTTTCTTGTTTTATGTTTTTTATAGGTCTTTTATCTGCA
ATAATGTCTACAGTGGATTCAAATTTGCTATTAATAACATCTGTTTTAATAAAGTCAATA
TTTATTTATAAAGAAGATTTAAAAGAAGATGTAAAGATTGGCAGAGTAATAATGATTTCT
AATATTTTTTTTATTTTAATAATACTTATATTTTCTCTCTTTCCTCCCAATTTTTTATTC
TTTATTAATATTTTTGCCTTTGGAGCTTTGGAAGTTTCGTTTTTCCCTATTATTGTTTTT
GGACTTTATTTAAATTTTGTAAGCAAAATAGCGGCTTTTGCTTCTATGTTTTTAGGGTTA
ATATTTTATTTGTCCATTGTATTCTTTGGTTTAAATATTTGGTTTTTTCACCCCGTTTTT
CCATCATTTTTTGTTTCTATATTTACATTTTTAGTAGTTAATTTTTTTTGTAAAAAAAAT
AGTAAGGTTTGTTAG
>CCPCLGGI_00034 coaBC
ATGGATAAAAATAAACATATATTAATTGGTATATGTGGGGGCATAGCCTCTTACAAGTCA
GTTTACATAGTTTCCAGTTTAGTTAAATTAGGATACAAAGTTAAAGTTATAATGACACAA
AATGCAACTAAATTTATTACTCCATTAACTTTAGAAACCATTTCTAAGAACAAAATAATT
ACTAATTTATGGGATTTAGACCACAATGAGGTGGAGCATATAAAAATTGCAAAATGGGCA
CACCTAATTCTTGTTATTCCTGCTACCTACAACACAATATCTAAAATTGCATCAGGAATT
GCTGATGATGCATTAACTACAATAATATCTGCAAGCACGGCTCCTACTTATTTTGCAATA
GCAATGAATAATATAATGTATTCAAACCCTATTTTAAAAGAAAATATAAAAAAGCTTAAA
ACTTATAATTATAAATTCATTGAACCTGATAAAGGATTTTTAGCTTGCTCATCAAATGCT
TTAGGGCGCCTTAAAAATGAAGACAAAATTATAAAAATAATATTGAATGAATTGAATCAA
AAAGACTACCTAAAAAATAAAAAAATACTTATAACAGCATCCAGAACTGAAGAATTAATA
GATCCAATTCGCTATTTCTCAAATACATCAACGGGAAAAATGGGGTTTTGCTTAGCACAA
GAGGCTGTCAAACTAGGAGCTCAAGTTACAATTATTACAGGACCAACCAATGAAAATGAG
CCTGAAGGGGTCAACATTATAAAAATAAAAACTGCAATGGAAATGTACAAGGAAGCTCTC
AAAATATATAATAAATTTGAAATAATAATTGGAGCCGCAGCTGTTGCCGATTTTAAACCC
AAACACATTTTCAATAGTAAAATTAAAAAAAATAAAATCAATAGATTATATATAAAATTA
GTAAAAAATCCCGACATAATCCAACACATAGGACACAATAAGCTTAAAAACCAAATTGTT
ATTGGATTTTGCGCTGAGAATTCTAAAAATTTAATTCAAAAAGCTAAAGAAAAATTAAAA
AAGAAAAACTTGGACTTTATCATTGCAAATGAACTTAAATATTTTGGTTCAAAATTAAAC
AAAGTTTATATAATAAATAAACAAAGCATAAAAGAACTGCCAGAAATGGAAAAATCAGAA
GTAGCTAAAGAAATTTTAAAAATTTTATACTAA
>CCPCLGGI_00035 group_333
ATGAAATACTTTTATTTTTTATTTTTTTTACTTATTTTTAATGTGTATGCTCAAAATGTT
AATTCTCCAACTCTTCCTAGTCTGCCTTTGTTGCCCGAAATTACAGAAAATAAGCCTATT
GAGAGAGAAAATTCTTCTAAGGGAGAGAATTCTTCTAATGTTGGTTTAGATGGTAAGTAT
GTTAACGATACAATTCTTTATGGGCTTGATAGTCAAGTGACAAGCATTATAAAAGCTCTT
AAAAAATCAAGCGATAGTCAATATAATTTTTCTCTTAAAAAAAGACTTGAGAAAACTTTT
AATGCTGAGCTTAAAAGGGAAATACTTGAATTGTTTATTTCTCTTAAGTATTCGGGGGGC
ATTGATACAGCAAATTATATTCTTGAAAATTATGAGAGTAAAAGATATTCAAACGCTTTA
TTTGGCTTGGCAATTTCGTATCTTAAGGAGTTTGATGATAAAGAAAAATTAAAAAAAACT
CTTATTGACATTCTTGAAAATAAAGAGGGCAATGTGGTATCTATTGCAGCTTATTATTTA
GGAGAGCTTAATTCTCTTGAGTATTCCAAAAACATGATGGAAGTTTTTGAAAAATATTCT
GGAAATGATGGGGCTAGAAGAGAAATACTTATTGCTCTTGGAAAAATGTCTGCTGTTGAT
TATCAGGATAGAATTTATGAAATTTCGCTAGATAATTACGAGGGCCCATCAATTAAGGCT
GCTGCAATCGAAGCGTTGTCATATCTTGCTTCAGATAAAGTAACTGAAAATGCTGATTTG
TATCTTCAGAGTAATAACAATAATTTAAATGTTAAATTAGCTATTATTGCTTCTTTGTCC
AAAGATCCTTCTTTAAAGTCTAAAGAGATTTTACAAGGATTTTTAAGAGATTCTGATGAT
AATATTAGGTTTAAAGCTATTAATGCAATCAAAGGACATAGGGACTCTTCTGCAAAGGAT
ATTTTGATTTATAAGCTTAAAAGCGATCCATCTCTTAAAGTTAGGGAGGCTTCTGCTAAG
GCCTTAATTGATATGGATCTTGGGAATATTGAGATAAAAAACATTATGTTTGATTTTAAG
ATTGACAATAATTTTAAAATTTCAATGTTTAGTTACCTTTTAGATAAGGATTCTCTAAAA
GCATTGTCAATTGCTTTAGAAATTGTTAATAAAGAAAATATTAATAGACCCTCAAATGTT
TTAAGGGGCGTTGCTTCAATGTTGGCTGGTAAAAAGGGTAATTTTGATAATTTTTATTCT
AAAATCATTGACAGCAAAAATATTGATTTAAGGCATTTAGCATTAAAAGGAGCTGTTTAT
AATAAATCTTCATCGCTTTCTGATAAGCTTAAAAAAATTAAAAGTGAAACGAACTCCGAA
TATATTAAAATGCTTTTAAAAGATTATTGA
>CCPCLGGI_00036 murJ
ATGAATAAATATGTTGTTTCTACAATTTTGGTCATGATTTCCACTTTTTTTTCAAGAATA
ATGGGCTTTGTAAAGATAAAGATTTTCTCTTATTATTTTGGTGCAAATCTTGATGCTGAT
ATTTTTAACTATGTTTTCAATATTCCTAATAATTTGCGCAAAATTCTTTCAGAGGGCGCG
ATGACCTCGGCTTTTTTGCCTGAATTTACACATGAAAAAAACAAATCGCACGAAAAAGCT
GTTTCTTTTTTCAGAACTGTCATAACCTTTAACATTATTTCTATTGGGTTAATTGTTTTA
GTTATGATTATTTTTGCAAAGCCTATTATGTATTTTATATCTTATTATAGGGGAGAAAAC
TTAATTTTTGCAAGTTCTGTATTTGGTTATTTGGTATTATATATTTTACTAATAAGCCTA
TCATCAATCTTCGTGTCTGTTCTAAATTCATATAAAATTTTTTTCATTCCTTCGTTTTCG
CCCATTATGCTTTCTTTTGGAATAATATTGAGCATATTCTTATTTTATGGTCGTTTTGGA
ATATATAGTGCTGTTATTGGCGTAATTTTTGGGGGGGGTTTACAATTTTTAATTCCGTTT
GCAAATTGCCTTATGATTGGTTTTGCCTGGAAGCCAACATTTTATTTCAGAGAAAAAGTG
TTTTTAAATTTTTTAACCAGATGGCTTCGTATGATTTTTGGATTTTCCATTTCAATTATT
ACTCAGCAGATTTCATTTGCATTAGCATCTACTCTTGAGATAGGAAGTGTTTCTATCCTT
AGTAATGCTGTAATTTATTATCAGCTTCCTGTAGGAATTTTTTATATTTCTATTGCAACA
GTGATTTTCCCCAAAATGGCAGAGCATGCTGTTTTGGGGAATAATATAAAATTAAATGCC
CTTTTAGTAGATGGAATTAAAATTTTATTGTTAATTTTTATTCCAGTGTCTTTTTTAATG
TTTATTTGGTCTGATTATATTTTAAATTTATTTCTTATGGGAGGCAAGTTTTCTATTTAT
GATACTCAAAAAACAGCGAGTGTTTTGAAATGTTTTCTTTTAGGTCTGCTTTTTTATTCA
ATGTTTGGTTTTTTCCAAAAATATTATTTTTCTATTCGTGATGCAAAAACACCGTTTTAT
TTGAGTGTTTTATTTTCTATTCTTGATATTGCACTATCTGTTTTTGGTATTAATTATTAT
GGTTTGAACGCTTTAGCATTAGCTCAATCTATTTCTTTTATGATTTGTGTAATTGTTTTT
TATTTTATAATATTGAAAAGAGGAGTTAAAATTGATTTAATTGAAATTTTATTTGTTCTT
TTAAAGTCAATTATTACACTTTTTCCTTTATATGCAATTTATTTCTTTTTTGAAAAGTTT
CAGTGGGATGTGGGGTTTAGTTTTAAAAATCTTTATTTTTTAATGGCAGCTGGAATTGTT
AGTATTTTTGTTTTGTTTATTTGTTATTCTGTTTTAGGAATAAATAAGCTTTTTAGATAT
ATTAGAAGGGATGCTTTATGA
>CCPCLGGI_00037 tgt
ATGTTTAGTGTAATCAAGAATGATAAGCATTTTAATGCAAGGGTTGGATTTTTAAATCTT
CCTCATGGTAGAGTAGATATTCCTTGTTTTATGCCAGTTGGTACTTTGGGGGCAATGAAA
GGGTTAAAACATGCTGTTCTTGAGAAGTTAGAATGTAATTTGATGCTTGCAAATACTTAT
CATTTATATTTAAGGCTGGGAATTAAAACTGTTGAAAAATATGTTGGTCTTCATAATTTT
ACAACTTGGAATAAAAATTTTTTAACCGATTCGGGCGGATTTCGGGTGTTTTCTTTTTCT
GATCTGAGAAAAATTGATCTAAAAGGTGTGCATTTTAAATTTCATATAGATGGATCGTAC
CATTATTTTACTTCCGAGGGAATATTTGCTATGCAAGAAATTTTTGGCAGTGATATTATT
ATGCCACTTGACATTTGCAGTTCTTATGGGATTGATTATAATGAAGCCAATTTATATACA
AATATTACAACCAATTGGGCTAGCAGCACGTTCAAATCTTCTAAAAACAGAAAAGAGGGA
TACAACGGGCTTTTATTTTTAATAACTCAAGGAAATTTTTTTAAAGATTTAAGGAAAAGA
AGTATCAATGATATATTGGAATTAGACAGCCCAGGTATTGCCATTGGAGGCATTTCTGTT
GGAGAACTAAGGGAGAAATATTTAGAAATCCTTGAATATAGTTTTTTGTTGATACCAAAA
GAAAAACCAAGGTATGTAATGGGTATTGGCACTCCCCATTACATACTTAATGCCATATAT
TATGGCATTGATATTTTTGATTGCTTTAATCCCGCAAGAATTACTAGGCATGGGTCTCTT
TTGACAGATAATGGGATTATGTGCATTGGTAGAAAGGAGTATAAGGATGATACTTCTAAG
GTAGAGAAAAATTGCATCTGTACTTTATGTAAAAGGTATTCAAGAGGATATTTAAGACAT
TTAATAAAATCGAAAGAGCTTTTTGGAATAGTTTTGGCAAGTGAACATAATATCCACTAT
ATGTTTCGATTGATTTCAAAGATCAGAGCCGCAATTCTAAATGATGATTTTTTAAATTTT
AGAACTTCATATTTAAAAAAGTATGAAGAGGAAAATTTCGATGAATAA
>CCPCLGGI_00038 group_810
ATGAAAATAGATAAGCTTTTTATAAAAAGCATCATTCTTACTTTTTTGTCCATGAACCTG
CTTTTCATGATTTTAATTATGCTTGGTGATTTGTTTGTTAATCTTCTTAACTATCTTGAA
AAGAATATTGGCCTTAAGGATATTCTTTATATTTATTATTTATATTTGCCAAAGGCATTC
TCAGATGGGGTGGCTTTATCTTTTCTTTTTGCTATTTCGAATCTTATTGGCAATCTTTCT
ATGAGAAATGAAATAATAGGTCTTTTTAGTTGTGGAGTTCCACTTACCAGGATATTAAAA
CCAATTATTTTAATTAGTATATTTATTTCAGTTGTTCTTTTCTTTTTTGATAATTATTTG
GTAATAGATACTATAGCAAGAAGAGATGTTCTTATTAAGAATAGCATTGGCGACAGTAGA
TCTGGGGATAAAACTATAATAATAAGGGATTTTGCTAGAGAAATTTATAATATCAAATCT
TATGATATTGATGAGAATACTTTTGCTAACTTGATGATTATAATTAAAGACAATAAAGAT
GAGTTTCAAACAAGGTACGATATAAATAAAGCCGAATGGAAAGATAATAAATGGAGGCTT
TATGGTATTAGAGAGTTTGTTAAGGTTGGTAAAAAAATTAAGGAGAACGCCTACGATGTT
CTTGATGGGACAGGAATTATTAAGCTGGCGCCCGATTACATAAGAACTGTGATGCTCTCA
TCAAAGGCGTTAAATTTTACTAAACTTATTAATTGGATAAGTTTTCTCAAAGCTGAACGT
TTAAATTATTCTGATGCATTTTTTGATTTATTAAATAGGATATTCTTTTCATTTAGATTG
ATTCTTCTTAGCTTTACTGTTGGGTTTATTGCTCTTGCTCTTAAAAAAAATATTTTTATA
CTCAGCCTATTAAATAGCATTGCTTTTGCTGTTGTTTATGTTATTTCTATTGTAATTTTT
AATTTTTTAGCGGATCTAGGCTATTTGCATATATATATAGCAAGTTCTTTTACAACTATA
TTTTTTTTGATTATCAATTTTTTTGTTTATAGGATTGTTAGGAAATAA
>CCPCLGGI_00039 group_258
ATGAAAATATTAAAAAACAGTTATGAGTCTTACATAATTGCTGAATTTTTTAAATATTTT
TTAATTACGTTTTTATTTTTCTTTTTCGTATTTTTTATAAATCAAATTTTATTCTTTATG
AGAATACTTCTTCAAAATTATGTTCCCTTTTTTAAGGCTTTTATTTTTATTATATATTCT
CTTCCTATGGTTATTGCGCTTTCTCCCCCTTTTGCTTCTTTGATTTCAGTAATTCTTACT
ATTCATAAATTCAAGCTTCACAATGAAATTTTAGCTTTTCGTTCAATTGGCATATCAATT
TTTGATTTAATTGTCCCATTTTTTAAATTGGGAATAGTTATTGCTTTTGTATCTTTTATA
TCCAATGATATTTTACTTCCACTTGGATCTATTGGCAGATTAAAAATTTTTAATGAAATA
AAAGAAGAAGTTCCCCATTTGGTATTAAAGCCTTATTCAAGCAAACAATATGGAGATTTG
ATTTTTGTTTCTGGTGAGAAATCGGAAAATGGTTATAAAAATGTAACTTTTTTTGATAAC
ACTGGGCTTAAGGGTTTTGATAGAATATTTATGGCAAAAAATCTTGATATTAGAAAAGAA
AATTTTCAAGTGTATTTTATTTTAAATGATGTTCTATCTATTGCCTTAACAGACAGTGAG
AGTGGATTTTATGATTATTTTTATGCAGATAAGATGAAATATTCAATCGATCAGGTTACA
TTTAGTGATAGTTTTTTATTAAATTATGTAACTCCTTCACAAATGAGTATGAGAGATGTT
ATAAAATTAATTAAAAAGCAAAATAATTTAATTGCAGATTCAAATATAAAAAATAATCTA
GAAGGAGACTTTTTAAGTTTAAATTTTTCAAATCTTTATTTAAATTATTTATACAATCAA
AACTATTATGTGGATGAATCTTATGTTTTTGAAAATTTAAACTATATGTATAATTTAAAT
TTAAATTTCAAACCTTATCAAGATAGAAGCATGAAGCAAAATTTGGCTCTGTTTAATCTT
GAATTTTATCAAAAAATTAGTTTACCACTTTCAGTTTTATTTTTTATTTTTTTAGCTTTT
TCAATGGGAATGTATTCTAATAGGAAATATTCCATTATTCTTGAACTTGTAATTTCAATT
ATTGTTTGTGTTTTTTATTGGGTAATGTTTATTGGTGGAAAAGTTTATACTGTGCAGTAT
GCACCAAGTCCTATTATTGTTACTATTTTGCCTAATTTAATTTTAATTATTGCAGGAGCA
ATTCTCTTTTTGAGATTGTTAAAAAAATGA
>CCPCLGGI_00040 group_259
ATGAAATTTGTTTTGAATAATTTATTTAAAGGTTGTCTTATATGTTTTTTCTTGTTTTTT
TCTTGCCTTACTACAGATAGATCTATTCAAGATTCTCATATTAGTGATATTGTAGAGAAG
AAAAAAGAAGCAGTCATTATTGATGATAATAATGTTGTTCTTGGGAGTAATGAGGGTAAA
TTTAAAAGAGACTATTTGATAGGATTAAAAGATAATGAATCTTTTTTTCTTAGTGATGCT
TTTTTAAAAGAAAATAATTTTTATTTTAAAAAAGCCAGGGAAAGTTATGCTAAAAAAAAT
ATTGGCTTGACAAATTATTATTTGAATAAAATAGTAACTAATGAGAATCAGCACAGCAGA
GAATTGCTAGCTAAAGCGAATTTGTTTTTTGGATATGTAAATTATGAGAATGGTTTTTAT
GATCTTTCCGAATATAATTTTGATCTATTTTTAAAAGACTATAAATATTCTCATGCTAGT
TTAAGATTAGCTGAATTAAAATATCTTGTTAAAGAAAAATCTGATGCAATTTTTGCATTT
AAAGAGATTAATGAATTTTCTATTTCAGGTTATGATAAAGAGATTTATGGCTTTTTAAGT
AATAAACTTGGAGTAAGTCATTTAAACTTAGAGTCTTTAGGATTTCTTGACAACAGCGTT
TTTGATACATTTGTCTTTAATGACAATATATTTGTAACTAATATATTGGGAGGGCTTTTA
AGATATAATATTAAAAAAAATGATTGTAGAGTCTATCTTAAGGATAAAAAAAGCATTTTT
TTAAATGGCATTAGGGGTTTTGCGGATTATAATGGAACAATTTATATTGGTGGTAAAAAT
GTTGTTTATTATATAGATGATGTTGATGGGGATTTAAAGCAAATAAATGTTCCCGGTAAT
GCTGATTTTAGCAATGTACAAGTTTTGCTTGCTGTTAAAAATGGAATATTTGTTGGCACT
CTAAATTCTGGATTATGGTTTTATGATTTAAAAAATTGGAAAAATATACCGCTTGGATCT
AATAAAATTTCTTCACTCTGCTTTGATAGTTTAAAAAATTTATTATTAGTTGGAACAGTT
GACAAGGCTATTTATAGTGTTAATGTCGATAATTTGAAAAAGATTGAACATTTGGATTTT
TTTAGCAAAAATGATAATGAAAAAAATATTAATTTTATAAAAGAATATAAAGATAGTTAT
TTTGTTGGAACATATGGTGGGGGTCTTTTTGAATTAAATTTAAATAAAAATAGTTACAAA
AAGCACGTTATTGCCAATAATATTGATGTTAATTATTTTATGGATATGGAGATTAAAGAT
AAAAAGCTATTGTTTGCAACCTTTGATCATGGGCTATTGATTTATGATTCTGAAAATGAC
AACTGGGATTATTTTGGACCCAATAATGGGCTTCTTAATTTAAATTTAATAAAAGTTTCT
AGATTTGAAAATTATGTCATACTGGGCACTATTAATAACGGTTTGGTTTTTGTAGATGAA
AATATTAAAAAACAGTTATGA
>CCPCLGGI_00041 pnp
TTGAGGAAAATATTAAAGTTGAAAATAGGCAGAGACGAGTTAGTGTTTGAGACCGGATTT
ATGGCTAAACAGGCTAATGGATCGGTTCTTGCAACTTATGGTGGATCTTCGGTTCTTGCA
ACTGTTTGTTGCTCGAGTAACGTGAGAGAAGATTTAGATTTTGTTCCGCTTTCTGTTGAA
TATAATGAGAAATATTATGCAGCCGGTAAAATTCCGGGAGGATTTATCAAAAGAGAAGGA
AAGCCAAAGGATAAAGAAATACTTGTTTCCAGACTAATAGACAGGCCGATGAGACCTCTT
TTTGATAAAAGATTTGGTCGAGAAATTCAAGTAATTCCTACGACTTTAGCTACAGATCAG
CTTAATCCTCCTGATATTGTTGGAATGAATGCTGCTTTTACGGCAGTTTTTTTGTCAGAT
ATTCCGTTTAATGGTCCAATTGCAGCTGTTAGAATGGTTTATTTGAATGGTAAGTTTATA
GTAAACCCTTCGTTTGAAGAGATTCATGATTCTGATCTTGATATTGTTGTTGCCGGAAGT
TTAAATGGAATTACTATGGTAGAAGGTGGTGCTAATGAGGTTGGTGAGGATATTTTGCTC
TCAGCAATAGATGGTGCTCATGAATATATTAAGCAAATTTGTAATGCTCAAAAAGAATTT
TTAGATATTGTAGGCAAGAAGGAAAAACTTCCTTTAGCTTTTGAAGAAAAAATATTTGAA
TTTAAAGATGAGCTTAGGGATTTTGTTTATGCTGATCTTAAAGAAGCTTGTTTTGTTAAG
GGAAAGCTTAATAGAGATAAAGCCATAACTTTGCTGCGAAATAAATCTTATGAGTACTTT
TCTTCTCTTGAGAAATTGACTGATAGCAATGAATCTCTTTTTCATAAGGCTTTTGATGAT
TTTGAGAAGGAGATTGTTAGAAGCTCTATTCTTAACGATAATATTAGAACAGATGGCAGA
ACTCCTAATGAGATAAGAGATATTATCTCAGAAGTTGATATTTTAAGTAGAACGCATGGA
TCTGCGCTTTTTACAAGGGGAGAGACGCAAGCTTTAGCGGTAACTACTCTTGGTACAAGC
ATTGATGAACAAATAATGGATGATATTGATGGCGATAAACGCCTTAATTTTATGCTCCAC
TACAATTTTCCCCCATTTTCAGTTGGTGAGACCGGTAGACTAATGACTGGCAGGCGTGAG
ATTGGCCATGGTCATTTAGCTCAAAGAGCTTTAGAATCAATGGTTCCTGGAAAAAATGAT
TTTCCTTATACCATTAGGGTAGTTTCTGAGGTTTTAGAGTCTAACGGATCTTCTTCAATG
GCTACTGTTTGTGCTGGGAGCATGTCTTTAATGTCAGCAGGGGTTCCTGTTAAAGGGCAG
GTTGCGGGGATAGCCATGGGGCTTATTAGCGAAGGGGATAAATATGTAGTTTTAAGTGAT
ATTCTTGGAGAAGAAGATCATCTAGGTGATATGGACTTTAAAGTGGCCGGTACAAAAAAT
GGAATTACTGGATTTCAAATGGATATTAAGATTGAAAATGTTACTAAAGATTTAATGAGA
GATGCTCTTGAGCAAGCAAGAATAGGTAGAATACATATATTATCTATTATGAATACTGTA
ATTTCTAATTCAAGAGTTGGTATATCTAAGTATGCTCCTAAAATTGTTCAACTTCAAATT
GACATTGACAAGATATCTCTTGTGATAGGATCTACTGGAAAAACTGTTAAGGCTATAACA
GATGAATTTGAAGTTAAGGTTCAAATTGAGCAGAATGGAAAAATCATTCTTTTCGGGGAT
GATGATTTTAAGATGCAAAAAGCTAAAGAAAGAATAGAGAGTATTGTAAGAGAGCCAAAG
GTAGGCGAAATTTATGAAGGAACTGTCAAAAAGATTAATAGCTTTGGGGCTTTTATTGAA
CTTACTCCTGCAAAGGAAGGATTTTTAAGTACTCGTTTGAAACCCAGAGACAGTAAGTAT
GGTTCTGGAAGATTTGGGAATAGTAATAGATATTCTAGATTTGGTGGCGGTGGAGAGAAT
ATAAGAGGTAATGCGGGGTTAGTTCGACCCCCAAAATTAGAAGAAGGTCAGCGAATTAAG
GTCAAAATAATTGATATAGATAAGTTTGGAAAAATTGATCTTGAAATTGTTAGAGATAAA
GATTATTAA
>CCPCLGGI_00042 rpsO
ATGATAGATAAAAAGCAAAAGCAAAAAATAGTTTCTGAATTTGGAAAAAATGAAAGTGAT
ACTGGTTCTGTTGGGGTTCAGATTGCACTTATTACAGGTAGAATAAAGTATTTAACTGAA
CATTTAAAGATAAATAAAAAAGATCATAGTTCAAAAAGAGGCTTGTTAAAGTTAGTAGGG
CAAAGGCGAAGTTTATTGCGGTATTACCAGAAAAAAGATTTAGAAGCTTATAGGATGTTG
ATATCTAAACTTGGTCTTAGAAAATAA
>CCPCLGGI_00043 truB
TTGGAAAATGGATTCCTTTTAATTAATAAAGAACAAGGTAAAACTTCTTTTGAAACTCTT
TTCCCTATAAAAAAATATTTTAATACAAATCGTGTTGGGCATGCTGGCACACTTGATAAA
TTTGCAAGTGGAATTTTGGTTTGTCTTGTGGGAAAATACACAAAGCTTTCAGGTTATTTT
ACTTCTTTAGATAAAGAGTATGTAGCAGAATTCAGATTTGGATTAGAAACAGATACCCTT
GATCCGAATGGAAGAATAGTTAGTAAAACAGATTATATTCCTAATGTAGAGGATATAGAT
TTAAAGCTTAAAGATTTTGTAGGAGAGATTTATCAAAGTCCTCCTAGATTTTCTTCTGTT
CATATTGATGGCAGCAGAGCCTATAAACTTGCTTTGAATGGAAAGTTTTTTGAAATTAAA
AAACGAAAAGTCACTGTTTATAATATTCAAAGATTAAGTTATGATTTTAGTTCTTCTTTG
CTTAGTTTGAAAATTAGCTGTTCAAAAGGTACTTATATTAGGAGTATTGCAAGAGATTTG
GCATATTCTCTAAATTCTTGCGCGTATGTTAGTAATTTAAAAAGGACTAAAGTAGGTATG
TTTAGATTAAAAGATTCCACATTGTGTGAAAATTTGAGTAAAGCTTCCTTAATTAGTCTA
GAATCTTTAAAAAGTTTTGAAAAGGTTTACATTGATTCTAATAAGATAAATCTTGTTAAA
AATGGTGTTTATTTTGAAATTGAAATCAATATTAATGAATTTAAAATTTTAAAATCCAGA
GAAGAGAAAATATTAGCAGTAATTCAAGGAGTGGGTTTGAATAAATATAAATATGTCATT
ATATTTTAA
>CCPCLGGI_00044 rbfA
ATGTATAAGAATATTAAAAAGTTTAAACTTGAAAGTTTTATTGCTCAAGAAATCGGCAAT
TTAATAGTAAGTGGGGGGATTAAAGATCCCAGAATTCATTCATTTTTAACCGTGGTTAAA
GTAGAATTTTCAAAAGATTTAATAAATGCTAAAGTGTTTATGGGCTCTATTAAGGAAGGT
GCTTCTTTGGACAATGCAGTTAAAGCTTTAAATAATGCTAAGGGATTTATTCAAAGTCAA
ATTATTAAGCGAATTAAAGTTAGAAGCACTCCCAAATTATTATTTGTTAAGGATGATTCT
CTTTCCAAATCATTTTATGTTAATAAGTTAATTGAAGGATTAAATACTACAAGAGAGAAT
TAA
>CCPCLGGI_00045 infB
TTGTCGAAAAATATTGATGATATTAAAAATGAAGATGGCAAAAAAGTTAAGATTATTAAG
TTGAAAAAGAAGGTAGTAAAAATTGTAACATATAATGATTTAAGCGTTAAAAATGATTCA
AATAGCTTTGTTGATTTGCATAATAACAGCAATAAGGCTGAATATTCGCAAAGTAGAGAC
AATAGAACTGGCGGGTATTCACAAAATAGGGACAATAGAGCTGGTGGATATTCACAAAAT
AGGGACAATAGAGCTGGTGGATATTCACAAAACAGAGACAACAGAACTGGTGGGTATTCA
CAAAACAGAGACAACAGAACTGGTGGGTATTCACAAAATAGGGATAATAGAGGTGGATAT
TCACAAGGCAGAGACAACAGAACTGGTGGATATTCACAAAGCAGGGACAATAGAACTGGT
GGATATTCACAAAACAGGGACAATAGAACTGGTGGATATTCGCAAAGCAGAGACAATAGA
ACTGGTGGATATTCACAAAACAGAGATAACAGAACTGGTGGATATTCACAAAACAGAGAC
AGCTTATCCTTTCAATATCAAGGTTCAGTAAAGAAAACATATGTTGCCAAAAATAATTCT
CAAAATAAATATACTACTACTTCTATGTCTTTTAGAAGACTTATAAAAACTAAAGTTCCC
GCTATTGTTAGCAGCACACCTGCAGCGGATTCTGAGAATAGTAAAGAGTTAAATCGTAAG
CTTGGCGAGAAAAAAAAACAGCAACAAGAGAGTCAAAAAAGCTATAAGAGAAAAAAAGCA
GAAACTGAGAGCAAAACAATTGAACAAAAAGTTTTTGAACAACTTCAGAAAAAGAAGAGA
GAAAATTTAGCCAACCCTATTCCAAAGTCAATTGACATTATGGGTAGCATTACTGTTTCT
GATCTTGCAAGAAAGATGAATTTAAAATCTTCTGATTTGATTGCTAAATTAATGGCTTTG
GGCGTAATGGTTACTATTAATGAAAAGATAGATTCTGATACTGCAACTATTTTAGTTGAA
GAATATGGTTCAAAAGTTAATGTTGTCTCTATTTATGATGAAACGGTTATAGAAGAAGAA
GTGGAAGATCAAAGCAAAAGAGTTGAAAAGCCTCCTGTTATTACAATAATGGGTCATGTT
GATCATGGCAAAACCAAACTACTTTCTGTGCTTCAAAATATAGATATAAATCAAACAGAG
TCCGGCGGTATTACTCAGCATATTGGAGCTTATACTATTGTTTATAATGATCGAGAAATA
ACATTTTTAGATACTCCTGGTCATGAAGCTTTTACTATGATGAGAAGTCGTGGGGCTCAA
GTTACAGATATTGTTGTTCTTGTTGTGTCAGCAATTGATGGTGTTATGCCCCAAACCATT
GAGGCTATCAATCATGCAAAAGAGGCAAATGTTCCAATTATTGTTGCTATAAATAAGATT
GATTTACCAGATTCAAATCCCGATAAGATTAAACACCAGCTTTCAGAATACGGTTTAGTA
TCTGAGGATTGGGGGGGAGATACTATTTTTGTGATGATTTCTGCTCTTAAAAATATAGGA
ATTTCTGAACTACTTGATATGATTCTTTTACAGTCAGATATGATGTTGTTAAAGGCAAAT
CCATCCAAAAGAGCTATTGGAAAAGTGCTTGATGCCAAGATTGATTTGGGGCGCGGAATA
GTTTGTTCTGTTATTATTGAGGATGGAACGCTTTATGTGGGAGATTCTTTTGTGGGTGGA
GCGTGCTATGGTAAAGTTAAGGCATTAATTAGCGAAAAGGGTGTTTCTGTTAAGAGCGTT
GGACCCGCTAAAGCCATTAGTGTTTTAGGATTTTCTTCAATGCCTCAAGCCGGGGATCCT
TTTCAAGTAACTAAAACTGAAAAAGAAGCAAAATTGATCAGTTCTAAAAGACAAGATCTT
AAAAAATATGAATCTTCCAAAAATGTAAAGAAAGTTACTATGTTGAATCTTTATGATTCA
ATTAAAGAAGGAGCGCTTAAAGAGCTTAAAATAATTTTAAAAGCAGATGTTCAAGGCTCA
GTGGAAGCTTTAAAGAATTCTCTTGAAAAATTAACAAACGATGAGGTTCGAGTAAGAGTT
GTGCATTCATCAGCAGGGGTAATAACCGAAACAGATATTAGCTTTGCTTCAGCAAGCGAT
GCTATTGTTATTGGATTTCATGTAAGGCCTACTGCAAAAGCTCAGGTACTAGCAGATCAG
GAAAAAGTTGAGATTAGAAAGTACAATGTTATTTATGATGCTATAAATGATGTTAAGTCA
GTTCTTGAAGGAATGCTTGAGCCAGATGTTGAGCAGCAGTTTATTGGCTTTGCTGAAGTG
AGAGCTGTAATAAATGTTCCTAAAATAGGGGTAATAGCCGGTTGTTATGTTTCTCGGGGG
CTAATAAAGCGAGATGCGATTACTAATGTAATGAGAGATGGTTTACAGATTCATTCCGGC
AAAATTTCATCTTTAAAGCGATTTAAAGATGATGTTAAAGAAGTTGCTGAGCAATATGAG
TGTGGTATTATGATTGATAATTATGCTAATATTAAAGAAGGAGATATAATTGAAGCATTT
GAGGTAAAAAAGGTTAAAAAATCTTTTAAAACTTAG
>CCPCLGGI_00046 nusA
ATGATAAAGGGCACGGGGCATATGATTGTAAATATTGCAAATGATCGTGGCATGAGTATA
GATTCTATTAGAAAAACAATTAAAGAATCAGTATTAATAGCTTATAAGAAGTATTTTGGA
AGCAATGAGAATGCTTTTATTAAGTTTGATGATGATACGGGAGATTTGTCTGTTTATGCA
AAAAAGAAAATTGTAAAAGAGGTAAAAGATTCTTTGCTTGAAATATTAGAAAAAGATATC
TCAAAGGAAAATATTGTAGAAGGTGATTATGCTTACATTGAAATTAATCCCAAAGTTTTT
GATAGGCTTTCTATTCAGGTTGCAAAACAAAGAACCAAAAATGACCTGCAAGGAATTGAG
GATAATGAGATTTTATCAGAATTTAAAAGCAAGTTGAATAAGGTTGTTATTGGGTACGTT
CAACAAAATAGAAATGGTGATCTTTATGTTAATCTTGGTAATACGGATGGTATAATTCCC
AAGAAATATCAATCGCCAAGAGAAGTTTATAACCTTAATGATAAGATTAGAGTTTTAGTT
TATAATGTCAAAAAGGGTAAAAATGGTATTGAAGTTATTCTTTCTAGGACCCATCCAAAG
TTTATTGAAGAGCTTTTAGCGCTTGAAATTCCAGAAATTGAAGAAGGTATTATTAAGATT
CATAAAATAGTTCGCGATCCTGGTTACAGAATCAAAGTCGCTGTTTATTCTGAAAAAGAA
GAGATTGATCCTGTTGGTCCTTGTATAGGACAAAAAGGAGTCAGAATTCAATCTATAATT
AAGGAACTTGAAGGAGAAAAAATTGATATTATTCCCTATAGTAAAGATATTAAAGAATTT
ATAAAGGATTCTTTGACTCCTTCAAAGATAGAACATGTTTATATTCTTGACGAGGATTTA
CATAAAGCTTTAGTGGTTGTTAGTGATGACCAGCTTTCTCTTGCTATAGGTAAAATGGGT
CAAAATGTTAGACTTGCTAATAGACTTCTTGACTGGGCTATTGATGTTAAAACTAGCAGT
CAATTTGCAGAAATGAAGGCTAATTCGGAGTTTAAGCAAGAAACACTCGAAATGTTTGAT
AAAGTTATGCAAGATGTTGTTGAGGAGGAGCAATTTGAAGAGATTAGTAAAATAAGTGAT
CTTAAATTGCTTGATCCTTCTGTGATTTCTAATTTATCAAAAGAGGGGTTTGATGATATT
AACAATTTTTTACAAGCAGATGAGGGAGTGCTTTTTAATCTTGGTGTAAGTTATGAAAAA
CAAGAAGAAATTAACAAAATATTAAAAGAGGGGATGATAATAATTGCTAATGACAATGAT
GAGTCTATGGAAAAGGTAGAAGAAGATGAAGAGCTTCTTTGTCCTGAATGCGGTGTTGTT
ATTAATGAAAATATGACCTCCTGTCCGGGTTGTAAAATAGGGCTTAGTTTTGAGTTTGAG
GAGGAGTAG
>CCPCLGGI_00047 rimP
ATGTATTTAACAAGGTTCTTTAAAAGAACCTTATTATTTTTAGGAATACAGTTGATTAAG
TATTTTGACAAAAATAATGAAGTTTTTAATTTGATAAAAGATTTAACAGGGCGGTTAAAT
GTTGAGATATTAGAAATTAATATCTTTAGAAATAAAAATAATGGAAAAATTCAAATAGTT
CTTTATAGTAAAAATTTTTCCTTAGATATTGATTTTTTGACTGATTTGCATAAAATAATT
TTATTAATTTTAGAAGCAAATCTTAAATATGGTTTTACTTTAGAGCTTTCTACTCCAGGA
ATAGATAGAAAAATAAAAAGTGACAGAGAGTTTAAAATTTTTGAAGGTAAAAAGATTAAG
TTGATGTTGGATAATGAATTTGAAGAGGGTTTTATATTAGAGTCAAAGCCAAAAAGTTTT
ATTTTTAAAACAGATAGCAAAGAAGTAAATGTTTTTTATAGTGATGTTAAAAAGGCTAGA
TTAGTTTAA
>CCPCLGGI_00048 group_812
ATGAGCTATTTAAATGTTTTAAAGAGTATATTTTTGCCTTTTTGTGTCTTTTGTGGAAAA
AGGTATGTATCTTCTAATGCTCTTTGTGACCAATGTAAGTCACTTTTTAATTTTAACATT
AAATTTGATGAGAATTTGATTTATTTTTTTGAATATAAAGAGCATTACAAATCTTTAATT
TTGTCTTATAAAAGGGATGCTCAAAAGTCAATTGGTAGATTTTTGGCAAGTGGAATTGCT
GAATGTTTAAATAATATTGATTTTGATCAAATAGTAACTGTTCCTTGTAGTTTTAAAAGA
AAATTATTTTATGGTTTTGATCATATGGAATACATTGGTATTTTGTTAAGCCGTTTTGGT
TTTAATTATATAAATATTTTTTCAAGAAAGTATGGAAAAAGCCAGAAGTTAATGAAAGGG
AATCTTAGATTTAAAAATCTTGAAAATAAGATTAAATTAAGATCAAAATATAAAAATTTT
CAGTTTAAAAAGATTGTTTTACTTGATGATATTGTTACCACAGGAGCATCTATGTGCATT
TGTGAAGATCTTATTATGCAATTGGGAGCTTATAAGGTGATAAAGCTTTCTTTGGCCAAA
TCTTATAATTTGGTTTAA
>CCPCLGGI_00049 mutS
ATGGAAAAAAATGTTACCCCAATGATAAGGCAGTATTTAGATATCAAGAAAAAATATAAA
GATGCTGTTCTTTTTTTTAGAGTAGGAAGTTTTTATGAAATGTTTTTTGATGATGCAATT
GAGGTAAGCAAGCTTCTTAATTTAACGTTGACAAAAAGAGAAAATGTTCCAATGTGTGGG
GTTCCTTATCATACCAGTAAAGAATATATAAGGAAATTAATTTTATTTGATAAAAAGGTT
GCAATTTGTGAACAAGCGTCCAATTCTACTTCTGGGGGGCCTTTAGAAAGAGAGGTTGTT
GAGGTAATAACCCCAGGCGTTATTATTGATGAAGATTTTTTAAATGATGATATTAATAAC
TATTTAGTTGCTATTAGTGATTATAAAGATTATTATTCGTTTTCTTATATAGATTTATCT
ACTTCCAGTCTTGGAATAATGTTTTATGAGAATGGTTTTTTTGAAAAACTTAAAAGGGAT
CTTGAGAAATACTCTCCTAAAGAGATAATAGTTTCTGAAAATTTTTATTATGAATACTCA
GAGAAGCTTAATCTTAGTAGATTTTTAATTAACAGAGTTCCTACTTGGCATCTTGATAAG
GATATTGCAATAAAAACAATAAAGGAGCATTTTAACATACTTGGATTGAGCTCTCTTGGA
TTTGATGAGGAAAAGCCCTATTACATTTCAATTTTTCTTATTATAAATCATATAAAAAAT
AATTTAAAAAATTTATTAAGTAATATTGATAAAATAGATATCAATAATGATTCTTCGTAC
ATGTTTCTTGATGACGTAACTCAAGTTAATCTTGAACTTGTGAAAAATAATAATGATTTT
TCTTCTCAATATTCATTATATTCTGTGTTAAATGATTGCAAAACTGCAATGGGAAAGAGA
CTTTTAAGAGAATTTATTTTAAATCCAATTTTAAATATTTCTGAGATTAATACCAGGCTA
GATCATGTTGAATTTTTTTGCAAAAATATTAGCTTGACTGTGACTTTAAGAGAAACTTTT
ATTAATATATGGGATATTGAGAGAATAATATCTAGGATTCAAATGAAAAGATATATTAAA
AAAGATTTTTTATTTATTGAAAAAGCTCTTTCTGTATTTTTTACGGTAAAAAAGTTATTT
GACAAGCATAATTTTGATTATTGGAATTTTGATAAATTTGAAGAGGATAGTATTTCTAAA
GTTTATTTTTTGATAAATAGTGCAATTTCAAGTGCACCCGATGAACTTATTAAAAGAGGT
TATGACTTAAAGCTTGATAACTTAAAAGATTTAAAGATTAATGCAAATAAATATATTGAT
CAATATCTTGAATCAGAGAGATTGCTTAGCAAGATTAATAACCTAAAGATTAGAAAAACT
AATAATAGGGGGTTATTTTTTGAAGTTACAAAGAGTAATTATGCTCAAGTGCCACCACAT
TTTATGGAAAGCCAAGCTTTAAATTCTTCAAAAAGATATAAAACAGAAAAACTTATTTCT
CTTGAGGTGGATATTAATAATGCTGAAGATAATGTGGTTGCTTTTGAACAGGAAATTTTT
GATGAAATAGCATCAAATGTTGTTATGCATAATAAAGTTCTTAAAAAGGTTGCAGAATTT
TTTGCATATATTGATTTAGTTGTTAACTTTGGTTATTTGGCAAAAAAAAATGAATATAAA
AGGCCTGTATTGACATCTGGTAAAGAAATTCTTCTTGAAAAGTCTCGGCATCCTGTTGTT
GAGCACTACACTAAAAATACTGAAATCTTTACTGAAAATTTTGTAAGAATTAATAAAGAA
AAGTATTTTTGTTTAATTACTGGACCTAATATGGCAGGTAAATCAACCTATTTGCGTCAG
GTGGCTTTAATTACTTTAATGGCGCATATAGGCTCTTTTGTGCCAGCTTCTAAAGCTTTA
ATAGGTATTACAGATAAAATTTTTTGCAGGATTGGAGCAAGTGATAACATTGCCAAAGGG
GAATCCACTTTTTTAGTTGAAATGAATGAAACAGCCAACATTTTAAGGAATGCAACAGAA
AAGAGTTTAATAATTATGGATGAAGTTGGAAGAGGTACTAGCACAAATGATGGGCTTGCT
ATTGCTTATTCTATTATAGAGTATATTTTAGAGTATATTAAAGCTAGAAGTTTGTTTGCC
ACACATTTTCATGAATTGTCGTCTATTAATCATCAGGCTTTTATTAATCTTTCAATGAAA
ATTGAAAAGCAGGGCAACGATCTTGTTTTCTTAAGAGAAGTTGAAGAAAAGCCATCTCTT
AATTCTTATGGTATTTATGTTGCTCGCATAGCAGGACTTCCCTTAAGGGTAATAGATAGA
GCTAATGTTATTCTAGAAAGTTTGGTGGGCCGAGAGGGCAACTCTTGTTTAGAGTTTCTT
CCCCATGTTTCTTCTGATGGTAATGATAAAGAGATCTTGAAAAATGACACTGATATTCAT
ATTAAATTAAATGAGTATTTAGAGTTAAAAAATTTTATTTCTAACATAGATATTAATAAT
ATTACTCCTTTTCAATCAATTGAGCTGTTAAATCAAATTGTTTTAAAGGTTATTTCTCAG
TCCAGTTAG
>CCPCLGGI_00050 group_1498
GTGTTTTTTTTGATTTTACCATTGTTTTTTTTATTATCTTTTAATGTTTTTTCGATAGAT
GTTATTAAGATAGGAATTGTTGATTTTGATAGAATTGTGATTGAAGTTTTAAATCCTCAA
TTGAAAGCTAATCTTGATCAAATAAAAAATCGGTATCAAGAACAAATAAATACGTTAAAT
TTAGAGCTTAAGAATTTAAAACATATGTATGATAAATCGATTGCTGATAATGATTTAGAT
AATGCAAGATCTTTTGGAAATCAATATAATTTGAAAGTTGATGAGCTAAAGAGAGTGTCT
AGTTTAGCAAAGAACAATTTAGAACAGCAGAGATTGGCCAATATTAATAGTTTAAATAAT
AATAGTGAATCTTTAAGTAAAATACTTCGTGGTATTCAATATGTTGCAGAAATTAATGGG
TTTTCTTTGATTATGAAAAAAAATAATCCATATATTCTTTACCACAATAGCACTGTTGAT
ATAACAAACGATGTTGTTAAGCATCTTTTAGAAAAGGACAATAAAAACCCTTAA
>CCPCLGGI_00051 group_462
ATGGGTTCAATTAGAGGTTTGTTTTTTGTAAGTTTTTTAATATTTTTTGTTGTTTTTAGT
TTTGGTCAAGTTGAAAATTACAAGGGGAAAATAATAAAGGGTATTAATTTTGAAGGACTT
AAGAATAAGAAGGAGAGAGATTTTATTAATATTTTAAAACCTTACATTGGCGTGTCATAT
TCTAATGAAATTTTTGATAAATTGCAAATTGATCTTTATTCTCTTGATTATTTTTCTGGG
CTTATTAAGCCTATATTTAAAATAGATGGTGAGGATCTTTTTATTACATTTATTGTAAAA
GAAAAATCTTTAGTTAATTCTGTTGTTTTTTCTGATAGCAGTAGAGTTTTTTGGAATAGC
GAACTTGTTGAGAAGGTGAATATTAAAACCAATGAGCCTTTAAATCTTGCAAGTGTTAAT
AAAGGTATTGGCAAGCTTGAAGAGATGTATAAAGACATGGGATATCTTGAGGTTTCTGCA
AATTTTGAAATCAAAGAAGAAGGAAATTTAGTTGATATTATTTTTAATATAGTAGCTGGA
CCCAAATATGTTGTTAAGGGGATTGACTTTGAAGGAAATTTAAGCTTTAAAAGCAGTACC
TTGAGGAAATCTTTAGCATCAAGAGTAGTGTCTCTTTTCTCAGATGGTAAATATTTAAAA
AGTAATGTTGATAAAGACAAGCGTCAATTAGAGTCTTTTTATAAAAATAATGGATATATT
GATGTTAAGATTATCAATAGCACTGTTGATATTAAAGATTCCCTTAAAGATTCTAAAAGA
CTAGAAAAGGAAGTTTTTTTGAAATATTTTCTTTCAGAAGGCAATGTTTTTAGATTTGGA
AAGCTTGAAATTTCTGGTAATTCAGTTTTTAGTTTGGAAGAATTAAAAAGTTTTATTACC
TTTAGCGAAGGTGATATTTTTAATGATTCTAAATTTGAGCAGGATTTTGCCAAAATTAAG
GAAAGTTATTTTAAAGAAGGGTATATTTTTACAGAAATTATTCCTTCGCAAAAGATAAGA
GGGGAATTTGTTGATTTGTTAATTAAAATTTTAGAAAAGGATAAAGCTCATATTGAGTCT
ATTACTGTTTCTAAAAATAAAAATACAGCTTCGCATGTAATACTTAGAGAGATTCCTCTT
CAAGAGGGAGATGTTTTTAGTTTGGACAAGTTTAAGATGGGTATGGCAAATTTACAGCAG
CTTGGTTATTTTTCAAATGTAATTCCTGATATTGTTCCAGGCAATACAGAAGGGCTTATG
AAAATAAATTTAAACATTGAGGAGCGAGCAACAAGTAATTTTGGATTTGGTATGAATTTT
GGAGGCAATTCAAATTCTTCATTTCCATTTTCAGTATTTGGGCAGTGGGAGCTTTCTAAT
TTTTTAGGCGAAGGCTATTATTTTGCAGCAAGACTAAATTTATCTTTTTTAGAGCAAAGT
CTTAGTTTGACATTTAGAGATAATTGGTTTTTTCAAAAAAGATGGACCGTAGGTGGATTT
ATAGATTTTTCACATTCTGTTAATACTGCTTATCAGGATATTAATGGGCCTATTTTTTCT
GGCAAAAGGGAAGTTCCTGATCCATTTACAAGTTGGGAAGAATATCGAGATGCTAAAAGC
TTTTCCGATTTTAATGCTATGAATTATTCTTTGCTTAAACTTAGTTTTGGAGCGTTTACC
GGGTATACTTTTTCTAATTATCTTGGCAAGCAAACCCTTCTTGGCACTTTGCAAACTGCT
TTAAAATATGTTTTTTATGATAATGAGGTTAACAGACCTTCAAATTATTATTTAAGAGAC
AATTACAAAACTTTTAGATTTGAAAATTCTCTTAGTTTGAGCGCGGCTTGGGATACAAGA
AATTCTACCTCTTTATCTAATAATGGATTTTTACTTAAGCAACAGTTTGATTTTTTTGGT
GGATTTTTATTTGGTCAGAGCCATTTTATTAAATCTTCTACAACTTTTGAGAGATATTTT
TCTCTTTTGGGATATGAGGATGTGTTTACTCCTTATTTTGATATTATTTTGACCTTAAGG
AGTGTCTATTCAAATATATTACCTCCTCTTGGTAATGGTTTTGAAATTGAAATTCAACCC
CATCACCACATAATTCTTAGTGAAAATTTTATGCAGGCTAGAGGTTGGGGGATTTTGAAA
AATATTTACAGTTCTTTTGTAAATACTGTGCAGATATCTATTCCTTTGTTAAAAAATATT
TTAGTTTGGGATGCTTTTTTTATAGATTTTGCTTCCTATTCTTTAGAAGGGCAAGAAAAT
TCTTTGTTTAGACCTTTTAGTAGTTTTGCTTTTAGCTGGGGAACTGGAATTAGAAGTCTT
TTACCTCAATTGCCGCTGTCTTTTGTAATAGCTTATCCTTTTTATTTTGACAATGATAAA
GTTAACAGCTATTACAAATATTATTCTGGATTTAAATTTTTCTTAGGAATTGAGATGAGA
TATTGA
>CCPCLGGI_00052 group_123
TTGGATGGAAAAGATAAAATATTAATAGATATTGTTAGGATAGATTTAAATCTGTTTAAA
TTAATTTTGGGTGATGAAAATATTATTTTAAATGTTTACGTTAAAGGAAGTAATTTCAAT
TTTGATATAAACGACTTTAGTTTATCTGGCGATTTAAATCCTAGTAATGCCTATTCTGAC
AATGAAAATGCAGTTTTTAATAAAATTTTAAACTACCTTTATAGATTAAATATTAATTTA
GAAAATATCAATATTAATATCAAGCTTAATGATAATAGTTGGCTTAATTTTCAAGTTAAA
AATTTTTCCTTAAGTACCGTAGATGAAGATTTTTTATTTAGCTCTGTAGTTGATTTTAGT
GCTGTTAAAAATTTAGAAATTAATTTACCCTTTGAAAGAGTTGATGATGGAATTTTGGAT
TCAACTTTCTATTTTGAGGGGAAATTCAAAAAAGGCTTTGAGGATGGCTATGTTAATTTT
AGCTTTTTTGAATTTAAAACAAGTTATTTTTCTTTACTTGAGCAGGGGTTCCAAATAAAT
TATTCAAAAGGAAATTTAAAAATTTTTAATTTACGAAGAGAGAATTTTGATTTTAATTTA
AGTTATGACAAGGCTAATGGTTTTGTTCGATTAGATGCTTTATTTTTCAATGTTAATCTT
TTAGATTGGATTAAGCTAAACAAAGGCTTTGAAATTTATAAAGATTATTTTGATATAAGT
TTAAATGGGCAATTGGCATTTTCTTATGATTTTAAGGATAAAGATTTAAGATATGCAGGA
ATAATAGATTCGTCTTTAAATGTAGATACTATAGGAAAAGAAGTTCAAGGCTTGCAGCTT
GAAATCAAGGGGGATGATAGAATTGTAAGTGTTAAGAATGCTTTTTTAAAGCTTAAAAGG
GGGGTTGTAAACTATAAAGGTTATTATTCTTTGAAAGATTTGCTTCCAATGGGACGTCTT
AACTTTAAGTCTGCAAAAATTTTAAACTTTAACGACCTAAATGGGTATTTAGATTTTAAT
AAAGATAAAGATATTTTTTCGGTTAAATCTGATAATTTTAGTCTTGGAAATCTTAGTTTT
CAAAATTTAATTTTAAAAACTTATTTTTTAAAGGATAAAATTTTTGTTGACTATTTGATT
TATTTGGAAAATAAAAACTCTCAAATTTCTTTAAAAGGAGATCTTAATGATGAAGAATTT
TCTTTAAGCTTAGGCATTAAAGAATTTCCTTTGCTTTTTTTAAAAGAAGTTATTCCCAGT
TCTCACTTGATAAATTTTTTTCCCAAGACTTTATTTTCAGGTAAATATTTAAATTTGGTT
TCGGATTTTAATTTAAATAAATTTAATTATCATAAAAATAAATTAAAAAAATTCAATTTC
ATGGTATTTTCAAAGTTAGACAATTTCAAATTTGTGCTTGATGCCAGTGGAGAAAAAAAT
TTTTACAAATCAAACAATTTTGATTTGCAGTACAATGATCACAATTTGCATTCTAACTTG
TTTGTTGAACTATTTGAAAGTGGGTTTAATATTAGCACGAATTTTTCTTATTTGAATAAA
GTTTATCCTTTGCATTTTAATGTTAATCTTAAAGATAAGTTTATTGTTGCCGAATCTCCT
CTTGGTATTAAATTAGATTTTAATTATTTTGATTCTAAAGTAGTTTATACCCTTAATGTT
AATAATTTTAAGGTTTACAATAAAACCTCTGATCTTTTAATAAATATAAATTTTTATGGG
AACTATTTAGGCCTTAATAAAGATTTTAAATTTAAAATAGACGAGTTTAATATAATAAAA
GTTTCTAAAACACCTGCCTATAATTTCAACTTTGGTTTTAAGGGCTTGTATGAATATGAT
AAATTGTACATTTCTGATGTTAAACTTATAAACAAACTTTCAAATTTGCAAGGATATGGA
CAATTTAATTTAAAAGATAATTTTAATGGAAGTTTGAATCTATTTTCTAGCTTAAATTCA
GAGAGATATTTTTTAGGGGTTAATTCCGTTGAATATGGAAGTTATTTTTTGCTTAAATTT
CAAGACTTAGATTTTTACAATTTTAATTCTTTCTCCCTTTTAGAGGGAAAGGTTAATGGT
AATTTTTTGCTAAATTTTAAAAAGAATGATTTTAAAAATTATTCTTTGAGTGGATATCTT
GAGGCAGATAAATTAACTTTTTTGGGCGTTCCCGTTCAGTTTTCTATGAATTTAGGATTA
TTGGATAATAAGCTTAACATATATGACATAAAAGCCAAGCGCAATAAAAAAGAGTTTCTT
ACCGGAAGCTTAAGATATGACCTAAGCAGTTCTATAGGGGTATCTAATATAGTTTTTAAT
AGCGACTTGTTTTCTTACAGGTTTAATGCAAATTTTAGAAATTTCCAAAGTGGAGTTGAA
GAGCAATTTGGAGTTTTGAAAACCAAAACAGAGGGCGAATTTTTCTTTAGAGACATTAAG
TATAAAAATGAATCTTTATCCAATCTTACGATTGAATTTAGCAATGATTTTGAAAAATTT
AATATGGCTTCAATTGATTATGACCTTATTAATGTTTTATACCATTATGGCAGTGGAGAA
TATAGCTTTATTTTAAAAGATTATTTGCCCCTTAGTTTTAATTCGTCAGGCAAAATAATT
AAAAATAAAATTCTTGGAAATGTGAGAGATATTAAATTTGATTCAAAAATAATCACCAAA
GATTTTTTGGATTCACATTCTTTATTTAATGTTGACAATCATTTTATTCTTTACGATCTT
GTTTTAAATGGTGAATTCGATATTGATGGGGATTTGTATAATCCTAATATTAATGGAAGT
TTAAATATTCAAAAAGGATCAATTAGCACTGAGTATTTAAGAGCTTCTAGAAAATTTGGT
GGTGATAGAGCTTTAGAAATATTTGATATGCCAGTTGCAATTCAGGATAATAAAATCATT
TTTAGTAATGAGTTTAACCTAGATCGATATTCCAAGATTTTTGTTTCTACTAGTTTAAAT
TTAAATTTTTTAAGTGATACTATTATTGATTATTACAAAATAGATATTAATGTGACTGGT
AGAACGGGAGTTCCTATTAAATTTGACAAAATTGCCTTAAGCTTTACAGGCTATGCTTTA
GGCGATTTTTCAATTGAAGGAAATGCTGATGAAATTATGTTTAAAGGCATTTTAAATATT
TCAAATGCTTGGGTTTATTCTCTTGAAAGTTCTGTTGTTGATTTATTAATAAATCCTTTC
AAACGAGCAAAAAGATTGCAAACTGATATTAATCTTCTAGATTTTGATATTTTAACTGAT
CTTGAGATAAATTTTGACAGCGGTGTTACTTTTCATTGGCCAGATAGTAATATTTCTTTT
TTACAAGCTACTATTTCAAGAGGGGATAAACTTGTAATAAAATCTGACACAAAAACAGAT
GATTTTATTATTAAGGGAGATTTGAATATTGCAAGTGGTTTTGTTAATTATAATAATAAA
AAATTTATTTTTAAAAGCGGCTCTTATATATCCTTTAATGAGAGTAGGGCTAAATTTGAT
CCATGGATAAAAGCGGAGGCTACAAATACTATTAAGGATAGAAATGATAAACTGCTTGTT
ACAATAAGCATTGATAGTCCTTTAAGTTTATGGAAAATTGAGTTTATGTCTTATCCTTCT
AGAAATGAGCAGGAAATTAAATATTTGCTTTCAGGCTCAACAATAGGAGGGTATGAGGGA
GGATTGCGATCGGCAGGGACTAATGCTGCTGAAATGGCAATTGGAATAGTAAGTGACATT
GCTCTTGATTTTTTAATTCAACCCATTGAAGATTATATGCGTTCTGTATTAAACTTAGAC
TTGTTGAGTATAAAGACAGATATATTGAAAAATTCTATTAATAGTAATTTTTTCAAAATC
GGGAATCCTACTTTTGTTGATGTTCTTGACAATACAAGTGTTAAGGTAGGCAAATATCTT
GTTGAGGGTGTTTTTATTAGTGGGGGCTTTGGTTTTTTGAAAGAACAAATGTCTCCTTTT
TCAAAAGATTTAAATTTTGTTGTCAATTTGGGTATTGAGTTTGATTCTCCATTTTTTTTG
GTTAATTATGAGTTTGATTACAATTTTATGAAAAAAGGTTTAGATGGAATAGGAAATAAT
ATAGGCATTTCTTGGAAATTTAAATATTAA
>CCPCLGGI_00053 tmk
ATGGAAAAAATTATTAAAACAAAAATAAAAAATGGCAAAATTAACAATATAAATGTCTTA
CTTCTCAAAAACAACAAATTCATACACTCTATCGATAATTATTATTATATAATAATTATC
GATAACCTAATTATTGACACCAAAAGAAAGGAAGAAAAAATATTTGTGATTAAAATATTG
AAAAACTTTTATTGCATAGAAGGAATTGATGGAAGCGGGAAAACAAGCATCACTAATAAA
CTAAAAGCTCTTTGCAACGATGAATCAAGGTATTATTTTACAAAAGAACCATCAAGTGGA
ATAATTGGAGAAATGATAAGAAAGCAATTAATGAATTTTGAAAATCCTTTAGAAGAATCA
ACATTTGCATATCTTTATGCTGCAGACCGACACGATCATTTATATAAAAAAGGTGGAATA
CTGGAAATTTTAAACACAAAATCTAGAAAAATAATAACTGATCGCTATTTATTCTCATCG
ATTGCATATCAAGGAAAATTAGGATATGAATTAAATAAAAATTTCCCATTGCCTGAAAAA
GTATTCTTTATCGAAACAGATCCAAACATAGCTTATGAAAGAATACAGAAAAATAGAACA
CAAAGTGATCTTTTTGAACTTGAAAAATATAAAACTTTTGAACAAATTGCTCTAAAATAT
TTAAAAATATTTAAAAAACTAGAAAAAAAAATTAATGTGATTTACATCAACAATTCAATA
AAAGATAATTTAGATAAAAACGCAAAAAAAATTTTCAATTTAATAAAATTCTAA
>CCPCLGGI_00054 group_613
ATGCGTATTTTCAAAAATGTCCCCTTCCAAATAAATTTAATTTTATTTCTTTTAGTATCA
GTTGCAAAGATAAATGCATCGTCCAAATTTTATTACGCAGAACAATGGTATGTAATTTTT
AATTCTCAAATGAAAAAAAAACCTGAAAACTATAAAAAAAATATATTTTTTCTTCAAAAA
GCCTTAAAATACCCATTTGGAAATCCAAAATATTCTCTAACTAAAATAGAAACCAAAGAA
CAGTGGGAAAAATATAAACTTCTTTTCAAAATGCATGTAAACTTGCTTCTAGTTAGGCAA
AATTTACATTTAGGAGATTTATTCGACACAAGAAATTTATATTTTTTCAAAACTCCAGAA
AAAGATGGAATTATTTCCAATCTAGAAAAATCAAAAAAATTATATAAACTAGCTATTAAT
TACTACAGCGAAGCACTAAAATACCACAAAAAACTTGAAAATTACACAACTGTTAAACTA
GAAAACGATGGAATAACAAACTGGGAAGATGAATATCATAAAATTTCTCTTAAAGAGCTT
AATTACTATGACATTATTAAAAAAGAACTACTAAGAATTGACGAAACTAAAGCATTTTTT
GAACAAGGGCCAAACTATTATTAA
>CCPCLGGI_00055 tdk
TTGGGTTTTTGTTTAGACTTTGCTAATAAAGAAGATACTAAATTAAATAACATTGTCTCT
GTTAGTCATTTTGATTTTAGGGTAAAAATAAACTTAATTCTTGTAGTTGGACCCATGGGA
AGTGGAAAAACAGAATATGCTGCAAAAATTTATAAAGATTCGCTTGTTGTAAGAAAAAAA
TCTTTCAAGGTATTGGGCAATATTATTAAAGGAAATAGAAGTAGGGTTAATGTATTTTTT
ATTAGAAATTTTCTCGACAAGAGGAGGTTTCAAGATTATCCAGAAAACGTAATACCATAT
AGAGGCGGTGGAAAAGATAAAATTGATGAGATTGGTTATGCTAGCAACTCTTTTGATATT
GAAAATTTAATAGCCTCTAATCCTAGTTGTGGCACTTTTATTATTGATGAGGCATGTTTT
TATGATGAACGTTTAATTTTTGTTTTAAATAAAATTTCATCAAATGAGAATATTTTATTT
ATATTACCTACACTGCTTTATAATTTTAGAAAAGAATCTTTCAATGATACTGCCAAACTT
TTAGTAGAATATTCAGATAAGATTTATAAGCTTGGAGCTTATTGTGGGCACATTGATTGC
ATGGAAGAATCTTTTTTTTCGTATAGGTATTATTTTTACAACAATAAAGAAATTCCAGCT
CCTTATTTTGATCCTTTGCTTATTGTTGGTGGCGATGAAGAGATTGAATCTGCTATTTAT
CCAAATTACTCTACAAGATGTTCAATGCACCATTATCTTATAGGTAAGGAATATTTTTTT
TCTTTTTTAAAGCCATTTGCTTTGCTATATTCACAAGGAGATAAAAAATTTCTTGAAAAT
GAAATTGTAGCACTAAGCACTGATGTTGAAAATTCTAATTTTGTAAATTCTTTAGATAGT
GAAAAAGCGCGTGAATTTAGAGCCGAAATTTTAAGAAATATTTTAGAATTGCCTTTTTTA
GCAGAAAGAGCCTTAATAACTCTTTTCTCAGAATATAGTATTTTGAGTAAGGATAATTTT
AAAGATCTTGTTTTTAAGTTTTCTTTAAATAAGGATTATATAAATAAAATTTTTTTTTCC
AAAGAGGGCAAAGAGTTTTTTTAA
>CCPCLGGI_00056 group_604
ATGTTTTATTTGAAGATGGGTTTCATTCTTTTTATTTCTATAAACCTATATGCAATTTCA
GTCAAAGAAGATGAAGATATTTCAAGTATTCTTTTCAATGAGTCTAAAAATTTTTCCAAT
TTACAAAAAGGAAATGATTTAATTTATGGATCTCTTGATTTCAATTTACTAGCTTCAGAT
GCTCTTTATGAGCTTTCATTAAAAGAGAATGTTGCTTTAATGGATAAAATTTATTTATTA
AAAGAAGCAATTAATATTAATAACTTTAAAGCAGTAACCCTTAAAGAAGTATACACTTAT
TATTTTTCGTTGCTTTTAAGACAAAATGAAAATAAGAATATGTATGAAGAAATTATTACT
TTGTATAGAAACTTGAATGAAGAATTGCAAATAGACAAAGATTTAATTTGCATGAGGCTT
GAAGCTTCTGGAAGACTTGAAAGTTTTGGAGATGATTTCAAAAAAATTTTATTTAAGGCT
TTTTCTTTATATGGTAATGATTTTTTATTTTTTAAATGGTTTTTAAAAGAAGATAGGTTT
TTTTTTAGCATCTTTAATACTATTAGATCAAAAGAAGATTTTTTCTTTACAACCGAAAAC
ATTAATTATATATTTAGAAATTCAAATTTTAATTATGACAATTCTGTTTCTTTGTTTTCT
TTTCTTAAGGGCAAAATTAAAGAATATAATGGAATTCACGGTATTTATTTTTTAAAATAC
AAACTTTTAGATCCTGATGAAGCTTATAGGATTTTTAAAAAATTTCCTCCTGAGACAATA
AATGAATATAAAATGTTTTATGATCTTTTAGAGGATCCCGACATGAAGAGTAAATTTTTA
GAAGATTATAAAAGTTTGTCAGGAATTTATTGCATTGATAATAAAAATAATGTTGCCATA
CTAAAAGATGGAGTTTTAGTAGGCATTTTTTCAGGAATAGTAGATTTTGACAGCAAATTT
AGTTTAAATAGCAAATATTTTAATAAAATTTATTTTAAAGATAAGTCTCCAGTTTATTAT
GAGAATAGTTTGCTTGGTTATAAAATAAATTATTCTGTTTATCCTTATGTTGATATGATT
GAGGTTCAATATCCTGATAAAAGAGATGTTTATACCTTTGCTTTACATGCTTTTAAGTTT
AATCTTTTTAACAATTTGGGCTGCAATTTTAATAGTTTTGGGATCAGAGAGTTGTTCTTG
ATTGATATTAGGGATTTTTTTATTCCAAATGCTTTAAATTTATTTTTTGAAAAAACTTCT
GTTTTGGATATTAGATCAAGCTTGATAAGTAAAAAAAAATATTTTGGATCTAATTTGGTA
GAAATTAAAAATTATGTGGTTGGAAGTTTGGTTTCAATTTATAAAAAAGTTAATAGTTCT
AAAAAATTTAATTATATTGAAATTTATGAGAAGAATAAACTAAAAATAAAGAAAGCTTTG
TTAGATGATGATAGTTTTGAAAGCTATTATTCTTTTGAATAA
>CCPCLGGI_00057 ftsH
ATGAATGGCAATAATAATATGAATAACAATGGAAAATCTAACAACAAAAAAAAGAATAAA
AATTGGATTTTAGGACTTGTTGTTGTTTTTCTAATTTCAGCAATATTTATGTCATATTTT
ATAAGGGGGGGGAAAAGCTATAAAAATGTTCCTTATAGCACTTTTCAGAGTTATTTAGAC
AATGGTCTAGTTGAGTCTGTAGTAATAATTGATAAAAATTTGATTCAATTTGTCGTCAAG
GGTTCTAACTTTGCAAAGTCTTATTTTTCTACCAGCATTCCCTATCTTGATATAAATTTA
CTTTCAGAACTAAAAAATAAAAAAGTTGAGCTTAGCTCAGGGAAAAGTCAAGCTTCTCTG
ATTGGGGTTTTATTACAAACTTTGCCATGGATTTTGTTTTTTATTTTCTTTTTCTTTATA
TTTCGTCAAACTCAAGGTGGCGGTGGGAAGGTTTTTACATTTGGGAAAAGTAATGCTCAA
AAGTATGAAGCTGGAAAGAATAAAATCACCTTTAAAGATGTGGCTGGTCAAGAAGAGGTT
AAGCAAGAGCTTCGAGAAGTTGTCGAATTTCTTAAAAATCCAAAAAAATTTGAAAAAATA
GGTGCAAAAATCCCCAAAGGAGTGCTTTTAGTGGGCTCTCCGGGTACTGGCAAGACTTTG
CTTGCCAAAGCCGTTGCCGGTGAGGCTGGGGTTAGTTTCTTTCACATGTCAGGCTCAGAT
TTTGTTGAAATGTTTGTTGGGGTTGGAGCAAGTCGTGTTAGAGATTTATTTGATAATGCT
AGAAAAAATTCTCCATGTATTATTTTTATTGATGAGCTTGATGCTGTTGGTCGAAGTCGT
GGTGCGGGGCTTGGCGGTGGTCATGATGAAAGAGAGCAAACTCTTAATCAGCTGTTAGTT
GAAATGGATGGATTTGGAACGCATACCAATGTAATTGTTATGGCCGCTACAAATCGTCCC
GATGTTCTTGACTCTGCTTTGCTTAGGCCTGGACGATTTGACAGGCAAGTAACAGTTTCT
TTGCCTGATATTAAGGAAAGAGAGGCAATATTAAATATTCATTCTTTAAAAACGAAGCTT
TCAAAAGATATTAATTTACAAGTAATAGCAAGAGCTACTCCTGGAGCTAGTGGTGCTGAT
CTTGCAAATTTAATTAATGAAGGAGCCTTAATAGCTGCAAGGAATAATCAAGATGAAATT
TTAATGAAGGATATGGAAGAAGCCAGAGATAAAATATTGATGGGAGTTGCAAAAAAATCC
ATGACTATTACTGATAGGCAAAAGCTTGAGACGGCTTATCATGAGGCAGGTCATGCTTTG
CTTCACTATTATCTTGAACATGCTGATCCACTTCACAAAGTTACCATTATTCCAAGGGGC
AGGGCACTTGGTGTTGCATTTTCTCTTCCAAGGGAAGATAGACTTTCAATAAACAAACAC
CAAATTCTTGACAAAATAAAGATATGCTATGGTGGTTATGCTAGCGAGCAAATAAATTTG
GGTGTTACAACAGCGGGTGTTCAAAATGATTTAATGCAAGCTACTAGTTTGGCTAAAAAA
ATGGTTACGGAGTGGGGAATGGGTGAAGAAGTTGGTCCAATATTTTTAGTAGACGATGAA
GCACCTATTTTCCTTCCGAAAGAGTTTTCAAAGGCTAAAGCTTATTCTGAGAACACTGCC
GATAAAGTTGACAGAGAGGTAAAAAGAATACTTGAAGAATGTTTAAAAGAGGCATCGGAT
ATTCTTTTAAAGCATAAGGATCAACTTGTTAAGCTTGCAAAAGAACTTGTTTTAAAAGAA
ACTTTGACAGACAAAGAAGTGAGAGAGCTTTTGGGTTTTGAAGCTAATAAGGATGAATAC
GATTTATTTTCATCAGACTCTACTACAAAAGAAGTAAAGGGGGAGGATGTAAAAGGTTAG
>CCPCLGGI_00058 tilS
ATGCATTTTTTAGACGAAAATATACAAATTAAAATAGATAAATTTTATAAAAAAAATTCT
TTAGATAAAAATCGGGTTATTGTTGCTTTTTCTGGCGGGGCTGATTCTACGGCTTTATTA
TTGAATTTAAAATATTACCTGAGCAATAATGTTATTGCATTTTATTTTGCTCATTTTATT
AGATCTGATAATGAGCAAAATCAAGAGATAGAGCATGTAAAGGGGTTTTGCGATCTTTAC
AATATTGCTTTACAAATTAAAAAATGTGATATAGATATAAAAAGTGAATCAGCTAGGTTG
GGAGTATCTATTGAGGAGCTTGCAAGGAAATTTAGATATATTGCTTTAGAAAATGCTCTT
AAAGAAAATGGCGCAAATTATATTGCACTTGCTCATAACGAAAACGATCAAATTGAAACA
ATAATTATGAGATTTTTTCAAGGATCTTTTTTGGATGGTCTTTCAGGTATTCCTAGTGTC
AATAGAAACATTATAAGGCCCTTGCTTGAGGTTTCAAGACTAGAAATTGAAAATTTTTTA
TCTTTGAATAATATTGGGTTTTTTGTTGATAGTACAAATGCTCAAAATTTATATCTAAGA
AATAGGGTTAGAAATAATTTGCTACCCGCTATAAAAAAGGTTTTTAAAGGATATGAAAAA
TGTCTTAAAAGAATATCTGAATTTTCAAAGGAATTTGCGGATTATTTTGGAAAAGATGAA
TTTTTTCCTGTTGAGAAAGGTAAATATTATTATTCTTTTGATCTGAAAACTTTCTTAGAT
TTTCCTAAGTATTTGGTATTTAGATTGATTTTTAAAATTTTAAATTCAGAAGGAATTGCA
GCCAAAGTTTCTTATAAAGCTCTTAATGAAGCGTTTAAAGTAGAGATTAATAGGAAAAAA
AATAATGTTTTGTTAAAAACCAATGATTTTTTTTTAGAAAAAAGGCATAATAAAATTAAT
TTAATTTTTAAAAGGGATGAAAAATTTTACAAACCTTTTGATTTTATTTTGGAAGTTGGT
AAATGGCATAGTTTATCTTTAGGTAAGATTTTGCTAAAATATTTAGAGTGTAATGCAGCT
TCTGTATCAAGATTAAAATGTTGTTCTTATGAGTTTAGGTATAAATTTTTTAAGGATAGA
TTGAAAGCAAAAAAATTTTTTTCTAAGTTTATAAGGTGTAATCCGGCTTATTTAATGTTG
TTAGCATTAGATAACAGGTTAATTGGGATTATTGATTTAAATACTTTAAACTTAGTATGG
AGTGAAAAAAGCATTCTTAAAAAAATTAATATATCTTTGATTGGAGGGCTTTTAAAGGAA
TGA
>CCPCLGGI_00059 pth
ATGGGGTTGTTGATACTTGGATTAGGAAACCCTGGATTAGAATTTTCTTTAACTAGGCAT
AATGTTGGTTTTTCTCTTTTGGATAAAATTGTTTCTAAAAACGGCCTTTTTTTAAAGAGA
AAAAAAAAGTATGAATATTCAGAATTAAAAATGATTTCCGGAAGAGTAATTTTGGTTAAG
CCATTGACCTATATGAATCTAAGTGGCTCTCTATTTCCTTTAATATTTTCAGATTTTTAT
ATGTGTATAAAGAATTTATTAGTGGTTCTTGACAATGTTGATCTTCCCCTGGGAAAATGC
AGGCTTAAAGAGCGAGGTGGTGTGTCTACTCATAATGGTCTTAGATCGATTTCAAGTGTT
CTTGGAAGCTCTAACTATAGTAGACTTTATATTGGGGTTGGAAGCAATCTTATGCGTGAT
ATAAAGAGTTTTGTTCTTTCTAGATTTTGCAAGGATGAAATGGATAGACTTGAAAAATTG
TATGATTTTTTAAGTGATGAGCTGATTGATATTAGCGAAGCAAATTTTAAAAATAAGGTT
CAAAAAATTAATTCTAGTAATTTTTAA
>CCPCLGGI_00060 rplY
GTGGAAAATAGCAGGGTTTTAAGTTGCCAATATAGATCAAGCTTTGGATCTTCTAATGCT
CGCAGAATAAGAGCTAAGTCTGAAATACCAGCTGTTGTTTACGGGCAAGGTAAGGATATT
TCACACTTGAGAATTAAGAGTAGTGAATTTAATAAGAAATTTGCAAAATTTACGGATAAT
ACTGTCTTAATATTAGATGATGGCAAGCTTGAAAGATGTGTTTTTGTTAAAGATGTTGCA
GAAAATATTGCCAGCAAGCTCATTTATCATATTGATTTTTACGAAGTAGATAGGAATGTT
GAGCTTGAAAAATATGTTCCTATTAAGCTTATTGGAGCTTCTATTGGGGTTAAAGAAGGT
GGAATTTTGACTGTTTTAAAAGAGCAGGTTAAGGTAAGGTCTTTGCCCTTGGATTTGCCA
GAATTCATAGAGCTTGATTTAACTCCTGTTAATAAAGGAGATAGCGTTCTTCTTAAAGAT
CTTGTGTTGCCTTCTAATGTTAGGCTTGCAGAAAATGACGAGAATTTGGAAGTTGTTATT
ATAAAGTGA
>CCPCLGGI_00062 spoVG
GTGGATATTACAGACATAAGGATTAAGAAAGTTGATAGTAAAAATTCTGGTTCTAAATTA
TTAGCATATGTTGCAGTTACTTTTGATAACTGTTTGGTTCTTCACAATATTAGAGTTATT
AAAGGGCAAAAGGGAGTATTTATTGCGATGCCTAACAGAAGAACTAGAGTCGGTGAATAT
AAAGACATTGTACATCCTATTAGTCAGGATTTTAGAAAAGCTTTGCAAACTTCTATTTTT
AAGGAATATATAAGAGAAAATCCAGCCGATCTTGAACTTGAATTAGATTTTTAG
>CCPCLGGI_00063 rsfS
ATGGAAGGTATGTTAAAAGTAAATGATATTAATGATTTATGTAAAATAATAAGTGATTTT
AATGGAATTGATGTTATAGGCATTAATGTTAGCGATATTTGTAATTGGACTGATTTTTTT
ATAATAGCCACTTTTGTATCATTTAAGCAAATGGAAGCTTTATATATTGACAAGATAATT
AAATTCTTTAAAGAAAAAAAAATTAATCTTAATGCTGAAGGAAAAGGGTTGGTTTATGAC
TGGACTGTTGTTTCTGGTGCAAATTTGGTAATTCATTTAATGAGTGAAAAATCTAGGGAA
TACTATGAGCTTGAAAAAATATGGTCCAAAGGAACCATTATTTATCCCTAA
>CCPCLGGI_00064 group_179
TTGAGAAAGGATTTAATTTTTTTATTTTTAATTGTTTTAATAATAGCAAGTGTAGTAATT
TTTTTTATTAGAAGTTCGAAAAAAGAGTTGGTTTACTTCGAGCTTAATACAAAGAGTAAT
ATTAGTTTTTTGTTTCTAATAGAAGATCTTAACAAAAACCTTGTAAGTATGCAAGAAATT
TTTATTAATATGAAAACAGGAAATATTGGTTTTTTTGATATTCCAATTCATACTGGATAT
GAAGATTTAAAAGGGAATATATCTTGGTTTAAAGATCTTTATAAAAAAAATTCTTTTAAT
AAATTTTTATCTAAAATTTATACACAATTATCTCATGAATCAGATTATTATATTCGTTTT
CAAAAAGAAAATTTTGTTAGACTTATTGATTACTTAGGGGGAGTTAGACTTCTTGTTAAA
AACCCAGTGAAAGTTTATAGTTTCGAGGATTCTATTTTAATACCCTCTGGCACTTCTAAT
TTTGATGGTGATAAGGCTTATGATTATTTGAGATATTTTAATGATGTTAATCAGTTTGAA
GAGAGAGTTGAATTTTTTAAAGAATTTTTTAAAAGACTTCTTTTTCAAATTTCAGATTTT
GGCATTGAAAATGACAGTTTTTTTAAAATATATTCTATGCTGGATACTAACCTTTCAGAG
GTTGTTTTTAAGTATATTGTTAAAAATTATAAAATAAATAATGATAAAATTATTTCTATT
AATATTAAAGGACAAGAAGAGATTTTTAAGGATAATGATAATAATTTGATAAAGGTGGTT
TTTCCTTATTATGGGGGTGCTATTTTAAAAGAATCGGTGGATAAATTAAACAAAGAGTTG
GTTAATGAAGGTGCAGAAGAGATAGTAAAGATTGTTGTTTTAAATGGAACAAAAGTTGTT
GGGCTTGCAAAAAAAACAGCAAATATTTTTAATTCTTTAAAATTTAAAGTTTTAAAATTT
GGTAATGCAGATAAAAATTCTTATAAAAATACCCTGATTATAAATAATTCGGATAATTTA
GAAATGGCTGTTAGGGTTGGAGAGGTAATTAAAACTTCAAATATTAAGCCAATTTCTGAG
GTTCAAGCTAAAAGATTGTTAGAGCTTGATAATCTTGATATTAATCCTGATGTAATAGTT
ATTTTAGGAGATGATTTTGATGGAAGGTATGTTAAAAGTAAATGA
>CCPCLGGI_00065 nadD
GTGAGAATTGCAATATTAGGGGGCACTTATAATCCAGTTCATATTGGACATATTTTTTTG
GCTAAAGAAATAGAGTATTTATTAAATATTGATAGAGTAATATTTATTCCTACTTGCAAT
CCAGCTCATAAATTGATTGATGAGAATGTTAGTGTTAGCAATAGAATAGATATGCTCAAG
CTTGCATTAGAGAATGAAGATAAAATGTTCATAGATGATTGCGACATAATAAATGGTGGT
ATAACTTATACTGTTGATACTATTTCTTGTGTTAAAAAAAAATACAAAAACGATAAACTT
TTTTTAATTATTGGCGATGATCTTTTTCAAAATTTTGATTCATGGAAAGATCCTCAAAGT
ATTGTAAGTTCTATTGAACTTGTTGTTGCTCACAGAATCTACAAAGAGAGACTTAAAAGT
TCTTTTAAGCATATTTATATAGATAATAAAATAATACCGATTTCCTCATCAGAGATTAGA
AATAGAATTGTAAATGGATTACCCGTCAGCTATTTATTGCCTTTTGGTGTGTTAAAATAC
ATTAAAGATAATAATTTATATGTTAAAAAGGTAAATGTTTGA
>CCPCLGGI_00066 obg
TTGTATAACTTTAAGGACTCTGTAAATATAACGGTAGTTTCGGGCAATGGTGGTTCTGGG
TGTGTTTCTTTTTTAAGAGAAAAGTTTAATGCAAAAGGTGGTCCAGATGGCGGAAACGGT
GGGAGTGGTGGGAGTGTAATTTTCAAGGTGAGGGAAAATCTTAGCACTTTATCTTTTTAC
AAAAATGGTCATGTGCTTTGTGCTGAAAATGGTAAACCTGGAATGGGTTTTAAAAGAAGT
GGTGCTAATGGTAAAGATTTAACTCTTTTTGTTCCTCCAAATACAGAAGTTTATAATGAA
AATGATGGAACTCTTTTGTATAGGCTTAAAAATTTAAATGACGAATTTGTTGTTTTAAAA
GGTGGCAGAGGGGGTCTTGGTAATTGGAATTTTAAAACTTCAGTTAGAAGGGTTCCAAGG
TTTGCTCAACCTGGAGAATCGGGTAATAGTTTGAGCGTGCGTCTTGAACTTTTTTTGGTG
GCGGATATTGGGCTTGTTGGATTACCCAATGCTGGTAAATCTTCTCTTCTTAATAGGATA
ACCTCAGCAAAATCTAGGGTCGCAAATTATCCTTTTACAACAAAGATTCCTCATCTTGGT
ATGCTCAGGCGTTCTTATGATGATTTGATTATTGCAGATATTCCCGGAATAATTAAAGGT
GCTAGTTTTGGAGTAGGGCTCGGGACTAAATTTTTAAAGCATATTGCTAAAACTAAAATT
TTAGCTTTGGTTATTGATATTTCTGAAGCAAATTTTTTGGAGTCATATAACATTCTTTTA
AATGAATTAAAATCTTATAGCCATAAGCTTTTTAATAAAAAAAAAATTATTATTGCCAAC
AAGCTTGATTTGGACGGTTCTGAGAAAAATTTTGATTGCCTGATAAAAGCCTTAGGAAAA
GAAAAGGTTGTTGGCATCTCTATTTATGAGAATAGAGGAATTGATGAACTTATTAAAGAA
TTTTTTATTTTGGCTAAAACTTTTTAA
>CCPCLGGI_00067 rpmA
ATGGCAACAAGTAAAAGTGGTGGTAGTTCAAAAAATGGACGAGATTCTATATCCAAGCGA
CTTGGAGTTAAAAGAAGTGGTGGTCAGTTTGTTAAAGCTGGAGAGATAATTGTTAGACAA
AGAGGTACAAAGTTTCATAAAGGTAAAAACGTTGGTCTTGGAAGAGATTATACAATATTT
GCGCTTTCATCTGGTAAGGTAGAGTTTAAAACTTTAAAGGGGCGAAAATACGTAAGTATT
GTTTAG
>CCPCLGGI_00068 group_814
TTGATTAATGTTTTGGTAAAAGTAAAAGACGATGTAATTATTTATCTTTTAGCCAATGGT
CATGCTATAGGTAAGAATAATGTTAACGTTGTCTGTTCTTCTTTTTCTTTTATTTTGAGA
ACCTTTTTTAGTGTTCTTGATCTTGAGGGTGAGGCTTTTGTTGTGAAAAATTCAAAAAGA
GGTTATTTAGAATTTAAGCCCTTTTTTAAGGATTTGAACAAAGAAAGTCTTTTTTACTAT
AGTAGGTTTTTAATTAGAGGCATAAATGATTTGTGCTTTGAGTATCCTAATGATATTAAA
TTAGTTTTGGAGGAAAATTAA
>CCPCLGGI_00069 rplU
ATGTATGCACTGGTAGAAATAAATGGCAAGCAATATAAGGCTATTGAGGGTGAATTTTTA
AAAATAGACAAAATTTCTCCTGTTGAAAAAGATAAGTTGGAATTTAATAGTGTTTTGCTT
ATTAATAAAGACGGAGAGGTTAAAATAGGAAAGCCTTATGTCGTAAATTCTCTTATTAGA
TGTACCTATAAAGAAGATAAAAAAGATAAAAAGGTTGTTTCTTACAGATACAGAAGAAGA
AAATCAAGTGAGAGAAAAGTTGGGCACAGGCAAACCTATTCTTATATTTTGGTTGATGAA
ATAGTTTTTTAA
>CCPCLGGI_00070 apt
ATGAAAAATAAGACAGAGTATTATGATCAGTTTATTTCAAAAATACCCAATTTTCCTAAA
AAGGGTGTTCTTTTTTATGATATTACTAGCGTTTTGCTAAAACCCGAAGTTTATAGTTCA
TTAATAAATGAAGTATATTCTTTTTATAATTTTAAAAAGATCGATTGCATTGCAGTTGTT
GAGTCTAGGGGATATTTAATAGGTGCTCCTTTGTCTTTAAAAATGCAGCTACCCCTTGTT
TTAATTCGAAAAGAGGGTAAATTACCCAGAGAGGTTTTTAGTGAAGAGTATGAGCTTGAA
TATGGTTTTGGGAGAATAGAGGTGCACAAAGACGATGTTAGGACGTATTCCAATATTCTT
TTAATAGATGACATATTAGCTACCGGTGGAACTTTAAAGTCGTCTGCAATTTTGCTAGAG
AGAGCCGGGGGCAAGGTTAAGGATATTTTTTGTTTTATTGAGCTTTGCGCTATTAATGGT
AGACAAAGTCTTGAAAGTTATGAAGTCAATTCCCTTGTAAGGTATAATTAA
>CCPCLGGI_00071 group_815
ATGACTAGAGTTTTTTCAAAGTTTTTTCTTTTTTTTTGTTTTTCAATGCTTTTATTTGCA
AATTCAGAAGATTTAAATGAAAAGGACATTGTTAGCAAGGATGAAAACCCTGTTTTTGAA
AATGAAGTTTTAGGATATTGGGTTGGTTATAATGATGTAAGTAACATAAAGAATTCTATT
ATCTATATTTATAAATATAATGGGGAAGTTTATGGCCGAATTTTAACTATAATAAAAGAT
GGCAAAAAGTATGATGCTAAAAATCCTTCAGGAGATACTGTAGTTGGGTTTGAAAATCTT
GCAATAGAGGGTCTTGATTTTATGTGGGGTCTTAAGTATTCTTCTTCTTCTAAAAAGTGG
GATAGGGGCAAAATAATAGATCCTAAAAACGGTAAAATTTATAATTCTGAGATGCGTGTT
GATAGTAAAACCGGAAATCTTATTACCAAGGGGAAAGTTTGGATTTTTGGTAGAAGTAAA
ATTTGGACAAGAGCTAAAGATGATGAAATACCAAAATTAGATTTGCATAATCTTGTTCCA
GCGCCCCCTGTGAAAAAATAA
>CCPCLGGI_00072 flgG_2
ATGCTAATATTAATAAAGTTAATTGTCTTTAAGGATTTAACCGTGGTAAGAGGAATTTAT
ACAGCTGCCAGCGGAATGATGGCAGAAAGGCGAAAGCTTGATACCGTGTCAAATAATTTG
GCAAACATAGATCTTATTGGATACAAAAAAGATTTGTCTATTCAAAAAGCATTTCCAGAA
ATGCTAATAAGAAGACTAAATGATGATGGCCTTTATAAATTTCCCAAAGGACATCTTGAA
ACAGCTCCGGTTGTGGGCAAAATAGGAACAGGGGTTGAAGAAAATGAGATATACACAGTA
TTTGAACAGGGCCCATTAAAAACTACTGGCAATCCATTAGATTTAGCACTCACCGATCAA
GGATTTTTCGTAATACAAACTTCAGATGGAGAAAGATATACAAGAAACGGTTCTTTTACT
ATTGGAAAAGAAGGAATCCTTGTTACAAAAAGCGGATTTCCCGTTCTAGGAGATAAAGGA
TACATATATCTTAAGAAAAATAATTTTAAAATAACACATCAAGGACAAGTCTTTCACAAT
TCAAACTTTGAATCAGACCCCAAAAGACTTGTTAGCGAGTATGAAAATTCTTGGGAAAAT
TATGAACTGCTTGATACCATTAGAATTGTAAATTTTGAAAATCCCAGATTTCTCAAAAAA
CAGGGAAATTCTTTATGGATCGATACAAAAACATCTGGCAAAGCACAAGAAATTGATATA
TCATTAAGGCCTAAAATAGAAACAGAAACACTTGAGGCTTCCAATGTTAATGCTGTTAAA
GAAATGGTTTTAATGATTGAAATTAACAGAGCTTATGAAGCTAATCAAAAAACAATACAG
ACTGAAGATAGTCTATTGGGAAAATTAATAAATGAAATTGGAAAATATTAA
>CCPCLGGI_00073 flgG_1
ATGATGAGAGCATTATGGACAGCAGCAAGTGGAATGACTGCACAACAATACAATGTAGAT
ACAATTGCCAATAACCTTTCAAATGTAAATACTACAGGATTTAAAAAAATAAGAGCAGAA
TTTGAGGATCTAATTTATCAAACCCATAACAGAGCAGGAACCCCTGCAACTGAAAATACT
TTAAGACCACTTGGAAATCAAGTTGGTCACGGAACAAAAATTGCTGCCACCCAGAGAATA
TTTGAACAAGGAAAAATGCAATCCACAAATTTACTCACTGACGTTGCCATTGAAGGAGAT
GGATTTTACAAAATTCTTCTACCTGATGGAACTTATGCATATACTAGAGATGGGTCATTT
AAAATCGATTCTAATCGAGAGCTTGTAACAAGCCAAGGATACAAAGTATTGCCTAATATA
CTCTTCCCAGAAGAATATATCCAAAACTCAATTACAATATCTGAAGAGGGAATAGTATCG
GTAAAAATTGATACCAGCAACGAACCAATAGAGCTTGGGCAAATTGAAATATCAAGATTT
ATCAATCCTGCAGGACTAAGTGCCATTGGAAGCAATTTATTTAAAGAAACAGCTGGATCA
GGCCAAGAAATAGCAGGAATACCAGGAAGTGAAGGCATGGGAAGACTAAGGCAAGGCATA
CTTGAAATGTCAAATGTATCTATTGCTGAAGAAATGGTAACAATGATAGTAGCTCAAAGG
GCTTATGAAATAAACTCAAAAGCTATTCAAACTTCTGACAATATGTTAGGAATTGCAAAT
AACTTAAAAAGGCAATAA
>CCPCLGGI_00074 group_1091
ATGATTTATTACATTACAAAAAATTTATCAAATGAAAATATCTATATACTTCAATTTAAC
TTTGATGAATCTGAAATAAACATAGAAGATAAATTTTTCAAAAAAGTAAAATTTAAGGTA
AAAAGCAACAATTCATACAAAAATATTCCAATTGAAAAAACTCTTGTTTATTATGCAAAA
AACTTTGAAAGCTACAAAAGACATAATTACATCAATATGTACATTGATGTAATCGAGCCA
ATTGTATTTGCAAAAGAAAATCTAAAAAAAAATGAAATCCTTAATGAGTACAATACATAC
TTTAAATACAAAATTAACACAACAAGAATAAATGATGTTTTAAGTCTAAATGAATTAAAC
AATAGCAAATACAAAGTTATACGCAACACAATCAAAAATGAAGAGATAAGATTAAATAAG
GTGCAAAAAGAATAA
>CCPCLGGI_00075 flgI
ATGAACAAACCAATGTTGATGTTAATTACATTTGCAACGAGTCTATTAGCCCAAACAAAC
AAAGCTTCAACAGGACTAAAAACAGATCAATCATTTAACAATAGCCTATCTGAAAGCGTA
AAATTAAAAGAAATTGCGGATATTTATCCCACAAATACAAATTTTTTAACAGGTATTGGA
ATAGTAGCGGGACTTGCTGGAAAAGGAGACTCTATAAAACAAAAAGACCTTATAATTAAA
ATTTTAGAAGAAAACAATATAATAAATGAAATAGGCTCTAATAACATAGAAAGTAAAAAT
ATTGCACTAGTAAATGTCAGTCTCCAAGTAAAAGGTAATACAATCAAAGGTTCAAAACAT
AAAGCTTGCGTTGCATCAATACTGGACTCAAAAGATTTAACAAATGGAATACTTTTAAAA
ACAAATCTTAAAAATAAAGAGGGGGAAATAATAGCAATTGCATCAGGAATTACACAGCCC
AATAATAAATTAAAAGGATCTGGATATACTATAGATAGTGTAATAATAAATGAGAATCAA
AATATTAACCACAGTTATAATATAATTCTTAAAAAAGGAAATTATACATTAATAAATAGA
ATTCATAAAATATTAACCTCTAAAAAAATCAACAACAAAATTAAATCAGACAGCACAATA
GAAATAGAAGCAAAAAACATAAGCCTATTAGAAGAGATTGAAAATATTAAAATAGAAACC
AACCCCAAGATATTAATAGACAAAAAAAATGGTATTATTTTAGCAAGTGAAAATGCAAAA
ATAGGAACTTTTACATTTTCCATTGAAAAAGACAATCAAAACATTTTTTTAAGTAAAAAT
AACAAAACAACAATTCAAGTAAACTCAATGAAATTAAATGAATTTATATTAAAAAATTCC
AACAATCTTAGCAATAAAGAATTAATTCAAATAATTCAAGCTGCGCAAAAAATTAATAAA
TTAAATGGGGAACTTATCTTGGAGGAAATTGATGGAAACCAAAATTAA
>CCPCLGGI_00076 group_337
ATGGAAACCAAAATTAATTCACAAAATCTAAAATTTAAAAATCAAATAAATAAAATAAAT
AATTTTAAAAATTCTGTAGAAATAAAAAAATCCTTTCAAAAAAACGAAGATCTTCGAAAA
GCTTCTTTAGAATTTGAAGCTATGTTTATCAAGCAAATGCTTGAAAGCATGAAAAAAACT
CTTAACAAAGATCAAAATTTGCTAAACGGAGGCCAAGTAGAAGAAATTTTTGAAGATATG
CTTTGCGAACAAAGAGCAAAACAAATGGCACAAGCTCAAAGCTTTGGCCTTGCCGATTTA
ATTTACAATCAATTACAAAAAAGTAAATAA
>CCPCLGGI_00077 rpoS
ATGAACATATTTAGCAATGAGGATTTAAACATATATTTAAAATCAGTAAGAGAACACAAG
CTAATTACTCACGAAGAAGAAATCAAACTTGCAGGACAAATACAAAGAGGCAATGCAAAA
GCAAAAAACAAGATGATAAATGCAAACTTGCGACTTGTTTTAAAAATAATAAAAAGATAT
GCGGGTAAAGGGTTAAAAATTGAAGACTTAATTCAAGAAGGCAACTTGGGATTAATAAGA
GCTGCTGAAAAATATGACCCGAATAAAAATACCAAATTTTCAACTTATGCATCATTCTGG
ATTAAGCAATCACTACAAAGAGCATTAAACACTAAAACCAGATTGGTAAAAGTCCCATAC
AGAAAAGAAAATCTAATACTACAAATAAATAAATATTTAACAGAAGAAGAAAAATCGCCC
AAAAAAGAAGAAATAATGAAAAGATTCAACCTATCTCCTGCTCAGTATATAAAAATTATT
CCCTATCTTGAAAAAGAATATTCTCTGGACAAAGAAATAGAGGGATCTGAAAATTCAACA
CTCTTGAATCTATACGAGGATAATTCTTTTAACCCTGAAATTACCCTTGAACAAGATTCA
ACTCTAAAACATTTGAATTATATACTTGAAACAAAATTAAATGAAAAGGAAAGATACATA
ATTAAAAAAAGATATAACCTGGACAATAGTCCCAAAAAAAGCACCTTAAAAGATATTTCA
ACAGAACTTGGAATATCATCAGAAACTGTAAGACAGATTGAAAAAAGAGTTCTTAAAAAA
TTAAAAGAAGAAATAAATTAA
>CCPCLGGI_00078 group_617
ATGTTTGTATTTTATATTAAAAAAAACAAGTTTATTATTGTAATTTTTATTATAATTTCT
ATTGTTATTGCAATAACTCAGGCATTTGCAAGTTTTTTATATTTTAATGACAATTCAAAA
ATTGCAAATGCCCCACTTAAAAATAGGTTTGAAAAAACACAAAAAGAAAGCTTAATAATA
AAAAACAACAACGAGGATAAAAAAGCCAAAAGCAAACCTAAGTTTTACTTAATCATTGAC
GACGTGGGCTATGATGAATTTATGTTAGAACAATTTATAAAACTTAATCTTAAAATAACT
TATGCTATTATTCCATTTTTACCAAAATCAATGAGTTTATACAAAAAACTAAAAAATGCT
AACAAAACAGTAATAATACATTTCCCAATGCAATCAAAACATAGAAATTCAATAGAAAAA
TTTCATATAAACATAAAAGATAAAAAAGAAGAAATACACAAAAAAATCGAAAAAGCATTT
AAAAAGTATCCTGATGCAAAAATAATGAATAACCATATGGGAAGTTTAATCACTTCAAAT
AAAGATTTGATGAAAATCATTTTAGAAAAGCTTAAAGAGATTGACAGATATTTTTTCGAC
AGCGTAACTATTGCAGGAAGCGTACCAGAAATAATAGGCAAAGAAATTGGAGTTAAAGTA
GAAAAAAGAGACGTATTTCTTGATAGCAAAGACACAGAAGAGTCCGTAACAAAGGAGCTT
GAAAAAGCAAAAAATATTGCTAGAAAAAATGGAATGGTAAAAGTAATAGGACACATTTGG
TCTAAAAATACGCTAAAAGTCCTTAAAAAAGAAGGACCTGATTTAAACCAGGAATTCGAA
TTCGACAACTTATTAAATCTTTACGAGGAAACAATCAGATGA
>CCPCLGGI_00079 tsaD
ATGAAAGTGCTTGGAATAGAAACCTCTTGTGACGACTGTTGCGTAGCTGTAGTAGAAAAT
GGAATTCATATTTTAAGCAATATAAAATTAAATCAACCCGAACACAAAAAATATTACGGC
ATAGTGCCTGAGATTGCCTCAAGACTTCATACGGAAGCTATTATGTCTGTTTGCATAAAA
GCACTAAAAAAGGCAAATACTAAAATATCTGAAATTGACTTAATAGCTGTAACATCTAGA
CCTGGACTTATTGGATCTTTAATAGTTGGATTAAACTTTGCCAAAGGTCTAGCAATTTCA
TTAAAAAAGCCTATTATTTGCATTGATCACATCTTGGGTCATCTTTACGCTCCTTTAATG
CACTCAAAAATAGAATATCCATTTATATCATTATTATTAAGTGGTGGACATACATTGATT
GCTAAACAAAAAAATTTCGATGATGTTGAAATACTTGGAAGAACTCTAGATGATGCTTGT
GGAGAGGCTTTTGATAAAGTGGCAAAACATTATGATATGGGATTTCCGGGAGGTCCAAAC
ATCGAACAAATATCTAAAAATGGAGATGAAAATACATTTCAATTTCCAGTTACCACCTTT
AAAAAAAAAGAAAACTGGTATGATTTTTCATACTCTGGACTAAAAACAGCTTGCATACAC
CAACTCGAAAAATTCAAAAGCAAAGATAACCCAACAACAAAAAATAATATAGCTGCAAGC
TTCCAAAAAGCTGCCTTTGAAAATCTAATCACCCCACTAAAAAGGGCAATAAAAGATACT
CAAATCAACAAATTGGTAATAGCAGGAGGTGTTGCAAGCAATTTATATTTAAGAGAAAAA
ATAGATAAGCTTAAAATACAAACTTACTACCCTCCTCTTGACCTTTGCACAGACAATGGA
GCAATGATTGCGGGACTTGGATTTAATATGTATTTAAAATATGGAGAAAGTCCAATTGAA
ATTGATGCAAATTCAAGAATAGAAAATTATAAAAACCAGTATAGGGGGAAAAATAATGAA
AAGAATTTTAGCAATGCATGA
>CCPCLGGI_00080 pdxY
ATGAAAAGAATTTTAGCAATGCATGATATTTCAAGCATGGGAAGAACATCTCTTACAATA
TGCATACCAGTAATATCTTCGTTTAATATGCAAGTTTGTCCTTTTGTGACAGCTGTCCTT
TCTGCTTCCACAGCTTATAAAAAATTTGAAATAGTGGATTTAACCGATCATTTAGAAAAA
TTTATCAATATATGGAAAGAACAAAATGAGCACTTTGACATACTCTATACCGGATTTCTG
GGAAGCGAAAAACAACAAATAACAATAGAGAAAATAATTAAATTAATAAAATTTGAAAAA
ATTGTAATTGATCCTGTGTTTGCTGACGATGGAGAAATTTACCCTATATTTGATAATAAA
ATAATTAGTGGATTTAGAAAAATCATAAAGTACGCAAACATAATAACACCCAATATCACA
GAACTTGAAATGCTAAGCAAAAGCTCAAAACTTAACAACAAAGATGATATCATAAAAGCA
ATATTAAATCTTGATACAAAAGCGACGGTAGTTGTTACAAGCGTTAAAAGGGGAAATCTC
TTGGGAAACATTTGCTACAATCCTAAAAACAAAGAATACTCGGAGTTTTTTTTAGAAGGA
TTAGAACAAAATTTCAGTGGAACAGGAGATTTATTTACCAGCTTACTTATAGGATATTTG
GAAAAATTTGAAACAGAGCAAGCCTTAGAAAAAACAACAAAGGCTATTCACCTAATAATA
AAAGAGTCAATTAAAGAAAATGTTTCAAAAAAAGAAGGGGTCCGAATTGAAAATTTCTTA
AAAAATACATTTTGA
>CCPCLGGI_00081 murG
ATGTCAAATAAAAAAATAATATTTTTTACAGGGGGAGGAACTGGTGGTCACGTATTTCCA
GGAATTTCCATCATACAAAAATTAAAAGAATTTGATAATGAAATTGAATTTTTTTGGATA
GGTAAAAAAAATTCTATAGAAGAAAAACTAATAAAAGAACAAGATAATATTAAATTTATT
TCGATTCCATGCGGAAAACTTAGACGCTATTTTTCTTTTAAAAATTTTACTGACTTTTTC
AAAGTAATACTTGGAATAATAAAAAGCTTTTACGTTTTAAAAAAATATAAACCTCAGCTT
ATTTACGCAACCGGAGGATTTGTTTCAACTCCTGCAATTATTGCATCCAGCTTGCTAAAA
ATAAAAAGCATAACCCATGAAATGGATCTAGATCCCGGACTTGCAACAAAAATTAACTCT
AAATTCGCAAATAACATACACATAAGCTTTAAAGAAAGTGAAAAATACTTCAAAAATTAC
AAAAATATTATTTACACAGGATCTCCTATAAGAAGAGAATTTTTAAATCCAGATCCCAAA
ATAATCAAACAATTGACACAAAACACTAACAAACCAATTATTAGCATACTTGGGGGATCT
CTTGGCGCTAATGCTTTAAACAACCTTGCACTCTGCATTAAAAAGGATGCTGAAATCTAC
TTCATCCATCAATCGGGGAAAAATTTAAATGACCTAAGCGAAAAGAATTACCTTAGAAGG
CAATTTTTTAACGCAGAAGAAATGGCAAGTATAGTTAAATTTTCTAATCTAATAATAAGC
AGAGCCGGAGCTGGAGCAATAAAGGAATTTGCAAATGCTGGTGCATGTGCAATTTTGATT
CCATTTAAAAAAGGCTCTAGAGGAGATCAAATTAAAAATGCAAAATTACTAACAAATCAA
AATGCCTGCATTTATATAGATGAAGATGAAATTTTAAATATAAATATTTTAAAAATTATA
AAAAAAACTTTAAAAGATAGAGAAAAAATCAACTCTCTCAAAGAAAATATCAAAAAATTC
AATAATAAGCATTCTTCAACTTTAATAGCCAAATTGCTAATAAAAGACATTAAGGAGACA
AAATCTAAATGA
>CCPCLGGI_00082 group_1093
ATGATAATAAACGATCCTGTAAAAATAACTGGAATAGTAGACATATTAATAATAATAATT
TTTACATCTTTGGGATTTAGAGGATTTTTAAGAGGATTTATTAAAGAAATTAGCGGATTT
GCTGAAGTTTTTGTTTTAATCCTACTGCTTTACAAAAAAACTGAAGAATTTAGAAGGTTT
GTTGAACCTATTATTGAGCTATCCTACATTCAAGCACTACTTGTATTTTTTTTGCTTATA
CATATAGGATTTTTAATACTACAATCCCTAATAGAATCAATAATAAGTCAACTTAAATTG
CTATTCTTCAATAGAATACTAGGCTTAGTACTTGGCCTACTTGAAGCTTTTGGAATAATT
GCAATCGTGGTTTACATAATACACTCACAACAAATATTTAAACCTGAATATTTCCTAAAA
GAAAGCAAACTACTTGATTATTTAAATCCTGGAATAAACTATCTCTTTAAAATTTCAAAA
ACAAAATAA
>CCPCLGGI_00083 group_817
ATGACAATGCTTCCAAAAATTGCAAAAGAGATAATAAACGAATATGATCAAAAAATACTG
CCAAATGCAATTCTTTTACTAGGAGAAAAATTTTCTTCAAAAAAGATTAGCGCAATTGAG
CTTGCAAAAAAAATATTAAACGGAAAAAACTTAACAAACCCTAATTTGCTCATTTTCTCA
AATCTTGACACAATAGAAGCAAAAGCACATCTTTCTACAAATTCGCAAAAGATAGCAAAT
AAATACCTAGAATATATTAAAACTGTAATTTTTACCAAATGTTATTTCAGCAATGAAAAA
AATTTAAAAAAAATAGAAAAAAATATCAACTACATTAATTCTGTTTATTATGAAAAAGAA
TACAATGAAAACATAAAAAATGAGCTTATAAAAAATATAGAAAATATAAACAAAGAATTA
AATCATAGCATTACTGTTTATGATGTAAAAAAAATTCAAACTTGGATTTTTTCTGAAAAA
GAAAAACCAAAGGTAATCTACATAAACGAAATCGAAAATTTATCATTTAATGTCCATAAC
TCACTTTTAAAAATATTGGAAGAGCCTCCCTCAAATATTTACTTTATCTTGGCAGCAAGA
AATAAAAACAAAATACCAAAAACAATACTTTCAAGACTTAGAGTCTACAATTTCGCAAAA
CTAGACAGAAGCTTAGAAATTCAAAGATTTAAAGAAAGCTTTCTAATAAATAAAGATATA
ACAATTGAAGAGTATTTCGCCTCATTTTACAAAGAAGAAAGCAAAAAAATAAAAAAAGAA
TTGGCAAAAATTCTAAATATAATAAAAGAAAAAAAATCCATATTTAATCTTGAAGAAGTC
GACTTTATAAAAGATGAGCAAAGCTTTAAAATATTTTTAAACGAACTTACAATTAACATT
AGAAAAGATTTTTTAGAAAACAAAATAGATATTAATCAATATCTAAAGTACACAGAGCAT
TTGAAAAATATTTACAAATATCGCCCCTATAATCAAAATAAAAAATTAATAATAGAAAAC
TTAATGCTAAATTATGAGGAGATATGA
>CCPCLGGI_00084 kinE
ATGAATAATTTTTTCAAAAAAGCTTTAACGAAGCTAAACAAATTATCTAACGAACAAAAA
ACTAAATTTATTGAACAAATTTACAAAAAAATAGAAATATATGACGGAATATTTGCATCA
ATTAATGAAGGAATCATTGTACTTGACAAACAAAACAATATAATCTATGCAAACAAGATT
TTATACCAAATTTTAGCTTTAACATCTAAATCAAAAATAGAAATTCTTGATGACATTCAA
ATTCCAACCTTAATAAATTTAATAAAAGAACTAGTTAGAACAGAAGATAAAATAATAGGA
TTAGAAGTTCCAATCTCAAACGGCATATATATTAAAATCTCATTTATGCCTTATGTAAAA
GAAAAAAAACTTGAAGGCAACATTATTTTAATCGAAGACATTAAAGAGAAAAAAAAGAAA
GAGGAACTATTTAGAAGAGTTGAGGCTTTGGCCTCTTTTACAAGGCATGCAAGAAATATT
GCCCATGAAATCAAAAACCCACTTGGAGCAATCGATATAAATTTACAACTGCTAAAAAAG
GAAATTGAAAAACAAAAAATGAAAAATGGTAAAGCTGAAAATTATTTTAAAGTAATAAAA
GAAGAAATAAACAGAGTAGATAAAATAGTAACAGAATTTTTACTAACTGTCAGACCAATA
AAAATTAACTTACAAGAAAAAGATATTAAACAAGTAATAGGCAGCGTATGTGAATTGTTA
AATCCTGGATTAGAAAATAAACACATAAAACTATTGCTTAATTTAAACAAAATAAGCAAT
ATTCTCATTGATGAAAAACTATTAAAACAAGTTATTATAAACATCGTTAAAAACGCAGAA
GAAGCACTGCTTGAAACAAAAAAAGAAATAAAAAAAATAGAAATTTTTCTCTTCGAAAAA
GACAATAAAATACATATCAACATAAAAGATAACGGAAACGGAATAAAAGATGGGGTAAAA
GAGGAAATATTTAAGCCTCAATTTAGCACAAAAGAAAAAGGAAGTGGAATAGGACTTACT
ATTTCTTATAAAATAATAAAAGAGCTTGGAGGTGAAATTTTTGTGGAAAGCAAAGAAGGC
AAAGGCACTATTTTTACAATTACACTACCTAAACTAAATAAAAAAAATATTTTAATTGAA
GGGTATTGA
>CCPCLGGI_00085 atoC
ATGAGCAAAATACTTGTAGCTGATGATGAAAAGAATATTAGAGAAGGAATTGCTACTTAT
CTTGAGGATGAAGGATATTTTGTTTTCACTGCTAGTGACGGAGAAGAAGCTCTTGAAACA
ATTGAAAATGAAAATCTTGATGTAATAATATCTGACCTGAGAATGCCTCAGATATCTGGA
GAAAAATTGCTCAAAATAGTTAAAGAAAAAAACTTGGGAATACCTTTTATTATTCTAACA
GCCCACGGAACAGTTGATTCTGCTGTAGATGCCATGAGAGAGGGTGCTTATGATTTTTTA
ACAAAGCCCTTAGACCTTGAAAGACTTTTGCTAATAATAAAAAGATCACTAAATAAAAAA
GAAAATAACGATGATGAAAATCCTAATTTAGAAAATATACTAATAAGAAAAGACCTAAAA
TACTATGAAAAAATCATGGGAAAATCCCTATTAATGCAAAAAATTTTTGAACTTGTAATA
AAAATAGCAAAATCAAATGCATCTGTTCTTATAACAGGCGAAAGCGGTGTTGGTAAAGAA
ATAATAGCAGATGCTATTTTTGATCTTTCAAATAGAAATGACAAACCATTTATAAAAGTA
AATTGCGCTGCACTTTCTGAAAGCATTCTTGAAAGTGAACTTTTTGGCCATGAAAAAGGA
GCATTCACTGGAGCAATTTCCAAAAAAAAAGGCAGATTTGAACTTGCAAACAAAGGCACA
ATTTTTCTTGATGAGATAGCAGAAATTTCACCTGAAATTCAAGTCAAACTTTTAAGAGTA
CTGCAAAACAAAACTTTTGAACGTGTTGGGGGAGAAGCTACAATTAAAGTTGATATCAGG
CTTCTGGCTGCAACAAACAAAAACATTGAAGAGGAAATTAAAAAGGAAAAATTTAGAGAA
GATTTATTTTATAGATTAAATATCATTAATATAAACATACCGCCTTTAAGAGAAAGAAAA
GATGATATATCTTATTTAACAAACATACTAATAAAAGACGTCGCAAAGGAAAACAATAGA
GAAGAAAAAACTCTTTCTAATGATGCAATGAAAGCTCTCTATTATTACGATTGGCCAGGA
AATATTAGAGAATTAAAAAATGTACTTGAAAGCGCATTAATATTATCAAAAGGCAAACAA
ATCACTAAAGAAGATTTACCAGCAAAAATCAAAAATAATGAAAATCTTATATTTAAAATA
ACACTACCAATAGGAATTAGCCTAAAAGAAGCTGAAAAAGAAATAATAAAACAAACACTT
TTTCATTCCAAAAACAACAAAAGCAAATGCGCCGAAATACTAAAAATAGGAAGAAAAACT
TTACACAATAAAATAATCGAATATAATATTGATTAA
>CCPCLGGI_00086 lss
ATGAGTAAAATTTTTTTATTATTTAATGCAGGTTTCTTTTTTTTAAAAATAATTTATGTT
TTTTCTTATCCAGAAATAAAAAATTTCTCAAGGCAAGATCCTGTTTTTTCTGATCTTAAA
ATTAAAGTTTTAAAATATAACAAAAAACAACATATTCCTCTGTTTTTTTACTCATATAAA
GTTAAAAAAGGGGATACTTTTTTTAAAATTGCCAATAAAATAAATGGATGGCAGTCCGGC
ATTGCTACTATTAATTTATTAGATTCTCCTGCTGTGAGTGTTGGGCAAGAGATTCTTATT
CCCAGTAAAAAAGGAGTTTTTGTTTTTGATAGTAAAGATTATAGATTTAATAATTTGCTT
TTAGCAACAAGGGATCTTGCTAAAGCTGAAAAGGTAAAAATTAAAAGGAACGACAGAGTT
TATGAATTTTATTTTTTTGATTTTGTTAAGAATCCAGATTTTGGACTTTTTTCAGGCACA
GAATTGCTTTTTTTCTTAAATGCCAATTTTATTTTTCCTTTAAAAAAATTTATTGTTAGT
TCTGATTTTGGATTTAGAAATGACCCTTTCACTGGCAACAAAAGTTTCCATACAGGAATA
GATCTTGCAGCTCCAATGAATGCTGAAGTGTATTCTTCTTCTTCTGGAATAGTTATTGAA
GCTGGATACAATGATCTTTATGGGAATTTTGTTGTGGTTGGTCACAAAAATAATATTAAA
TCTCTTTATGGGCATTTAAATTTATATTCTGTAAAGATAGGTGATTTTGTTAAATCGGGA
GAATTTCTTGGAAGGGTTGGGCAAACGGGTCGCGCAACTGGTCCTCATTTGCACTTTGAA
ATATTAAAAAAAAATATTCCTATTAACCCTTTAAAGTTTTTAAAGTAA
>CCPCLGGI_00087 group_3111
ATGGAGCTAAACGAATATCAAGAAAAAGCAAAAAAAACTGCTAAATACAAAAATAAAAAA
GAAGAATTAATTTTAACAACACTTGGTCTTGCTGGTGAAACTGGAGAAGTTGTTGAAAAA
ATAAAAAAATTGGGAAGAGATAAAAATTACATTATTGATGATGAGTATTTAATATCAATT
AAAAAAGAGCTTGGGGACGTATTATGGTACTTGTCAAGTTTAAGCAATAATTTAGGCATT
ACGCTTGAAGATGTTGCCCTCACAAACCTAAAAAAAATACAAAAACGACATGAAAATGGA
ACAATAAATGGCGAAGGCGATGACAGATAA
>CCPCLGGI_00088 group_619
ATGCTTAATATTTATATCAAGGGAATTTTACTTGGAATTGCAAACATAATCCCAGGGGTT
TCTGGGGGAACGCTGGCTTTAATATTAAAAATTTATTACAAAATAATAAACTCCATCTCA
GAAATCTTAAAGCTCACAGAAATTAAAAAAAATTTAATGTTTTTAACTATTTTGGCAACA
GGAATGTTAACCTCAATATTATTAACTGCAAAAATATTTAAAACTTATGCTTTTGACAAT
GGAATAATAGAAGCACTGCTAATAGTATTTTTCATAGGATTAGCATTTGGAAATATACTA
ACACTAAAAACAGAAATATCTATAAAAGAAATAAATAGTAATACAAAAATATTAAATAAT
TTATTGTTTTTCATTGGTATGAGCATTATTGTACTCTTCTTAATACTCAAAGAATCTAAT
ATACAATTGCAAAGTACAATACCTAAAGACAAAAACTCAATAAAATATTACTTATTATTG
ATATCCTCTGGAACAATAAGCGGAGCATCAATGATCTTACCGGGAATCTCAGGATCTGCA
ATGCTTTTACTGCTTGGCTTTTATAAAGAAATAATACTTATTGTGTCTGAATTTAACATT
ATTCTTATTACAATATTTGCAGCTGCTGCAACAATGGGAATAATTACATCAATATTAATA
ATAAAGAAAATAATAGATAAGCACTTAAATAATTTTATTTATTTATCAAAAGGCTTAATT
TTTGGATCAATTCTACAAATGATATTAATTGTATTAAAATTGAACTTTAAAATCGGCTTT
ACATCTTTTACATCTCTGGGAACATCATTCATACTGGGAATCTTTATAAACAAAAAATTG
GCTGAGAAATATAAATAA
>CCPCLGGI_00090 group_620
ATGGGCTTGTATTTGAAGTTGTTGAGACAAAGTATCAACTTGAAGAGTTTATTTCCGCTT
AGTGTTTTATTTTTTTCCTGTAATGTTGTAGATACAGATTTTAGTGTTTTGGAGTTTAAG
GTTGCAAATTTTAATTTAAATGATGATTTTTCTCAAGGGTTACTTGATTCTGCTTATAAT
ATTCTAAATCGAAGTTTTGATTTAATAATTATTAAGAATCTTAAGAATAAAAATGTTCTT
GATTTAATTAATAATAGAGTTTTATTTAGAGCTTTTAAGAATGCTTATTTTATTGATCAA
GGTAGTGGCCTTTCTGTTAGCATTCTTTCTAAGCGCAAAATAAATATTAAAGTTTTAAGT
GTAATGCAAGATTCTTGCGATTTAAAATTAGGATTGCTTGTGGATTTTAAATTTGAGAAT
AATCACTATGGTATTGTTATTTATAATTTAAGCAAGGATTTTATTAAAAGTATTGCCAAT
TTGCAAATTAGTGAACAAATTTTATATTTAAAAGCCCAAATGGATAAATTAATGTTTATT
TTAGATGAATCTGAATTTGTTATTTTTGATTTATTAATCAAAAATGGATTTTTTAGCTTA
ATAAATGATTCAAACTACACTTCAATGTTAGCAAATAAAATTGATTTTAGAGTTTTTTCT
AATTTTTTTGCTAGGGTTTCTTTATATTCATTTATGTTTGTAATTGCAGATTATTTGCAT
AGCAATTATGTTGTTGAGAATTTTCCTCAAAAAATAGTTATCAATTGA
>CCPCLGGI_00091 clpP_2
ATGACCGGGAAAGAAGATAATGATGCTTGTGTTTTGCATGATAAATCATTGAAGTTAGTT
TTAAAGAGCAGATCAATAGTTATTGCTGGTGAGATTACCAAGGATGTTTCCAGGCTTTTT
CAGGAAAAAATATTATTGCTAGAGGCTCTAGATTTTAAAAAGCCTATATTTGTGTATATT
GATTCAGAAGGAGGCGACATTGATGCTGGATTTGCTATTTTTAATATGATTCGCTTTGTT
AAGCCTAAAGTTTTTACAGTTGGAGTAGGGCTTGTTGCTAGCGCTGCTGCTTTAATTTTT
TTGGCTGCAAAATTAGAAAATAGATTTTCACTGCCCTTTGCCAGATATTTATTGCACCAG
CCCTTGAGTGGATTTAAGGGAGTTGCTACAGATATTGAGATTTACACTAATGAGTTAAAT
AAAGTTAAAAAAGAACTTAATAATATTATTTCAAAAGAAACGGGTCAAAAAATTTCTAAA
ATAGAAAAGGATACTGATAGAGATTTTTGGTTGGATAGTAGTGCTGCAAAAAAGTATGGG
CTTGTATTTGAAGTTGTTGAGACAAAGTATCAACTTGAAGAGTTTATTTCCGCTTAG
>CCPCLGGI_00092 mnmC_2
ATGCACCATGAATTTGCGGTTATCGGAGGGGGAATAGCGGGAAGCACCGTTGCTTACGAA
CTGCTTAAAAGAAATAAAAAAGTAATTCTTTTTGATAATGAAGATACAAAAGCAACAATG
GTAGCGGGCGGGCTTATTAATCCTATTATGGGTAGAAAAATGAACATTGCCTGGAAAGAA
CCACATATTTTTGAATTTGCAAAAAACTACTATCAAGAAATTGAAAAAACCATTAAATCC
AAATTTTTTATAGAAAAAAATATCTTTAGACCCTTTACTACTGAAAATCAAAAAAATGAA
CTGATTGATAAACTTGAAAATAATAAAAACATAACAAACTTTATTTTAAAAATACAAGAT
GGAAAAACTTACAATTTCTCAAACGACTCTAACGGCGGAATGATAATAAAAGGTGCCAGG
GTTAATACAAAAACATATATAAAAAATATTAAAAAATACTTAATCGAAAAAAATTCTTAC
ATAAGCAAAAATATAAACGAAAATAAAATTAAACTTGGAGAAAGTTTTTTCAAAATAGAA
GATTTTAAATTTGAAAAATTAATATTTGCAAAAGGGTATAAAGAAAAACTCAAAGGATTT
TTTTCTTATCTCCCATTTGAGCCTGCAAAAGGCGAAATCATTATATTAGAATGCAAAAAA
TTAAACTTTAAAGGGATTTACAATAGACACATATCTTTAATTCACTTAAAAGGCAATAAA
TTTTACCTTGGAGGCACTTACGAATGGAACACTTGGAATACACTTACAAATGAATGGGCA
AAATTAGAGCTATTGAAAAAATTTAAAAAAATAACAAATCTAAAATGCAAGGTCATTGCT
CAAAAAGCACATATAAGGCCTTCAACTCTTGATAGAGAACCTTTCTTGGGAGAACATCCT
AAGCATAAAAATATCTTTATATTAAATGGTTTTGGAACAAGGGGCGTATCTATGGCTCCA
TACTTATCTAATTTATTAGTTAATAATATTGAAAAAATTGACAAAATTCCAAATCATTAC
AATATTAAAAGATATGCAAAATATTATAATATTTTGGATCATTCTTAA
>CCPCLGGI_00093 rnz
TTGGGATTTAATATTAATATCATAGGAACTGGAGGAACAAGGCCACTCCACAATAGATAT
TTGTCATCCGTACTAATCGAATACGATGGAGATAACTTTTTATTCGATTGTGGTGAAGGA
ACCCAAATGTCTTTAAGGAAACAAAAAATATCCTGGCAAAAAATAAAAATGATTTGCATT
ACACACTTACATGCTGACCACATCACGGGACTACTTGGAATAGTAATGCTAATGTCACAA
AGTGGAGAAACAAGAAAAGAACCATTAATAATCGCTGGACCTGTTGGAATAAAAAACTAT
ACACAAGCTAATATAAATATGCTTAAAATATATAAAAACTATGAAATAATTTATAAAGAA
ATAATCATAGATAAAACCGAAAAAATAATATATGAAGATAAAACAAAAAAAATTGAATAC
ACTAAACTAAAACATTCAATAGAATGTGTTGGATATTTATTTATAGAAAAAGATAAACCC
GGCAAATTCAACACAGAAAAAGCAGAAGAGCTAAATATTCCTAAAGGGCCTATTAGAAAA
GCCCTACAAGATGGAAAAGAAATATTGGTAAACGGAAAAATTATAAAGCCATCAGAAATA
CTTGGAAAATCTAAAAAAGGACTAAAAGTTGCATACATTACAGATACTGGTTATTTTAAA
GAACTCATACAGCAAATCAAAAATTTTAACCTTGTAATAATTGAGAGCACATTTAAAAAT
GAGCTAAAAAAAGAAGCCGATAAAAAACTTCACTTAACAGCTGGCGGAGCTGCAAATATT
GTCAAGCAAGCAAAAGTTTTACAAACAGGACTTATCCATTTTAGTGAAAGATATACATTA
AGAAAAGATCTTGAAAACTTACTAAAGGAGGCAAAATTGGAACATCCAGACGGAGAAATT
TTTTTAACAAGAGATGGAATGAGGCTTGAAGCAAACAAAAATAACTTTATTATTAAATAG
>CCPCLGGI_00094 btuD_1
ATGATAAATGTAGAAAAAGTTACTAAAATGTATGGGCCATTTACAGCACTATTTAATGTT
AGCTTTAAGGTTGAAGAAGGCGAAGTACTTGGTATACTTGGCCCAAACGGAGCCGGAAAG
TCCACATTAATCAAAATCTTAACATCATTTCATTATCCAAGCAAAGGTAATGTAAAAATT
TTTGGAAAAGACATTGTAGAGCATTCGAAAGAAATACTACAGCAAATAGGATATGTTCCT
GAAAAACTAGCTCTTTATCCAGAGCTTTCTGTTAAAGAATATTTAAAGTTTATATCAGAA
ATAAAAGGTGTTAAAAAATTAAAAAAAGAAATTGACAGAGTAATAAGCATATTCAAATTA
AAAGAGGTTGAAGATAAGCTGATTTCTCAACTTTCAAAAGGATTTAGACAAAGAGTAGGA
ATAGCTGGCGCTTTAATAAACAATCCTAAACTTGTAATACTTGATGAGCCAACAAACGGT
CTTGATCCAAATCAAATAATTGAATTTAAAGAATTTTTAAGAGAACTTGCAAAAGAAAGT
ACAATATTATTCTCTTCGCACATACTAAGCGAAGTAGAATCTATTTGTAAAAGAATAATT
ATTGTCAACAACGGAGTAATTGTTGCTGATGACACAAAAGAAAATATTATTAAAAATAAA
CTTAAAGAGATTGAAATAGAATTAATAGTTTCAAAAAAATCTGAAAATGAGAAAAAAATT
TTCAACAGCAAAAATGATATTTTTTCATTAATAAAGCTTGAAGAACACGAAAAAGACTTA
AATATTTCATTAAAACTATCTCAAGGCAAAACAGAAGAAGATCTCTTTAGCTACATAGTA
AAAAATAATATAATCTTAAAAGCAATGATTCCAAAACATGAAAGCCTTGAAAAGATATTT
AGCAAATTAACCAAGGAGAGAGAAAAATGA
>CCPCLGGI_00095 group_3118
ATGAAAATAGATTTAAAGCAATCTTTATCGCTTTCTAAAAAAGAACTAAAAATATTATTT
GGAACTCCAACTGCATACGTTGTGATGCTATTTTTTTTAATATTCATAAACTTTTCATTT
ATTTTTTTATCAGGATTTTTTATTAAAGACAATGCATCTCTTACCTCTTATTTCTCTTCA
ATGCCTATTATTTTAATGTTGGTACTGCCAGCACTTAGCATGGGAGTATTCTCAGAAGAA
CACAAAACAGGAAGCATTGAACTTCTTTATGCTCTACCGCTAAGTCCTCAAGAGATAGTC
TTGGGCAAATTTATTACGCTTAAAATATTTACCTTAATACTATTCTCACTTACCCTACCT
CTTACAATAATGACAATTTTCATGGGCGAATTTGATCTTGGGATAATATTGCTTCAATAT
CTAGGAATAATTCTTTATTCTCTTTCTGTGCTAAGCATGGGAACATTTATATCCTCCATT
ACAAAAAGCCAAATAGTCTCTTACATTCTTACCGTATTTACACTGATATTAATACTATTT
TCTGGGAAATTGGTTATGATCTTTGGAAAAGAAAATATAATAGGAGAAATACTTAATTTT
GTTTCAATAACTAATCACTTTAGCTATTTTAATATGGGCATATTAAACTTATCAGACTTT
ATTTATTTTATTACATTCACAGTCACATTTCTAATACTAAGCACACACAGCATAACACTA
AAAAAATGGAGATAA
>CCPCLGGI_00096 group_465
ATGAAAAACAAAGAAAATGAAGTTTTAAACCTAACTTTGAACCTTACAATAATCTTTTTG
ATTTTTTGTAATATATCTATTTTCATTTTTAAAATAGACTTTACAAAACACAAAGCTTTT
ACAATATCTAAAGTTACAAAAAATTTGTTCTCAAGTGCAAATGAAACAATATATATAACA
TATTACAATTCAGGAAGCCTTGAAAACTATTTTGCTTTTCCAAACCAAATAAAAAATTTT
TTAATAAGTTTTTCTGATGCTTCAAAAGGTAAGGTAATTTATAAAGAAATTGACGCTGAT
AAAATTTCAACACCATTAGAGCACATTGGTATTCCCTCTCAGCAAATCGACTTAAGAGAT
ATTAATCAGCTTTCAATACTCAAAATATACTCAGGAATTGAGATTATTTACGAGGGAAAA
AGAGAAGTAATACCGGTTGTAACAGAAATCAGCAATCTAGAATATGACCTTGCAAATGGA
CTTGACAAGCTAATAAATAATACCAAAAAAGTTTTAGGACTTGCTTTTGGAGACAGCACT
TTAAAAGAAGCACATAAAAACTTTTCCGAAATAATGAAAAAAGCATTTGGAATTGAAATA
AAAGAAATAGATTTAAAAACTGAAAAATTAGAAGACATTAGAAAAGATATAAATGGATTA
TTCATTATTGGCGCTAAAGAAATTGACGAAGAAATTGCAAAAAAAATTGACGATTTTATT
GTTAATGATGGAAAAATATTTGTTGCAACAAGCACAATTGACTACAATCCTCAAAATCCA
TATGGCATAACTCCTATTAAATCCAGCCTATTTGATCTATTTGAAAGTTATGGGATAAAA
TACAACGATAATATTATTCTTGATAAAAGAGCGCCCACAATCTTTTTGGGTGGCAATTTC
CAAACTTACTATCCATGGATCTTAATAGACAAAAGCAATATTGTAAAAAAAGACATGCCA
TTGCTTAAAAATTTTTATACCGCTACAATTCCTTGGAGCAGCTCATTAGAACTTATAAAA
AAAGATGAAACAGAAGTAAAATTTTTACCTCTATTTGCAAGTTCCAAACAATCATGGCAA
GTTAAAGAACCTAACCTTTCAAACATATCTTTGAATGCATTTGAAGTTCCAAATAAATTT
GAAGAGAATAAAACTAAAATACTAGGATATGCAATTGAAGGAAAAATTAAAAGTCCTTAT
AAAGATCAATATTCCAAAAATTCTAAAATAATCCTAACAGGATCAAGCATGATATTTAGC
GATTATATGTACAACGGTTCTCCATCAAACTTTGAACTATCAGGAAGAATTTCGGATTAT
TTAATGCAAAAGGAAGAATTTTTTAATATTAAGTCCAGAGAGGTACGAGCTAAATTAAAA
TTTGCAAGCTCTTCAAACGAAATGGTCAATGCAAAGTTTTCATTAATAATTGTTAACTTA
ATTATTCTTCCAACAATAATATTAATATTTGGACTTGTTAGATTTACTAGAAAAAGAAAA
GCAAATTAA
>CCPCLGGI_00097 group_261
ATGACAAAACCAAAAATATTCTCAATCAATAAAGAAAAAATAAAAATATTGATAATAGTA
GTGTTAACATCTACATTCTTATTGGGAATAATTTTTTCAAATGAAAATAAAGTAGCAAGG
ATCCTTGAAGAAAAATTTTTTGATTTTGACTTTAATTTAATTTCTAAAATTGAAACAGAG
CTTGAAGGAACGCTAACAAAACTTGGCAAAGATTGGATTTTAACATACAATAAACAAAAT
ATTCCTGTTGATAACAAAAAAGTCAACTCTCTAATCAAAGCATTAGACGAGCTTCAAAAA
AACAAGCTTGTAAGTAGAGATCAAAAAAAACACAAGGAACTAGGAATTGGAGAAAATCCA
AGCTTTAAATTATTTGACAATAATAATAAGCTGTTAACAGAAATTTTTGTTGGAAAATCA
GGAGAAGGCGATTCAAGACTGGCATACATTAAAGGTAGTGACGAAAATGTTTACTTAACA
AAAAACATTTTCTTATCATACAAAGGAAATTCTTACAATACATTTTCAGATACTACATTG
TTCCAAGAAAAAAACACAAAATTAGAAAATTTATCATTCAAAATAATAAGAAAATTAAAC
AAGGAAAATGAAAATAACATAAATAATAACTATGAGATTATCAGTAAAGATGGCCTTTAT
TTTTTAAATAACCAAAAAATGACAAAAGAAAGGCCTTTAAATATTATTGCTGAATTTAAA
GCTGACGGACTTGAAATTGATAAATCTAAAATAGATGATTATAATCTTCAATACAAAATT
GAAGTCAAATGGAGCAATAAAAGTGTCAATAATATTGAAGTTTATTTTAATAAAAACGAA
GAAAATGACAAAGACATATTAATCAAAAAAGATAAAGATGAATATTACTACACGACTAGC
AAATGGACTTTTTTTGATGTATTCGACTTAGAAAAAAAATTAACAGAAAAAGATGATATT
TCTAGCAACGATAATCAAGAAGATCATCATGAACATCACAACAATGCAGATTAA
>CCPCLGGI_00098 group_980
ATGAAGGAAAGTGTTTTTTTTATCAAAGAAGGTCCCAAGGAAGTTAATTTTGATATTGAA
AAGGTATTTTTAAGAAGTGAGTCTGTTGATATTGTTTCTATAGCCCCAGATAATCTTAAA
ACTTTTTTGGATGAAAAGCTGTTAAAACTCGATAACATCTTAAAAGAAAGGCACGGCGAG
CTGATTAATTGTTTAAAGGGTGTTGAGCTTCGTGTTGAGAGAGTTGAAAAAGAAATGCTT
GATAATAGTCTTAAGTTTGTTCAAAGGGATTTTATTTCTTATGATTCGAAGGATTTTGAA
AAAAAATCATCTGAGACGGATGATTCATTTTCCAAAAAAGAAGATAATTTGCCTAATATT
TCTATTGGTCAAGAAGAATTAGATGCGCTGCTTGAAGGTATCAATTATACCCCAAAAGAA
AATGAAGAAGTTCAGCACGATGTTAAATTTAATAGAGATAAAGATTTGAATTTGACTAAC
AATTTACATGTGGCTGATAATTTTTCTAATAATATTCTTAAAAAAGAAGATATTAATGTT
GACAGTGATAATGTGTCCATAGGAAATATGGAGTTAAATAATAATAACGATCACAGTAAA
AAATTGGAAAGTTTTACTACAGAGCCAGATAAACAGTTAGATTCTGTTAATAAAAATTTG
GATAATAGTTCTTCTTTGGAACATGAAGTGGGAGCAGAAGATCCCTATTCTATTGCTAAT
TGCGATAACTCTGGAAAATTGGAGAGCTTTGTAGATAATAATAAACAACGTTTGGATTTA
ATTGATGAGAATGAAAACATTGAGCATGAGAATGGTGATAATTGTGCGATTCTTAAAAGC
TTTGGTGAACGTTTTGAGTCAAAAGAATTTGATGATTTTGAAAATATTTTAAAAGAGGAT
CTGGATTCTACGGTTGCCGAAGACTCTTTTTCTAATGCTGGAGAGAAAAATTTGCATGAT
AATTTGAGAGATAAATCAGATCAAGACCAAAGCAATGATGTTGCTAATTATGAAAAGCCC
AGCTCTCAAAGCATAACTAAGGACCCTTTTCCTTCTAATTTTAATTTTAATGATGTTGAA
AAGGTTGTAAGCAAATTTAATGCTGAAGAATCTTTAAGTAATGTTGTGCTAAATAGCGAT
GAAAAAGCCATATTAATAAATTTTATTGATAGGGTAGAAAGTGAACTTGAGTTAAATCCT
AATAGAAATATTTTTAAAATTAAACAAGAGTATGAAGTTTTAAAAAAAGTTAAATTTTTA
CTTACTAAAGGTTGA
>CCPCLGGI_00099 group_1500
ATGACTATTTATAAAAAAATTGCAATGTCTTTTTACTCAGGAATACTAAGCTACTTTATA
ATAGCTCCCATATTTGGAGAGAGAGGATTTGTTAATTATCAAAAATTGGATAACAACTTA
ACATTAATAAAAAATCACATCGAAAAACTAAAAGAAATTCAAAAAGAATTAAAAGCAAGA
TATATTAACCTACAAGTATCTAAATCAGAAATTCTAAAAGAAGCTAAAAAATTGGGCTAC
TACCCAAAAAACTCAACAGTAATAAAAACCAACAATAATAAAGATCAATATAACCAAGGG
CAAATATTAACCTTACAAAAACCCCTTTCCAAAAATCAAAATTTTTACCTTATATCAATA
GCAATAGGTTTAATTTATTATTTTTTATCAAGCTGCATTATCCAAACCAAGAAAATTACA
AAAAGCAATAAACTTGCTTCCAACAACTCTAAGGATTAG
>CCPCLGGI_00100 group_621
TTGAAAATATTTATTTTAAAAAATACAATATATTTATTAATTAATTTAATTTGTGCATCA
TTCTTTTGCGTATCGTTAGTAAATCTTTTTTCAAATGAACAACAGTATACTCCTTTTGTT
AAAACAAATGTCATAAAAAATTACTTACAATACATTGGAGTATATAAAAGTATAGAAAGA
TATGCCCTGATACATGACTTTAACCCTAAATCAAAATTAGAAAAAGATTGCTTTTTGAAG
CATATAGCTGGCAATTCATATATAATATACAAAACAAAAAATGAAGGAATGCTGTGGGGC
GATCATCGATACTCTCTGCTGAGCAAAGGAAAGCCAACTACTAAAATAATTTTTCAAAAA
ATATTTAATACTTTAAAAATCTCAATTCCAGGCGCCCTACTCTCTTATATTGCGGCAATA
ATCCTTATTATAATTTGGAAAATTTACATAAAAAATAATCTAATAAATAATATTCTAGAA
TATTTAATGCTATTGCTCCACTCCATGCCAAGAAACTTAACAGTATTTTTAATACTGTCT
TTAATATATTACCTTAATTTAAATCCAAAAAATTTAATAATGGGTGGATTTGCATGGTTT
TTTTCATTCTTCATATTTAATTCTGTAATTTTTAAACAATCTCTTGACAAAACTTTATCA
GAATTTTACATAAAAGCTGCAAAATCAAGAGGAATAAATAAATTGCAAATAATCTTAAAA
CATGCATTAATTCCATCAATAACACCATTGCTCACAAACATGAGACCTATTATTACAACA
GCTTTTTTTGGAGCATCAATGATTGAATCAATGTTTGAAATTGATGGAATTGGGGCCTTA
TATTTAAATGCTTTGAAATTTAACGATTATGCTATTTCTAAAGATTTGATTTTTATTGGC
GTTTTCATTATGCTTATTCCAAATATAATAACAGATATACTAATTTACAAAATTAACCCA
TATAAGGACACTCTAAACTAA
>CCPCLGGI_00101 group_819
ATGAAAACAGATACAATAATAAAAAAAATTTATATCGTACTCTTTAATATATTTATTGTG
TTGCTAATTATTACTCCGTCATTGGTTAATGAAAATTCAAAAATTGCAATCTATAAAAAA
GATCCAAATAAAGTCTATTTAAAATCTATTAAAAATGTACCTATGCCACCCACAAAAGAC
AACCCATTAGGAATCGACAAAATGGGAAGAGATATTATGGCAAGATTAATAATTGCAACC
AGAAACTCTATTTTACTTTCACTAAGCTACGCAACAATTTCTGCAATAATTGGAATCTTT
ATTGGAACAATCATTGGCATGTTTAGTTTTGAAATTTGCATGCTGATTTCAAAACCAATT
GAAACATTGCAAACATTACCTTTTTTTTACGTTGTGTCTTTAGTTTTTTATTACTTTTTA
AAACAAAAAACTTACAATATGCTTCAAACAGCAACACTATTAGCATTGATTCATGGATGG
ATTAGATTTGCTTTTATTGCAAGAAACAATACATTAATAATAAAAAATTTAGATTATATT
AAAGCCAGCGAAGCTATGGGAGCAAGCAAAATTAGAATAATATTGTATCATATTTTTCCA
GAAGTATTCTCATCAATATCATCTATAATCCCATTACAAATGGGAAGAAGTCTTACTACT
TTTGAAGTAGTAAGTTTTTTACAAAAACAAGATAAAAATCTATATCCCAGTCTTGGAGAA
CTGCTCAACTATATGCAAATGGGCAATAAATATCTATGGATATGGATCAATCCCTTACTC
ATATTAATAGGCATAAACATAATACTAGCAATTATAAATTTTAAGCTAAGAAAAAAAATG
AAACATTTAATATCATCTTAA
>CCPCLGGI_00102 pdg
ATGATTAATCTTGATTTGATTGTTGATGAAACTTTATTTAGATATCCTGATGTTAAACCT
TTTTTAAATTATAAAAACAATTATGAACTTTTAATAATGGTTATTTTAAGTGCAAGAACA
ACAGATAATTTGGTGAATAAAATTTCTCCATACCTTTTTGAAAGGTACGAGAATTTTGAA
AGTTTATCAAGAGCAAATGTGAGAGATGTTGAAAAATTAATTTATAAGACTGGTTTTTAT
TCAAGAAAGGCTAAAAATATTGTGAATTGCTCTATTGATATTTTAGAAAAATTTAATGGT
GTTATTCCAAATAATATTTTTGATCTTATTAAGCTACCTGGAGTAGGTCGAAAAACGGCA
AATGTTATTCTTGGATCTGTTTACAATAAACCCGCAATTATTGTAGATACTCATTTTAGT
AGAGTTATTACAAGACATGCTCTTTCTTTGGAAAGTTCTCCTATTAAGATTGAATTGGAT
CTAAAAAGAAGAATAAAGCCTTGTAAGCAGTATAGATTTTCTATGGCTATTAATAAGCAT
GCAAGAGAAATTTGTACTTCTAGAAATGTAAATTGTGATAATTGTTTTTTAGAAAAATTT
GCTCCAAGAGTTTGTTAA
>CCPCLGGI_00105 group_820
ATGAAAAAAATGTTACTAATCTTTAGTTTTTTTCTTATTTTCTTGAATGGATTTCCTGTT
AGTGCAAGAGAAGTTGATAGGGAAAAATTAAAGGACTTTGTTAATATGGATCTTGAGTTT
GTAAATTATAAAGGCCCTTATGATTCTACAAATACATATGAACAAATAGTGGGTATTGGG
GAGTTTTTAGCAAGACCGTTGACCAATTCCAATAGCAACTCAAGTTATTATGGTAAATAT
TTTATTAATAGATTTATTGATGATCAAGATAAAAAAGCAAGCGTTGATGTTTTTTCTATT
GGTAGTAAGTCAGAGCTTGACAGTATATTGAATTTAAGAAGAATTCTTACAGGGTATTTA
ATAAAGTCTTTCGATTATGACAGGTCTAGTGCAGAATTAATTGCTAAGGTTATTACAATA
TATAATGCTGTTTATAGAGGAGATTTGGATTATTATAAAGGGTTTTATATTGAGGCTGCT
TTAAAGTCTTTAAGTAAAGAAAATGCAGGTCTTTCTAGGGTTTATAGTCAGTGGGCTGGA
AAGACACAAATATTTATTCCTCTTAAAAAGGATATTTTGTCTGGAAATATTGAGTCTGAC
ATTGATATTGACAGTTTAGTTACAGATAAGGTGGTGGCAGCTCTTTTAAGTGAAAATGAA
GCAGGTGTTAACTTTGCAAGAGATATTACAGATATTCAAGGCGAAACTCATAAGGCAGAT
CAAGATAAAATTGATATTGAATTAGACAATATTCATGAAAGTGATTCCAATATAACAGAA
ACTATTGAAAATTTAAGGGATCAGCTTGAAAAAGCTACAGATGAAGAGCATAAAAAAGAG
ATTGAAAGTCAGGTTGATGCTAAAAAGAAACAAAAGGAAGAGCTAGATAAAAAGGCAATA
AATCTTGATAAAGCTCAGCAAAAATTAGATTCTGCTGAAGATAATTTAGATGTTCAAAGA
AATACTGTTAGAGAGAAAATTCAAGAGGATATTAACGAAATTAACAAGGAAAAGAATTTA
CCAAAACCTGGTGATGTAAGTTCTCCTAAAGTTGATAAGCAACTACAAATAAAAGAGAGC
TTGGAAGATTTGCAGGAGCAGCTTAAAGAAACTGGTGATGAAAATCAGAAAAGAGAAATT
GAAAAGCAAATTGAAATCAAAAAAAGTGATGAAAAGCTTTTAAAAAGTAAAGATGGTAAA
GCCTTGGATCTTGATCGAGAATTAAATTCTAAAGCTTCTAGCAAAGAAAAAAGTAAAGCC
AAGGAAGAAGAAATAACCAAGAGTAAGTCACAGAAAAGCTTAGGCGATTTGAATAATGAT
GAAAATCTTATGATGCCAGAAGATCAAAAATTACCTGAGGTTAAAAAATTAGATAGCAAA
AAAGAATTTAAACCTGTTTCTGAGGTTGAGAAATTAGATAAGATTTTCAAGTCTAATAAC
AATGTTGGAGAATTATCACCGTTAGATAAATCTTCTTATAAAGACATTGATTCAAAAGAG
GAGACAGTTAATAAAGATGTTAATTTGCAAAAGACTAAGCCTCAGGTTAAAGACCAAGTT
ACTTCTTTGAATGAAGATTTGACTACTATGTCTATAGATTCCAGTAGTCCTGTATTTTTA
GAGGTTATTGATCCAATTACAAATTTAGGAACTCTTCAACTTATTGATTTAAATACTGGT
GTTAGGCTTAAAGAAAGCACTCAGCAAGGCATTCAGCGGTATGGAATTTATGAACGTGAA
AAAGATTTGGTTGTTATTAAAATGGATTCAGGAAAAGCTAAGCTTCAGATACTTGATAAA
CTTGAAAATTTAAAAGTGGTATCAGAGTCTAATTTTGAGATTAATAAAAATTCATCTCTT
TATGTTGATTCTAAAATGATTTTAGTAGCTGTTAGGGATAAAGATAGTAGTAATGATTGG
AGATTGGCCAAATTTTCTCCTAAAAATTTAGATGAGTTTATTCTTTCAGAGAATAAAATT
ATGCCTTTTACTAGCTTTTCTGTGAGAAAAAATTTTATTTATTTGCAAGATGAGTTTAAA
AGTCTAGTTATTTTAGATGTAAATACTTTAAAGAAAGTTAAGTAA
>CCPCLGGI_00106 group_821
TTGAGAGGTCTACTTTTCATATTTGTGTTTTCAGCTTCTTTTTTAAGGCTTTATTCTGAT
ATTAATTTATATTTTCAAAAAGCATTAACTGGTAAAGTTGCAGGCAATCCAATTATTGAT
GAAAAACGTGATACTATTACAGTTTTAACAAAAGATAGATGGTTGACTACTTATACAATG
TCATTTGAGAAGAAATATTCTTATAGATTAAATAGAATGCCATATCCTTTTCTTTTGAAA
GATTTTGATAATGGGTATTATGTTATTACAGTTAGAAATGAAGTTCAAAAGATCAGAAGA
GGAAAACTCGTTTGGAAGTATAAGCTTGATTTTTCACCTTTGAGCTCTCCTGCAATAGGA
AATGTTAACATCCTAATTCCCCTTGTTAATGAAAAGGTCGTTTCTATTGATTTAAATAGC
GGTAAAAAAATGTTTGAGGTTGACATAGGTGGTAGGCCTGCTACTTCTCCTGTAGTTTTT
GATAATGGGGATTTTTGTATTGCAAGTGAAAATGATGAAATATTTTTGTTTGATTTTTTG
GGTAATAAGAAATGGTTTTCCAGGCTAATTGCTTTCCCTTTTTTGTTAATGATAAATACA
AAAAAAGAGGTAGTTGTTGGGCATAAGTCAGGGCATATTGTTGCTTATGGAAGAGATTTT
GGGGAAGTTATTAGCTCTATTAAGTTGGATTTTCCTATTAATTTTTTGTTTGAAAAGTTT
AATGGTGAATATGTCGCAATTTCAAATGTTGGTATGTTTTTTGATTTGAATAGAAACTTT
AAGCTTAAATTTAAAAAAAAAATGAACTTTGAGATTGAGAAAGCTGTTCTTTATAATAAT
AGAAATCTTTTAATTTCAACCAAATCAAATGGAATTTTGTCTTTTGAAGAGGATTTTGAT
ATATCTTTTTCAGATGCTAAACTTAAGGGCTTGTCAGGGCTTAGTGCTAATTCAGGTATT
ATTGTCTTAGGGGGAGATGATTGGGTTCTTAGTACTTATTATTACGAATACGACAGAGAG
CTTGATGTTAGCGTTTGGAACCATTTTGGAGGTAATAAATATAATCAAGGCAGAATAGAT
TTAAAAGAAAAGCGTTTTGTAGATTATGATAAAAATTATTTACTTCTGGAAGAGATCCTT
AATTCTAATTATAGTGATGCTGCTTATAATAAATTTTTAGAGATTTTAGATTTTCTTGCA
GCTGAACATGGAAATTTTCCCGCAAAATATTTAAATTTATATGAAAAAGCTTTTAATGTG
TGGCTTTTGTCAGAAAAGAGGTTTGATAGAATTGCTTCAAGAGGCAAGCTTTATAGATAT
TTTGTATATGTTAATGATAAAGCTGCAATTAAGAGTTTTATTAATTTGGCAATTAGAGAG
AGAGATATTAATAATATAATTACCATAGTCAAAACTATTACTAAATTTGAAAGTTATTAT
GGGCAAGATTGTATTATATACAATTACATCCAAAATATAGTGTTAAATTATCAGGGTAAT
TTAGAAATAGCTTATTCTGTGATTTTAAATTTGAGAAATATAATTTTAAATTCAACAGCC
GAACTTCTTAAACTTTGTAAGCATAAGTATATAAAGTTATTAATGTTTATGAGGCGTCAA
AATTTTTCTGAAAATATTAACAAGCACATTAATGAAATTATTTCAAGCATTCAAGATATT
TCAAGCCCCCAAGATTGA
>CCPCLGGI_00107 ybiT
TTGATAACTGTAAGTAATTTGGAAGTTGCATTTGGAGAGAGAGTTTTATTCAAAGATGTA
AATATTAAATTTTCTCCTGGAAATTGCTATGGAATAATTGGTGCTAATGGGGCAGGAAAA
AGCACTTTTTTAAAAGTATTAGGGGGAATGATTGAAGCTAGTAAGGGTGAAATATCTATC
CCCAAAAATCAAAGAGTAGCAGCTCTTGAACAAGATCAATTTGCTTATGATGGATATAAG
GTTATCGATACTGTTATTATGGGTCACAAAAGACTTTATTCTGTTCAAAAAGAAAAAGAT
GAAATTTATAGTAAGCTTGATTTTACTGATGAGGATGGAATTAGAGCTGGAGAGCTTGAA
GCAGAATTTTCAGAGCTTGGAGGATACGAGGCTGAATCTGATGCAGCGGTTCTTCTTAAA
GGTCTTGGAATAGATGAGGCAATTCATAATAATTTAATGGGTGATGTTGAAGGGGCTTTA
AAAGTTAGGGTTCTTTTGGCTCAAGCACTTTTTGGTGATCCCGATGTATTACTTCTTGAT
GAGCCTACTAATAACCTTGATCTACAATCTATTAAATGGTTAGAAGAGTTTTTAATTAAT
TTTGAAAATACAGTTATTGTTGTATCTCACGATAGACATTTTTTAAATCAAGTTTGTACT
CATATTGTTGACATTGATTATGGCAAGATTCAAGTGTATCTTGGAAATTATGATTTTTGG
TATGAAACAAGTCAGATTTTAAACAAGCAACTAAAAGATGCTAAAAAGCGATCTGAAGAT
AAAATTGCTGAACTTAAGACATTTATTCAAAGATTTTCTAGTAATGCATCTAAGTCTAGG
CAAGCAACATCAAGGAAAAAGTTGATTGAAAAAATAAAGGTTGAAGATTTAAAGCCTTCT
TCAAGGAAGTTCCCTTATGTTAATTTCAAAAGCGAAAGAGAACTTGGCAAGAATGTTCTT
ACAATTAAAAATTTAATAAAAGAATTTGAAGGGAATTTAATTTTAAATAAATTTAGTATT
ATTGTTGAACCTCAGCAAAAGATTGTTTTTTTGGGAAATCCCATGTTTGCAACTTTTTTG
TTTGATATTATTACAAATGAAGATAGAAATTATAAAGGTCATTATGAATGGGGATCTACC
GTTAATTTTTCGTATTTTAATAAAGATAATGGAAAATATTTTGATTTAGATTTAAATTTA
GTCGATTGGTTACGTCAGTATTCAAAAGAACAAGATGAAACTTATATTAGAGGATTTTTA
GGTCGAATGCTTTTCAGCCAAGATGAAGCTTTAAAAAAGGTAAATGTTCTCTCAGGGGGA
GAAAAAGTAAGATGCATGCTTGCTAAGGCTATGCTTAGCGGAGCTAATGTTTTAATACTG
GACCAACCCACAAATCACTTAGATCTTGAGGCAATTACATCTTTAAATTCCGGGCTTAAA
GAGTTTAAAGGAGTTGTTCTTTTTACATCACATGATCATCAATTTATAGATACTGTTGCT
AATAGGATTATAGAGTTTACTCCTAACGGAATAATTGATCGATATATGACTTTTTCTGAG
TATGTTGATGATGCTAAGATTAGGGATCTGAGAAATAATCTTTATAGCAATAATGCTGGT
TTTAGGCTTTAG
>CCPCLGGI_00108 groS
ATGAAAAATATTAAGCCGTTAGCTGATAGAGTTTTAATAAAAATCAAAGAAGCTGAGAGT
AAAACAATCTCAGGACTTTACATACCAGAAAATGCAAAAGAAAAAACAAATATTGGGACA
GTTATAGCTGTTGGTTCTAACAAAGAAGAGATCACTGTAAAAGTTGGTGATACTGTGCTT
TATGAAAAATACGCAGGAGCTGCTGTAAAAATCGAGAATAAAGAACATTTAATACTAAAA
GCAAAAGAAATAGTTGCAATAATAGAAGAGTAA
>CCPCLGGI_00109 mnmC_1
ATGAAAAAGCCAATTTTTAAAGAAAATACCATATATTCAAGCAAATTCGATGACATCTAT
TACAATCCAAAGCAGGGAATTGAAGAGAGTTTTTATACATTTATTAAAGGTTGCAATTTA
GATTTAGAATTAAAAACAAAAAAAAATATTTTAATAGCAGAGTTGGGATTTGGAACAGGA
TTAAACTTTATATGTCTTTTAAAATTCATAAAAGAAAACAACATAACCTCAAAAATTAAT
TATTATTCTATAGAAAAATTTCCACTCGAAAAAAAAACAATAATGCAAATTTCAAAGTTC
TTTGCTAAAGAAACCGCTTATTTTAAATTAATGTTGAAAAATTATCCTAAAATTCCAAAA
AAAAATTTAAAACTAAAAATAACAGAAAATGTTAATTTAAAAATTTTAATTGGAGACGCC
AAAATAAAAATCAAAGAAATTCCTGAAAATGTAGAATACTGGTTTTTAGACGGATTTAAT
CCCAAAAAAAATCCTGAAATGTGGAGCAATGAAATATTTAATTTAATTTCTGAGAAAAGC
AGTCCGAAATGCAAGCTTTCAACATTTTCCTCTGCAAGAATTGTAAAAGATGGCCTAAAA
CTTGCTAATTTTAAATACATTCACATAGAAAAAGGATTTGGAAATAAAAGACATATGATA
AAAGCTCAAAAAAATTAA
>CCPCLGGI_00110 group_1096
ATGACAAAAAAATTGTTTGTGATGGTATTAATCTTTTTAATATCCAATAATTATGCTTTT
GCAAAAGACACAATCAAAGATTTGTTCTTTATACAAGATATACTAATAAAAAAAGAGAAA
TATTCCGAGGTTCTAAATAATGCAAGCCTTGAAGGCATTATTGAAATTGAACATAACGGA
CCATACATTAAAGATCACGATTCAGAAGTTAAACTTATCCTAAAAGAAAACGGATATAGA
AGAAATTTCAACTTTTTTAATCTTTTAAATACTAGTAATATAATCAAAAGTCTAAGCTTA
TTTGACAGCAGACCAAAAAACATTAAAGAAAATGAAATCATATTATTAGAGACAAAAATG
ATTAAAGAAAATCCCTATAAACGATACAAAGACGATGATGATTTTGAATTAAAACTAAGT
GTAACTCGAAAAAATAATCAAATTTATTTAATTCTTGATTTCAATTTCCTATTTGATCAA
AGAAAAACGTTTCCATCAATTTACATCAAAGAAGAAGATGTATCAACAATAATAAACAGC
TTCATGAAACTACAAGATTCAAGCTTTTTATCTCCTCAAGCTTCTTAA
>CCPCLGGI_00111 valS
ATGAATTGTAGACCTCTTGAAAAATATGATCCTAAGGCATTTGAAGATGAAATTTACACT
AAGTGGCTTAAAAACAATGTTTTTTTGCCAGATAATTCTTTATTTGAAAAATTTAGTATG
GTTGCGCCTCCTCCTAATGTTACTGGCGTGTTGCACATGGGGCATGCTCTTAATTTTGTT
TTGCAAGATGTTCTTGTAAGGTATAAAAGAATGAAAAGACACAATACTTTGTGGCTTTTT
GGCACAGATCATGCAGGAATAGCAACGCAGGCTGTTTTTGAAAGACATCTTAAAAAGATT
GGTAAAAGCAAAGATGATTTTGAAAGAGAAGAGCTTGTTCAAGAAATTTTTAAATTAAAA
GATAGGCATAGAGGGATAATTGTTAATCAGATAAACAAACTTGGGGCGTCTTATGATCAC
TCAAGAGAAAGGTTTACTCTTGATGAGAATCTTTGTAAGGCTGTTAACAAGGTTTTTAAG
GACTTGTATTTTAAGGGGTTGATTTATAGGGGTGAGTATCTTGTTAATCTTGATCCTGGA
TCTGGGAGTGTTGTTAGCGATGAAGAGATTGAATACAAAGAAGTTGATGGTAAGCTTTAT
TTTGTTAAGTATTTTATTGATAACTCTTCTTTTATTGAGGTTGCAACAACTAGGCCTGAG
ACAATGTTTGGGGATACTGCTATTGCTGTTAATCCTAATGATGAGAGATATAAGTCTTTA
GTTGGCAAAGAAGTTACAATTCCTTTGACAACTAAAAAGATAAAAGTTATTGCAGATTTT
TATGTTGACAGCGCTTTTGGCACTGGGGCTTTAAAAGTTACTCCTGCACACGATCCTAAT
GATTTTGAAATTTCAAAAAGGCACAATATTTCTAAGGTCAATATTTTAACTCAAGATGGA
AAACTTAATAAAAATGTTCCTTTGCAATACCAAGGATTAAGTGCGAAAGATGCAAGATTT
AAAATTGAAACAGAATTAATGGAAAAGGGTTTTTTGCAAGATGTTAAGAAGCATAAACAA
CAGGTTGGGCATTGTTATCGGTCAGGTGAGGTTATTGAACCTTATTTGTCTACTCAGTGG
TTTGTGAGAATGAAGCCTTTAGCAGACAAAGCTTTAAAGGCTTTAGAGAATGGCGAATTA
AAATTTTATCCTAAAAAGTGGGAAAATACATATAAATATTGGTTATCAAATATTAGAGAT
TGGTGTATATCAAGACAGCTTGTTTGGGGACATAGAATACCGGTTTGGTACAATGTTGAT
ACATCTGAACTTATTGTTAGTGATACTGATCCTTCTTTAGATGAAAAGAATATGGGGAAG
AGGTTTGTTCAAGATCCAGATGTTCTTGATACTTGGTTTTCTTCTTGGCTATGGCCCTTT
TCTTCGCTTGGATGGCCCAATGTTGATGTTGATTTTAAAAATTATTATCCAACAAATACC
TTGATAACAGCTTACGATATAATATTTTTTTGGGTTGCAAGAATGGTGATGGCAGGATTA
GAATTTACAGGGCAAGTTCCTTTCAAAGATGTTTATATAACACCTCTTTTGCGTGACAAA
CAAGGTAAAAAAATGTCAAAGTCTTTAGGCAATGGAATAGACCCTCTTGATATTATTAAT
GAGTATGGAAGTGATTCTTTGCGGTTTACTTTATCCTTTTTGTCTGTTCAGGGTCAAGAT
TTAAATATTGACGCTAAAGATTTTATGTTTGGGGCTAAGTTTGCAAACAAAGTTTTTAAT
GCTTCCAAATTTATTCTTTTAAATTTAAAAAATAGAAAAATATTAAATGATTTGAAATTT
AACGACATTGACAAATGGCTGCTTACAAGCTTAAATTCGACTATTCTTGGTGTAGAGTCT
TCTTTTGCAAATTATAAATATAACGAAGCTTCAAAATTTGTTTATGAGTTTTTTTGGAAT
GATTTTTGTGATTGGTATATTGAAATTAGCAAAATTGATTTAAATAATGAAAATGTTGAT
ATTCAAAATATGGCTATTTCTAAGTTGCTATTTTTTCTTAAAAAATCATTGTTAATTTTG
CATCCGTTTATTCCTTTTGTTACAGAAAAAATTTATTCTGAATTTGCAGAAAAGGAAGAT
ATTTTAGCTTTAAATGAATATCCAAATTTTGATATTGCCAATAATTTTCAAGAAGAATTT
GAAATTTTTAAAGTATTGAAAACTTTTATTATAGCTATTAGAACACTTAAGAGTGAATTT
AATATACCTGCTAGTGTTGAAATTGATGTTGCTTTGAAGTTTGATGCTGATTTTAAATAT
GAGGCATACTTTAAGGCTAATGAAAGCATTGTAAAAAGAATGATTAATTTTAAAAATATA
TTTTACAATGAAAATTATGATGGCATGCTTGGTGTAGCTGCAGTTGGTTTTGAAATTTAT
GCAGATGTTAAGTCATTGATAGATAAAACCAAAGAGTTGATAAGGCTTGAAAAGCAGCTT
GAAAAGTATAAAATGCTCAATATTTCTGTTTCAAAGAAACTTGAAAATGAAAATTTTTTA
ATGAATGCTCCCAAGGAAATTGTTGAATCTGAAAAATTAAAATTTGTAGAATTTTCTTCT
TTAATTAATAAAATAAATAATTATATTATTAATTTAAAAAATCTGTAA
>CCPCLGGI_00112 dus
ATGAAGTTTTTATTTGATATTCCTCTTCCAATTATGATTTTAGCTCCAATGGAAGATGTT
ACCGATACTGTTTTTAGAAATTTAATTCATTTAATAGGATCTGCAGAAGGAGAACCTCAT
ATTTATTTTACCGAATTTATTTCTACAAAAGGAATTTTAAATGGATCAAAACAATCTGTT
CAACATATTTTTTTAAAACCCAATGAACTTAATAGACCTTTAATTGCTCAGATTTGGGGC
AATGTTCCTGAGCAATTTTATAGAGCAATAGAAATATTAGGGGGCATGGGGTTTTGGGGA
ATTGATATTAATATGGGTTGTCCTAAGAGTAAAATAATTAAAAAAGGAGTTTGTTCAGCT
TTAATTAATAATAAATCTTTAGCTAAAGAGATAATTCTTGCAAGCAAAGAAGCTTGTGCG
AGATTTAATTTGCCTCTTAGTGTTAAGACCAGGCATGGATTTTCATATCCAGAAGTTGAT
GATTGGCTGGGGTTTTTGTTAGGCCTTGAAATTGATATGTTAACGGTTTATCCAAGACTT
GCTGTTAATCAGAGCAAAGGTCCTGTTAATTTTGATATTTTTTATGAACTTGTTAAATTA
CGAAATAATCTTAGTCCTTCTACTCTGATTATTGGAAATGGGGATGTTTTGAGTCTCAAG
GAAGCTAGATATTATGTTGATAAATATTTAATTGATGGAATTATGTTTGGTCGTGGAATT
TTTGATAATTTGAATTTATTTAAGCCCTTTTCAAAACACTTTTTAGATAGTAATTTAAAT
TTTAGGTTAAATATATTAAAATTCCATATAAAGGATTTTCATGCTACTTGGGGACTTGAA
AAAGATTTTAATAAACTTAAAAAATATTTTAAGATATATTTTACTGAGAAGGAAAGACAG
AGTAAGTATTTCTCAAATCTTATAAATTCAAAAACTTATGAAGAGCTTTTTGAAAATTTA
AAAGTTATTGACATGGTAGGAGATTTTTAA
>CCPCLGGI_00113 rlpA
ATGAGAAATTTAATTGATGCCATCTTAAGAGATAATAAAAACTTTGTTTTTCTCTTTGTA
TTTTTTTTTATTGCTTCTCATTTAAATTCTGCCACAGTGGGTCTTGCTTCATGGTATGGC
GAAGCTTTTCATGGCAAAACTACTGCTAATGGCGAAAAATTTGATATGATGGCGCTTACT
GCTGCTCACAAAGAATTGCCCTTTAATACTACCGTAAAGGTTACAAATCTTTTAAATAAT
AGATCAGTTGTTGTAAGAATTAATGATAGAGGTCCTTTTAGGAAGGATAGAATAATCGAT
TTGTCAAAACATGCCGCTGAGAAGCTTGATTTTTTAGGAATAGGGGTTGCTCCTGTAAAA
ATTGAAGTGATTGAAAGTTCGAATGAAAAAAGACCTTCTGTATCAAAATCTAGTGACTTT
AAAAAAACATTTAATATTCCTGAGGTTAAAGAAGAAAAGAAAACCAAGCAATCAGACGAA
AATATTTCTGTTGAAAATAAACCCAAAGATTTATTGGCAGATTACTCAGTTTCTGCTGAC
AAAGAAACAGATTTTTACATACAAGTTGGATCTTATAGGAAAAAAGATTACGCTGATAGG
GCTTATCGAATATTAAAAAAAGCGGGTCTTTTTGTTGTAGTAAATTCTCATGGGCCGTTT
TATACCGTTTTTATCCCTACTAATGCCGATGATGTTCAAAAAAATATAGAACTTATTAAA
TCTGCTGGATATAAAGATACTTTAATAAGAAAAACCAAGGTTCCAGGCGAGAGCCTTATT
ATGGATTGA
>CCPCLGGI_00114 ywlC
ATGATATCAACAGAAATAATTAGCAGCAGCCAAATACAAAAAGCAGCAAAACTTATCAAA
ATGGGAGAACTTGTAGTATTCCCAACAGAAACAGTTTACGGAATTGGCGCAAATGCTTAC
AATGAAGATGCTGTAAAAATGATTTTTTTAGTAAAAAAAAGGCCCATCAACAATCCTTTA
ATAGTACATGTTGATACGGTAAAAAAAATAAAAGAATTATCAGAATATATTCCCAAAAGT
GCCCTCATGCTAATCAAAAAATTTAGTCCAGGCCCTTTAACTTATGTTCTTAAAAAATCA
ATAAAAATATCTAGATTTGTAAGTGGAAACCTAGACACAGTGGCAATAAGAATTCCTGCA
AATAAAACAGCTTTAAGCCTAATAAAAGCATCTAAAGTCCCCATAGTAGCACCGTCTGCA
AACATATCAAAAAGACCAAGCTCAACAAATTTCGAAATGGCCTTAAAAGAATTAAATGGA
CTTGTAAGAGGAATAATAAAACCGGAAGAGAACAAAGACTTTAATATTGGGATCGAATCA
ACTGTGGTTGGGTTTGACCTAAAAGATAACGTACTGATATTAAGACCAGGTGCAATAACA
AAAAAAATGATAGAAAATGAACTTCAAGGAAAATATACAGTAAATTACGCAGAAACAAAA
ATGGAACTAGAAAAATCACCTGGAAACATAATTGAACATTATAAGCCAAAAATTCCCGTT
TATTTATTTAAAAGTCAAGATAACATAAGAAGATACTTAAACAAAGATACGAAAATACTT
ATCACAAAAGCTACTCTAAAATCCTATTTATTCAATTTTTTTTGGAATAAAAAAAATATT
ACAGTATTTAACACTCTTGAAGAATATGCACAAAACCTTTACAAAGAGTTGGTAAATTCT
GAAAACAACTACAAACAAATACTTAGCGAATTCTTAAAAGACGAAGAACTTGGACATTCA
ATAAACAATAGAATCAAAAAAGCTAGTTCAAATAGATTCATTAACAAAAAATGA
>CCPCLGGI_00115 group_624
ATGCTTTTATCTAGAAAAATAAGAGATTATGGGGCTAAGTATAGGGGTAAAGAGATTAAA
ATGAGCACAGAGATAAATAGTTTTTTAAATCTTCGCAATACTATTGAGATGAGAATAGGC
TCTTATACCGCTTTTGGAGTAATTTATTCTATTTCTATGGATTCTCTTAAGCTTATTTTT
CAAGAAGATACAGTATTGCCCGCTTTGGCTAAAAATAAAAATTTAGGCTCTATTCAACTT
AAGAAAAATTCAGATTCTAAGAGTAGTGCAGCTTTTTTCCCTTTTTTGTCTGTAAAACTA
TTGAGTGCTTCTGCTTATTCCTCTTTGAATAAAGAATACAATTTATTAACATTAGAATTT
TTATCTCCTGCACCAGAAGAGATTGCTATTAAAGTTGGAAAGCTTCTTGATTTAAAGCTT
GGGCAAAATCAGAGAATTCATGAGAGGATTATTATCGATAAAGATTCTATTAGAAAGCTA
AAAATTGATTCTGATAAAGCTTTTATCAAGTTTAATGGAGCAAAACATAAATGCTTAATA
AAAGATTTATCTTATGGGGGTGCTTTAGTAATTTCTTCTTTTGATTATGGGGATGTCGAG
GAAGATGCAATTGATTTGATTTTTAGTTTTGAATTTATAGATGGAGAAATTTTTATTGAA
GGTAAATCAAAAAGCTTAAGCGTTATTCAGACTCCCAGCGGAAAGGTTTTTGCGCTTGGT
ATTGCTTTTGATGAAGATAAAATACCACTTGAGTATACTATGTTGATCCATGATTATTTC
AATTAA
>CCPCLGGI_00116 mtgA
ATGAAATTGAATAGCCCTAATTTGAAAAAAATAAATACGCATAAGCTGCTTATATATTTA
ACATATTTCGCAGTTAGCTTTTCTATTATCACACTCTCATTAGCAGTATCTAAGACTATA
AACATACAAAAAGATAAAAATTTCGGATATGTAAATCCAGCAGTTCCTTCAAGACTTTTA
GATATTAATGGAAAACAAATAACTCAATTTATATCTGATGAGAACAGAGAATTAATGCCT
TTGAGAAAAATGCCTGACAATCTAATTAATACGCTTTTGATACGGGAAGATATTGGTTTT
TTTTCTCATCGAGGTTTTTCCTTGATAGGAATATTTAGAGCCGCATTTAATATTGTTCTT
GGCAGATATTTTTCAGGCGGCAGCACATTAACCCAACAACTTGCAAAGCTTCTCTACACA
AATCAAGCAAGAAGATCTATTTTGAGAAAATTACATGAAATATGGTGGGCAATTCAACTT
GAAAAAAAACTCTCAAAATACGAAATACTAGAGAAGTACCTTAATAAAGTTTATTTTGGA
AACGGAAACTATGGAATAGTTGCAGCATCAAAATTCTTTTTTGGCAAAAGTGTAAATAAA
ATCAATACAGCAGAATCAGTAATGATGATAATCCAGCTTCCAAATGCAAAACTTTATTCA
CCTCTTTACAATCCAGAATTTTCAAAAAAAATACAACGTGCAGTTTTAAACCAAGTTGTA
TCAAATGGAATAGTCAAGGCTGAAATTGCTGAAAAAGAATTTAATGAATACTGGCAAAAT
TATGATTGGACTAGAATGGCTGACACATCTGCAATTTCAAACAAAAAAGACCAAGCTCCT
TATTTCTCTGAATATATAAGGCAAAAAATACTAAAATATTTACCAGATGGCGCAAACATA
TATAAAGATGGGTACTCAATATATTCAACCCTTGATCTTGAAGCACAAAAATATGCAGAT
AAAGTTACAAACGACATGATTAATAAAGCAAGAACAATGCATAATTTAAATAGATCATCT
GAAACAATAATCATTAATTCAGAAATTGTCCCTGTAGTAGATGCGATATCAGATTTATTG
GGAATTAAAAATTTAAGAATAAATGGAAGACAATATAAAAAACTGAGAAAAAGAAAATTT
TACGAAGACAATATTGATCTAATTGCAAGTTTTGGAGCTATACTTGGAATTGATAAAATA
GATAAGGCGACAAAAGAATATATTATCAAAAATAAATTAACACCGAAACTTATTGCACAG
CCTGAAGGAGCAATGATAGCAATAGATACAACAAGTGGAGCAATAAGAGCCATGGTTGGG
GGAAGTGGACACACTAAAGACAATGAATTTAATCGAGCCACACAAGCAAAAGTTCAGCCT
GGAAGTGCATTCAAAGCATTATATTTTGCAGCCGCAATTGATCTAAAAAAAATAACAGCT
GCGACAATGTTTTCAGACTCTCCAGTAGCATTTCTAAATAAAAATGGAGAAGTTTATGCT
CCGGGAAATTATGGCGGCAAATGGAGAGGCAACGTTTTAACGCGCCAAGCATTAGCTTTG
TCCTTAAATATTCCGGCATTAAGAATATTAGACCGGCTAGGCTTTGACTCTGCAATTAGC
TACTCCTCAAAACTACTAGGAATAACAGATCCAAAAGAAATAGAAAAAACGTTTCCAAAA
GTTTATCCACTAGCGCTAGGTGTAATATCGGTTTCTCCAATCCAAATGGCAAGAGCCTTT
GCAATTTTAGGAAATAGTGGTAGCGAAATCGAACCTTATGGGATAAGATACATTGAAGAC
AGAGCTGGAAGAATAATAACAAATGAAGAAGCAAGCATATTGGCTAAAATAAAAAACAAA
GAACACCAAACTCAAATAGTATCTCCTCAAACCGCTTACATAATCACAGATATGATGAAA
TCAACAATTCAATACGGAACCCTAGCAAATCAAAGATATACAAATCTCAAAAATTTTAAA
TCAGACATTGCTGGAAAATCGGGAACAACACAAAATTGGGCAGACGGATGGGCAATAGGA
TACTCTCCTTATATAACAACAGCATTTTGGGTTGGATTTGACAAAAAAGGATATTCACTG
GGAATATCTGGAACAGGAACAGGATTGGCAGGGCCTAGTTGGGGAGAATTTATGGCAGAA
TATCACAAAAACTTACCCAAAAAAGTTTTTGTAAAACCTGCAGGAATAATTAGCATCCCC
GTACAAGCAGAAACGGGTCTACTACCGGAAGAAATTGCTGATGAAAAAATAATAAATGAA
CTATTTATTTCCGGCACCCAGCCAGTTGAAAAATCAAAATATTATGAAAATAAACAAGAA
TTTAAAAATACAATAGAATTTAACATATATGGAATTGATGAGATTAATAATAACGATGAA
ATAAATTTTGACACTCCTGAATTTGAATATCTTGATAATAATCTTGAAAGCTTTAATAAC
AATAGTAATAATGATAATAATCTTGAAAGCTTTAACAATAATAACAATGATCTTGAAAGC
ATTAATGATAATGAAGAAAATAAAAATGAAGATGAAATAGAAATGAACATTGAAGAACCC
TTAAATGAAATAGAAAATAAAAATCCACAACAAGATCTAGTTAATAACAATAATAACCAG
GAAATGCTTATTGAAAACACTAAAGAAATTAAAGACGAAGTCATTGTTAATGAAACAAAC
ATAGAAACACAAAGCACAAAAGAATTAAATTCAAACAACAATGAAAATGAAAAAATTAAC
AACAAAGACGTCAACGGAGAAGATATCCAATTGGATTAA
>CCPCLGGI_00117 group_1098
ATGTTAATAGATATCGATCAAATAAAAATAAAAAAAAGAATTAGAAAAAATATAGGAGAC
ATTGAAACTCTTAAAAACAGTATTATAAAACATGGATTAATTTATCCAATAATAATAGAT
AAAAATAAAAACTTGATAGCAGGACTTAGAAGATATCAGGCCTTAAAAGAAATAGGCTAT
AAAGAAATTGAAGTAAAGGTAATCTCAATTGAAAACAAAAAAACTTTACTTGAAATTGAA
CTTGATGAGAATAATGTTAGAAAATCATTCACAAGAAGCGAGGCAAACGAAGGAGAAGCT
TACTTAAAAATTTATTCTGAAAGCAATATAATAATAAGATTCCTTAAATTTATTATCTTA
AAAATTAAAAACATGTGTAAAATAAGAAATAGAAAAATTTAA
>CCPCLGGI_00118 pgi
ATGTTAAATTACAAAAATCTTAATGAACTTGAAAATTTTAAAATCCTTGAAGGTATTGCT
CCAGAAGTACTCAAAACGGCATTAACTGGAAAAAGGATAAAAGAATACGACATTACAATA
GAAGGAGATAGTGTACATTATAACTATGCTTCAAAACAAATTAATGAAACCCACCTTAAA
ATTTTTCAAAATTTAAGCGATGAAGCAAATTTAATAGAAAAATATAAAGAAGTGCTTGAT
GGGGAAAAGATCAATATTAGTGAAAATAGAAAAGTCCTGCATCACCTTACAAGAGGGCAA
ATTGGTAAGGACGTAATAGAAGACAATAAAGAAAATATGAGAGAGTTTTTCCAATCAGAA
CTTGAAAAAATATATAATTTTGCAAAGCAAATTCATTCTGGGAACATTAAAAGTTCAAAT
GGCAAAAAGTTTAAAAATGTAGTTCAAATAGGAATTGGTGGATCTAGCCTGGGGCCAAAA
GCTCTTTACAGCTCAATAAAAAATTATGCAAAAAAACACAATCTAGCCCTAATGAATGGT
TATTTTATTTCAAACATTGATCCAGACGAATCAGAAGAAGTATTAAGCAGCATTAATGTT
GATGAAACGCTTTTTATTATTGTCTCAAAAAGTGGAAATACATTAGAAACTAAAGCTAAT
ATGCAATTCTTAATAAACAAATTAAAATTAAATGGCATAAAAGAATATAAAAAACAAATG
GTCATTATAACACTAAAAGATAGCATGTTGGCAATAGAAGAAAAAGGATATCTTGAATAT
TTTTTCATGCATGACTCAATAGGTGGAAGATTTTCTCCAACATCAGCAGTTGGACTTACA
CTACTTACTCTTTGCTTCACAGAAAAAGTTGCAAAAGAAATTCTAAAAGGAGCCAATGAG
GCTGACAAAAAATCATTAAACAAAAACGTAAAAGACAATGCATCTCTCTTGGCAGCACTA
ATTAGCATATATGAAAGAAATGTTCTAAATTACAGTAGCAACTGCATCATTGCTTATTCT
AAAGCAATGGAAAATTTTTATCTTCATTTACAACAACTTGAAATGGAGAGTAATGGAAAA
AGTGTAAACAGATTTAATGAAACAATAAACTACAAAACTGTAAGAATAATTTGGGGAGGC
ATTGGAACAGATGTTCAACACTCATTCTTTCAAATGCTTCACCAAGGAACGGATATAGTT
CCAATGGATTTCATAGGTTTTAATGAAACACAACTTAAAGAAGATGTAATATCTGATAAC
AGCTCAAGCAATGATAAATTAAAAGCAAATTTAATAGCCCAAATAATAGCATTTTCAAAA
GGTAAAGAAAATAGCAATAAAAATAAAAATTTCCAAGGCGAGAGACCTTCTGCACTAATA
TATTCAAAAGAATTAACACCTTATGCAATAGGAGCAATACTCTCCCATTATGAAAATAAA
GTAATGTTTGAGGGATTTTTATTAAATATAAACTCATTCGACCAAGAAGGAGTTCAGCTA
GGAAAAATTATTGCAAATCAAATTTTAAAAAATGACAATTTTAAAGATGAAGTAATAGAA
TCTTATTCTAAAAAATTCTAA
>CCPCLGGI_00119 tcyP
ATGGATAAAATAAGTATATTATATACATTAATCAATATTATAATAATGCTTATTCTAATA
AGCATAGTTTATCTTTGTAAAAGAAAAAATGTTTCTTTTACAAAAAGAGTGTTTATAGCG
TTAGCAATCGGAATAGTATTTGGAATGACCATTCAATATTTTTATGGAACAAATTCAGAA
ATAACAAACGAAACTATAAATTGGATAAGTATTTTGGGCGATGGATACGTAAGGCTCCTT
AAAATGATTATAATCCCCTTAATAATAACATCAATAATCTCTGCAATAATAAAACTAACC
AATAGTAAAGATGTTGGGAAAATGAGTCTACTTGTAATATTAACACTAGTATTTACAGCA
GGTATTGCTGCCATAATTGGCATTTTAACTGCTTTAGCATTGGGATTAACAGCCGAAGGA
CTACAAGCGGGAACCATCGAAATTTTACAAAGTGAAAAATTGCAAAAAGGCCTTGAAATA
TTAAATCAAACAACAATCACAAAAAAAATCACAGATCTTATTCCACAAAATATATTTGAA
GATTTTGCAGGGCTTAGAAAAAACTCAACCATCGGGGTCGTGATATTTTCAGCTATCATA
GGAATAGCCGCCCTTAAAACATCTATCAAAAAGCCAGAATCAATAGAATTTTTTAAAAAA
ATAATATTAACACTCCAAGACATAATATTAGGTGTAGTAACTTTAATTTTAAAACTAACG
CCTTATGCTATATTAGCTTTAATGACAAAAATTACAGCAACCAGCGAAATCAAAAGCATA
ATAAAGCTTGGAGAATTTGTAATTGCTTCCTACATTGCCATAGGTCTTACATTTCTTATG
CATATGACATTAATTGCAATAAATAAATTAAACCCAATTACTTTTATAAAAAAAATATTC
CCAGCACTATCATTTGCATTCATATCTAGGTCGAGTGCTGCAACCATACCTATTAATATA
GAAATTCAAACTAAAAATCTGGGAGTAAGCGAAGGAATAGCAAATTTATCAAGCTCTTTT
GGAACATCAATTGGACAAAATGGCTGTGCAGCACTACACCCCGCTATGCTTGCAATAATG
ATAGCACCAACTCAGGGAATAAACCCTACAGATATTTCATTTATACTCACACTTATTGGA
TTAATAATAATAACTTCATTTGGAGCTGCTGGCGCTGGTGGAGGCGCAACAACAGCCTCA
CTAATGGTGCTCTCAGCAATGAACTTTCCAGTGGGATTGGTAGGACTTGTAATATCTGTT
GAGCCTATAATTGACATGGGAAGAACAGCTGTTAATGTAGGCGGCTCAATGCTTGCAGGC
GTTATATCTGCTAAACAGCTCAAACAATTCAACCATAATATATACAACCAAAAAGAGCTT
GTAAACAAATAA
>CCPCLGGI_00120 nox
ATGAAAATAATAATTATTGGAGGCACATCAGCAGGAACTAGTGCCGCAGCTAAAGCAAAC
CGCTTAAACAAAAAGCTAGACATTACTATCTATGAAAAAACAAATATTGTATCTTTTGGA
ACCTGTGGCCTGCCTTACTTTGTGGGGGGATTCTTTGACAACCCCAATACAATGATCTCA
AGAACACAAGAAGAATTCGAAAAAACTGGAATCTCTGTTAAAACTAACCACGAAGTTATC
AAAGTAGATGCAAAAAACAATACAATTGTAATAAAAAATCAAAAAACAGGAACCATTTTT
AACAATACTTACGATCAACTTATGATAGCAACTGGTGCAAAACCTATTATTCCACCAATC
AATAATATCAATCTAGAAAATTTTCATACTCTGAAAAATTTAGAAGACGGTCAAAAAATA
AAAAAATTAATGGATAGAGAAGAGATTAAAAATATAGTGATAATTGGTGGTGGATACATT
GGAATTGAAATGGTAGAAGCAGCAAAAAATAAAAGAAAAAATGTAAGATTAATTCAACTA
GATAAGCACATACTCATAGATTCCTTTGACGAAGAAATAGTCACAATAATGGAAGAAGAA
CTAACAAAAAAGGGGGTTAATCTTCATACAAATGAGTTTGTAAAAAGTTTAATAGGAGAA
AAAAAGGCAGAAGGAGTAGTAACAAACAAAAATACTTATCAAGCTGACGCTGTTATACTT
GCTACCGGAATAAAACCTGACACTGAATTTTTAGAAAACCAGCTTAAAACTACTGAAAAT
GGAGCAATAATTGTAAATGAGTATGGCGAAACTAGCATAAAAAATATTTTTTCTGCAGGA
GATTGTGCAACTATTTATAATATAGTAAGTAAAAAAAATGAATACATACCCTTGGCAACA
ACAGCCAACAAACTTGGAAGAATAGTTGGTGAAAATTTAGCTGGGAATCATACAGCATTT
AAAGGCACATTGGGCTCAGCTTCAATTAAAATACTATCTTTAGAAGCTGCAAGAACAGGA
CTTACAGAAAAAGATGCAAAAAAGCTCCAAATAAAATATAAAACGATTTTTGTAAAGGAC
AAAAATCATACAAATTATTATCCAGGCCAAGAAGATCTTTATATTAAATTAATTTATGAG
GAAAATACCAAAATAATCCTTGGGGCACAAGCAATAGGAAAAAATGGAGCCGTAATAAGA
ATTCATGCTTTATCAATTGCAATCTATTCAAAACTTACGACAAAAGAGCTAGGGATGATG
GATTTCTCATATTCCCCACCCTTCTCAAGAACTTGGGATATATTAAATATTGCTGGCAAT
GCTGCCAAATAG
>CCPCLGGI_00121 pfkA
GTGTATAGAATTAAAAATGAAAATTTAGATTTTAAAATAGATAGCTTGGGAGAATGCAAG
CAAAACAATCCTTTGATTGATTTTTATGCTAGTGAGGGTTCTTCCCATTTTGTTAATGAA
AAAAATAAAATCAAGTTTAGTGTATATAGGAATGAGGATAAGGGAGATAAGTATGAAGAT
GTTCTTTTAGAAAAAGCTGGGCCTAGAGAAAAAATTTATTTTGTGCCCAGGCATGTTAAA
GCTGCTATTACTACTTGTGGTGGGCTTTGTCCTGGTTTTAACGATGTTATTCGCTCTATT
GTGCGAACTTTATGGAAAATATATGGGGTTCGCAATATTTATGGAGTAAAATTTGGATAT
CAAGGGCTTCTTCCTGAGTCAAATTCACCTTTTATTAATCTTAATCCAGATGTTGTTGAT
GATATTAATAAATTTGGAGGTACTATTCTTGGTTCTTCAAGGGGTGGTATTAAGCCTGTG
GAAATAGTTGATACTTTAGAGAGAATGAACATTAATATGATTTTTAACATTGGCGGGGAT
GGTACTCAAAAGGGGTCTCTTCTTATTGCTGAGGAGATAGAAAAAAGAAATTTAAAAATA
GCAGTTGTGGGCATTCCTAAAACCGTAGACAATGATTTTATGTTTGTTCAAAAATCTTTT
GGATTTGAGACTGCTGTAGAACAAGCTGTTGCAGCTGTTGCTGGTGCTCATTTTGAAGCT
AATAGTGCTTATAATGGCATTGGACTTGTTAAAGTTATGGGACGGGATTCTGGCTTTATT
GCTGCTCATACCGCACTTTCTTCTAATGATGTTAATTTTTGTTTAATCCCAGAACTTGAT
TTTGACATAGAAGGTCCTAATGGATTTCTTGTTCATCTTGAAAGACGACTTTTAGAGAAA
GAAAGCTTAGAAGAGATTCCCCATGCAGTAATATTGATAGCAGAAGGAGCAGGCCAAAAA
TATTTTGATCATTTTCCTAAGAAGAAAGACGATTCTGGGAATTTGCTTTATGAGGATATT
GGGCTTTATATTAAAGATAAAATTACAGAATATTTTAAAGCAAAAAATATACAATTTACT
CTTAAATACATTGATCCCAGCTATATTATTAGAAGTTCGCCTGCTAATGCCAGTGATTCG
CTTTATTGTGCTAGGCTTGGGTCGAATGCTGTGCATGCTGCAATGGCTGGTAAGACAAAA
ATGTTGATTAGTTTATGGAGTACAAAATTTGTTCATATACCGATTAAGATGGCAGTAATT
GACAGAAATAAGGTTAATCCAAATGGTTCTTTTTGGAGAGATGTTCTTTCAAGTACGGGG
CAACCAATTAGCATGAAGAATTAA
>CCPCLGGI_00122 group_3143
ATGACTAAAATTATTCCTGTGGCAAGTGGCAAAGGCGGTGTTGGAAAAACATCTTTTGTT
GCAAATGTTGGTTATAAGCTTTCTAGTTTGGGTAAAACTGTAATACTTGTTGACCTTGAT
CTTGGTGGCTCTAATCTACATACGTGTTTGGGGGTTAAAAATAAGGGTGTGGGCATTGGT
TCTTTTATTAATAAAAAGAGTAAAAGTTTTTCAGATTTAGTATGTAAAACATCTTATGAT
AAGCTTTATCTTATTCCAGGTGATGCTCTTTATACGGGAACAGCTAATCTTCCTTTTTCT
ATTAAGAAAAAGATTATAGAATCCATTCAAAAAGATCTTATTGCTGATTTTGTTTTTTTA
GATTTGGGATCTGGAACTTCTTATAATACAATAGATTTTTATTTGGCATCTTACAGCGGT
GTAATTGTTACAATACCAGAAACCCCTTCCATACTTAATGCTTATTCTTTTTTAAAGAAT
GCTCTTTATCGTCTTTTATATTTAGGATTTCCGCAAAAAAGCCCCGAACGGGATTATATT
GGTAATTTTTTTAAAGATAAGATTGAGGGGACAAACCTTGGATTTAAAGATTTGGTTGTT
GGGATTGAACTTATTTCTTTGAGTTCCTCTTTGAAAGTTAAGAGGATGATGAATAATTTT
TATCCTAGAGTGGTGCTAAATAGAATAGAAACTAGTGAAGAGATTGCTATGTGTGAAAAT
TTGATTAATGTTGTTAAGAATAATATTAATATACCAATAGAGTTTATAGGTTTTGTGCCT
TTTGCAAAAAGTTTCAGAGAGGCTATTAATAATAGAGTTCCATTTATTGATTTTGAGAAA
AATTCAAAGTTGAATAAATATTTTGAATTCATAGCTGGTAATTTAATTAAATCTCCTATT
GAAGGGTCTCCTTATATTTACGATGACATATACGATATGATTAAAGATCAAAGTCGATTT
ATTAGAAAATAA
>CCPCLGGI_00123 ktrA
ATGAAAACATTTGTTATTATTGGACTTAGTAATTTAGGCATTCACTTACTTGAAGATTTA
AGCAGGCTTGATTGTCAAATTATTATTATAGATACATCTAAAGAGCTTATTGAAGAATAT
GATGTGATATCTACAGAAAGCTTTGTTGTTGAGCAATTCACTAAAAATGCTTTGAAAAGA
ATAATTCCAGTAGATACAGACGCTGTTGTTATTGATTTTGATGATGATCTTGGCAAAAGT
GCTCTTGTTACTCACTATTGTAATCTTTTAGGTTTGAAAGAAATATGCGTTAAGACAGAA
AATAGAGATGATGCTGAAATCTTAAAAACTCTTGGGGCAACAAAAATTATATTTCCAAGT
AAAGATGCTGCAAGAAGATTAACTCCATTATTAGTATCTCCAAATCTTTCAACTTATAAT
ATTATTGGGTATGATATTATTGTTGCTGAAACTGTTATTCCCAAAGAATATGTTGGTAAA
ACTCTTTTTGAAGCCGATCTTAGAAGAGAATGTGGGATTACAGTTATTGCTGTTAGAAAT
TTAAGTAATTCTAGGTATGAATTTGTTGATGGCGATTATTTTTTTTTAAAAGATGATAAA
ATTGTAATTTGTGGTAAACCAGATAGCATTGAAAATTTTACAAATAATAAAGATTTAATT
AAAGATTTAATTTCAGGCTCTAAAGAGGATGAAAATTTAAATAAAGATGCTGAGAAAAAA
TCTAGATTTTTAGGGATTTTCAATTTTATGAAAATTTTTCAAAAAGATCGTAAGGATAAT
TAG
>CCPCLGGI_00124 ktrB
ATGTTGAAATTTGAATTTAGCGACAGGTTTTTACTTTTTAGTTATTTTGTTTTAATTATG
TTTATAGGCTCTCTTTTGTTGATGTTGCCTATTTCCTGGGAAGGTGATGGCAAATTAGCA
TACATTGATGCTCTTTTTACTGCTGTTTCTGCTGTAAGTATTACGGGCCTTACAACAGTT
AAAATGGAAGGCTTTTCTACTTTTGGATTTATTTTGATAATGTTGCTAATCCAGCTTGGG
GGACTTGGATTTATAAGTATTACTACTTTTTATTTGCTTATACCTAAAAAGAAAATGAAT
TTAACAGATGCAAGAATAATAAAGCAGTATTCCCTTTCAAATATAGAATATAATCCTATT
AGAATTTTAAAAAGCATATTGTTTATAACTTTTTCAATTGAAATGATAGGTTTAATATTA
ATACTTATTTGTTTTAAACTTAGGGGAGTGAATATTTCATTCTTAGAGGCTTTATTTACG
ACAATTTCTGCTTTTTGCAATGCAGGTTTTTCCATGCATTCTGAGAGTATTTATGCATGG
CGAGATGTTCCTGAAGCTATAGTTGTGGTCTCTATTTTAATAATTTGTGGTGGGCTTGGG
TTTATGGTCTATAGAGATGTAAATAACACTATTAAAAACAAAAAAAAACTATCGCTTCAT
GCCAAGATAGTTTTTTCTTTAAGCTTCTTTTTAATTATAATTGGTGCAATTTTATTTTTT
TTTACAGAGATGCATAAATTAAAAGCTGGTTATTCAATGAGCACTTTAATATTTAATTCA
ATTTTTTATTCGATTAGTACCAGAACAGCTGGTTTTAATTATCTTGATAATTCTTTAATA
AGCGGAAGAACTCAAATAATTTCTCTACCATTCATGTTTATTGGTGGTGCACCCGGATCA
ACTGCAGGAGGGATTAAGATTACAACATTTTTTTTAATTGTATTGGCTGTTGTTAAAAAT
CAAAACGGCAATGGATATATTATTGGTTCTTACAAGGTTTCAATAGATAGTATAAGATTT
GCACTTTTATTTTTTGCAAGAGCTATTTTTATTTTAAGTTTTTCTTTTTTCATGCTTCTT
TTTTTTGAGGGAGGATCTGGCAATTGGAAGGTTATTGATTTAGGTTATGAAGTATTTTCT
GCTTTTGGAACGGTTGGTCTTTCAGTTGGAGTAACTCAGGATTTGTCATTTTGGGGGAAA
GTCATTATAATTTTTACTATGTTTGCAGGACGAATAGGGCTTTTTTCAATGGCTGTTTTT
GTTTCAAGAAAGTCGCGTTTTGAAGAATTTACAAGGCCAAGGCAAGATATTTTGGTTGGT
TGA
>CCPCLGGI_00125 group_467
ATGTTTGAAATAGAATCAAAAGCATTTATTCCTACAAAAGAGTTAAAAAGAATTATCAAG
CTAGCAAATAAAAAATTTAAGTTTATTAAAGAAGAAATAAAAACTGACATCTATTACTCA
AACCAAAAAAAAATTATAAGAATAAGAAAATTAAATACTCTAGAAAAAATTGTCACATTC
AAAAAAAAAATATTAGACAACAACAATACTGTAGAAATTAATAAAGAGATAGAATTCAAA
ATAGATAGTATTAATAATTTTTTAACCCTTATAAAAGAGCTTAAATTTAAAAAGCTATAC
AAAAAGATAAAAAAAAGTTTAATTTATCAAACTAACAATTTAAATGTAGAGATAAACGAA
ATAAAAAATCTTGGGTTTTTTTTAGAAATAGAAAAAATAATTAACAATCAAAATGCTATA
GACTTGGCAAAAAAAGAAATTGACAACATAATCAACCAATTTGGATTAAAAGAAAACATT
GAAACTAGACCTTACTCTGAATTACTTTCATTGGCAAATCAAAGTAAAAAATAA
>CCPCLGGI_00126 group_339
ATGAAAATAAATAAGACATTCATTTTGCTATTTTTATTTACAAAATTTTCTTTTGTTCAA
GCTCAAGCAAATCAAATATTAACAGAAATTAGTCCTTTAAGTATTTTAAGCAAAAATGGG
AAAGGAAGTGTTTACTTAAAAGTTAGCAAATCTTCCGATTATATTTTAACCCTAGATAAG
AGTTCAAATTCCGATTTTGTTTTTAAAATTTATGACATTTCTAATAAAAAATATATAACC
GATAAAGTAAAAAGAAGAGATTTTAAAATAAGATTAGATAAAAATTCTCTTTATGCAATA
ATATATGTTGGTACTAAAAATGAAAACATAAAGTTTTCGCTTACAGATTTAGATTTTTCA
ATTTTAAGTAGCGATTCCCTGAAAGCTAAAACATCTAAGATTGAAAAAGAAGATTTATTT
TTTACTTTAAAAGATTTGCCTGTTTTAAATTTAACTGCCAAGCTTAAAAAATATGTATTA
AGGATTTATAAAAGCAATATTTATATTGCTTATCAGCTAGAAAATAGCGATGATATTAAA
GTTGCTGAATTTATTGAGGATGTTGGTTGGTTTAATCTTGATTCATCTGTTAATAGAAAT
ATTACTAATATAGTTAATTTTGATTTTTCAATTAATTCTAAAGGAAATTTATATATTGCT
TTTGTTACGAAATCAGGGGCTGATTTTGCCAGCGAGCTTATAGTTAAAAAATTTAATAGT
AGAAAATGGATTGATATTAGTCCTGGTCACATAGAAAATTTTGGATCTTTATTAAATATT
AGCATTGATTTAAAAGATAGGTTGTATTTAGCATATTTAAGGGAAATTAGGGGTGAATAT
AAAATTAATTTAATCTCGAATATGGGTTACGGAAGTATTTGGACCGATGTAATACATGCT
TATTTAAGTAAAGGTGATTCTAATGTTAATTCATCAAACATTGGTTTAATATCTGAACCT
TTTTTGGGCATTTTTTATAATTATAAGTCAAATAATGAGATTAAATCTGAATTTATTGTA
AACAATGAAAATGCTTGGGTAAATGCAAATATTCCTTCTGTTTATATGGCCAATTTTATT
AAAGGCTTTTTTGATTCTAATTTTAATCAAATAATTATGAGTTTTGTTTCTGAAAATAGA
CCTATTGTAAACATTTGTCCTTTGAAAAGTAGTAGATGGATTAATATAAGTCCTAATGTT
GAAATGGAAGGTTTAAGTGCTGACATTGGGCTTTATAAAAATAATTTGTTTTTAGCTTTT
GAGGACAATAATAATGTGAGATTAATTTATTTTAAGAATAAAAATTGGTATTTTTTAAAT
AAGCTTGAGAATTTTAAGAGTAATGTTAAAAGCCCTCAGATTGGAATTTATGGCAATCAA
GGGCTTGTAATCTCTACTTTAAGCTCTAATTCCAATGAATTATTTTTTACTTTGATTTGC
CAATGA
>CCPCLGGI_00127 group_824
TTGAATAATTTAATCAAGGTCATTACCCCTAATAAAATAACATTAGTTAGAATTGCACTT
TCCTTTATCATATTAATTTTATTTTTTTTGGAAAATGTATTTTTTTCGTATTTGTTTTTT
GGAATTATTTGGTTTTTAATTATTTTTAATGAATTTACTGATTTTATTGATGGTTATCTT
GCAAGAAAATATGGTCTTGTTAGCAATGTAGGTAAAATTTTAGATCCTTATGCGGATGTT
TTGCAGCATTTAACATATTTTGTTTTTTTCTTTTACAAAGGTATAACCCCTTATTATTTT
TTTGTAATATTTATTTATCGTGAAATTTCTATTGGGTTTGTTAGAAATTTAATTATTCAG
TTTAACGTAGTTCAACAAGCAAATTTTTTGGGGAAATTAAAGTCACTTCTTTATGCTGTT
TGCACTTTTGCAAGCCTTTTATTTTATACTTTAAATCAACTCAACTTTACAGAGTCTGTT
CAAAATTTTATTAGTTACATTTTAACTTTTGAATTTAAATTTTTATTTATTGTTCAAATG
ACATATGTTTGTGCTGCTTTTTTTGCAATTTTATCATTTTTAGAATATGTGTTAATATTT
TTGAATGTAAAAAAATATGAAAATAAATAA
>CCPCLGGI_00128 thrS
GTGAGCAAAGATTTAGATAAAGAAGATATTCTTTACAAAAAAAGACACTCAATAGCTCAT
GTTATGGCAGAAGCTGTTCTTGATTTATTTCCAAATACCAAGATTGCAATAGGTCCTCCT
ATTAAAGATGGTTTTTATTATGATTTTGAATTTAAAAAGCAGATTACAGAAGATTCTCTT
TTAGACATAGAAAATAGAATGAGAGAAATTTTAAAGACCGGAAGTTCTTTTGAAAAAGAG
ATAATAAGCGTAGAACAGGCTCTTGAAATTTTTAAAGATGAACCTTATAAGATTGATTTG
ATTAAAAATTTTGATTTACAAAATGAAGTTTCTATTTACAAGAGTCACAATTTTGTCGAT
CTTTGTAGAGGTCCTCATGTTGAGAATATGAATAAAATTGATCCAAAGGCATTTAAGCTT
ACTAGTATTGCTGGGGCTTATTGGCGGGGCAGTGAAAAAAACCCAATGCTTACCAGAATT
TATGGAACTTTATGGAATAATGAAAAAGAACTGAGATCTTATCTTAATTTGAGAGAGGAA
ATAAAAAAAAGAGATCATAGAAAGCTTGGAAAAGAGCTTGATTTATTTTCTATTCATGAA
GAGATTGGGCCAGGACTTGTTTTTTTTCATCCCAATGGTGCCAAAATAAGAGCTTTAATA
GAAGATTTTTGGAGAGAAGAGCACTCCAAAAATGGGTATGATATTCTTTTTACTCCTCAT
ATTGGCAAATCTTGGCTTTGGCAAACTTCTGGTCATTTAGACTTTTATAAGGATAGCATG
TTTGAAAAAATAGAAATGGATAAAAGTGATTATTATCTTAAACCCATGAATTGTCCTTTT
CATATTGCAATTTACAATACAGGTAAGCATTCTTATAGAGATTTGCCATTTAGATGGGCC
GAACTTGGCACTGTGTATCGTTATGAAAAGATAGGTGCTTTGCATGGTATGATGAGAGCC
AGAGGGTTTACTCAGGATGATGCTCATATTATATGCACCCATTCTCAGGTTTTAGATGAG
ATTAAAGAAGTTCTTAGGTTTGCTATTTATATGTGGAGTAAATTTGGCTTTAGCAACCCA
AAGGCATATCTTTCTACAAAGCCTGACAAATCTGTTGGCAATGATTCTGATTGGGAAATG
TCTTTAAAAGTTCTTAAAGAGACTTTAAGCGATTTTGAAGTTCCTTATGAAATTGATAAG
GGGGGAGGTGCTTTTTATGGGCCTAAAATTGATCTTAAGATAGTTGATTCGCTTGAGAGA
GAGTGGCAGATGAGTACAATTCAATTTGATTTTAATCTCCCTGAGAGATTTAATATGACT
TATACCGCTGAGGATGGTAAAGAAAAAAGACCATTTATGATTCATAGAGCTTTGTTGGGA
TCTATTGAAAGATTTTTTGGAATTCTTGTAGAGCACTATGGTGGTGCTTTTCCTTTATGG
TTATCTCCTGTTCAAGTAGTAATCATTCCTGTTAACAATATTGTCGAAGATTATGCTATT
AAGGTTTTTAATAAATTTAAAAATGAGGGGATTAGAATAAAGCTTGATAATAGTTCCTCA
AGAATGAATGCTAAAATTAGAGAATATCAGGCTAAAAAAATACCTTATATGTTTATAATT
GGTGAGAGAGAAGCAACAGAAGAGAGAATATCTATTAGAACAAGAACAAATGAGCAAATA
AATGGAATGAAACTTGATGAAGCTCTTAAATTTATTTTATTTAAAATAAGAGATAAGGAG
ATTTGA
>CCPCLGGI_00129 mrdB
ATGGTTTTTAGAAAAAATTATGATTATTTGGCTTTGATAAGCTTACTTATAGTTTCTTTT
GTTGGTATATTGTTGATTTATTCTAGCGATTATAATATTAGTGGATCTTTAACCAAGAAT
GAATATATAAAACAAACCTTTTGGGTAATTATTGGATTTTTTCTAATTTTTATAGTGGGC
AAATATGATTTAAAATTTGTTTATAGCATGGTATATCCTTTATATTTTTTATTAATATTG
GCTTTAATTTTTACTGCATTTTTTGGAATGACAGTAAATGGAGCAAGATCTTGGATTGGC
ATATGGAAACTTGGAGGACAGCCTTCTGAATTTGGTAAAGTTATTATTATTTTAACCCTT
TCAAAATTTTATACTGAAAAAAAGGGTTATAATGAATTTTTTACCTTTATTACTGCATTT
TTATTAATTTTTCCATCGGTAATTCTTATATTATTGCAACCTGATTTTGGTACAGCAATA
GTATATTTAACCATTTTTATATTTATTTCTTTTTTTGCAGGAATAGATTTGCACTATGTT
TTAGCATTTGCGTTGATAGGATTTTTTTCTTTTGTTTTTGCAATTTTACCGGTTTGGTAT
GAATATAAGGTGAATATGGGTAATGTATTTTATCTTATTTTCTCAAATCCTTTTTATTTT
AGAGTAATAATGGGAGTGCTGCTTTTAATTCTTTTGATTTCTGTTTTAGGATTTTTCATT
TCTAAATATGGTTTGAGTATTAAAATAATTTATTTTTATGTATTTTTTGCAAGTTCTATT
TTATTAGTTTCAATAGTGTTTTCAAAGGTTCTTTCAAAGTTAATGAAGACTTATCAGATT
AAACGGTTTTTGGTATTCTTAGATCCGGCTATTGATGCTAAGGGTGCTGGTTGGAATTTA
AATCAGGTTAAAATAGCAATTGGTTCTGGCGGTCTTTCGGGCAAAGGATTTTTAAAGGGA
CCTTATACCCACGCTAATTATGTGCCATCTCAAAGCACAGATTTTATTTTTTCTATTCTT
GCCGAAGAGTTTGGGTTTTTGGGTGTTAGCACTATTTTAATATTATTTTTTTTCCTTTTT
TTTAAATTTTTGATAATAATGAATAAAAGTCAAGATAGATATATGGCCTTAGTAATATCT
GGAATTTTGGGACTTTTATTTTTTCATACTTCTTTTAATGTTGGAATGTCTTTAGGAGTT
CTTCCTATTACCGGGATTCCCTTTCCTTTTCTCTCTTATGGAGGTTCTTCTACTATTACA
TTTTTTTTAGCAATGTCTTTTTATTTTAATATTGAATCAATAGTTGCTATGGATTGA
>CCPCLGGI_00130 mrdA
GTGGGTGTTATAACAAATTTTAGATACAAGTTCGGCATATTTTTTTTAATAGTAATTATG
GTGCTTTATTTGGCGATTTTATTCCAAATGCAAATTGGTAAGCATTTGTTTTATGACAGA
GAAGCCAATGTTTTTTTATCAAGATTGGAAAAAATCAATGCCTCAAGAGGTGAAATTTTG
GATTCTAATTCCAATGTTTTGGCAAATAATTTAACTATGTTTATCTTAAAGATAAGCTTA
CAACAGTATTACAATATGCCTGCTGCTACTAGAATTGAGATGATAGATTTTTTATCAAGC
ACTCTAGATATTGATAAATCAATTATTTTGTCTAAACTTCAAGAGCCTGGTGGATATCTT
AAAGATGTTGAAATAATTGAACTTACCCCAAAGATGCTTTTCAAAATTTCTGAAAAAAAG
TTTTATTATCCTGCTCTTTTGTGGACCTATTCTTTTAAGCGTAACTATTTAGTTGACGAT
TCATATTCTCATTCAATCGGTTATGTTGGGCAAATAAATCAAAGAGAACTTAGAACGTTT
TACAATGTTAGTGGGTATGATAATACTTCTACGATTGGAAAGTTGGGCGTTGAACAAGTT
TATGATAATTACATTAGAGGGCAAGAGGGATTAATAAAATACAAGGTAGATTCTAAGGAG
AGAAGAATAGACGATGGTTCTATTATAAAAAATATGGTGCCGGGCAATGATGTTGTGCTT
AATATCAATAAAGATATTCAAGATCTTGCTAAGAATGCTTTAGGTAAAAGGTATGGTTCT
GTTGTAGTATTAAAACCATCAACAGGTGCTGTTCTTGCTCTTCACAATTATCCTTATTAT
TCTATGAAAGATGTTTACAATAAAGATAATAAGGAAGATTACTCTTTTTTAAATAAAGCA
ATTCAATCTGTTTACCCGCCTGCGTCTATTTTTAAATTAGTTGTTGCTGCTGCCATTCTT
GAAGAAAGAGTTATAGACAAAGATCGTAAAATTTATTGTCCTGGATATTTTAAAGTTGGA
AATAGAATTTTTCATTGTTGGAAGCCCGGAGGTCATGGGTATGTTAATTTAGAAGAGGCG
ATTGCACATTCTTCTAATGTTTATTTTTATACACTTGGGCTTAAGTATCTTGGAGTTGAT
AGAATTAGAAAATATGCAAAAGAATTTGGGTTTGGAGAAAAAACAGGAATTGATTTGCCA
AATGAAGTAGCTGGCCTTCTTCCTAGTCCTGAGTGGAAAGAAAAAACTTTTAATCAGCCT
TGGGTAGGAGGAGATACTGTAAATTTTTCAATAGGTCAAGGATTTTTAAATGCTACTCCT
ATGCAGATTGTTAATATGGTTGCTATGATTGCAAATGAAGGTGTTGTATATAAACCTAGA
ATTGTAAATAAAATTTTAAAAGGTGGTACTAATAAGGTTGTTCTTGAAAATAAACCAGAA
ATATTAAGAAAGACAAATCTTATTAGTAAAAACACATTTAAACTTCTGAAAAAATATATG
AGAAGTGTTATAACTTATGGTACAGCAAGATATGCAGTTCTTACCAAAGCTGTTAAGGTT
GGAGGAAAAACAGGTACTGGTCAAACCGGTATAGATGGTTTTGAAAATAGTTCTTTTATT
GGACTTGCCCCTTATAACGGTTCAGCTGATAATCAAATTATTGTTTTTAGTTTGGTTGAG
GCAAAAAGTAATGTGGATTGGTGGCCTGCAAAATCTACAGATTTAATAATGCAAGGCATT
TTTGCAAATCAAAGTTATGAAGATATTCTTAAAGGTTATAGGCCGTGGTATATTAGGTAG
>CCPCLGGI_00131 group_1100
ATGGCAACATTTTTTACATATTTTATTTCCAGCGCATTTTTAGGCAAAATTTTTCAACAC
TATTTTGCAACTTATTTTTATTTTTCAATAGATATTTTTTTAATTTTTCTAGTTTTTAAT
TCTTTGAATTTTATTTTTAATGTGGGATTATTATCTAGCATTTTATATGGTCTTCTTATG
GATTATTTTACAGGATTACCACTTGGATTTTTTGTTTTTGGGTATACGATAATATTTTAT
TTTAACAATAAAATAAAATTATTCATGCCCAAAAATATGCTTAGCATGACAATATTTTTT
ATTCTTTCAAAAATTATATTATGGTTTTTAGCTATTGTGTTTTATGATTTTGTAGACTTA
AAATCTTTTAATTATTCAATTTTCAACCTTGATCTTATTGTAAATATAATGTCTATTAAC
TTTTTATATCCAATTCAAAATTATTTTACTAGAAATTTTTATTCTTTTAAAGAGGATTAT
TAG
>CCPCLGGI_00132 mreC
ATGAATTTTCTTGTCAAATTCAAGAATTTTATCAAAGTACTTTTGGTATTGATAGTTTCT
CTTGTTTTTATGATTTATGATTCAAGCAGCATTCAAAAGAGAAGATCAGATAATTTTTTG
TTTTTTACTCTTAATTCTTATATTCAAAGCAGAATGCATGGGGTTTTTAGTTTTATTTCC
AATGTTTTTAAAACTGTAAATGAATACAAAAATTACAAGGACAAGATAGAATTTTATAAA
AAAAGGATACAACAGCTTGAAATAGTCACTCAGAATATACAGTCACTAAGGCAAGAGAAT
GTTCGTCTTAAAGAGCAATTAAATTTTTATTCGTCAAGCTCTAGCGATTTTATTTCGGCA
GAGATTATATATCTAAACTATTCAAACATATCGACTTTAATGGCTATTAATAAAGGATTC
AATGATGGGATAGAAAAAGATATGATAGCAGTTGCATATCAGGATGGATTTAGTGGCCTT
GTAGGCAAAGTTGTAAAGGTTTATTCTAATACTGCTAAAATTTTGCCTTTAACTAATTAT
GAAAATTTTGTGTCCGCAAGGATTCAAAGTAGTAGGTTTATAGGCCTTATAGAAGGCAAT
GGTTATGGTAAAAAACTTGAAATGAATTACGTTAATAGACTTGCCGAAAAAGATTTAAAA
ATAGGGGATTCTATTGTTACTGCTGGATTTAGTGAATATCCAGTTGGTATTTATATTGGA
AAGATTACAAATTTTCATATTCTTGATTATAATTCTCTTTTAAAAATAGAAGTAGAGCCA
GCTATAGTTTTAGATAAGCTTGAGTATGTTTTTCTTGTTAAAAACAACAAAGAGATTGGT
GAATAA
>CCPCLGGI_00133 mbl
TTGAATTTGTTTAAGTCTTTTTTGATAGATATTGGCATTGATCTTGGAACATGTAATACA
TTGGTTTATATTAAAGATTATGGCGTGGTTATGAGCGAGCCTTCTGTTGTTGCAATAGAT
ATAACCAAAGGTAATAAAGTTGTTGCGGTTGGTAGAAATGCTAAAAAAATGCTTTGGAAA
ACTCCAGAAAATATTAAAGCCGTACGCCCACTTAGAGATGGAGTTATTGCTGACATTGAG
AATACAGAGAAGATGATCAAATATTTTATTAATCAAATTTTTTCTCGTAAAAAATTATTT
TTTAAGCCGAGAATGGTAATAGGTGTTCCAACTTGTATTACAGAGGTTGAGCGAAGAGCT
GTAAAAGAGAGCGCAATGAATGCCGGTGCAAGAGAAGTTAAAGTAATAGAAGAATCTCTT
GCGGCTGCTATTGGATCTGATATTCCTATTTTTGAACCTACAGGTCATATGGTGTGTGAT
ATTGGGGGTGGAACTACAGAAATATCTGTTATTTCTCTTGGCGGCATGGTTGTAAGTAGA
GCAATTAGGACTGGTGGTGACGAATTTGATGAGAGCATAATAAAGTATATGAGAAATTCT
CATAATATTATAATTGGTCAACAGACAGCAGAAAAATTGAAAATTAAGATAGGAAATGTA
TATCCCGATATTCAAAATTTAAGGGTAGAAAAAATAGACATTAAGGGTACAGATGCCGTA
ACTGGTCTTCCTAGAAAGCAACTTGTTGATTCTATGGAAGTAAGAGAGTCTTTGCAAGAA
CCTATAAATGTTGTTGTGGATGAAGTTAAGCGCACTCTTGGTGCAACTCCCCCAGAGCTT
GCTACAGACATTGTTGAGCGTGGCATTATTTTGACAGGGGGAGGGGCTCTTCTTAAGGGT
TTAAATAGACTTCTTTCAAAAGAGACTGGAGTTCCTGTTTATGTTGCAGACAATCCGCTT
CTCTCGGTAGCTGTTGGTGCCGGGTTATTTTATGATTATGCCAATAGAATAGATATTAGT
AAAAATATTTACAGTTTTATCAATGAATAA
>CCPCLGGI_00134 group_626
ATGGAAATAAGATATTTAAGATATATTTTTTACTCATTTATGATTTTCATTTTCATTTTT
TTAATTTATTACATTTTATCATATTTTAAATCTTTTTCTAGTTCTTATTTAAAGGCAGGT
CCAACAGAAGTTGATTTGCTTTTACTCTGGGATAAAAAAGAATATAAAGAAATAATAGAT
TATGCTGAGAATGATATTAAAAATCATAGATTTGATTTTAATTTGAATTTACTTTTAGGA
TTTTCATATTTTTATTATTCTTTAATAGTAAATGAAGGGTATTTAAAAGGAGAGTTTTTA
GATAAATCCATAGAAAGACTAAGATTTTTAATTTCTATAAATGATGGAGTCTCCATAAGC
CCTTTGTATTACATATTGGGAAAGGCATATTCTCATAAAGGAGAGTTTTATAGCGAGCTT
GCTGTAAAATTTTTAAAGAAGGCCTTAAATGCCGATAATTTTGATTTCATGAACATTAGA
GAAGATATTTTTGAATATTTGGGATATTCGTATCAGCTTTTAAGAGATTACAAATCTAGT
TTGAAGTTTTTTGAAAAAGCTTTTAATGAAAATAAATCTGATTTAGTGCTTTGGAGTTTG
GCTTATGTTAATTATAAGTTGAATGATATAAACAAAAGCATTGAGTATATAAAAAAAATA
ATAGAAGAAGAGAAAAGAAAATTATCAAAGGGTGAGAAAACGGATGAAAATTTAATTCAA
AAGGTATATTTGCTTTATGGAGACATTCTATTAGATAAAGGCGATTATGACAGTGCTTTT
AATTACTATAATAAAGTTCTAGAAATTAATAGTTCAAATTCTAGCGTTTATGTTAAAATA
GGAGATATATATAGAAAGAAAGATAAAGATTATCCTAAAGCTAGAAAATACTGGAGAGAA
GCTCTCAATCTTAATCCTTATTTAGAAGCAGCAAGAGAGAGGCTTGGAATTACTTTGGAA
GACTTTTAG
>CCPCLGGI_00136 group_3079
ATGGAAAACAATATTGATATATTAAAAAAACTTGAAGTTATATATAAATCTAAGTTTGAG
CTTGAAGAAAGGCGAAAAAGTATTCCCAAGTATTTGGAGGCGAAAAAAAATCAGATTGAA
GAATTGTCGAAAGTTCTTGTTGATTTGCAACAAAAGTTTAAGGAGTATCAAAAAGAAGAC
TCTGCTTTAAAGTTAGATATTCAAGATATTAATTCAAGAAAGAGCAAGGCTGAAGAAAAA
ATTGATAGCATTAAAACGCAAAGAGAATATGAGGCTCTTGAAAAAGAACTTCAGGTTATT
ATTGACGATGAAGTTACAATTAGAAAAAAGATGACACATGTTAATGGGCTTAAAACTAAA
ATAGAAAAGGAAATATTAGATGTCAACGAGAAGCACATCAAAGAAGAGGAATGTTTTAGA
GCTGAAAGCAGTAGTTTTGAGCTGGAGCTTTTAGAAATTGAAAAGAAACTTTTAGAAATA
GAGAGTGAAGAGTTAAATTGTGCTTCTAAAATGAATGAAGATTTTTTATTTAAATTTCAA
AGAATAATAAGAAATAAATCAAATGGAGTTGTGCCTTTGGTTAACAATGTTTGCAAAGGT
TGTCATATGATACTTCCTATTGAATTTGCAAATAAAGTAAGACGTGAGCCCAACGATATT
AAATTTTGTCCTTATTGCAGCAGAATACTTTATTATCAGGATAAAGTTCAGATAAGCGAT
GAAATAATTCCTGGTAGTTTAGCAGATCTTGTTGAATAA
>CCPCLGGI_00137 rpoD
TTGTCGGATTTGGAAAAGAAATATTCGAAGCTGATAGAGGGTATTATTACTCATTTGGGA
GATAGAAAATCTCTTAGTTTTAGTGAATTATCAAATTTGCTTCCCGATGATATATTAGAA
CCAGAGATTCTTGATTGTATTTGTTCGGTACTTGAGGATAGGGGAATAAGGTTGGTTAAT
AAAATTTCGGAATTAGATCTGGTTGTCAGTGAAGATGGAAATGATGAAGAGGAAGAGGTT
GAGATTGAATCTGATAGAAATTTTATGATTTTAGATGATGGTTTTCAAAGTGATGAGGAA
GATATTGACATTGATGTTAAGCTGGATGATTGTGATGAAGAAGATATTTCTGTTAAGGAT
GATTTAGGTTCAGGGTATATTAAAGGCAATGTTTTAAAAGATAGTCACTCAGAAGATCCA
ATCAAGCTTTATTTAAAGGAAATAGGAAAAGAGTTTTTATTAACGGGAAATCAAGAAGTT
GAACTTGCAAAGCAAATGGATTCTGGAGAGAGTATAATTGAGAATATTCTTAAGAATGAG
GGACTTGTTATAGAAAATTATTATAATCTTGTGAATACTATTTACTCAAGAATGGAAAGA
GAAGAGTTTTTTAAAAGAGAAAAAGATAAGGATAAAGAGAGTAGTCCAGATTATTATAAT
AAAAAAAAAAGAATTGCCTCTTTTTACAAAATTCCTTTAAAGCCAATTCAAGATCGTTTA
ATAAGTTATGTAGATAATAAGCATAGGGTGTATGATCTTGGGGGGGATATTTTTGAAAAG
AATTTAAAAAAGGAAAGATTGGCCCTAAAAGAGCTTTTGAGAGACATTCCTTTGTATCAA
GAGGAATTAAGGATTTTCTCAGATGATTATATTGACTCTGCTAACAAAATAAAAGATTTA
CAAAGACAACAAAGAATAATTCTAAGCAGGCTGAAAATTGAAAAAATAAGAGATTTGAGG
GTGCTTGGAAGAGATTTGACTATTGCTGAAAAAAAAATAGAGATAGAAAAATCTCTCAAG
CTTAAAGAAGATGCTATTAAAGAGCAGATTACAGAGGCTCAGCTTGCCCAAAAAGAACTT
GAGAGAATTGAGATGTATTATGAATATCCAACTGATAAAATAATAAGCATGTCAGAAGAG
ATTGCTAAAGGGAAGCAAATGATGCAGCATGCTAAAGATCAGTTGATTAAGGCTAATTTA
AGGCTTGTTGTAAGCATTGCTAAAAAATATGCAAATAGAGGTCTTCATTTTTTTGATCTT
GTTCAAGAAGGCAATATTGGATTGATTAAGGCTGTTGAAAAGTTCGAATATAAGAGAGGT
TTTAAGTTTTCAACCTATGCTACTTGGTGGATTAGACAAGCCATAACAAGATCTATTTCT
GATCAAGCTCGCACAATTAGAGTTCCTGTGCACATGATTGAGCAAATAAATAGGCTTAAT
AGAGAAACTAGATATTTAATTCAAGTTTTAGGCAAAGATCCCACAGATGAAGAGCTTTCA
GACAGGCTTGGATGGGAACTTAAAAAGGTTAAAACTGTAAAGAGTGTTTCAAGAGAACCT
GTTTCTCTTGAAACACCAATTGGAGAAGAGGAAGATTCTGTTCTTAGCGATTTTATTGAG
GATAAGGCAATAAAAAATCCTGCAAATCACACATCTTTTGTAGTTTTGCAAGATCAAATA
AGAGCAATTCTTGGAACTCTTCCTGAAAGAGAACAAGAAGTTGTAAAAATGAGATTTGGA
CTTGAAGATGGCTATTCTTTAACTCTTGAAGAGGTTGGACTTCATTTTAATGTTACAAGA
GAAAGAATTAGGCAAATTGAATCTAAAGCATTAAGGCGGCTTAAAAATCCCAAAAAAACT
CAAAAATTAAAAGATTATCTTGAAGATTTAAATTGA
>CCPCLGGI_00138 dnaG
ATGAAGTATTTACAAACTGTAGCTTCAATGAAAAGCAAATTTGATATTGTAGCTATTGTG
GAGCAATATATTAAGCTTGTTAAATCGGGATCTGCTTACAAAGGTCTTTGTCCTTTTCAT
GCTGAGAAGACTCCCTCTTTTTTTGTAAATCCTTTGCAAGGATATTTTTATTGTTTTGGA
TGCAAAAAGGGTGGAGATGTTATTGGATTTTTAATGGATATGGAAAAAATCAATTACAAT
GATGCTCTTAAGATTTTATGCGAAAAATCCGGTATTCATTATGATGATTTAAAAATAAGT
CGAGGAAGTGAAAATAAAAATGAAAATAAAGACATGGTTTCAAAAATTTACTCTTTGAAT
TCTCGGTTAATTAATACCATTAAATTTTTTTTAAGTAAAAACAAAAAAGCTTTAGATTAT
GTTTTAAAGAGTAGAGCAATATCTAAGGAAATTGTTGATTTATTTGAACTTGGTTATTTG
CCATTTAACTTTAAAAATGGTTTAGAGCTTCATGATTTTTTAGTTTCAAAAGGATACTCT
TCTGAAGTACTTAGAAAAAGTGGTTTGTTCTCGAAAACCAATCCCAAAGTTTCTATTTTA
TTTCAAAGATTAATTTTTCCAATTAAAGACTTTAAAGGAAACGTTGTTGGTTTTGGAGGT
CGAGATTTAGATGGGAAAGGTTCTAAGTATATTAATTTAGGTGAAACTGAAGTTTTTAAA
AAAAGGGAGCTTCTTTATGGATTTTATGAGGGTTTTGAGGAGATTAAATCTACAAAATCA
GTTATATTGGTAGAAGGGTATATAGATGTTCTTGCTTTTTTTACATCTGGGATTAAGAGA
GCCGTATCTACTCTTGGCACTGCTTTTTCAAAAGAGCATTTGGCTTTAATTCAAAGATAT
GCTGATGAGATAATATTTTCTTTTGATGGGGATGATGCTGGACTTTCTGCAACTTTAAAA
GCTTATCAAATTTGTTTGCCGTTTAATATCAATGTTAGTGTTGTTCGAATGGATTTTGGT
ACTGATCCTGCAGATATTCTTAAAAGTAAGGGTGTAGACTCCTTGCAAAAAATTTTAAAT
AATAGATGTGATGCTTTTGAATATCTTTTGGATGTTTATTCTAATAAATATGATTTAAAT
AAAACTGTAGATTTAAATGCCATGATTAATTTATTTTTAAATTTGATAAATTTATCAAAA
GTAGATACTCAGAAAAAAATTTTTTTAGACAAGCTAAGCAATAAACTTGGTATTGGTGTG
ACAACTTTATTGAAAGATTATTATAGAATAAAAGAAAGATTTGTAGTTGACAATAATAAA
AGAAATTTGTATGCTCATAATGATGATTCTTATGAGAGGTATCTAATAGTAGCTTTGTTG
AAAAATTTTAGTTATTTTAGCATAGTAAGGCGCAATATTATTGATAGTGATTTAATTAAT
GTCGATGCCAGAAAAGTTTTTATGTGCTTTGAAAATTTATTTGAAAATAATAAAGATTTT
TCATTAATGGATTTAAAAAAAAATTTAAAGGATACCTATAAAGTTAGTGAATTTTTTTTT
GAAGAAATTTTAAATTCTGAATTTGAAGTGGATGATGAGATGCTCATTCATATTTTACTT
GCAATCAAGAGAAGAAAATTAGATTCTCGTGTTTTGCTTTGCAAAAAAAGATATGATGGG
GACTCTTTGGTAAATGCTAAGATTCAAATAAATGAGTTAATGTTTTTAAATATGCAGAGA
AAAAATTTAAAAATCTACATAGATGATGTTCCAGGGAGTTAG
>CCPCLGGI_00139 mltG
GTGCTTATTAAAATTGGGAAAGTGTTTATTCTTTTTTTCTTTTTGGGATCTATTTTGTCA
ATTTTTATATATTTTTTAAATTTATCTTCTTTGGCAAATGGCTTAGTTTATGAATTTAAT
ATTGAAAAAGGTTGGGGAGTTAAAAAAATAGCTAAAGAATTGAAAAAACAAAAATTAATT
AAATCCGAACTGCTTCTTGTTTTTATTTCATATATTTTAGGTAGTGATAAACAATTTAAA
GAGGGGAAATATTTAATAAATGGTGATCTTTCTACATTTGAAATATATAAAGAGTTTTTA
AAGGGATCTTCTAATATAAATATTGATGTTACAATACCCGAAGGGTATACTAGCAGAAGA
ATTGCTTTAAAGCTTAAGGAATTTTCTGTTATTGATGATGTTCAAGATTTTCTTTTTTTA
ATCAACAAAAAATCATTTATTTATGAGCTTGGGCTTGATTATGACTCTCTTGAAGGATTT
TTATTTCCAGATACTTATAAATTTTATAAGGGTATAGAAATAAAGAATGTAGTTCGCATG
TTTGTTGATAATTTTTTGAATAAGCTTAAGTCTATAGGCGTTATTCTTGGTGATTATTCA
AGTAAGGAGCTTTACAATAGGGTAATAATAGCATCTATTGTTGAACGTGAATATAGGGTT
AAAAGTGAAGCCCCAATAATGTCTTCGGTTTTTTATAATAGAATAAAATCTGGTATGGCA
TTACAATCCTGTGCTACTATTGAATATGTTATTACAGAGGAGCTAGGACGAAGCCATCCT
AAGAGAATTTATTTTTCAGATTTAGAGATAGATTCTCCTTATAATACATATATTAATAAA
GGATATCCTCCTACTCCAATTTCAAATGCTGGTATTATTTCGCTGCAAGCAGCTTTTTTC
CCAAAAAATACGCAATATTTATTTTTTGTTGTAAAAGACTCTAAGTTGGGCACACATCAA
TTTTCATCAGAATATTCTTCACATCTTTTAGGGGCAAAAGATTATATTAAAAATTTTATT
ACTAAGGATTAA
>CCPCLGGI_00142 group_826
ATGAAAGCTTTTAAAGTAAAAAATCTAAGACGTTTTTCAAATTTTATTAGAATTTTGGTT
ATTGTATTGTTTTTAAATTCTTTGTTAAGTTTGTTCGTGTTTTTGGCTGGTTCTTACAAT
ATTTTTGTTTACAATTTTCAGAAATTTTATCTTGATCTTGCTATTATTTTAAGCTCTGTT
TCTTTTGGACTTGAATCTACTAGACTGATATTTTTTTATTTTTTGAAAAATAAAAAAATT
AAGTATTATTTAATTTTAATTTTTAGTTTTATAATTTTTTTTATTGCTCTTGTTTTTAAA
ATTTTTCTTTCTGGTAATAAATAG
>CCPCLGGI_00143 group_827
ATGAGTGGTAATAACAATAGCGTATACAACTCTATAGGTCAACTTTCAAAAGAGACTAAA
AATAGGTTGATGAATGATATAAGAAAAAGCTTAGGTTTGAATTCTTCCGATTTTGTTTTG
CCCAATAGTAGTAATGAGCCTTATGTTGATTCTCAGCTTGAAAAATTTCTTTCGGGGCGC
TTAATGGAAGAATCATTTCTTATTAGAATGTGGTTAACTATTTTAAATTTTTTTCAGAAA
GATAAAAGCAAAGAAGATATATATAAAGCTTATGTTATAAAAAACCTGGAAAATCAAATT
AATGAAATGTGTAAAAATCCAGTAATAGATTTTAAGAGAGAATGTTTGCATGTTGGTTTT
GTGGAAATGTTTTTTAGTGTTTGCCGATATTCAATGGAATTGAAAGAATTTTTTAGGAAA
TTAGAAAAAGGTGGTATTGTTGTTGAGCAAACTATTTTAGAAATTATTCAAAGCAAAGTT
CCTAACTCTAAGAACAATTTGGAAGATTTTTTAGATGAAGGTGAATATGAGCTTTTTTTA
AAAAAAGAAAAAACCCAAAACGATTTAGAAGAATCTCTTAAGGTCAAGATAAATGAATAT
ATTAATTCTATTCCATCTAGTACTTACAAAATCGTCTCGGATATGTTTGAGTTTTATTAT
GTTTTTAATAGTTTGGCGTTTTTCCCTTACAAATCTTTTTTTTCATTTTTTAATGTAGAT
CTTTTAGATAGTGCTGAGAATATTAGTATTGTTGACTTTGAGGTTGGATTTGGAGCCAGC
TTTTCAAGTGTTAGTAAGTATTTGAATTCTTTTTTTGACATTTTGTATACATTAAAAGAT
ATTGAGATAGATGAGGATATTGTTAAAAGCATTATATCAAATTATTTTTCAATATCTGAT
GATATTAGTAATTCAGAGATAATTTCAAGAGAAGATCATATATCTCGGGTAGAATATGTA
TTTAAAAATGTTTTATCTATTGTATCTAAGATTGTTGGCTTGTCGAGGACTTTGCCTTAT
TTAGATATTTTTAGAGTATATTGCAAAAATCCTGTTGCATCTCCTAAAAAATATGTACCC
TTTTTTGATGTAAAAAATTTTTATGAGAACATTTTATTTTTAAATGTTATGGGTCAGGCT
ATTAAAAAGCGTGATAGCTCTTTAAAAGTTCTTGTTATCAAAGAAATAAAAAATCTTGTT
AGAGATCCTAGTTTAATTTTAAATTTAAAAGGCGAGATTTTTAATGAATTAAATCTTGGG
CGTTATAGTTTTAAAAAGTTATATTTTCTTAATGATTTTTTTAAAAACATATATGATGTT
AGAATGATGGAAGTTTTAAGAACTATAAATAATGTCGTATTAATCAATAATCATGATTTG
AGAAATATATATGTTGACATTGAAAATAATATTACTGCTTTGAAAAAAGAAATTTATAAT
ATTTACTTTGAGATTGATTATAAAAATGAAGAGTTTGAAAGGTATAAAAGAGACGGTAAA
ATTGATAACTCTTATAAGGAAAGGATTTTGAAGTGGTGCTTAACTGAATCCGTTTCTATT
GATAAGGTTTCAAGTAGATTTGTGGATTATTTTATTGAGCTTAAAAAGAGGTGCTTGTCT
CTGTTGGAAAATCATAATGTTTTTATTCGAAAATCTTTAACGGTTTCTTACAAATCAATG
GTAACTGAAAATAAAACAATTACATTAGCCGATGTTATTGGCAATCTTTTGGAAATCATA
AATCAAGCACTTTTTATAATAAAGAATTTATAA
>CCPCLGGI_00144 cca
ATGAATCTAGGGAAAAACAATCCAAATATAATTAAAATTGGTAAAATATTTAAAAAAAAT
AACTACGAATTTTATTTAGTTGGAGGCGCTTTAAGAGACTTACTGCTTAATAAACAGCCT
TACGATTTTGATTTTACAACAAATGCAACTCCTGAAGAAATAATAACATTATTTCCAAAT
AACATCAAAACAGGAATAAAACATGGCACAATTGGTATTATTTTTAATAAAAAAATCTTT
GAAATCACCACATACAGAATAGAAAAAGAATATGAAAACAACAGAGCCCCCAAACAAGTA
GAATATACTAAAAATTTAACTAAAGATCTTGAAAGAAGAGATTTTACAATTAATGCGATT
GCAATGGATATTTTCAACTTCAACATAATAGATTGCTATAATGGGAAAAAAGACCTTAAT
AAGAAAACAATAAGATGCATAGGAAATCCAAACAAAAGATTTGAAGAAGACGCCCTTAGA
ATACTTAGAGCAGCAAGATTTTCATCCACACTTAATTTTAACATTGAAAAAAATACTTTA
ATTTCAATGAAATATAAAAAAGAAAATATTTTAATGATTTCAAAAGAAAGAATAAAAAAT
GAATTTCACAAATTGTTAGAAGGCATAAATATACAAAAAGGAATTTATTATCTTAAAAAA
GTTGATTTTTTTAAAAATTTTTTTAATCTAGAAATAAAAACAAAAGTAATCAAAAAAATT
GCTCTACTTGATAAAAACAAATTTTATCTAAAGGCAATCACAATATTGACAATTAAAAAA
CCTATAAAAGAACTAAAAGAAAAATTAACTTTACTTAAATTCTCAAATAAAGAAATTAAG
CTAATTTTATTTTATAGAGGCATAATCGATAATAACAATATTTTTAATGTCAAAAAATTA
AGTGATATTAGATATTTGCTTAGCAAAAGCACAAGAGAACATTATAAAGAAATAATTGAT
ATATACAAAGCACTCAAAGGAAAAAATAAAAGATATTTATTTATAATAAAAAACATAAAA
AGAAAAAAATTGCTAAAAAATCCTCTCTCTTTAAAAGATTTAAAAATAAACGGAAAAGAT
ATTCAAAATTTAGAACAAATAGAAAACAAAAATATAGGTAAAATTTTAAATATGCTACTA
AGATGTGTAATTGAAAATCCCAAGCTTAATACTAAAAATTATCTTATAAAAAAAATCAAA
ACCTTAAAGGTTAATATTTTCCATAGCTTTTAA
>CCPCLGGI_00145 rnc
ATGAAAAAAAAATCTTCTGATTTTTGTTTGTGTAATGAAAGAAAATCTCAATTGAGTAAA
TTTTTGGAAAATTTGAGCATTGATTTTAGTAATTTTGATTTATTAAATACAGCATTGTGT
CATTCGTCGTATTCTAATGAGTTGGATCAAAAATCTAGTAATAATGAGAGATTAGAATTT
TTGGGAGATTCTGTGCTTAATTTGATTATTACAGATCATCTTTATAAAACTTATCCAAAT
AAAAGTGAAGGAGAGCTCAGTAAGGCCAGATCTTATATTGTTAGTGAAGATTCCCTATCT
AATATTGCTAGAGAGATTAATCTTGGTTCTTATATTTTGCTAGGTAGAGGGGAGGAGAGT
AATGATGGTCGAAATAAAAAAGGCATTCTTGCAGATGCTATTGAAGCTTTTGTAGGCGCT
ATTTATCTTGATAGTGGGTTTTCAAGAGCAACAGAATTTGTGGTTGGACTTTTTGATATG
TATATAAGATTGATGTTTAATAGGGGGGATTTTAAAGATTATAAGAGTTTGTTGCAAGAA
TATGTTCAAAAGAAATATAAAATCTCGCCAAGTTATAAGCTAGACAAGGAAATAGGTCCA
GACCATGATAAAGTTTTTTGTGTGGAACTTTATGTTGGAGAAAATTTTATATCAAATGGA
AAGGGCAAATCTAAAAAAGAAGCCGAAATGAGAGCGGCTGAAGTAGCTTTAAAAGCTATG
GAAAATATTAACCTTTAA
>CCPCLGGI_00146 acpP
ATGGATAATGATGAAATTTTTAGCAAGGTTAGGTCTATTATATCTGAGCAACTTGATAAA
AAAGAAGATGAAATTACCACAGACTCTAGATTTGTTGAAGATCTTAATGCAGATAGTCTA
GATATTTATGAGCTTTTGTATTTGCTTGAAGAGGCCTTTGATGATAAGATTCCAGAGAAT
GAAGCCAATGAATTTGAGACGGTAGGCGATGTTGTTAATTTTATTAAAAAGAGAAAGGGT
TGA
>CCPCLGGI_00147 group_1503
ATGGCTGTTCCAAAATTTAAGCCTTCAAAATCTAGAAGTAGAACAAGGCGGAGTATAAAT
ATGAGAAAAAAAATTCCACAATTTCAAGAATGTTCTAATTGTGGTAATCTTGGCGTGAGA
CATAGGATTTGTTTAAAATGTGGATATTATAGGAATAATCAATATCTAGAAATAGGTTTG
TAG
>CCPCLGGI_00148 coaD
ATGAGGGTGGCAGTTTTTCCAGGATCTTTTGATCCAATTACTTGGGGTCATATTGATTTA
ATTAAAAGATCGTTGGCTATTTTTGACAAAGTTATTGTTTTAGTAGCTAAAAATAAATCA
AAAAAATATTTCCTAAGTGATATTGAGAGGTTTAGCCTTACAAAAGATGTTATTTCGTCT
TTAAATTTTTCAAATGTGCTTGTAGATAGGTATAGCGGGTTTATTGTTGATTATGCATTA
ATTAATTCTATTAAATTTATTGTTAGAGGAATTAGGGCTTTTAATGATTTTGATATAGAG
TTTGAAAGATATCTTGTTAATAATAAGTTAAATTTTGAAATTGATACTATATTTTTACCA
AGTAGTGCAGAACATTTATATGTAAGGTCGGATTTTGTAAAGGAATTGATGTTGAAAAAG
GATGTTGATCTTTCTAATTTTGTTCCAGAATTGGTGTTTAATAGATTAAAATCTAAGTTT
ATTGACAAATGA
>CCPCLGGI_00149 group_978
TTGAAATATACTCAAAGTAAGTTCAAGAGTAGTAATTTTCAGAAACACAATAAGCGTTTT
TATGGTTTTAAGAATAAAAGATTAAATTCTGAGAGCAAAAGTCAAAATGTTGCCCCGCTA
AACAGTTTTAATAATAAATCGACTGTTTTGAATACAGATAAACAAAATGTTTTTAAAGGT
AAATTTAGAAGAAAAAGTATAAAATTTAAAACAAGAATAAATCTTGATGTTGCTTGTGCT
ATTTGTGAAAAAAAAATAAATGATATTGTTTATAGCATGTCTTTAAAGGTTGAAAATGAA
GATAAACCTGTTCATTTTGATTGTGTTATCAATAAATTAACATCTGAAAATAATCTTTCA
AGTAATGAAAAGGTAGTTTATAAAGGTGCTGGTAAATTTTTTATTGTGGATACATCTTCT
AGAGGAGAATATTTATATTTCAAAATTATTAAAGAAATTGAATTTGAAAATTTAGAAGAA
CAACCACTATGGCGTAAAAAAATTCTCAAAGATATTAATAGGGGGTTTAGGCTTTCTTGA
>CCPCLGGI_00150 rplS
ATGGATTTGATAAGAAAAATTGAAGCTCAGAATAAGAAAAATGAGGCTTTTGTTTTTAAT
GTGGGAGATACTGTGAGGGTTGTTTACAAAATTATTGAGGGTAGTAATGAAAGGTTGCAG
AGTTTTGAAGGGATTGTTATTTCTTTCCAAAACAAGGGAATTGGCAAAACATTTTTGATT
AGAAAAATTTCTTCAGGAATAGGTGTTGAAAAAATTTTCCCAGTATATTCTCCTATTATA
GAAAAGGTTGAAGTTTTAAGAAGGGGAAAAGTTAGAAGGGCAAAGCTTTATTATATGAGG
AATAGAATCGGTAAGGCTGCTATGAAGATAAAGGAGCGCCTTACTATTAAAAAAGTTAAG
CATTAG
>CCPCLGGI_00151 trmD
ATGAAATTTACGGTTTTATCCCTTTTTCCAGCAATAATTAAGCCATTTTTTGAAAATTCA
ATAATGAAAAAAGCTATTAATAAGGGAATAGTAAGTTTTGAGCTTGTTGATGTTAGAGAT
TTTTCAAAAAATAAGCATAAAAGATGTGATGATTTGCCTTATGGGGGCGGTGCTGGGATG
GTATTGAAGGCTGAACCAATTTCTTTTGCTCTTGAGCATGTAGAATCTACCAAGAAAACG
ACAATATTTTTAAGTCCTTCTGGGATAAAGTATAGCCAAGAGTTGGCGTATTCCTTGTCA
AAAAGAGAAGAAATTGTTATAATTTGTGGAAGATATGAAGGAATTGATCAACGTATTATA
GATTTGTATGTTGATTTTGAGATTTCTATTGGAGATTATGTTTTATCTTCAGGAGAGATT
GCAGCTCTTGTTTTAATAGATAGTGTATATAGGTTGCTAGATGGAGTAATAAATCCCAAT
TCTTTATTAGAAGAATCATTTGGTGTAAAAAATGGATTGCTTGAATATCCTCATTATACC
AGGCCCTATGATTTTAAGGGGATAAAGGTCCCAGAAGTTCTTCTTTCGGGACATCATGCA
AATATAAAGAATTGGAGGCTTGTTAAAGCTAGAGAAAAAACTAAGAAAAATAGATATGAT
TTATACCTTAAATATTTAGAGATAATAGGAGAAGATAATGGATTTGATAAGAAAAATTGA
>CCPCLGGI_00152 rimM
ATGTTTATTAAAGGCGTTATATTATCGTCTTATGGAGTTAATGGGTATGCTAGGGTTAAA
AGCATATCCAATAATTTTTGTGATTTTATTAATCTAAAAAACAATAAAGTTCTTTTAAAA
AAAAGCAATAGTTCCAGTGTTGAAGTTAAAGTTGTAGATGTTAATATAAAGGGTAATTCC
TTATTTTTGAAGTTTGAAGAGATTGATACTCCAGAGGCAGTTAGGCCGCTGATTGGTTTT
GAATTGTGGGTTGATGATTCGCTTGCATCGAGTTTAAAAGAAGGCGAATATTATTTAGGA
AAGCTTATTGGTTATGCCATTGTTAATAATAATAAAAAACTAGGAGAAGTTGTAGCTTTC
TTTGAATATTTAAATAGTGTATTTCTTGAGGTCAGAGTGGGTATTAAATTTTTCTTTATT
CCCTTTTTGAGTATATATATTGGAGATATAAATGCTCAAGAAAAAACAATTGAGCTTAAG
GTTCTAGATCTTTTAAAATGA
>CCPCLGGI_00153 group_3072
ATGAAAGAGTATGGGAATGAGATTGAACTTATAGAGTTTATAGTAAAGTCTCTTGTAGAT
AAAGAAGATGAAGTAAAGTTAAATGTAATTGAAGGGGAAAAATCAACTATTTTGGAATTA
AGGGTTTCTCAAAGTGATGTGGGCAAGATAATCGGAAGACGGGGTCGTATTGCGCGGGCT
ATTAGAACTTTGCTTGGAGCTTGTGCTGCCAAAACCAATAGGCGAGTGCAATTGGAAATT
TTAGATTAA
>CCPCLGGI_00154 rpsP
TTGAGCGTTAAGATAAGATTGAAAAGAATGGGAGCTAAAAAAAGACCTTATTATAGGGTT
GTAGTTATGAATTCTACGTCTCCTAGAGATGGTAGAGCAATTGAAGAACTTGGTTATTAT
CATCCTGTTGAAAAGCAAAACCAAATAAAAATTAAGGAAGATAGAATGAAAGATTGGATA
AGCAAGGGAGCAATTTTAAGTGATACAGTGAAAATGCTTTTAAATAAAAACAACTTGAAT
GCGAAAAGTCAGGAGGTTTAA
>CCPCLGGI_00155 ffh
ATGCTTGAAAGTTTGGGGTCAAATTTTAGAAATTTTATAAACTATCTTTCTGGAAAATCT
ACGATAAATGATAAAAACATTGCAGAGGCTATTGAGATTATTAAAAATTCTTTAGTTGAT
GCTGATGTTAACTTAAGAGTTATAAGGCGTTTTTTAAATTCTATAATTGAAGAATCCAAG
GGAGTAAAAGTTTTAAGGGGCATTGATCCTAAATCTCAGTTTATTAAAATTGTCAATGAT
AATCTTGTTAAATTTTTGGGAGGCAAAAATTATGAGCTTAGTTTACATCCTGCCAATAAG
CAATCTTATATTCTTATGTTGGGACTTCAAGGTTCTGGCAAGACCACGACATGCGCCAAG
CTTTCTTTAAAGCTTAAAAAGGAAAATAGAAAAGTACTTCTTGTAGCTGCTGATACTTTT
AGAGCGGCGGCCGTAGAACAGTTAAAAATATTGGGTGGTCAAGTAGGTGTTCCAGTATTT
TCAATTGAAGGGGAAAAAGATCCTATTAAAATTGTTAAAGCGTCTATGAAGTTTGCTGAG
TCTAATTTTTTTGATTCTGTAATAGTTGATACTAGGGGACGACTTGAGATTGAATCTTTG
TTAGTTGAAGAGATAAAAAAAATAAAGGGGATTTTGCGACCCGCAGAAACCATTTTAGTA
GTAGACTCTATGATGGGGCAAGTTGCTGTAAATATTGCTAAGGAATTTAATGAGAATGTT
GGACTTACCGGTGCAATATTTTCTAAGTTTGATTCAGATACTAGGGGGGGAGCTGTATTA
TCTTTTAAAAGTATTTGTGCAGTTCCCATTAAATTTATTGGTGTTGGAGAGAAAATCGAA
GATCTTGATTCCTTTTACCCAGAAAGAATTGCTTCTAGAATTCTTGGCATGGGGGATGTT
GTTAGCCTTGTAGAGAAGGTTCAAAGTGTTGTTGACAAAGAAGAAGTTATTAAGCTTGAA
GAAAAAATTAATAAAGCCAGTTTTAATTTTGAAGATTATCTGAGTCAATTTAGGCGCATT
AGACAAGTAGGAGGGTTTTCTAATTTTGTAAGTTTTTTACCAGGTGTTTCAAAATCAATG
ATGAATAGCAATAATTTAAATGAAGAAAGTTTTAATAAAGAAGAAGCTATTATTCTTTCT
ATGACTAAAAAAGAAAGAATAAATCCAGTGATTTTGAATAATCCCTCAAGAAAAAAAAGA
ATAGCCATGGGAAGTGGAACAACTGTTTTTGATGTTAATAAGCTCATAAAAAAGTTTAGT
CAAACAACTTTGATTATGAAAAAAATGAAAAATAAAGATTTTCAAAATAAGATTGCATCC
CTTTTGGGAAAATAA
>CCPCLGGI_00156 group_153
ATGCAGGGTGAAAATATGGTTTCAATTAGAGGCGGAAATAGAAGAAAAATTCTTCTTAGT
TTGAAAAATATGCAATATTCAAGAACAGACCTGGCTCGTAAGTTAAGCTTGACAAATGCT
GCAGTTACTATTTTGACTAATCAAATGATAAAAGAAAATCTTTTGATTGAAGTTGGCTCT
AGGGTGTCTGATGTTAAAAAACATGGACGAAAAGAAATACTTCTCGATATTAATAAAGAT
TATGCGTATTCAATGGGAGTTATTATTTCTAGCAATTATTTTCAAATAGGTATTGCCAAT
CTTAAATGCGAGGTTTTAATAAGCGAGACTCATTCTTTTGAGCCCCCAGTTAGCGCTTAT
GATATTTTAGAAAAAATAAAAGATCATATGATAGAAATTATTTGGAAACATAATTTCTCA
AGAGATAAGTTTATTGGCTTAGGCTTTAGTATTACAGGGTTAATAAAGGATAAAGAATTG
GGCATTGTTAATGATAGCTATGGATCGTGGATTGAAAAAGATGTTCCTGTTAAGAGAATA
CTTGAGGAATACTTTTCACTAACAGTTTATCTTGAAAGTTATGTTAAAAATTTATCTCTT
GCTGAATTTATGGGTAAGAATATAGATAATATTATGTTTTTTGACTACACAGATACTGCT
GAACTTTCGATTTGGTCAGGCGGCAATGTTTACCCTGGTTTTAATAATAAATCAGGTATG
GTTAGTCACATGATAATTGATTATGAGGGAGAAAAAAATTGTCCAACTTGTGGTAATAAG
GGTTGTGTCAATATGCTAATATCTAATTTTGCTTTGCAGAGATTGATTTCCAAAGAATTT
ATGAATGGTGAGATTCCTGAGCTTTATGAAAAGTATGAGGGCAGATTGAAAAAGGTTACA
ATATATGACATTTTTTCTCTTTATGAAAAATATGATTTTATAAATAAAATTATGCAAGAT
ACTGTTAAATATTTGGCAATAATTATTATTAATATTCAAAGAATGCTTGATTTTAATTAT
TTAGTACTCTATGGTCAAAGTTTTAAATTAAAAGCTTTTTTTGATTTGTTAAAAGAAGAG
ATTAAAAAGCTCAATAAAGAGAATATAGTATTAAAGCTTAGTTCATTAGATACTGAAGTT
TCTGTTGTTGGACCCGCTTCCAGTGTTATTTTTAATAAATTTTATTTGACTGGAGGAGAT
ATTGATTAA
>CCPCLGGI_00157 fusA_2
ATGAGTATTAGAAATATTGGAATTATGGCTCATATTGACGCTGGAAAAACTACTACCACA
GAAAGAATTATTTATTATACTGGCAAAAGTCATAAAATGGGGGATGTAGATTCAGGAAAC
ACTATTACTGACTGGATGCCTCAAGAGCAAGAAAGAGGAATTACTATTAGTTCAGCTGCC
ATTACTTGTCATTGGAAGGATTGCCAAATAAACATTATTGATACTCCTGGGCATGTGGAT
TTTACAGCAGAAGTTGAAAGATCTCTTCGAGTTCTTGATGGGGGTATTGTTATTTTTAGC
GCTGTTGATGGAATTCAGGCCCAAACAGAAACTGTATGGAAACAGGCAGAAAAATACGAA
ATCCCACGACTTGCTTATGTTAATAAGATGGATAGAATAGGTGCTGATTTTTTTAAAGTT
GTGGGAGATATTGAAAATAAATTTAAAACTATTCCTTTGGTTTTGCAAATTCCAATTGGA
AATGAAAGCAATTTTGAAGGAGTAGTTGATATTATTTTAAATAAAGAGCTTCATTTTTCA
ATGGAAAATGGAATTCCAAAATTAACTTATAGTCAAATTAGAGAAGAATTTATTGAAAAA
GTGATTCTTTTTAAAAAAAAATTAATAGACATTCTTAGCCAATTTAGTGAAGAAATTACT
CAATTATTTCTTGAAGACAAAGAGATTGGTTTAGATATTATTAAAAGAGAGATTAGAAGA
GGCACTATTTCTAGATTTATTATTCCTGTTTTAATGGGAACTAGTTTAAAAAATATTGGA
ATAGAACCTTTGATTGATTCGATTGTAGATTACTTGCCAAGTCCTTTTGAAAAAAGTTTT
AGCGCTTTTTCTTTAGACACAAATAAAAAAATTTTAGTTGATCCTAATGAAAATAAAAAA
TTGTCAGCCCTTGTTTTTAAAGTTCAATATTCAAGCGTGATTGCTTCTCATCTTTATTTT
GTTAGAGTTTATTCTGGCGAGATTAATCCTAATAAAAAAATTATCAATGCTTCAAATGGT
AAGCGTGAAAAGTTTACAAAAATTTTTAGAGTTTTTTCAAATAAAAATGAACAAATAGAT
TTTGTAAAAACAGGCGATATTGGTGCTGTTTTGGGATTAAAGTTTTCTGTTACAGGAGAT
ACTCTTGTTGAAGAGAATAATAATGTTTTACTTGAGTCTGTTATGTTTCCAGAGCCGGTT
GTTTTAATGTCTGTTGAGCCTGAAAGATCATCAGATGAGGTTAGGCTTAAGGAAATTTTT
GAAATAATATCTAAAGAAGATCCTACCTTTAGTTATTCTGAGAGTAAAGAAACAGGGCAA
TTAATTATATCTGGAATGGGTGAATTACATCTTGAGATTATTTTAACAAGAATTAAAGAT
GAATTTAATCTTAATGTTTATACAGGAAAGCCTCAAGTAAGTTACAGAGAAAGTGCTGGC
AAAATTGTAAAAGAAGTTTTTGAGTTTAACAATATTTTTGCTGGCAAAAATATTGATTTT
AAAATTGGAATGATCATTAAACCTTTGTCGCGGGGTGCGGGAAATAAAATTGATTTTGAA
TGTGGCATTGAACCTGTAATTAAGTCTGCAATATTGAGGGGAATTACATCTGCATTTGTA
AGTGGAATTTTTGGATATCCCATTATTGATATTAATGTTAGTATTTTTTCTATTGTTTGT
GGGGCCAATAAGATTAGCGAGAGTGCTTTTGAGTCAATTTCAGGATTTGCTTTTCATAGT
ATTTTTCAAAAATCAGATCCTATTAGACTTGAGCCAATAATGTTATTAGAAATTAGAACA
CCCATTGAGCATACAGGCGAAATTATTTCTACATTAAATGTTATGGGGGGTGTTATTCAT
TCAGTTAGCAATATTGGAGAGTATGACTTGATAAAATCAGAGGCGGCGTTTGAGAAACTT
TTTGGGTATGCTTCTATTTTGAGAAGTTCTACTAAAGGAAGGGGCAGTTTTACTATGGAA
TTTTCTTATTTTAAGGAAAAATTAAGTTAA
>CCPCLGGI_00158 group_828
ATGGAAAAGTATTTAAGCTATATAAAAAAGGATGATTTAGACGCAATACAATTAAAATTA
CAAGAATTGTTAGCAAGTTTGCATATTTTTTATTCTAATTTAAGAGGTATTCATTGGAAT
ATAAAAGATACCAATTTCTTTGTTATTCACAAAAAAACTCAAAAACTTTATGAATATATT
GAAAAAATTATTGATATTGTTGCAGAGCGCTCAAGAATGCTTGGATATGATTCTGAATTT
AGATATTCTGAGTTTATGAAAAAATCCTTTATTAAGGAGCTTGATATTGAATCAACTTCT
AATTTTTTGCCCTCAATGGAAAGCATTGTTTGCAGTCTTACTGAGATTTTGAAGAATATT
TTTGGAATGAGAAAATTAATTGATACTGCTGGTGATTATGGTACTGCTAATATTATGGAT
GATATCATGAGTGATCTTGAGAAACATTTATGGATGCATAAGGCATTGCTTGAAAATTGC
GATTGTTTTTGTCACGATGAGAATGAAAGCAAATGTTGCGAGTGTGATGCAAAATAG
>CCPCLGGI_00159 group_472
ATGAAAAAATTGATTATAATTTTTACACTGTTTTTATCTCAAGCATGCAATTTAAGTACA
ATGCATAAAATAGATACAAAAGAAGATATGAAAATTCTATATTCAAAAATTGCTGAATTG
AGAAAAAAATTAAATCTAAACCATCTAGAAATAGATGATACCCTTGAAAAAGTTGCAAAA
GAATATGCCATTAAACTGGGTGAAAATAGAACGCTAACTCATACCCTTTTTGGCACAACC
CCAATGACAAGAATACATAAATACGATCAATCCTTTAATTTAACAAGAGAAATACTGGCA
TCAGGAATTGAACTTGACAGAGTAGTTAATGCATGGCTTAATAGTCCAAGCCACAAAGAA
GCTCTTATTAATACAGATACCGATAAAATAGGTGGCTATAGATTAAAAACGACTGACAAT
ATAGATATATTTGTAGTTCTTTTTGGAAAAAGAAAATATAAGAATTGA
>CCPCLGGI_00161 galK
ATGCTAAGAATAAGAAAGCCTGCTAAAATATTGTTCTTAGGCGAACATAGCGCTGTTTAT
GGGTTCCCAGTTATTGGAGCTACAGTTCCAATTTATATGGATCTGATTTATAGTGTATCT
AAAAATTGGAAATATTTAGGAAAACCCAGTACAAGATTAAATAGCCTTATAAGTTTTATT
GTTTCAAATTATAGCAAAGTTAATCCTATTGAGTTTGATATAATTTCTGAAATTCCTATT
GGAGTTGGTCTTGGTTCTTCTGCTAGTCTTAGTTTATGCTTTGCAGAATATATTACAAGT
CATTTTGAATATAAGGATTGTAATAAAATTTTGTTGGCAAATCAAATTGAAAACATTTTT
CATGGCAAATCTTCTGGAATGGATATTAGACTAATCGATCTTAATGGAACTTTTTATTTA
GAGAAAAAAGAAAATGTTTTACATTCAAAGAAAATAAAAGATTCTGGTTTTTATTTTCTA
ATAGGAGCAATAAAAAGAGATTTAACAACTAAAGAAATAGTTGTTAATTTGAAAAAAGAT
CTATTATCAAATGCTTATTTATTTGTTTTTATTGAAAAGCTTGGCCTTGCCGTAAGCAAT
TCTTATGCTTCTTTTCAGAATAAGGATGTGTATTCTTTAGCTAATGAAATGAATATTGCA
CAATGTTGTTTAAAGCGTTTGGGGTTGTCTAATGATACTCTTGATTGGCTGATAAGTGAG
GGAATCAAATTGGGCGCTCTTTCTGGTAAGTTAAGTGGCGCTGGTAAAGGAGGAGCATTT
ATTTTTCTTTTTGAAAGCCTAATAAAAGCTAATATAGTGCAAAAAGAATTAAATAACATG
CTTAAAGATTCTAAAATAGATTTGCTTTTACAGCTAAAGGTAATTGAGACTTAG
>CCPCLGGI_00162 group_829
ATGGATTTGATTAGTTTTTCTGTACCCGGAAATTTACTTTTAATGGGGGAGTATACTATT
TTAGAGGAAAAGGGATTGGGGTTGGCAATTGCCATCAACAAGAGAGCATTTTTTTCTTTT
AAAAAGAGCGATTCTTGGCGCTTTTTTAGTAAAAAGAAAAAAATAGACGATTTTTCTTTA
ATAGAAAATAGAAGCGATTTTGTTTTTAAAATGTTTGCTTACTTGAGTCAAAATTGTTTT
TTTAATCTAGAGAATTTTGCGTATGATGTATATATTGATACAAGTAATTTTTTCTTTAAT
GATGGAACTAAAAAGGGATTTGGTTCAAGTGCTGTCGTTGCTATTGGCATAGTGTGTGGG
CTTTTTTTAATTCACAATGCTACCAATGTTGTTGAGAAAGGTGAAATTTTTAAATATTGT
TTGGAAGCTTACAGGTATTCTCAAGGAGGAATAGGCAGTGGATATGATATTGCTACTAGT
ATTTTTGGGGGTGTTATTGAGTTTGAAGGCGGCTTTAATCCTAAATGCAGGCAGCTGGGT
GCTGTAGAGTTTAATGATTTTTATTTGATGCAGGGTTTGCAAGCAATTAAAACTACTACG
TCTATTTGTGAATACAATAAACATAGAAATTCTATTTTAGATTTTATATTGAAATGCAAT
TTGGAGATGAAAAAGCTTGTTTTAAATGCTAGCAATTCCAAATCCGCATTAATTTCTAGT
TTAAGAAGGGCTAAAGAATTGGGATTGGCAATTGGAGAGGCAATAGGAGTTTCGGCAGCT
TTGCCTTCAAGTTTTGATCACCTTTTAGGTCAATGTGATTTGATTAAAGCTTTGGGAGCC
GGAAACGAAACTTTTTTAGTTTACAGGCCCAATATTGAAGCTTTTAATTTGTCAAAAATT
ATTTCAATTGTTTTAGAGAATGAAGGCATTAAGTTTGAAAGCGATAAATGCTAA
>CCPCLGGI_00163 group_629
ATGAAAATAAAGTGTAAAGTTCATGCAAGCTTAGCTTTAATTAAATATTGGGGGAAAAAG
GATGTTTTTTTAAACATTCCAGCTACTTCCAGTCTTGCTGTTAGTGTTGACAAGTTTTAT
TCAATAAGTGAGCTTGAACTTTCAAATCGAGATGAAATAATTTTAAATTCAAAGCCAGTT
ATATTAAAAAATAGAGAAAAGGTGTTTTTTGATTATGCAAGAAAAATTCTTAATGAACCA
AATGTTAGATTTAAAATTAAAAGTAAAAACAATTTTCCGACAGCAGCAGGCCTTGCAAGT
TCAAGTTCAGGTTTTGCCTCTATTGCTGCTTGTATTTTGAAATATTTTAATAAATATTCT
TGTAATAGTGCATCTAATCTTGCAAGAGTAGGATCGGCTTCTGCGGCAAGGGCTATTTAC
GGGGGGTTTACTATTTTAAAAGAGGGTTCAAAAGAATCTTTTCAATTAAGAGATCAATCT
TATTTTAATGATTTGCGAATAATATTTGCCATAATTGATAGTAATGAAAAAGAATTGTCT
TCAAGAGCCGCAATGAATATTTGCAAACGGCATAAATTTTATTATGATGCTTGGATTGCC
TCTAGTAAAAAGATTTTTAAAGACGCTTTATATTTTTTTTTAAAAAAAGATTTTATACAT
TTTGGAGCAACTATTGTAAAAAGTTATCAGAATATGTTTGCCTTAATGTTTGCATCTTCT
ATTTTTTATTTTAAAAATAGTACAATAGATTTAATTAGGTATGCTGCTGATTTGAGAAAT
GAGGGGATTTTTGTATTTGAGACGATGGATGCAGGCCCCCAAGTAAAGTTTCTTTGTTTG
GAGGAAAATTTAAATACTATTTTAAAAGGACTTAAGCAAAATTTTACTGGCATTGATTTT
ATTGTTTCAAAGGTTGGGTGTGACTTAGAATGGATTTGA
>CCPCLGGI_00164 mvaA
ATGGAACTTAGTAAAAATTTTAGACATAAAAGCGTTTTAGAAAAAAGGCAAGAGATAAAA
AGTTTTTTGGAATTATCTTATAAAGATTTTTTTTATAATAATGCCAATGAAGATTTTCTT
TTTAATATGATAGAAAATTATATTGGATATTTATCTTTTCCTATTGGAATTGTAAAAAAT
TTGAAAATAAATGGCAAATACTATTCTTTGCCAATTGCAACAGAAGAATCTTCTGTTGTT
GCTGCCCTAAATTTTGCGGCAAAGATTCTTGAAAATGCTGATTTAAGGTATTCTTTGGGT
GAAGTGTTGGGAATTTCGCAAATTTATATAAAATCGGAAAAAGATTTAAGTAAAATTTTT
GTTGACCTTGGTGATAAAATTAAGACTTGGATTGAACCTCTTTTAACCAATATGAATCAA
AGGGGGGGTGGATTTAGAAGGTTGTCAACTAGGCACATTAAAGAATTAGGTATTCAAAAA
TTAAATATTTATGTGGATACTTGTGATGCTATGGGTGCTAATTTGCTAAACTCAATTGCA
GAGCGTGTAGCAGAATTTATTTTTTTAGAATTCGGATATGAGTGTGTTTTAAAAGTTTTA
AGCAATGATATTAGTGAATTTACAGCCAAAGCCCGTTTTGTTTTAGATTTTAAGCATTTG
CTACCGGGTAAAGAGGATTCTTGGAATTTGGCTAAAAAAATTGAACTTATTTCTAGTATA
GGTTTTTACGAAGAGGAGCGAGCTGTTACTAATAATAAAGGTATTATGAATGGAATTACA
GGGGTGTGTCTTGCAACTTTTAATGACACAAGAGCTCTTGAGGCCTCTGTTCATAAATTT
GCTTCAAAAAGCGGCAAATATCTTCCCCTTAGTAAATTTTATACTACTGACAATGCTTTA
GTTGGAGAAATTGAAATTCCTTTGCAAGTTGGAACTAAAGGTGGGGTTATATCTTTTAAT
GAAGCTTCAATTTTAAGTTTTAAAATTATGAATGTAAATAGTAAGAGCGAATTTATTGGT
ATTCTCTCTTGTGTTGGACTTGCTAGTAATTTTGCAGCATTAAGGGCTCTTGCATTTAAT
GGGATTCAAAAGGGTCATATGAGATTGCATGTTAATAAAATACTCCATCTTTTAAAGACA
AAATATAATATTTCTGATTTTGAAAAAGACAAATTATTATTGGAAATGGAAAGAATGAAT
ATTTATTCTTTTGATTTTGCTTTTAAAATTTTGAAGAAAATAAGGTTAGAGAATGAAAAT
AAAGTGTAA
>CCPCLGGI_00165 fni
ATGGGTATCGAGCCTAATATATTAGAAAATAAAAAAAGGCATATTGAGATTTGTTTAAAT
AAAAACGATGTTAAAGGTGGCTGTAATTTCTTAAAGTTTATTAAGCTAAAACACAATGCT
CTTAGTGATTTTAATTTTTCCGAGATAAACATAAAAGAAGAGATATTTGGATACAATATT
AGTATGCCTGTTTTTATTTCTTCCATGACAGGGGGCAGTAAAGAGGGGAATGACTTTAAT
AAATCTTTAGTTAGAATTGCAAATTATTTAAAAATTCCTATAGGGCTAGGTTCTTTTAAG
CTTTTGTTTAAGTATCCCGAGTACATAAGAGACTTTACTCTTAAAAGGTATGCTCATAAT
ATTCCTTTGTTTGCCAATGTTGGTGCTGTTCAGATTGTTGAATTTGGTATTTCTAAAATA
GCTGAAATGATTAAAAGATTAGAAGTTGATGCAATTATTGTTCATCTTAATGCAGGACAA
GAATTGATGAAGGTTGATGGAGATAGAAATTTTAAAGGAATAAGAGAGTCAATAGCCAAA
TTGTCAGACTTTTTAAGTGTTCCATTGATTGTTAAAGAGACAGGTTTTGGAATTTCGCCA
AAAGACGTTAAGGAATTGTTCAGCCTTGGTGCTTCTTATGTTGATCTTGCAGGGAGTGGT
GGAACTAATTGGATTTTAGTAGAAGGCATGAAGAGTAATAATCTAAACATTGCATCTTGT
TTTTCTGATTGGGGTATACCTTCGGTTTTTACTTTACTTAGTATTGATGATTCTCTAAAG
GCTAATATTTTTGCATCTGGTGGATATGAGACGGGCATGGATATTGCTAAAGGCATTGCC
CTTGGAGCCAGGCTTATAGGTGTTGCAGCAGTTGTTCTTAGGGCTTTTTATGATTCAGGA
GAAGATGCTGTATTTGGTCTTTTTTCTGATTATGAACATATTTTAAAAATGTCTATGTTT
TTAAGTGGAAGCAAAAGTTTATTAGAGTTTAGAAATAATAAGTATTTTTTAAGTAGTTAT
TTGCTTGATGAACTTGGAGTCTTTAAGCAGTTTTATGGAACTTAG
>CCPCLGGI_00166 mvaS
ATGAGAATAGGTATTAGTGATATTAGAATTTTTTTACCTTTAAATTATTTAGATTTTTCT
GTTCTTTTGGAAAATCCTTTATATTATTCTAATGAAGTTTTTTTTAAAAAAATCAATAGA
GCAATAGATGCAACCTTGCAAAAAGGTTTTAGGTTTACCAGTCCTAATGAGGATAGCGTA
ACCATGGCAAGTTCGGCTGTTAAGCTTATTTTTGACAACAATAATCTTGATTTAAGCAAA
ATTAGAATACTTTTGGGTGGAACTGAAACAGGCGTTGATCATTCAAAGGCCATTTCTTCT
TATGTTTTTGGAGCCTTAAAGCAATCTGGTATTTGTCTGGGAAATAATTTTCTAACTTTC
CAGGTTCAACATGCGTGTGCTGGTGCTGCTATGTCTTTGCACACTGTGGCAAGTGTTTTA
AGCCATTCCAATAATTCTGAATACGGCATAGTTTTTTCTTCAGATATTGCGCATTATAGC
AATCTTACTACGGCTGAGATTACCCAAGGAGCCGGCGCAACTGCAATTTTGATTGAAAAA
AATCCAAAGCTACTTTCGATCAATTTATCTGAATTTGGAGTTTATACCGATGATGTTGAC
GATTTTTTTAGGCCTTTTGGAAGTGTTGAGGCTAAGGTGCGAGGTCAGTATTCAGTTGAA
TGTTACAATAATGCAAACGAAAATGCTTTAAGAGATTTTGCTTTCAAAAAGCAACTTAGT
ATGAAAGATTTATTTTCTAATTATAGGTTTGTTTTGCATGTTCCTTTTGCTAAAATGCCA
ATAGATTCAATGCATTATATTTTGAAAAAATATTATAGCGATGACGAATCTGTTAGAAAT
GCTTATTTAGAATCAATAGATTTTTACGATGGAGTTGAAGCTGCTATGGAAGTGGGAAAT
TTGTATACAGGTTCAATTTTTCTATCTTTAGCATTTTATTTAAAAAGAGTATTTTCCAAG
AAAGATATTACAGGGGAAAAGATATTGTTTTGCTCTTATGGATCTGGCAATATTATGATT
ATTTATGAACTTACCATCGAAAAGAGTGCTTTTGATGTTATTAAATTATGGGATCTTGAA
GGTCTTATAAAAAATAGAAATAATGCAAATTTTGAAGAATATAAAGATTTTTTTCAAAAT
AAAATAATTCCTGGTGAATCCAGAGGATTTTATTTAAAAGAACTAAGGAATGATGGATAC
CGAGTTTATGGGTATCGAGCCTAA
>CCPCLGGI_00167 mnmA
ATGAAAATAGCCGTACTTTTATCTGGAGGAGTCGACAGTTCTGTTGCCCTTTATAGAATT
ATAAACAAAGGATATTCAAATATAAAATGCTACTATTTAAAAATCTGGGTTGAAGATGAA
CTGTCTTATATTGGAAACTGCCCTTGGCAAGAAGATTTAAATTATGTTGAAGCTATATGC
AACAAATTTAATGTACCGTATGAAATAATAAACTTTCAAAAAGAATATTATAACAAAGTA
GTAAGCTATACTATTGAAGAACTTAAAAATGGCAATACCCCAAGTCCAGATATTTTTTGC
AATCAAAGGATAAAGTTTGGGGCATTTTTTGAGAAAATCAATAGCCAATATGATTTGGTT
GTAACGGGACATTACGCTAAAATACAAATAAAAGAAAGTAAATTTTTATTAAAACAGGCA
AAAGATAAAATTAAAGACCAAAGCTACTTTTTATCTCATCTCTCTCAAAAACAAATGTCA
AAACTATACTTTCCCTTAGGCACATTACTTAAAAGCGAAGTAAGACAAATAGCTAAAAAC
ATAAATTTACCCAACAAAGATAGAAAAGATAGTCAGGGTATTTGCTTTTTAGGAAAAATT
AAATATAACGAATTTATCAAATACCATCTTGGAGAGAAAAAGGGGAATATAATTGAAAAA
GAAACGGGAAAAATAATAGGAATTCACAACGGATATTGGTTTTTTACAGTTGGACAAAGA
AGAGGAATAAAACTTAGCAACGGGCCATGGTTCGTCATAGAAAAAGATCTGGAAAAAAAT
ATTATATACATATCCCATAACGAGAATTATTTAAAACAAGCAAAACGCAAATTTTTAGTT
CACGAAATACATTGGATAAACGACACACCTACGAACTTTGAAAATTTCAAAATTAAAATA
AGACATGGCAAAAAGAAATACTCATGCAAATTAAAACTTATTACAAATAACTTAATGGAA
ATTTCTTTAAACAAAAAAGATCAAGGAATCTCCCCAGGACAATTTGCAATTTTTTATAAA
AACACAGAATGCCTGGGGGGTGCTAAAATTTTTAAAATCATAGAATAA
>CCPCLGGI_00168 trg
ATGAAGCTTAAAGCTAGGATGTTGCTACTTGTTCTTATTCTGATAGCATTCTTTATATCA
ATTTTGTTTTTTGCTTTTGGAATGCTTATTAATAGTAAATTGGTGGATCAACAGTTTAAT
CTTATGATAAATCTTATTGAAAGCATTAAAAGTTCTTTTAATCTTTACATCTCTTCAATG
GAAGAGAAAGTTAGGGTTAGTTCCATGTATTTCAACTCTGCTGAAAAATTTAATGAGGCT
AGTAAAATTAAATCCAAAAGGTTGAGCTTTATTTCAGATCAATCTGAAATTCTTATTCAA
ACCGGTAGTAATATGATGGTTACAGACAAAGAAGGTAAAATAGTGTTTACTACGGCGGTT
AAGGATAATAGTGATTTTGGCAAATCTATTGGGGATAGAGAATATTTTACAAAACTTAAG
GAGTCTAATAGTATTGTTTACAATTCCTTTGTCATGTTGGCAGATCCCGGGTCTATTGAG
GAGTCTTTACTTAAAGATATTTCCAAGATAAAAAATAAAAAAGGTCAGATTCCTTACATA
TTAATAGGTATGCCATTAAGAGATTTTGAAACAGATAACATTTTTGGTTATTTTATGTTT
CTTTATTCAATGGATTATATATATAGGTCTTTTAGAGGGATTAATTTTGGAATACTCTCT
AGCGGTCGTGCGCTAGCTTATGATACTACGGGTAGATTGTTGGTTCATCATGTAGTATTG
CCAGGTGATATTTTGACTGATATTAGTGCTTCTTATTCCAATATTATTAAGAAAACATCT
GAAGATTTGTTGCAAAAGAATAAAGAAATTTCAACTGTTTATTATTATGATCCTAAAAGC
AATAAGAAATATGTGGGAATTAGTCAAAAGGTGTTATTAAACTTGTCTAATAATAAATTT
ATTCTTTTAATGAGAACTTCAGAGGACGATTTTTATTACATGTCACGAGCTACAACTATA
ATCTTAGCAATTAGTTTTGTATTTACATTACTTATGCTTGCTATTGCAACTCTTTATCTT
GTGAAAAAGTTAAGCTCTTCTTTGAATAAGATACTGGAATATTCTGAGAGACTTGCTTCT
GGTAATTTTACTGCTGATATTAATTTTGGCAAATGGGATACTGTAGAGCTTTACAGTTTG
TACGAAGGGCTTGAGCAATTGAGAACCAATTTTTCTTCAGTTGCAAAAGGAGTTATTGAA
AATCTAGATTATCTTTATGAAAATGCAATTCAAATAGCAAATGCAAGCCAGAATTTAAGT
TCTGGCGCTGTTGAGCAGGCTTCTACTTTAGAGCAAATGACAGCAAATATTGAGCAAATT
TCACAAGGTGTTTCTGAGAATACTGAAAATGCAGCTACTACTGAAAAAATTGCTGTTAAT
ACTAATGAAAGGACTAAAGAGGGGCATAAATCTGTTGTTAAGGCTATTGAGGCAATGACT
GTAATTACTGAAAAAATTGGAATTATTGATGAGATAACAAGGCAAACCAATTTGCTTGCT
TTAAATGCCTCGATTGAAGCTGCACGAGTGGGAGAAAAGGGCAAGGGATTTGAAGTGGTA
GCTGCTGAGGTTAGAAAGCTTGCAGATCAAAGCAAAGAATCAGCAAGAGAGATTATTGAT
ATTGCAAACAGAAGTTTAACTGTTGCAAGTCGTGCTGGGGAAAATTTTGAACAAATAGTT
CCTGGTATGGAACAAACAGCCAGACTTGTAAAAAATATTTCTAATGAAAGTTATAAGCAA
AGTGTTCAAATAGAGCAATTTAAAAATGCAATAGAGCAGGTTAGTCAGTTAGTCCAAACT
ACAGCCTCAAGCAGTGAAGAGCTTTCTGCAATGTCTGAAAAGATGTTAGAGAGTGTAAAA
GATTTAAAAGAATCTGTTGATTATTTTAAGATCGAAAAGTAA
>CCPCLGGI_00169 group_474
ATGTTATTGAAGCTTAAATACAGGTTTGTTGGATTTTTATTATTGTTTTTAATTTTTATA
CTGCTACTTTTTTCCACGATTTTTAATTTTGTTTTATGCGGTTATTTAGAAGATTATTAT
AAGCAGCTTACAAGGGCGCAAGTAAGAAGAGCAGCTTTTTCTTTGCAATCTTTTTTAGAC
ACCCTGCATGTCATAATCAATGGTGCAGCTTCTAATTTGGCACTTGAAACCATATCAGAA
TTTGCAATGTCTGAGAATAGAGGAAAAGATTTCTCTGAGTCGGAATTGATAGATTTAAGA
AAAAATCCAAAATTTGTTATTGACTCTGTAAAGGTGAGCAAAAAATATCGACAATACTTA
TACAATTTTATGGCCAATCTTAAAAATGATACCCTTTTTGAAGAATTCGCTTTTTTTGAT
TTTGAAGGGAGAATAATTGTTAGCACAAGACATGAGAATAATATGGATTTTGGTCATTCT
GAGGCTAATACCAATTATTTTAAAAAAGCTGTTGAGGATTATAGGCAAAACCAATTAAAA
TTTATAGGTTGGTATTCAAATCTTTCTGAAGGAATATCCGCAGAAGTTGCTATTAGGTCT
AAACAAAGTGAAAAAAAGGCTTTTGCAATAATTGTACCTGTATATTCCCCAGAAGATAAA
CTTGTTTGTGGGTATTTGGCCGGATATTTGCTTAATGATATTGTGGCAGATAGTTTTGAT
AGATTTAGATTCGGTTTTTATAAAAGAGGCAATTTTATTTATGTGGATCCCAACAATATA
GCAGTTAATCCTTTTGAAGAATATAATGAAACCAGCAGGGTTAGTTCTAAATTTTTGAAT
GTTCTTAAAGATGTTTTCTCTAAGCCCCCTTTTCCATCAAACATTGCCAGTGAAGTGTCG
GTTTACACTATTGATAGAATACTTTTGTCTGAAATGGGAGAAGATTGTTATTATGCAATG
TTGCCCATAAGTAGTAAATTGGGAGAAAAGAGTGGAGTACTTATTGCTAGGCTTCCTTAT
AAGGATATTTACGGAGTAATATCTAGTCTAAGATTTCAGTATATTTTATATTCTGTCTTA
GGCATTATAGCATTAAGTATTGTTCTTTCAATTAGAATAGACAGGATTATTAGTTTTCGT
TTAAACGCAATTAGAGTTCTAGTTCAAGATATGGTTAAGGGCAATTTAGATAAAGATTAT
GCTCTTGATGATGATGAAAATACTCTTGATGAACTTGGCATGTTAAGTCTTCAGGTTGTT
AAAATGAAAAAAGCTATTTCTGTAGCAATTTCTAGTGTTTTGAGAAATATTGGCTATGTA
AATAAGGCAAGTTTAGAAGTTGCCAGTTCAAGTCAAAATTTAAGCTCTAGTGCATTGCAA
CAGGCATCTGCTCTTGAAGAAATGTCAGCTAATGTTGAGCAAATAGCCTCAGGTGTCAAC
ATGAGCGCCAATAATTCTTATGAAACAGAACAAATAGCTTTAAAGACGAATGAAAATTCT
CAGATAGGTGGTAGGGCCGTTGAAGAATCTGTTATTGCTATGCAAGACATTGTGGAGAAA
GTTAGTGTTATTGAAGAGATAGCTAGAAAAACCAATTTACTTGCTTTGAATGCGGCTATC
GAAGCTGCAAGAGCAGGAGATGAGGGAAAGGGATTTGCTGTTGTGGCCAGTGAGATTAGA
AAGTTGGCTGATTTGAGTAAAATTTCTGCTCTTGAGATTGGAGAGTTAGTTGAAGATAAC
TCTAAGGTAGCAACTGAAGCGGGAGTGATCTTTAAAGAAATGCTACCCGAAATTGAAGAA
ACGGCTAATCTTGTTAAGAAGATTTCAGAAGGTAGCTCTAAGCAAAGCGATCAGATTGCT
CAATTTAAAATGGCTTTAGATCAGGTTGGAGAAGTTGTTCAATCTTCAGCTTCAAGCAGT
GAGCAGCTTTCTAGTATGTCCGATAAAATGTTAGAAAAGTCTAAGGAACTTAGAAAATCT
GTATTATTTTTCAAAATTAAAGATTCTAAAATTGAAAATCCAGAAAATGATGATTATGAT
TTCAGGTTAATAGATTGTCCTGAAAATTCTTTTAAAGATGAAAATCAAAATTTGAAAAGC
AATGGAATTTCTACTTCAAATGCCAGTGGGCATAATAATTATTCTTTAGATATTGAGAGC
GAATCTTCTGTAAGAACTATTAATAAGCGAGTTGATCCTAAAAAAGCTATCGATATTGCT
GATAAGGATTTAAATTTTGATGATGATTTTTCAGAGTTTTAG
>CCPCLGGI_00170 group_1105
GTGTCAAATATAATAATATTCTTGATTAGTGAAACTTTAATAAATTCTCAAACCTTAATT
TTAGCTGGTCTTGGGGGTCTTATAAGCGAGAAAAGTGGAATTATTAATATTGGACTTGAA
GGAATAATGACAATAGGAGCATTTTCAGGAGCTACAGTTGCATATTTTACAAATGATCCA
TTGTTTTCAATTTTTGCTGGTGGGCTAGCAGGGCTTGTTCTTGCTATTTTGCACGCTGTT
TTTACAATTTTTTTAAAATCAGATCAAATTATAACCGGAATGGCACTTAATTTTTTAGGA
CCCGCTATTGCTGTTTTTATAAGCACTTTGATTTTTTCTTCTATTTCAACTCCGCCTATA
GAAATAAAGTTGCCGATACTTTTTGATGGAATTTTAAACAAAACATCTTTTATTTTTCAA
ATTTTTGGCAAAAGATATTCTGTATACATTGCAATCCTAAGTGTGGTTTTGTTTCATATT
GTTTTCAAATACACTAAAATTGGGCTTAGAATTAATGCAAGTGGTGAAAATCCAGAGGTA
TTAGAGTCTGTTGGAGTTAGTGTAAATAAAATTAGATTTTTTTGCGTTCTTTTGAGTGGT
TTTTTAGCAGGGGTTTCAGGTGCTGTTCTTACAACGGTGGTTGCATCAAGTTATGTGCAA
GGGGTTACAGGTGGACAAGGTTTTATTGCTATTGTAATGTTGATTTTTGGAAAATGGACG
CCTTTGGGAGTTTTAATAGGCAGTTTTTTGTTTTCATTTGTGAAAACTTTGGCAATTGTT
TTGGCTCAATTACCCTTTTTTTCTTTAATAATGCCTCCCAAAATGTTAGTGATTACCCCA
TATTTAATTATTATTCTAAGTCTTATCTTTTTTTCAAAAAAAAATTATGCGCCTAAGTTC
TTAGGAATAACCTATAAAAAGCATTAG
>CCPCLGGI_00171 group_630
ATGACAATTAGTAAAAACGTATTTAGTAAATTTATTTTGAAATTTTTAAATTCTTCAGCA
TTTGTTAGTGTATTTGCTCTATTTGTTGGATTTTTAATTGTTGGGCTAGTGGTGATGGGG
CTTGGTCATTCTCCTTTTAGAATGTATTTTATAATATTAGAAATTATTTTTTCTTCTCCC
AAACATTTAGGTTATGTTTTAAGTTATTCAGCTCCTTTGATTTTTACAGGTCTTTCTATT
GGTATTTCTTTAAAAGCGGGTCTTTTTAATATTGGGGTTGAAGGCCAGTTTATACTAGGA
TCTATTGTTGCTTTAATAGCATCAGTTTTACTTGATTTGCCTCCAATTTTACATGTAATT
ACTATTTTTATTATTACTTTTTTAGCTTCAGGCAGTTTAGGAATTTTAATCGGATATTTA
AAAGCCAAATTCAATATTAGCGAAGTGATTTCAGGAATAATGTTTAATTGGATATTATTT
CATTTAAATAATATAATTTTAGATTTTAGTTTTATTAAAAGAGATAATAGTGATTTTTCA
AAACCCATTAAAGAAAGCGCATATATTGATTTTTTAGCTTCTTGGAAGCTCTCACCAGAA
GGTCTTGCTTATAGATCTTCTCATCCTTTTGTTAATGAGCTTTTAAAAGCACCTCTTCAT
TTTGGAATAATTTTAGGTATAATTTTTGCTATTTTAATATGGTTTTTACTTAATAAAACT
ATTATTGGATTTAAAATAAATGCCACAGGAAGTAATATTGAAGCTTCAAGATGTATGGGT
ATTAATGTAAAAGCTGTGCTAATTTTTTCAATGTTTCTCTCAGCAGCTGTTGCAGGTCTT
GCTGGTGCTATTCAACTTATGGGTGTTAATAAAGCTATATTTAAGCTTTCTTATATGCAA
GGAATTGGTTTTAATGGGATAGCTGCTTCTCTTATGGGAAACAATTCGCCAATTGGCATA
ATATTTTCTAGCATTCTTTTTTCTATATTGCTTTATGGAAGCAGTAGAGTTCAAAGTTTA
ATGGGCCTTCCATCTTCAATTGTATCTTTGATGATGGGAATAATTGTTCTTGTAATTTCT
GCTAGCTATTTTTTAAATAAAATTGTTTTAAAAGGTGTTAAGCGTGTCAAATATAATAAT
ATTCTTGATTAG
>CCPCLGGI_00172 mglA_1
ATGGAAGAATATGTACTAGTATTAGAAAATATTACAAAAAAGTATGGTGATTTTGTTGCC
AATGATAATGTTTCTATTAAATTTAAGGCAGGCGAAGTTCATGCTATTCTTGGAGAAAAT
GGTGCTGGAAAGACTACCTTAATGAAAACTATTTATGGGATTCATCAAGTAAATAGTGGT
CGAATTATTTTAAAAGGTCAAGAAATAAACTTTAAGGATTCAAGCGAAGCTATTCGAAAT
GGGATTGGAATGGTTTTCCAACACTTTATGTTAATTCCGCAATTTACTGCTGTTCAAAAC
ATTATTTTGGGATATGAAAATTCAAAATTTGGTTTTCTTGATTACAAACAAGCTAGAAAA
AAGATAAGTTCTCTTTCGGAAAAGTATGGTTTAAAGATAGATTTAGAAAAAAGGGTTGAA
GACTTGAGTGTTGGCATGGAACAAAAAATAGAGATATTGAAAGTTCTTTATCGAAATGCA
GATATTATTATTTTTGATGAACCTACAGCAGTGCTTGCTCCAAGTGAAGTTGATGATTTT
ATAAATATTTTAAAGGTACTCGCCCAAGAGGGTCATACTGTAATACTTATTACCCATAAA
ATAAAAGAAATTAGATCTATTGCAAAGAAATGTACAATTATGCGTCTTGGGAAGGTTGTA
AAAACTGTTAATATTGCTGATATTGATGACAAAGATCTTACAAAATTAATGATAGGAAAA
GAAGTTGCACTTCGCTCATCTAAAATTAAATTTGAAAATCATTTTAATATTCTTGAAATA
AAGAATTTAAGTGTTAAAGATGAGAGAGGAGTTTTAAAAGTTAAAGACGTTAATCTTGAT
CTGAGAAATGGAGAAATTCTTGGAATATCAGGTATTGAGGGGAGTGGTCAGGAGGATTTA
GTTGATGCAATTTTGGGTTTGAAAAGCATATTTAAGGGCGATATTTTGAAAAAAAATTCT
TCGGGGAATTTGGAATCTTTAAAAGGTTTAACTATTAAACAAAGAATAGATAAAAAAATT
GGCAATATTCCTTCGGACAGGCAAAAACACGGCCTTATTTTAGAATTCAATGTTATGCAA
AATATTGGACTTAAGAGCTTTGATAATCCTGATTATTTGAGATTAAAAACAATTCATTTG
AAGAGTAATTTTGATTTAAAATTCAATTTTTTCAATTTTATTAAAAGACAATTCAATAAG
TTTAAAAAACAATTTGTGGGGTTTGATCTTAATATTTTAAGAAAATTGAGCAATCAACTT
GTAAGTCATTTTGATATTAGACCAAGAGATATTTTAAGCAAGGTAAAGCATTTATCCGGA
GGTAATCAACAAAAAGTTATTGTTGCTCGTGAGATTAGTTTAGAGCCAGATATTCTTTTG
GCTATTCAGCCTACAAGAGGCCTTGATGTTGGAGCTGTTGAGAATATTTACAAAAGAATA
ATAGAGCAAAGAGATGCGGGTAGATCTGTTTTATTGGTTTCTCTTGAACTTGATGAGCTT
GTTAATGTTTGTGACAGGATAGCTGTAATGCATGGTGGAAGAATAGTGGGCATTTTAGAG
GATAATTTTGATATTGATGTTATTGGTAAAATGATGATAGGCTTAAGCTAA
>CCPCLGGI_00173 mupP
ATGAAAATCAAAGCCTGCATTTTTGATATGGATGGAACACTGGTAAATAGTATAATGGAT
ATTGCATTCTCAATGAATTCTGCTCTTTCAAACTTAGGATACAGTAAAATAGAACTAAGC
AAATTCAATGCCCTTGTTGGCAGAGGATTTAACAAGTTTGTAATAGACACTCTAAAGCTA
TTATCTCTTGAACATAACAATCCTAATTTACAAGAAAAACTTTACAAAGAATTTGTTAAA
GAATACAATAAAAACCTTTCATTCCAAACAAAACCATATGAAAATATAAAACCCCTTTTA
GAAACTATGAATAAGCTTAACATTCCAATTGGAATTTTAAGCAATAAGAACCACGAAGAA
TTAATAAATTTGGTGAAAAATATTTTTGGAAATATATTGTTTTTTGAAATCAGGGGTTAT
TCAAAAAATTTTCCACCAAAGCCAGATCCTGAAAATGCCCTTGATATGATATTAGAATTA
AATGTCCAAAAAGAAGAAATTGCATATATTGGAGACAGCGATGTGGATATGCTAACCGCA
CTAAACGCTGGATTTATGCCAATAGGGGTTTCTTGGGGATTTAGAAGCGTTCAAGAATTA
AAAGAAAGTGGAGCAAAACATATAATACACAATCCACTTGAACTATTGGACCTAATAAAA
TGA
>CCPCLGGI_00174 group_1106
ATGAATACAAAACCATATTTTCCTTATTTATATCATTATCTATTCAATCATGAAAGTATA
AAAAGTTTATCTGCCATAGAAAAAGAAATTGAAATACTCAACTATTTAAAAGAAAACAAA
AAAACAATTGCTACATTTATCAAAAATGATTTTGAATCAGAAATAAAAGACCTAATTCAA
TACGTCAAGGATAAAACAGATATAATGATTACCCCATTTGTTTTATCTAGCATTGAAGCT
ATTGATTTTAACATTGTAAAGCCTCTTTTTAGTAAAGAATTGACAAAAAACGACTTAAAT
TTGATATTTAACTTTGTCAAAGTCAACTCATCTTTAAGAAAAGAATTCTTTTATAATTTT
AATACCATAAGCAATGGATACATTACTTTTTATATAAACAAACTATTTGAAGGAAAAAAC
TCTTATACAATATACTTAATACAAAAGGAAAATAAAGCACTTTATTCATCAGACATCATA
AAAAATTATATAAAGATACTACTTCTCTTAAAAGTATTGGTAATTAAATACTGCTTTGAA
AAAGGAATAGAGCTTACTACTAAAAACATTGAATCCACTTCAAAAGCAATAAGCAATGAT
ACCGACTTTCTAGACGAAAAGACAGCTAAGCTTATAATTGAAAGCTTTTTCAAATATGAG
ACCTTACAAACAATGTCTCCAATTTCAACATTAATTGCCATTTTTTCAGCCAGAGCAAGA
ACTCCAAAATACAAAAACAATCCGGTTAAAGGTTTTATTGGGTATGATGAAAGTTGGTTT
TCAATAAAACAGTCGGGCTCTAGAGAATATGATTCAAGAATAATTAAAGAATTATCAGAA
ATAGCCAAGGTAAATAAATGGTAA
>CCPCLGGI_00175 group_180
ATGGTAAAAAAATTTTCAATTTTCTTAAAAGCAATAATAATTTTTTCAATATTTGAACTT
TTAATCGAAGAACTCTCAATAATTCTTTTTTTACCATACAAAATACGATTTGCACTAATA
TTTCTTGGGTTTCTATTTGACACAATTTTTATTTTCATTTTTTTATACAAAATAACCAAG
GCCTACCTTTCCCAAAGATTAGAAATCTACGTCAGAAACAATCTATTCTTCGATATAATC
CACTGCCTTATTCCTTTAGCGTTTTATAGCTCATATCAGCTTAAAAACATAATTGTCGCC
CATGAAACAATATTAAATCCAATAATGCTATCACTTTTCAAGTTAAGATTTTTAAGACTT
CTTAGGTTTAATGACCTAATAATAGAAATATATTACAATTCAAAAGAAAAGAACCTAATA
CTAATAGCATTTGCTAGGACATTTTCAATGAGCTTATTAATACCATTTACATTTTTTATA
ATAATATCAAGCTCAAAAATTGTAAATTCAATACCAGAAAAACAAGAATTTAATATCATT
AAAAATATATCAATAATAAATGAAAAAGCTTACATTAAAGAAAAATATCCCTTCATCTTA
ATAATCAAGGAAAAAGATGACATAATATACTCAAAATCAGACGAAATATTTGTTTACTAC
AGTCCTAGTGAATATAGAGTAATAGAAATGGAGAAAACAAAATTTTATATAGATAAATAT
TTGCAAAGAAAAAGCGATTCTATTCTTGGAATTTTTCTATTTACATTGTTTGCATCATTT
ACTATTTTTTTAATGAATTTTTATAAATTTTTTAAAGCAAGCTTTTTAAATCCTATTATT
TTAATGACAAAAATTTTACAAGACCCATTAGAATATCGAAAAATTCAAATTCCTTTTACT
TTAAGCGAAGAAAAAGTATATGAACTTGCAAAATCATTTAACAATCTCTTGCTAAAAGAA
AAACTAAACTCAAAGCGAAAAAGCAAAATACCTTTAGAAATTGAAAAAGTAAAAAAAATA
ATTAATAAAAACCAGGAAATAAAATGA
>CCPCLGGI_00176 group_1505
ATGAAAATTCAAATAATTATAATGCTGCTTGCATTGTTAGATTTCCCACTTAATGCCAGA
CTTTTGGACATTTCAATTGAAAAAAGAGCAGATGAAGAAATAAAAAAATATTCGTCTTAT
AATTTAATTTTAGAAAAAGAATACTATACCAATTTTCCAACAAGCGAAATAGAAAAAAAT
ATTTATAAACTAACAGAACATTTTGTAAAAAGCATAATGCTCAATAAAACTAACTACAGC
TTATTAAATTCAAACTACAAAGAAGCAAATAAATATCTAATTCAAAGCGAACTCATTGAT
AAAAAATTTTTAAAATATAAAATATTTAAAATCAAAAATATAAATGGAATTTTTAAAAGC
CATTCACTAATATATACAAAAAAAGGATTTTACAAATTAGAACTTTACATAGAAAATAAT
GCAGAACCTCTAAAAATATTTAACCTTAACATTACTTATTTTTTAAAGAATTTAGATAAA
ATAAGTAATGAAATGATTTTTTTCCCAAGGGAATGA
>CCPCLGGI_00177 cheY_2
ATGATTCAAAAGACTACAATTGCTGCAGATTCTTCATCTAAGCCTAGAGGAATCAATTAT
GATACAGGCATTCCTTTTAATGTTTTAATTGTTGATGACTCTGTTTTTACCGTAAAGCAG
CTTACTCAAATTTTTACATCAGAGGGCTTTAATATTATTGATACGGCAGCTGATGGAGAA
GAGGCTGTGATAAAATACAAGAATCATTATCCTAATATTGATATTGTCACTCTTGATATT
ACTATGCCCAAAATGGATGGAATAACTTGTCTTTCTAATATTATGGAATTTGATAAAAAT
GCTAGAGTGATAATGATATCTGCTTTAGGCAAGGAACAATTAGTTAAGGATTGCTTAATA
AAAGGAGCAAAAACATTTATTGTTAAACCATTAGATAGGGCAAAGGTTCTTCAAAGAGTA
ATGTCTGTATTTGTTAAATAA
>CCPCLGGI_00178 group_3051
ATGAGAATAGATTATATAGAGCCATTTTTGGATGCTGCTTCTTCGGTTTTAAGAGATATG
TTGCTTGTTGAGAATATAGAAATGGGTAAGCCCGGGCTTAAGTCGATAAATCAAAAGATA
AAAGGTGTTTCTGTAATAGTAGGGCTTGCTGGGTCTGTTGAGGGCAGTATAATTATTGAT
ATGGACATAGAAACAGCTCTTTTTGTTGCTTCTAAATTAAATTTTGAAGAGTATGATGAT
TTTGACGATGAAGAAACAAAAGAGATGGTTGCTGCAACTCTAACTGAGGTTGGCAATATT
ATTGCTGGAAATTTTGTTACCACTTTGCATGCCAAGGGTTTTGTATTTGATATAACCCCC
CCAGCTTTTATTTATGGAGAAAATATGAAAATAAGTAATAAAGGTTCTGAGGCTTTAATT
GTTCCTTTTTCTTTGCCTGATGGTAAAATTATAGAAGTTAATATTGCAATAAGAGAGAGG
GTTTGA
>CCPCLGGI_00179 group_631
GTGCAGATAAAAGAAATTTATTTTGGACCCAAAATTTTAGATGATAAAAATTCTAATTCT
AAATTGACCAATTTTGATTTTAAAGTTGTTTCTTTTGAGCTTGGGTCGGATCATTATTTA
GTAGACATTATGCAGGTTAAAGAAATTAGAAAATCTAGTAATTTTACTTATGTTCCAAAT
GCCAAAAAGTATGTTGCTGGGCTTGATAATTTACGGGGTGAAATAATTCCTATTATAGAT
CTTAGAATAATGTTTAATTTAGAATTTAATAAAAAAGATATTGAAGATATTATGGTTTTA
AAAAACGAAGACCTTCTTATAGGGGTAATTGTTGATAAAATTAATAATGTTTTTTCAATA
GATTCTAGCCTTATTCAAGATCCACATCCAGTTTTATCTCAGGATTCTTTAATAAACTAT
ATAAAAGGCGTTGTAGATTATAACGAAAAGCTTTATATACTTCTTAATGTTTTTAAAATT
TTTAATTATGGTGAAGAAGAAAAGTTATTAAAACCTGGTCAAAATTTTGTTGAAAAAAGC
GACTTTGTAAGCGATTGTGATAATTTAGATATACTAGAAAATTCTAAGAATGATTTTTCC
AATAAGGTTTCTTCAAAAAATGATGGTAACAATGAAAATTCAACTCTAAACAATACTGCA
ACTTTTAATTTGGAAAATATTAAAAAAAATCTTTTGAAATACTCGTTTAATGCTTCTTTG
GTAAATGATGTGTTTTTGGAAAAAGTTGGAGTAAAATTTAATATGGTTGATACTGATTAC
TTGCCTTACGATAGTTTTTTAAATAAATTTTATTCAAAATCATCGGGAAATTTGTGGGGA
GCTGATTGTTTGGAAGAATTTAAAAATGAAATTATTGAGAGTCGCTTAAGTTTTATGAAT
AACTTAAATTCTATTTTCAATGTATTGGAAATTGGTTGTGGTAGTGGAAAGGAGACTATG
GCTTTAGCCAATGCTTTGTCTGAATATTATGTAAAACCTTTTAAGTTGACGGCTATTGAT
AATGATTTATCAAAAGTTGTTGAAACTTCTAGGTTGGTGTTTTCAGAGTCAGAAATTGGC
ATTAGTGAAATTTATAGTAGGAATTCTTTTGAACAAAGTCCCGGAGTTTATAAATTTAAG
TCAGAAATTCTAAGTAATGTTTTGTTTGAATATTCCGATGCTCTTTTTTCAGATTTGCCT
GATAATTTGGGAATGGTTTTTTTAAAAGATGTTTTATGTTTCTTGGATAGTAAAGATCAG
ATTTTAATTTTAAATATCATTGCTTCCAAAGCTATTAAAGGGGCTCTTTTGGTTTTGGGA
GATAACGAAGAGCTTAAAAATAATGATGTTTTTATAAAAGAGAAATCCACAAAATATTTT
AACTTGTACAGGAAAGTCTAA
>CCPCLGGI_00180 cheA_2
ATGGAAATATTAGATTTGGAAAATGAAGAGCTTTTAGGAGTTTTTTTTGAAGAAGCTCAA
AATCTTGTAGATATCCTTGAAGAGAATATTATGTCATTAGAGGATGATCCTAATAATTCT
GATACTATTGATGAAATATTCAGGGCAGCTCATACTTTAAAAGGAAGCTCTGCTTCTCTT
GATATGATGGAGTTATCTGATTTTACCCATATTGTCGAAGATGTTTTTGATGCTATTAGA
GATGGTAAGGTAAATATAAATAATGATCTTGTTGATCTGCTTTTAAGTTCATTAGATGTT
ATCAAGGAAATGCTTGCGCTTCGTATTGATGGCAAGGTTTATTTAAATGACATAAGTGAT
CTTAAAAGCAAATTAAAGCAATTTTTAGTAATTGATGATCAGACTTTTATTAAGAGATTT
GATGGAAATTCAATTAAAAACAATTTTTGTCTTTCAGAATCAGATCTTGAGGAGATAAGA
GAAGGGCTAGGAATTGGACAAAAGGTTTTAAGGATCAGTGTTGTTTTTAATTCAAATAGC
AATTATGAAGTTGAAAATGGTGGGCTAAAAATATTTAATATTTTAAAAAATTTAGGATCT
GTACTTCATACAATTCCTAAATATGAGCAAATCATAGAGGATAAATTTTTAAAAAGGGTT
GATTATTATCTGATATATTCAGATATAGAAGGCGTGAAAAAAAGTTTAGATTCTTCAAAT
TTAATTGAAAGCTATTTGGTTGATGAATTTAACGTAAAAGAAGAATTAAAAAAGCTTGCA
GATGAAGAGATTAAAAATGTTGATTTAGATTCCAATTTTGTTTTAAATGATAATTTTGAT
TTTACAGAGGATGAGATTTCTGATTTATTGCTTGAGGTTGAAAATCAAAAGTTATTTAAA
GTTAGATTGGATTTTGTAAAAGACAATCCTATGGCTACTATTAGTGGGCTTCAAATGCTT
CAAGCATTAAAAAGTCTTGGTAAAATTTTCAAGTCTATCCCAGATTCTAGCGAATTATTG
GCAGATAAGTTTTTTGATTTTGTAATATATTACTTAATATCAAATACCAGTGAAGAAAGT
ATTGCTAAAAAGATTAATTTACCAGATGTTGTTAGTCATTTTGAAATCAAAAATGTTAAT
TTAGAATCTTTAAAGAGCGTAAGGCTAAAAGAAGATGATGAAGCACCTTTTAAGGAAAAT
AAAAATATTAAGAAAAATAGTCCAATTAGTGTTAATTTAATTAGAATAGATAGCAAAAAA
ATAGATTACATATTAAATCTTGTCAGTGAGGCTGTAATAAGTAAATCATCTTATAATCAA
ATAAATTCAGAAATGATTACATTATTTTATAATTTTAATTATTTTTATGATTATCAAGAA
AGTTTTCAGAGAAACTTTTTAATTGATTTAAAGATAGTTTTCAAAGATGCAGGCTTAACA
TTAGAAGATGAGATCGAATCACATATTAATTCTTTGATGAGTTTTAAAATGGAAAAGGCT
CTTAAGGATATATCTGAATTGAGAAATTCTTTTTTCAGACTTCTTCAAAATTTTAAAATG
ACCTCTGGGCGGCTGTCAAGAATAATTACAGATTTGCATGAGAGTGTTTTAAAAACCAGA
ATGTTACCAATATCTAATATATTTTCAAGGTTTACAAGAGTCGTAAGAGATCTTTCAAAG
AAATTAAATAAGATTGTGAATCTTAAAATGGAAGGGGAAGAAACTGAGCTTGATAAGTCT
GTTATAGATGACCTTGTAGATCCTTTGATGCATTGTGTTAGAAATTCAATGGATCATGGC
CTTGAAACAGTTGAAGAGAGAGTTAAAAGGGGAAAGAGCAAAGCAGGTACTATAATTTTG
CGTGCTAAGAATGAAGGTAATGTAATATCAATTGAGATTGAAGATGATGGGATTGGTATA
GATCCAAAGGTCATTAGGCACAAATTAATTGAAAAGGGAACAATAAAAGAAGATGCAATT
TACTCTGATTTTGAACTTATTAACTTAATTTTTGCTCCTGGGTTTTCAACAGCAGTTCAA
GTGACAGACCTTTCAGGTAGAGGAGTTGGTCTTGACGTTGTGAAAAAAAGCATTGAAAAG
CTTAATGGAACTATTTTGGTGGAATCAGAAATTGGTCTTGGAACAATTTTTAAAATTAAA
CTACCATTGACGTTAGTGATTATACAAGGTCTTTTAGTAAAGTCGGGGTCTGAGACTTAT
GTTATTCCTTTAAATAATGTTCTTGAAACTCATAGAATAACTGAACATGATATAAAATTG
CTTGAAAATTATCATGAAGTTTATAATTTAAGAGATGAAGTCATTTCTGTTCTCAGGCTT
GATAAACTTTTTAACATAACAAGGGATGATTCATTAATAGAAAAATTTTTAATAGTTGTT
AATACTAGCAACATGAAGATAGCAATTGTTGTAGACTCTATTCTTGGTGAGGAAGATTTT
GTAGTAAAGCCTATTAAGGATAAATTTTCATCAAGCGCGGGTATAGTTGGGGCTACTACG
CTTGGCAATGGTAAGGTTGTATTGATAATTGATGTTTTTAAACTTTTTGATTTACAAAAG
GATACTAAGGAGTGA
>CCPCLGGI_00181 flaA
ATGAAAAGGAAAGCTAAAAGTATTTTATTTTTTTTATTATCCACTGTTCTTTTTGCTCAA
GAGACTGATGGATTAGCAGAGGGTTCTAAAAGGGCAGAGCCTGGAGAATTAGTTTTAGAT
TTTGCCGAGCTTGCAAGAGATCCAAGTTCAACTAGACTTGATCTTACAAATTATGTTGAT
TATGTATATTCGGGCGCTTCTGGTATTGTTAAGCCGGAAGATATGGTTGTAGATCTTGGG
ATAAATAATTGGAGCGTTTTACTTACTCCTTCTGCAAGGTTGCAGGCTTACGTTAAAAAT
TCAGTTGTTGCGCCCGCTGTTGTTAAGAGTGAGTCAAAAAGGTACGCAGGTGATACTATT
TTGGGGGTAAGAGTTTTGTTTCCAAGCTATTCTCAATCATCTGCTATGATTATGCCACCA
TTTAAAATTCCTTTTTATTCAGGGGAAAGTGGCAATCAATTTTTAGGCAAAGGTCTTATT
GATAACATTAAAACCATGAAAGAAATTAAGGTATCTGTTTATAGTTTAGGGTATGAGATA
GATCTTGAGGTTTTATTTGAAGATATGAATGGCATGGAATATGCTTATTCTATGGGTACT
TTAAAGTTTAAAGGGTGGGCTGATTTAATTTGGTCAAATCCTAACTATATTCCTAATATA
TCATCCAGAATTATTAAAGACGATGTTCCAAATTATCCTCTTGCTTCAAGTAAAATGAGA
TTTAAGGCTTTTAGAGTTTCAAAGTCACACAGTTCAAAAGAGCAAAATTTCATCTTTTAT
GTTAAAGATTTAAGAGTTCTTTATGATAAGCTAAGTGTTTCAATAGATTCTGATATTGAC
AGTGAGTCTGTATTTAAAGTTTATGAGACTAGCGGAACTGAATCCCTTCGTAAATTAAAG
GCACACGAAACTTTTAAAAGAGTTTTAAAGCTTAGAGAAAAAATTTCTATGCCTGAAGGC
TCTTTCCAAAACTTTGTAGAAAAGATTGAGAGTGAAAAACCTGAAGAATCATCTCCGAAA
AATTAG
>CCPCLGGI_00182 group_112
ATGAAAAATAATATTTCGGATATATTTTTTAAATATAATGTAGTGATTTATAAATTTTTA
AATTCAAAAAAAGAGCATATGATTAGGGTGCTTTTGGGGTCTTTGGCAGTAAGCTTTTTG
TTTTCTATTTGTATGGTTTTTTTAAATTATGATAATCTTTTTTCAAAAAAGGTTTTTTAT
TTTCATTCTAGCAAGGGATTTGTTGCTAATTTAAGATATTTAAGAGATGAACAAAATTTG
AAAGATAATTTAGATCTTTTAGTAAAAGATTTTCTTTTAGGAAGCAATGAGGGGTTTTCT
TTTGGGTTTTTATTAAGTGATTCAAGATTTTTATATTCTTTTTTAAAGAATGGAGTTTAT
TATGTAAATCTTTCAAGAGAATTTTATGATTCTTTTAATAATGGTGATTATAATGAATCT
AATGAATCTTTTGATGTTAAGGTCAATCTTTTTGCTATGTCTTTAATAAAAACAATGCGC
TTTAACTATCCTGGTAAGATAAAAAAGATTGTTATTCTTGTTGAAGGGTGTATCTTAAAG
GAGCAAAGTTGA
>CCPCLGGI_00183 group_832
GTGCCATTGAGCTTTGGGAAAATGATATTATTGATTGATTTGATTTTGTTTTCATATTTA
AGCTTGTATTCTAAGACCCCCGATTATTTAAATGTTCTTGATTTTTTTGATACTAATGTT
TTTAAGTTTGATTTTAACATTGAAAATGATGTTTTTACAATTGAAAATAATAAGGGATAT
TTGAAGTTTAGGGTAGGCTTTGAATATGCGCTTACATCTTCTGGTTATTATATGTTTGTA
GACCCAATTATTGACATTCGTGGAGAAATTTTAATAAGTCAAAAGGTATTAAAACAAATT
GAAAATTATTTTAGTTCTCTTAAAGACTATAATAAACCCAGAATTACTTCAATAATTATT
GATCCTGGACATGGCGGACATGATACTGGTGCTGTTGTGACTTTAAAGATAAATGGTTAT
GACGTTGTGCTTCAGGAAAAAGATTTTGCATTAACCTATTCTATATATTTGTCTAAAATT
TTAAGTAATTATTTTGTAAATAAAAATATTTTGTTAACTCGTATAAATGATGTTTATTTA
ACTTTAAAAGAACGGTCGGAATTTGCAAATGCAATAAAGCCAAATTTTCCAAATAATGTT
ATATTTTTATCCATACATGCTAATGATGCTCCAAACAGTGAAGCTAGAGGAGTTGAGTTT
TGGTATCTTCCTAAGGATTCAAAAAGAGAAGTTATTAAAGATTTTAAGGGATATGATATT
AAAGGTAATAGATACTTAAGCGAGCTTAATGATATACTAGATATTAAATATAAATATGAA
TCAAAAAGATTGGCTGAAATTTTGTATAAAGTGTTTAAAGATGAGTTAAGCGAAACTAAT
ATTAGGCCAATTAGAAAAGAGCAATGGTTTGTAATAAAAAACAGCAGTATGCCTGCTGTG
TTGATTGAAATGGGGTTTTTATCCAATATTTTAGATGCTAAATTAATTTTGGATTATAAT
TACATGAGCAAGTTTAATATTCTAATACTTAAAGCTTTAATGGAATTTATAAATTTTTAT
GAAAAATAA
>CCPCLGGI_00184 group_340
ATGCGTCTTCCAGGTAGTGGCTATTCATATACTGTTATTCAATCTAAAAATAATTATTCA
CAAAAATCTTCTTTTGGAATTTCTTTTGTAATATTAAGCAGAGGAACAAAAATTTTTAGA
GAAGATTTGTTTGAATTTTTATCAAATTTTGACTTTATAAGAGAAATAATTTCAATTGAA
AAACAGAGCAATAGAAGTTCTTTGCAGTTTATTTCAGAAAGTTATGGTAAGTTAAAATTT
ATTTTACTTTCTGACGATTTGAATTCTGGGGAAAAGGTTAATTTAGCAATGAAAGAATCC
AGCTGTGATTTTGTTTTTGTTTTGCAAAGTGATATGTACTTGTTAAATCCCTTTTGGATT
CCAAATATATTCGATGAAATAGTAAAAAAAAATGTTCTTCTTGTTGGTGGGGAGTTTTTT
GATAAAGAAGAGGAAATGATTCCTTCAATTTTTCTTCCCAGCATAGATAAAAAGCAAAAG
TTTAAGGTAATTTTAGTAAATTCTGAGAAAGACTATGAAAAAACTTTGATTACCATGGAT
TATTGCGGACTTTATTCTAAAGAGAAATTTTTACAGCTTGGAGGTTTTGACGCAAGAATT
CAAAATGAATACTTTCAGAGAATAGATTTTGGACTAAGAGCTGTTTATTTTGGAGAGCAT
GTTTATATTTATAGAAAGCTGAGAATCCAGTATACTGCATTAAATTCGCCAGAAAATTTA
ACCAAAAGCAAAAGTTTTTTGATTTTTTTGCTTAAGAATTATGTCCCAATTTTTGTTGGA
AATGGCGTTGTTTTTTCTTTTTTAAGGTTTTGCAAAATTTGTTTAAAATACAAAATTAAT
CCTTTTCTCTTCCAAAAAGAGTTTAAGGAGATAAAAGGTGAGATTGCTAAAAATAGCTTA
AGATTCAAAGGAGACTTAAAGAGTGCCATTGAGCTTTGGGAAAATGATATTATTGATTGA
>CCPCLGGI_00185 group_833
ATGTTACATAATACAATGCTAATTGCAAGAATAATGAATATTAATACATTATTCTACGGC
ATGATCATTATCATTTTTGCACTCATTTCTTGCAATCATAAGAATATACAGTACGACAAG
AGAATTAAAAAATTTTTAGATAAAAACAAAATTGAATATAAAATAGACTCAGAAAATGAC
TTTATAGCATTTAAAGATATAAACAATAACGAAAAAGAAGAAGTAATCATCAGATCAAGA
CTAAACTCATATAAAAATTCAAAGATAAGAGAAATATTTGGAATTGTTAAAGTATTTGAT
ATAAACACACCAAAAATAAAAGAAATATCTGACTCGCTTATGAGCGATAGTTATAATAAC
AGAGTATTTGGATCGTGGGAGATTATTCATAATGCAGAAAGAGGAATCAACTCTTTGGTA
TATATTGTAAAAGCAGAAGAATTTGCAAATGATACATTTTTGCTTGATGCAATTGACGAG
ATCACCTCAACAATAAGTATTTTCAAAAAAATAATAACAACCAACAACGAAAACATTGAT
AATAATGAAGAAAATAACAATACAAATGAATCAAATGAACATCCCACCTTAAAGCAAGAA
AAAACAAATTCAACAAAAGAATCTAATAATGAACTTAAAGAAGATCAAATAGAAGAAGAA
CTTCAAGAAATCAAAGCCCAATAA
>CCPCLGGI_00186 group_475
TTGAAAAAAATTTTAAAACGGTTTTTGTTTTTAGTTTTGTCGATGTCTTTTTTATCTTTT
GCTGATCATTTTTACGATAAAGAAATTATGATAAATGGGGTTAAGTTTTTTGTAAAAATA
GCATCTAATGAGCTTGATAGGGCAAAAGGTTACATGGGTGCTCAAAAAGTTGAATATGGC
AATGGAATGCTTTTTGTTTTTAAAAAAGATCAAAATTTGTCTTTTTGGATGGAAAATACA
CCTTTGCTGCTTGAAATAGCTTATATTGATTCAAATGGAATTATTAAAGAGATTTATGAT
TTAGAGCCGTACTCTAGGGCAAATGTTAATTCTCTTTATAAGGTAAGGTATGCTCTTGAG
CTTCCAAGGGACTCATTTTCTAAATTTCAAATAAAAATAGGTGACAAGGTTCATTTTTGC
TTTGATGTTAATTCTTTATTAGTAGAATGA
>CCPCLGGI_00187 group_834
ATGGGTATTACAGTTTTTTATTTATTTTCTATTTTTGCATCTTTTGTTCTGGGTTCTAGC
ATGGATTCTGTTAAAGAGAATGTTCTCAAGAGCACTATTTTTTATTATGATGTTGAAGAA
GTTGAATTTCCTTATGCTAGGAAGCAGACTTTACAATTTATTGCTAAAACCCATTTAAAA
TATGCTGTTTTTAATTTTGACAAAAATAAAATGTTTTCGTACACTTTTGTTTTTGATAAA
AAATTAATATCTCAGTATGCAATTTTTATTGAGGTAAAGAAAAAGTTTGGCGAGGCTACA
CTAGTAACGCCTTTGAATTATTTATGGGATCTTGGTGATTCTATTATTGTTTTAAATAAA
AATATTTTAAGAATGACTTTAAAATCTTATATTTCAAATTATAATAAATGA
>CCPCLGGI_00188 group_835
TTGGCAAAGGTAAATTTTGAAGTTTTTTGCGAGCAATGTGGCGAAAAAGTTGGACTTAAT
CGATCTGTTTGTCCCAACTGTGCTGCTAAGCTTGGTGATATCGAATGTCCAAATTGTAGG
CATGTAGGTCCAGTTCCTGCTTTTGGAGAAGGTTGTCCTAATTGTCACTACAGTCCTTTT
CAAGAACTTAAAGAAAAGCCCTTTAAAAGAAAAGAAAGAGCAAGAATGGTAAGTGATAGA
GCAGCTTCTAAGACCTTTGTAAGGCTTTTCCATTTTGGGATTAATATTGATATTTTGCTT
TATTTATTTTCAAGTTTTTTATTTGTTATACTTTTTCTTTATATTGTTTATGGCTAA
>CCPCLGGI_00189 era
ATGAAATCGGGATTTGCAGCAATACTTGGTAGACCATCAACTGGAAAATCTACCCTTTTA
AATTCAATATGCGGACATAAAATATCAATAATATCCCCTATTCCGCAAACAACTAGAAAT
AATATAAAAGGAATCTTTACGGACGACAGAGGACAAATTATTTTTATAGACACACCGGGA
TTTCATCTGAGTAAAAAAAAGTTTAATATTGCAATGATGAAAAATATCCACTCTTCAATA
GGAGAAGTTGAACTCATTTTATACATAATAGACATTCAAGACAAACCTGGAGAAGAAGAA
AATAAAATGTTAGAAATAATTAAAAACTCTAAAATTAAATTTTTAGTAATACTTAATAAA
ATTGACCTTAAAAACACAAAAATAAAAGAAATAACGCAATTTCTAAAAGAAAAAGGAATA
GAAGATAGTAATATAATTAAAATATCTGCTGAAAAAAAAATTAACACAGAAGAACTAAAA
AATAAAATTTATGAAAATTTTTCAGAAGGCCCACTTTATTATCCACAAGAATACTACACC
GATCAAGAAATAAATTTTAGAATTAGTGAAATAATAAGGGAAAAAGCTATTGAAAACCTA
AAAGAAGAACTCCCCTATTCTTTGTATGTGGATATTGATACCTTAGAAAATAAAAAAGGA
AGTCTTTTTATCAGAGCAAATATTTTTGTAGCCAATGAAAGTCAAAAAGGAATAATTGTA
GGAAAAAACGGAAAAGAAATAAAATCAATAGGAGAAAGGGCAAGAAAAACAATTGCAAAA
ATTTTTGAAACAAAATGCAACCTATTCTTACAGGTAAAACTTAAAAAAAATTGGAACAAA
GAAGATAAGCTAATAAAAAGACTTATAAATTAA
>CCPCLGGI_00190 lysS
GTGAAAACAGCACACTGGGCAGATTTTTACGCAGAAAAAATAAAAAAAGAAAAAGGTCCA
AAAAACTTATACACAGTAGCATCGGGAATTACTCCATCTGGAACTGTGCACATTGGCAAT
TTTAGAGAAGTTATTTCGGTAGACCTTGTAGCAAGAGCACTAAGAGACTCTGGATCAAAA
GTAAGGTTTATTTATTCTTGGGATAATTACGACGTATTTCGAAAAGTTCCCAAAAATATG
CCAGAACAAGAACTTCTTACAACTTATTTAAGACAAGCAATAACAAGGGTCCCTGACACA
AGAAGCCACAAAACAAGTTATGCAAGGGCTAATGAAATTGAATTTGAAAAATATCTGCCT
GTAGTTGGGATCAATCCTGAATTCATCGACCAAAGCAAACAATATACCAGCAACGCTTAT
GCAAGCCAAATAAAATTTGCACTTGATCATAAAAAAGAACTGTCTGAAGCATTAAACGAA
TACAGAACCTCAAAGCTTGAAGAAAATTGGTATCCAATCAGTGTATTTTGTACAAAATGC
AATAGAGACACAACAACTGTAAATAATTATGACAATCATTACTCTGTTGAGTATTCATGT
GAATGTGGAAATCAAGAATCTCTAGACATAAGAACCACATGGGCCATTAAACTTCCTTGG
AGAATAGATTGGCCTATGAGATGGAAATATGAAAAAGTTGACTTTGAGCCTGCAGGAAAA
GACCACCACAGCAGTGGCGGCAGTTTTGATACATCTAAAAATATTGTAAAAATTTTTCAA
GGTAGCCCTCCTGTAACATTTCAATATGACTTTATTTCAATAAAAGGACGTGGTGGAAAA
ATATCCTCCTCATCGGGAGATGTCATATCGCTCAAAGATGTTCTTGAGGTCTATACACCC
GAAGTCACAAGGTTTTTATTTGCTGCTACTAAACCAAATACTGAATTTTCAATCTCATTT
GATCTTGATGTAATTAAAATATACGAAGATTACGACAAATTTGAGAGAATCTACTATGGA
GTAGAAGATGTAAAAGAAGAAAAAAAAAGAGCATTTAAAAGAATTTACGAACTATCTCAA
CCATACATGCCAAGCAAAAGAATCCCTTATCAGATCGGATTCAGACATTTAAGTGTAATC
AGTCAAATATTTGAAAATAATATAAATAAAATTTTAAATTACTTGAAAAACGTTCAAGAA
GATCAAAAAGACAAACTAATAAATAAAATAAATTGCGCAATTAATTGGATAAGAGATTTT
GCACCCGAAGATTTCAAATTTTCATTAAGATCTAAATTTGATAATATGGAAATACTAGAA
GAAAATAGCAAAAAAGCAATTAATGAACTTTTGGATTTTTTAAAGAAAAATTTTGAAGTT
GCCACAGAACAAGACATTCAAAACGAAATATATAAAATTTCAAGAGAAAATAATATAGAA
CCTGCTTTGTTTTTTAAACAAATTTATAAAATTTTAATTGACAAAGAAAAAGGGCCCAAA
TTAGCTGGATTTATCAAAATAATTGGTATTGATCGCTTTGAAAAGATTACAAGCAAATAC
GTTTAA
>CCPCLGGI_00191 gpmA
ATGTATAAATTAGTTTTAGTAAGACACGGAGAGAGTGAGTGGAATAAAGAAAATCTTTTT
ACTGGTTGGACAGATGTTAAACTTTCTGACAAGGGTATCGATGAGGCTGTTGAGGCGGGT
TTGCTTCTCAAACAAGAAGGCTATTCTTTTGATATTGCTTTTAGTTCTTTGTTGTCAAGA
GCTAATGACACTTTAAATATTATTTTGCGAGAATTAGGGCAATCTTATATTAGTGTAAAA
AAAACCTGGAGATTAAATGAAAGGCACTATGGAGCTTTGCAAGGTTTAAATAAGTCAGAA
ACAGCTGCAAAATATGGGGAAGATAAGGTTTTAATTTGGAGACGTAGTTATGATGTGCCC
CCAATGTCTTTGGATGAGTCTGATGATCGTCATCCCATAAAAGATCCAAGATATAAACAT
ATCCCCAAAAGGGAACTTCCTTCAACAGAGTGCCTTAAAGATACTGTTGCAAGAGTTATT
CCTTATTGGACTGATGAGATTGCAAAAGAAGTTCTTGAAGGTAAAAAAGTTATTGTTGCT
GCTCACGGTAATTCTTTAAGAGCGCTTGTTAAATATTTTGACAATTTAAGTGAAGAAGAT
GTTTTAAAGCTTAACATTCCCACAGGCATTCCTTTAGTTTACGAATTAGATAAAGATTTA
AATCCCATTAAACATTACTATCTAGGTGATGAGAGCAAAATTAAAAAGGCAATGGAATCT
GTTGCTAGTCAAGGAAAGTTAAAGTAA
>CCPCLGGI_00192 rpiA
ATGGAAAATCAAAAAATTTTGGTAGCAAAATATGCAATTGATCACTATATCAAAAGCAAT
ATGAACCTTGGAATCGGAACAGGTACAACTATTTATTATGCAATAAAATATCTAAGCGAA
AAGATAAAATCGGGTAGCTTAAAAAATTTAAAATTCTACACAACAAGTAGTGATACAAAA
TATTTACTCTCAAAAGAACAAATTCCTTATGAATCAAATTTTTCAAAACTTAATAAAAAT
CTAGACATTGCAATTGATGGAGCTGATGAAATTTTATTAGAAAAAAAAAGCTTAATAAAG
GGAATGGGGGGTGCTCATCTAATGGAGAAAGTAATAGCCTACAATTCAGAAACATTGCTA
ATAATAGCAGATGAAACCAAAATTGTTAAAAAATTAGGAACAAAAATGCCTATTCCCATA
GAAGTTGCCCAAAATGCTGTTGGATTTATTATGACTAGACTTGAAGAAATGAATTTAGAG
GCAACCTTGAGAATTTGTAAAGAAAAGAAAGGACCCACTATAACTGATAACAATAATTAT
ATCTTAGATGTAAAAATGCATGTGGAAAATCCTGAAGGAACAGAAAAATATTTCAAACTA
TTTCCAGGTATACTTGAGATTGGAATATTCAACCATAAAAACACAAGAATAGTTTATTAC
CAAGACAAACAAATCAAGGAAGCCTAA
>CCPCLGGI_00193 group_476
ATGAGAGTAGATCTTTTACCTCTTGTCGAGTTAAGTCTTTATATTAATTTGTCATTTTGT
TGTAAAGATTTTAGCATTTTTAATAGAATTTTAGAGGAATTAAAATGTCATTTAATCTTG
CTGGGTCATCCAATTGTAAAAACACTTTACATTAAGCACGTAGATTTTTGTTTATCTAGG
CAGGATAATTTAAAATTTATTTTCACTTCTTTGTCCAAGTATATTAATTTGGAGTTATTA
GAAGAATTTACTTTAGAAATTATTCCGGGTTATGTTGATTTTGAAAAATTCAAACTTTTG
GATGAATTTTGTATTACTAGAATTAATCTTAATGTTCAAAGTTTTTCTTTAGAGTTTAGA
AAGATTGTGGGGATACCCGAAATTTCTTATGAAAAATTGAATATTTTGATTAACAATATT
AGAAAGTTTCCTTTTGATTTGAATATTGACATGACTGTCAATATGCCTTTGCAAAAAAAA
TCTCATCTCAAGCGAGATTTGAAAGAATTGCTTTCATATATGCCTGAGCATATTTGTTTT
AGCGATTTTATATGTGAAGAGGAAGGCTTTGTCTTGAGAGATTTTGATAACAGTATTGAT
TCGGAAAAACTGTGGTTTTGTGCTCTGGAGTGTCTAGAATCCAATGGCTACATTAATTAT
GAAATTACTAATTTTGCATTAAAGGGGCATGAGAGCAGGCACAATAAGCTAAATTGGGAG
TTAAAGCCGCATTTAGGATTAGGATTGTATGCTGTAAGTTTGCTTTTTTGTAATGACAAG
AATAATAATGTAAGAGCTTTGATTAGAAAAACTGGTAGTTTTGTCAAAGCAAATAATCAC
TTAGTAACGTTTGAATTGTTAGAGGATTTGGAGTTTTTTGTTTATCATTTTATTCAAGGG
CTTGGAACCATTCAAGGTGTCAGCTTGAGGGCTCTTAGGCTTAGATTTGAGTATAATGAA
AAACAATTTTTTCAGTTTATTAATTACTGCTCAACTTTAAGTAAAAAGTTTGTTTTTGAT
GATAATATTATGCTATTAAAAGGGAGAGAAAGGTTTAAGTTAAATTTTTATTTAGTAAAA
ATTATAAACTATTTTAATGATAACTTTTTTAAAGTTAAGCTTAGGCTTCCTTGA
>CCPCLGGI_00194 cbpA
ATGACCAAAGACTACTACAATATACTTGGAATACAAAAAAATGCTAGTAATGAGGAAATA
AAAAAAGCTTACAAAAAATTGGCAATAAAATATCACCCAGACAAAAACAAGGGAAACAAA
ATAGCTGAAGAAAAGTTTAAAGAAATAAACGAGGCTTATGAAATTTTATCTTCTCCTGAT
AAAAAAAGAAATTATGACTCTTTGGGTAACACAAATTTTAATGGCAACAACGACCATTTT
GAAAGAGAATTTAGCAGCACAAGATTTGGCAATTTTGAAGATTTAGATTTTTTTTCCAAA
ATCTTTGGCGGATCCTCAAGAAAAACAGCAGACAGAGAAATAATTATAAATATTTCACTT
TATGATGCTTATATGGGAAGTAAAAAAATAATACTTATAAACAACAAAAAAATCGAGGTA
ATAATTCCAAAAGGAACATTAGAAACAACTACAATAAAAATAAACAACAAAGGTCCCATT
AATCCAATTTCTGGAATAAAAGGAAGCTTAATAGTTAAATTTAATATATCAAGTTATAAA
AATTTTAAACTGAATGGAAAAACCTTAGAAACAACAATAGAAGTTTACCCCTGGGAAATA
GCTTTGGGTTGCGAAAAGCTATTTGAAACAATTGAAGGGAAAAAAATAAAACTTAAAATC
CCATCAGATGCAAAAAATGGAGAAATTCTAAACTTAAAAGGATTGGGGATGCCTATAATT
GGAAGCAGCTCAAAAAGGGATCTTAAAGTCACTTTGATAGTAAAAATTCCAAAAATAATA
AATAATGAAGTAAAAACTATTTACGAAAGATTAAAAGAGATATACAGCTAA
>CCPCLGGI_00195 group_477
ATGAAGTTTTTTGATTTTGGTTCATTAGGATTTTATAGATTTTTTGATTTTCAAAAATAT
CTTAATTTTAGCATTTTTAGGTATAGTTTAATAAATTATTATTCTTATCGAGAACAGTCA
AGCCTTATTAACGATGCTAATTTGCTAAAAGATAAACTTTTGTTTTTGGATAAGATTTAT
AGGGATTTTAATCCCAGTATCAATAAATCTTGGGGTGCCAATAAAGCTATTTTTTTAGAT
ACTTTACTTATTATTAAAAATTTGATAAGAAAATATCATCCTAATTCCCAATTTTTAGAC
ATTCATGAAGATGAATTGTTAGAAGATGTTTCCTGTTTTAATAAATTTTTAGACAAGCTT
AAATATTTAAATTTTAGAGTAGATCTTAAACAAAAAATTGAAAATTTTGAAAAAAAGAGC
AAGGCTCCATTTTCTTGCATAAGAATTGCCACATTCTTTATTCAAGAAGAATTTTTAGAT
CGACTTAGTAATTCATTGGATTTTTTTTCCAATGAGGCCAATAGTAATAATTTAGATGTA
ATTAATAAAGAAATTAATGATTATTATGAAAAAGTAGAGCAAATTAAAAAAAGTAGCAAT
ATTAAAGAAACTCATAAAAAATTTATTATAGATCACACAAAAGAGAGAATTGATAAAATT
ATGAAAGATCATAGTCTTGACATTTCTAAACTACTTATAAAAATTGCTTTGCTTGAAATT
ACAATTCAATGTTTTGATAGCTATTATTTAAATTTATTAGAAATTTTACAAATTCTTTTA
TCTATTAATAATATAATTGAGATTGGTTTAAACGAATTACCAGATGCTATTTTTAATGAG
TGGAATGAGCTTATTTATTTGCGAAGAAAAGAGTTTCAAAAATTTGTTTTAATCTCCGAT
TATGTTTTCCAAAAAAGGATTGTATCTACTATAAATTCTGGAAATTGGAAATTTGCTTTT
TTTACTCTTGCTCCCAGACAAGGGGATGTTTTTCAATTTTCAGTGGATATTACTAAAAAT
TTTGATAATATTGAGGATGGAATCAAAGAATATGAATCTAAAATAAATAAATTTAATGAA
TATAGGTCGGGTTGGGAGGCAAATTTAAAAAATTTTGGTCATTTATTTTCAGAAACACTT
TAG
>CCPCLGGI_00196 secF
ATGCAAAGAGTAATTAATTTTTCAAAATATGGAAGCAATGTTTTAATTGTTAGTGCCGTT
TTGATTTTGGTTGGGCTTATTTATACTTTTTTTTATCATGGTGGATACAATTGGGGAATA
GATTTTTCTTCTAGGGTTAATATTAATCTTTCAATAGAAAAATCAAATATTAAAGAAAAT
GAAATTAAAAAAATATTCTCTCCGATTTATAAGACTTTAGATGTTAATAGTATTTTTTCA
CCAGATCAGAATAAAAGTGAATTCTCTATTATGGTAAAGTCTGATGTGATTGATTATGCT
TTTAAAACAGAAGTTCAAAAAACAATATTAGATAAACTTAAAGAAACATTTGATGCTAAT
ATTGAAGTTTTGGATTCTTATTTTATTGATTCAAGTTTTTCTTCTACTTTGAGAATTAGG
TCAATTTTTTTGGTATTAGGAACATTTATCCTGATTTTGATTTATATAACTTTAAGATTT
AAACTAAGTTATGCTATTGCTTCCATACTTTCAATATTTCATGATATATTTTTTATAGTT
GCTTTTTTAGGGGTATTTAGAATAGAGATTAATAGCTATATTATTGTGGCAATACTTACC
ATTATTGGATATTCTTTAAACGACACAATAATTATTTTTGATAGGATTAGAGATAATGTT
AAGCGATTAACCGATAACACATTTTTAAATGTATTAAACATAAGTATTAGTCAAACTTTA
TCAAGAACTGTTTTGACGTCAGTTACAACTTTTGTTGCAGTATTTTCTATTTATGTGTTT
ACTGAAGGATCTATAAAAGATTTTTCTTTGGTATTTATGGTAGGGGTAATTGTTGGAACT
TATTCTTCTGTATTCATAGCGTCTCCAATACTTTTAAACCTGTATAAAAAGATAAAGTAG
>CCPCLGGI_00197 secD
ATGAAAAAAGGATCTAAGCTTATATTGATATTGTTGGTGACGTTTTTTGCATGTCTTTTA
ATATTTCCGACTTTAAAATGGTATTTTTTAATGAGCGTTGAGGATAAAAAAATAAGCTCA
TATTCACAAGAGGCCTTAAGGGATTATTCAAAGAAAAAAGCCCTGAATGATCTTGTTAAG
CTTAAGGAACTGTATAATAAAGATCCCAATAGCAGTATTCCAGCTAGTTTGTCTTATTTA
ATTCCAATAGCAAAAAATAATTATAGGTCTTCAATGAAAATTCCACCTAATATTTTTACT
GCTAAAACCTTGCGTGAAGGATTTTTGACTGATTCGGATATGGGAGAAGTAAGCTTAGAG
ATTTATAGATATTATGAGAACATAAAGAAGGGCAAAAGCAGAATAATACATCTTGGGCTT
GATTTGTCTGGAGGGATGAGTGTTACCATTTCTCTTGATTATTCAAGTGTTGAAAAAAAA
TTAGGTCGTTCTTTGACTTTTGCTGAGAGAGAGGATGCCATTTATCGAATAATGCAAATT
CTTAAAGATAGGGTAGATAGGTTCGGGCTTACAGAGCCTAAAATTGTAAGAGAAGCCGGG
GGAAATAAAATTTTCTTAGATATTCCTGGAGAAAAAGATGAGAGTAGAGTAAGCACTCTT
TTGAGCGGTAAAGGCAATTTGACTTTTTATGTGGTTGATGATGAGTCTACATCTCTTTTG
CATAGAAAAATATTAGAAGCGGGCTCTCTTTTTTCTATTCCTGAAATTCAGGCAAGTATG
AACCTTCCAGATAGTAAACAAATTTTTCCTTGGTATGTTAAAGATTCTTATGGTGTGGAT
GATGAGTCATCAGTTCGTTATTATGTAGTTGATGCAAGCCCTGAAAATTCATTTGATGGT
GCTCACATTAAAGATGCTGGGGTTTCTAACGATCCTAGAACAGGCCGAGATATTGTTGCT
TTTAGCCTTGATGTTGATGGAAGTGAAAAATTTTTTAAATTTACTCAAAAAAATGTTGGA
AAGTCTTTGGCCGTTGTTATGGAAGGTAAAATTAAGTCTGTGGCAGGAATTGGATATGCT
ATCACTGGGGGCAATGTTTCAATTCAAGGTGACTCTTTTGATAAAAAAGAGGCTCAAGAT
CTTGCTTTAGTGTTTAAAACTGCAGCTTTTCCAGTTGATATTAAAATAGATGATTTGAGA
ATAATAGGGCCTACTCTTGGTGCTAGGACTATTGATCTTGGCATTAAAGCTTCTGTGCTT
GCTCTTTGTTTAGTTTTTTTGTTTATATGTGTTTATTATGGTTTGAGTGGTGTTGTAGCT
GGATTTTCACTTGTTATTTATAATGTATTTTTAATTTTAGCGATATTGTCGGCCTTTAAT
TTTACTTTAACTTTAACAAGCATTGCAGGTCTTATTTTGACAATGGGTATGGCCGTTGAC
ATAAATATAGTTATTTATGAGAGAATTAAAGAAGAAATTAGAGAAGGCAGAAGATTTGAA
AATGCTTTTGAAGATGGTTTTAAAAAGGCATTTTTATCAATTATGGATGCAAATATAACA
ACATTTATTGCGGTGCTTTTTTTAACTCTTCTTGGGACAGGAGTTATTCAAGGTTTTGCT
TGGTCTCTTTCTGTTGGAATTGTGGCATCCCTTTTTAGTAGTTTGATTTTTTCAAGATTT
ATTTTGGAATTTATCATATCTGTTAGAAAAAGCAAATTTATAAGTATATCTTGGAGTTCA
AAATATGCAAAGAGTAATTAA
>CCPCLGGI_00198 group_1108
GTGTTTTTATTGCAAGAATTTAGCGGCAATAGTAGCTTTTTACGAAGTTTATTAGTTTTT
GTGCCCGTTATTGCTATATTTTGGTTTTTAGTGATATCTCCTCAGCGTAAGGAAGAGAAG
AATAAAAAAGAAATGATAAAAAATCTAAAAAAGGGCGATAAGGTATTAACAATAGGTGGA
ATTTTTGGAGTTGTGAAAAAATTAGGCGATACGGATGTTATTTTAGAATTAAGTCCAAAT
AACGAAGCGGTATTTATAAAAAACTCTATTGATAAAGTTTTGTCTGAAAAAAAATGA
>CCPCLGGI_00199 group_3126
TTGAGTGAGGATGAATTTGTTTTTTGTATAGGCTATGATTGTTCAAAGGCAATAGTAGAT
AGGCAGCTTTTAAGAGAAAATAAGGGTAAAAGTGCTAAGGAACTTTTTGAACTTGGACTT
TACAGAAGTGCCTTTAGTAAAGCTCTTTATAGGAATGACGATGGTCTTATTAATTATTTA
ATTGAAGAGTATAATAAAATAAGTAACTCTAATTATACCAAAAAAGATGATTTTAAGCTT
TTATTTGGAGTAGTTTATCCTGATGATATTAATAAGATAAAAGTGACATATGTATAG
>CCPCLGGI_00200 groL
ATGGCTAAAGACATATATTTTAATGAGGATGCTAGAAAAAGCTTACTTAGTGGCGTTGAA
AAATTATCCAATGCTGTAAAAGTAACTCTTGGGCCAAAAGGGAGAAATGTCCTTATTGAT
AAAAAGTTCGGCTCTCCAACGGTTACAAAGGATGGGGTTAGCGTTGCTCGTGAGATTGAG
CTTGAAAATCCGTTTGAAAACATGGGGGCACAGCTTTTAAAGGAAGTTGCTATTAAAACA
AATGATGTTGCTGGTGATGGAACAACAACTGCTACTGTTCTTGCTTATGCTATTGCAAGA
GAAGGCCTTAAGAATGTGTCTTCAGGAATTAATCCTATTGGAATAAAAAAGGGAATAGAT
CACGCTGTAAATTTGGCTGCTGAGAAAATTCGTCAGTCTGCAAAAAAGATTACAACAAAA
GAAGAGATTGCACAAGTGGCTTCAATTTCTGCTAATAATGACAGTTATATAGGTGAAAAA
ATTGCTGAGGCAATGGATAAAGTTGGAAAAGATGGTGTTATAACAGTTGAAGAGTCAAAA
ACCTTTGATACTACGATTTCTTATGTTGAGGGTATGCAATTTGATAGAGGATATCTTTCT
CCTTATTTTTCTACCAATAAAGAAAATATGAGTGTTAATTTTGACGATGCTTTCATATTG
ATATATGAGAAAAAGATTAGTTCTATTAAAGAGCTTTTACCAGTTCTTGAGAAAGTTTTA
GGGACAAATAAACCTTTATTAATTATTGCTGAGGATATTGAGGGGGATGCTCTTGCTGCT
CTTGTTTTAAACAGCGTTAGAGGAGCTTTAAAGGTATGTGCAATTAAATCTCCTGGTTTT
GGTGATAGACGAAAAGCAATGCTTGAGGATATTGCAGTGCTTACCGGCGGTGTTTTAATC
AGTGAGGAGCTAGGCCTTACTCTTGAGACAGTTGAAATTGAGCAACTTGGACAGGCTAAA
ACTATTAAGGTTGATAAAGACAATACCACTATTATTAATACCGGCAATAAAGAGCAAATA
AAGGAGCGTTCAGAGCTTATTAAAAAGCAAATTGAAGATTCAACATCTGAATATGATAAA
GAAAAACTTCAAGAGCGTCTTGCAAAACTTGTTGGCGGAGTTGCTGTTATTAATGTTGGA
GCTGTTACTGAGGTAGAGCTTAAGGAGAAAAAGCATAGAGTTGAGGACGCTCTTTCTGCA
ACTCGTGCTGCTGTTGAAGAGGGTGTTGTGCCTGGCGGTGGATCAACTCTTATTGAAGTT
GCTATGTATTTAGATACAATAGATACAAGTAAATTAAGCTATGAGGAAAAGCAAGGTTTT
GAGATTGTAAAAAGAAGTCTTGAAGAGCCAATGAGACAGATTATTTCAAATGCTGGTTTT
GAAGGATCTATTTATATTCATCAAATTAAAACAGAAAAAAAAGGGCTTGGGTTTGATGCT
TCCAGCTTTAAGTGGGTAAATATGATTGAGAGTGGAATAATTGATCCTGCTAAGGTTACA
AGAAGTGCGCTTCAAAATGCTGCTTCAATTGCTGGACTTTTATTAACAACAGAATGTGCA
ATCACAGATATTAAAGAAGAGAAAAATACTTCTGGTGGTGGTGGTTATCCTATGGACCCA
GGAATGGGAATGATGTAA
>CCPCLGGI_00201 group_478
ATGTTTAGAAAACTAAAAAAATTGAAAACTTATATTATTATTATTTCAATAACTAAATTT
TCAGAAGATAACCTGTTATTAATAATATCAAATATAAAATATTTGATTGAACACAAACAG
CTAGCTTACAAAATACATTGGACATTTCCAATATACTTTTTTGAAATTCTAAGAGAACAT
GAGGAATTAAATAAATGGCTATTTGAAAGATTCAAAACCAATACAGATATATATATGCCT
GGAACTTACAGTGGAAGCCCTCATGAATACATGCTACACGATGAAATACATTTAGATTTA
TATTGGGCACTAAAAAATCCATTCAAAAGTGGATACAAAGATATATTTCAAAATACGCCT
ATTATGCTTTACATATACAACATAGAAAAGTTTAGAAAAAAGGTGACTGAGCTTTACAGA
AAGCTTAATTTCAATTATACAGAAGGAATAAGGCAGAGTAAAAATAATAAAACGTACTTA
ATTTTTTATAAAAATAACTGCCAATATTTATATGAAGTCCAAAAAATAGATTCTCCAAGA
AGCAATGTAGAAACTCTTATTTATTTTTATGAAATCAAAGAAACTTATGATAATCAAGAA
CTAAAAAATTTTTTACTTTATTTAAAAGCCTTGGAAAACAACTTACACAGCATTAAAATA
CAAAATCTAGAAGGATCCAAACTAACTACCGAACTGCTAGAAATTCCAAAATTTAACTCT
CTTAAAGAGCAAGAGCCAATAATAAATTTTCAAAACAAAAGACTCAAAGATTATCAAATC
AACGAAAAAAGCTTAAGAGAATTTTTAACAAACAAACACCAAGATGAAATCATTAAAAAT
TCAGAATCAATTGTGCCTAAAAATTTAGAATATAATATGGAAGGAAATTTCACGCTATCT
CACGATCAATACAACATCAAATTCGAAAATGGAAAATTAAATAAAATAAAATTTAAAGAT
AAAAAAGTTGAATTTTTAAACACATCTAGAACCTATTTTAAAGTTTCATCAAAAAAAGAA
CTAATAAAAGAAGCATCTATTGAAAGTTCATTTTCATTCTCAAATGAAAAAATTTTAGGA
ATAAAACAATATTTAGCTTTTAACTCTGCCAAAAAATCAACAATTGATTTTTTTATAGAT
GAGACTATCTCTAGCTTCTTTATATCGATTAAAATAAAATGGCCTTCTAAAATAGACCTA
GATAAAAAAACATTAAAAAAATGCAATCCTGATTATCTTCTTGAATATTCAGCTCTTGAA
ATACCTGTTTTTGAAATTGCAAAAGGCACTAATTTAAAAATAACAGCAAAATACAGCGAT
CTTGATACTTATGAAAAAATAATAATAACTAAAAACAATCCCAAAGGCTACATTAATGGC
ACAGAATTTTTGATATCTAAAGGAAATGATAAAAACAGCAACTTTTTTATAAGCTTTTTA
AATGTTGAAAAACATATCATTCATACAATTAATTATAAAATTGAAAAAATAAATTCTAAG
AAATGGTTAATTTTAAATATAGGGGGTTCTTATAACACAGTTAAGATCCAAGATGTAATA
AATTACTCTCAAACACTAAATTTAATGATACTACCATTAAATAATAATTTTGATAACAAA
ATAAAACTGAATTCAAAAATAAAAAATTTAATTTTTTATACTAATATAAAAAAATATGAA
AATAAATAA
>CCPCLGGI_00202 group_1507
ATGAACGACAACATAATAGACGTACATTCCGCATTGGAAAAAGTCGGCATTACAAACGAT
CCTGTATTATTGAAAAATTTAACATCAGAATTAGGAATGAAAGCATCTCATTCGAGAAAC
AGAATCATTTTATACATAGCATCAAACCCAAAAGAATACTTTACGGCAAAAGAAGTTTAT
AACAAACTTATAAAAGAAATTCCAAGCCTATCAAAAGCAACAGTATATAACACATTAAAT
ATTCTAAAAGAAAGAAATATACTAAAAGATATAAAAACTACTGATCAAAAAGAAACAAAA
TTTTATCTAAGCTTGGCTTCCACAATAGCTCACTTTAAATGCAATAAATGCAATCAAGTC
CACCCTATTCAACTTGACGATATTAAAGATATTTTGAAAGACAAACTTGGAGAAAACTGG
GAAACAAAATCTATTGAAATCATTTACTCAGGGCATTGCAATAATTGCTACAAAAAAGAT
ACCCATAATAACAATAATGTCCCAGATGAGAACAAGGAAATCACTTTATGA
>CCPCLGGI_00203 group_838
ATGAATATAAAAAATATCATTTTTATACTTATATTCTTATTACTCTTAATACTGGTTAGT
CCGAGGATAAAATTTAAAAATGAATTTTCAAAAAAACTGATTCCTAAAAACATAGAAGAA
ATTGACAATTACTTATTAAAAGAAGAATTGCAATTTAATTTAGAAAGCAATACAAAAAAA
GAAATAATCTGGTATAAAGAAAAAGCACAAAAAACAAATTATTCTGTGGTCTATATTCAT
GGATTTGGAGCATCAAAAAATGAAATTTATCCGGTTCCAAATAATATTGCAAAAGCTCTT
AATGCAAATATTTTTTTTACAAGACTTAAAGGACACGGAATTAACAATAAAAATGCATTT
CGGGGAATAACTACCCAAGATTGGCTGAGAGACATTGATGAGGCTATTAACATTGGCAAA
TTAATAGGTGATAAATTAGTATTAATTGGCACCTCTAATGGGGGCACTGCCAGCATCTGG
GCCTTGGCAAACTATCCAAATGAAATAAGCTCGGCGGTATTAATTTCTCCTAATATATTC
CCTTATGACAAGAGAACAAATATCGTTTACTATCCTTGGGGGCGACAAATTGCATATCTT
ATAACAGGTGGCTACAATAAATTCGAAACAAAAGAGTATAAACGAAAAGAACACCCGACT
ATAAAAAGCCACTCTTCAAGAGTACAGCATGTAGACGCAATTATTGCAATGATGGGCCTT
GTCACATTATTAAATTCATATAATTTCAACGAAATCAAAATACCTTTAATAATAACCCAC
ACACCAAATGATCATACAGTAGACCCAATAAAAATAAACGAATTTATAAAAAATTATGGG
GGTGAAAAAAAGGATATTCCCATCATACTTCTTGAAAATTCACACGCTCACTTACCTATT
GGAAACCAAAGCTACAAAAGCGCCCAAAACACATCATACTTCACAAAGTATGTATTTGAT
TTCATAAACAAGATTAATAAGTAA
>CCPCLGGI_00204 ptsG_1
ATGTTAAAGGGTTTTGAACAAGCTCAGAAATTTGGACGTTCTTTTATGCTTCCAATTGCT
ATTTTGCCAGCAGCGGGGCTGCTTTTAGGAATTGGAGGCTCTCTTTCTAATCCAGAAACT
GTTAGGACGTATTCTTTTTTGAATATATTCTTCTTACAATCAGTTTTCAAAATAATGAGT
GCGTCGGGTTCTATTATTTTTTCAAATTTAGCGCCAATATTTTCTATTGGAATTGCTGTT
GGACTTGCAAAATCAGATAAAGGCACATCTGGAATCGCAGCATTTATTGGCTACCTTGTA
ATGAATGCTACTATTGGAGTTTTAATTGATGTGTCAGGCAGAGCGGAGTCTTTCTCTAGT
GGTGCTGTGGGTTTTGTTCTTGGAATTAAGACTTTAGAAACGGGGGTTTTTGGCGGGGTT
GTAGTTGGTATTTTGACTTATTATCTTCATTCTAGATTTAACAAAGTAGATTTACCTAAG
GTTCTTGGATTTTTTTCTGGATCTAGATTTGTTCCGATCATTGTTTCTTTTTCTAGTATT
TTTCTTGCTGTTATTATGTTTCTTGTTTGGCCATTTGTACAAAGTGGAATTAATAAAGTA
GGGGGCTTAGTGGATTCAACCGGTTATATTGGAACACTTATTTATGGGATTTTTTTAAGG
ATGCTTGGACCTTTTGGTCTTCATCATATATTTTATTTGCCATTTTGGACAACAGGCCTT
GGGGGATCTGTTATTATTGATGGAAAGTTAATTGAAGGAACTCAGAATATTTTCTTTGCA
GAACTTGCTGCCCAAGGTACAGATAGATTTTTTATCGGAACTAGCCGTTTTATGAGTGGA
CGATTTATTACCATGATGTTTGGTTTGCCCGGAGCTGCACTTGCTCTATATTACACTGCA
AAGCGCGAGGAGAGAACAAAAGTTTTTGGTCTTTTGATGTCTTCAGCGCTAACGTCATTT
TTAACAGGTATAACAGAACCTCTTGAATTTTCTTTTCTTTTTGTAGCCCCTATTCTTTAT
GTTGTTCATGCTACATTTGATGGATTTGCTTTCATGCTAGCGCATATTTTGCAAATTACA
ATAGGTCAAACGTTTTCTGGAGGGTTTATTGATTTTATTCTTTTTGGTATTTTGCAGGGA
AATTCAAGAACTAATTGGCTTTTGGTGCCAGTTATAGGCATTGTTTGGTTTTTTCTTTAC
TACTTTACTTTTATATTTTTAATAAATAAGTTTGATTTTAAAACTCCGGGTAGAACGCAA
GATTTAAATTCTGAAGATTCTCCAAGTTCTAAGAGTAGTGAATTTGAAGAAAATTATGCC
ACTAAGGTTATTATTGGGCTTGGTGGTGCTTCAAATATTGTTGAGCTTGATTGTTGTGCA
ACTAGGCTTAGAATTACAGTAAGGGATGTTCTTAAAGTTTCTGAAAAAATTTTAAAAAAA
ACTGGTTCTAAAGGAGTAATTATTAAAGGCAATGGGGTTCAGGTAGTTTACGGACCAGGT
GTTAGTGTTCTTAAGAATGAAATAGAAGAATTGCTAGAGGCTTGA
>CCPCLGGI_00205 nanE
TTGATTATTATTGTAAAAATCAAAAGAGGGTTAATAGTATCTTGTCAAGCTCTTGAGAAC
GAGCCTTTACATAGTAGTTTTATTATGTCTAAGATGGCTTTGGCAGCCAAAATAGGTGGA
GCTATTGGAATAAGAGCCAACGGAGTTAATGATATTAGCCAGATTAAGTTGGAAGTTGAT
TTGCCAATAATAGGTATTATTAAAAAAAATTATAATAATTGCGACGTATTTATTACTCCT
ACCATGAAAGAGATTGATGAGCTTTGTAATGAGGGGGTAGATATAATTGCCCTTGATGCC
ACTTTTAGAAATAGGCCTGATGGCGTGCTACTTGATGATTTTTTTGAAAATATTAAAAAA
AAATATCCAAAGCAGTGTTTGATGGCAGATATTTCTTCTTTAGATGAAGCTATTAATGCC
GATAAATTGGGATTTGATTTTATTGGAACAACTTTGTATGGCTATACAAAAAATACCAAT
GGTTTGAATATTGCAGACAATGATTTTAATTTTTTAAGAACCTTGCTTAATTCTAATTTG
AAATCTACTTTAATAGTGGAAGGAAAAATAGACACCCCTTTAAAAGCTCAAAAATGCTTT
GAAATGGGGGTTGATTTAGTGGTTGTAGGGGGTGCTATTACAAGGCCCGCTGAGATTACT
AAAAAATTTGTAGAAAAAATAAATCAGATTAAAAAATAA
>CCPCLGGI_00206 rbgA
ATGGCAAATAAAATCAACTGGTTTCCTGGACATATGAAAAGGGCCTTAGATCTGATAAAG
AATAATTTACAAAAAGCTAATATTGTGCTAGAAATACTTGATGCTAGAGCTCCATTTAGC
AGTAAAAATCCATTAACTGAAAAAATTACTAAAAATCAAGCTAAAATAATTCTTCTACAC
AAATCAGATGTTGCTCAAATAAATGAAATTATAAAATGGAAAAAATATTTTGAAAATCTT
GGCAATACTGTAATAATAAGCAATATTTACAAAAAAGGAATGCGTAAGCAGATAATAGAT
ATTATTAAAAAATTGGCCATTGTTAAAAAGATAAAAAACTATAAAGAAAAAATAAAGGTT
TTGATTATTGGAGTTCCAAATGTTGGAAAATCTTCAATAATAAATCTATTATCCGGCAAA
AAGAGCGCAAAAGTTGCCAATAAACCTGGATATACTAAAAATATACAAATAGTAAAAATA
AATGAAGAAATCAATCTTTTTGATATGCCAGGGATTTTATGGCATAATCTAGTAGACCAA
TCGATTGCAAAAAAACTTGCAATATTGGATATGATCAAAAATGAAATAGTAGATAACACA
GATCTTGCATTGTATTTACTTGAAATAATGGATCAAAATAATAAAAATATTTTACTAAAA
AAATACGAAATATATCATAAAAATTCACTTGATATTCTACAAAATTTTGCAAAAGCAAGA
AAATTAATCGGTAAAAAAAATGAACTTAACCTTGAAAAAGCATCAAAAATATTAATCAAA
GAATTTAGAGAGGGTAAATTTGGCAAAATAATTCTTGATAAGAATTATAATGCCTTTTAA
>CCPCLGGI_00207 potA
TTGGATAATTGTATCCTAGAGATTAAAAATCTAAGTCATTATTATGATAACAATGGAAAC
AAAACTTTAGATAACATAAATTTAAAAATTAAAAAAAATGAGTTTATCACACTACTAGGC
CCATCCGGATGTGGAAAAACAACATTGATAAAAATATTGGGTGGTTTTTTAAGCCAAAAA
AATGGAGAAATTTATTTCTTTTCTAAAGAAATATCTAAAACCAGTCCAAACAAAAGAGAA
ATTAATACTGTATTTCAAAATTATGCACTTTTCCCACATATGAATGTTTTTGACAATATT
TCATTTGGACTTAGAATGAAAAAAACGCCAAAAGATATAATCAAAGAAAAAGTAAAAACG
TCGCTTTCGCTGATAGGAATGCCAAAATACGCATACAGAAATATTAACGAACTATCGGGG
GGGCAAAAGCAAAGAGTTGCAATAGCAAGAGCAATGGTAATGGAACCTAAGCTTTTACTC
CTAGATGAACCACTTTCCGCGCTTGATTTGAAAATGCGACAAGAGATGCAAAAAGAATTA
AAAAAAATACAGCGTCAGCTTGGAATCACATTCATATATGTTACTCACGATCAAGAAGAG
GCATTGACAATGAGTGACAGAATCGTTGTAATGAATGAAGGAATAATTCTGCAAATAGGA
ACACCTGAGGAAATTTACAATGAGCCTAAAACAAAGTTTGTAGCCGATTTTATTGGAGAA
AGCAATATTTTTGATGGAACATATAAAAAAGAGCTGGTTGTAAGTTTGCTTGGTCATGAA
TTTGAATGCCTTGACAAAGGATTTGAAGCTGAAGAAGCAGTTGACCTTGTAATACGCCCA
GAAGATGTAAAACTACTTCCAAAAGGAAAAGGACATTTAAGCGGAACTATAACATCAGCA
ATTTTTCAAGGAGTTCATTACGAAATGACTCTAGAAATCCAAAAAACAAATTGGATAGTT
CAAAGCACAAGACTTACAAAAGTTGGAGAAGAAGTTGATATATTTTTAGAACCTGATGAT
ATTCATGTTATGCATAAGGAATAA
>CCPCLGGI_00208 potH
ATGGTTTTGAAAAAGTTGATATTAATCATATACTCCATATTCCTACTAACATTTAGTATT
CTTCCCTTACTAATAATAATATTGCTTGGATTTTTAAATGAAAAAAACGAATTTACCATC
TATAATTTCATTGGACTTTTAAATCCAAGCTATCTTAATATTTTTTCAAGAAGTCTAAAA
CTCGCAACAATAGCAACAATTTTTTGCATTTTAATAGGCTATCCTGCCGCTTGGCTAATT
TCATTATCAAAAAAAAGTGCTCAAAACAAATTAATAATCATGATAATACTTCCTATGTGG
ATAAATACATTGCTTAGAACTTATGCCTGGATGAGAATACTTGGAAAAAACGGATTCATC
AACAACTTATTTGAAAAGATCGGAATTGGAACTTTAGATCTTCTTTATAATGAACAGGCT
GTTACAATAGGCATGATATACAATTTTTTGCCTTTTATGATCTTGCCAATATACACGGGG
CTTTTAAAAATTAAGCCAGAATATATTGAAGCATCACAAGATCTTGGAGCAAGAATGTGG
CAAATATTACTTTATATAAAAATACCACTAACACTCTCTTACCTGGCAACAGGAATAATT
ATGGTATTTATTCCTTCAATTACGGTATTTATCATTTCAGATTTGCTAGGAGGCTCTAAA
CAAATTTTAATAGGAAATCTAATAAGCAAACAGTTTCTCTTTATAGAAGACTGGAATACT
GGGGCTGCAATTTCATTTATTTTAATGTTAGTAATATTAATTTTTAATTTAATAATAATA
AAATTAATGCGAAAAAATAATGGGGAGTAA
>CCPCLGGI_00209 ydcV
ATGTTTAGAGCCTTTAAAAACATTTTCTTATTTCTAATACTCAGCTTTATTTACCTTCCA
ATAATAATCTTAATAATTTATTCCTTTAACTCTGGTGACAGTGGATTTATATGGCAAGGA
TTTAGTCTAAAATGGTATAAAGAAATTTTTGCCTCAAGTCAAATCAAATCAGCAATATTT
AACACCATTTTAATAGCCATAATCTCATCTTTGACTTCTGTTGTTATTGGAATTATTGGT
GCTTATGCAATTTATAAATCAGAAAACAAAAAATTAAAAACAATACTATTATCAGTAAAT
AAAATAACAATAATTAATCCTGACATTGTAACAGGAATAAGCTTAATGACATTTTATTCT
GCAATAAAAATGCAATTGGGATTTTCTACAATGCTAATATCACATATAATTTTTTCAACA
CCATACGTAGTAATAATAATTTTACCCAAATTATATTCTCTTCCCAAAAATATTATTGAT
GCTGCCAAAGATCTTGGAGCCTCAGAAATTCAAATATTCTTCAATATAATTTATCCGGAA
ATCGTAGGAAGCATAGCAACTGGGGCTCTTATTGCTTTTACATTATCAATAGATGATTTT
TTGATATCATTTTTCACCACTGGACAGGGATTTAATAATTTATCTATCCTAATAAACTCG
CTAACAAAAAGAGGCATCAAACCCGTAATAAATGCTATTTCTGCAATATTGTTTTTTACA
ATATTGAGCCTTTTGTTTATTATTAATAAATTTATAGGAATTAAAAAATTGACAACAGAT
GCTGAGCTTTAA
>CCPCLGGI_00210 potD
ATGAAAAAAATTTTTATATTAATAGTAATTCTTACAACTTTTGCTTGCACTAACAAAGAC
ACAATAACTTTAAACGTATTTAATTGGGCAGAATATATTGACGAAACTTTATTAGATCAA
TTTGAAAAGGAAAACAATATAAAAATTAATTACGAAATCTTTCACAATAATGAAGAAATG
ATGGCTAAATTTAACAACACAAAGAATTACTACGATATAATAGTCCCATCAGAATATTTA
ATCCAAGAATTAATCGATGAAGGCAAAATTGAAAAATTAGACTACTCAAAATTGCCAAAT
GTAACAAAAAATATTACCCAAAATCTTACAAACTTGGAACATGATCCTGGCAATCTTTAT
TCAGTGCCAGCCTACTGGGGATTAATGGGAATACTTTACAATAAAACTAAAATAGATTTA
AATGATATGCAGGGTTTTGACATATTATTTAATAAAAAATACAAAAAAGAGATTACAATG
TTAGATTCCCCTAAAGACAACATTGGAGTTGCTTTAAAAAAACTTGGATACTCAATAAAT
GAGCATGATACAGATAAAATTAAAGAAGCTGGGGAACTTTTAAAAATCCAAAATCCACTA
TTAATCGGATATTTTTCAGATGTGCCTGCAAAATCATTAATGCTAAATGGAGAAGCATCT
ATTCAACTCACATGGAGCGGCGAAGCACAAAACGCTATGCTAAAAGACAAAAACTTAGAT
TTTTATGCACCTGAAAACACCAATCTATGGATAGATGCATTTGTAATTCCTATTGATGCT
CCAAATAAAAACTTGGCTTACAAATTCATAAACTTTTTATACGAGAATGAACCATCTTAT
AAAAATTTCAAAGAAACTAGATATAATTCTCCAAACAAAAACGTAATAAAAAGAATAGAA
GAAGAGGCAAAAAATAACCCCGAAATGAAATTATATTTAGAAGAAAAATTTTTACCAAAA
GATTTTTCCAAATTTGAAATTTTTAAAAAAATACCTAAAAAAATAAAAGAAGAAATCCTT
AAAATATATTTAAATCTGTCTTCTTAA
>CCPCLGGI_00211 group_1110
TTGGAAAGAGATTTGAAATTAGAAAGAGAAACTAATTTGGTTCCAAATTTTTGGGGGCTT
ATGCCTTTTTTTCTTTTTATAGGGATTTATATTGGCACAGGACTCGTTCTTTATTTTAAT
GGTGTAGAAAGGGCATTTTATCAAATGCCTCCCGTAGTTGCTATGTTTATTGCTATTGTT
TTGACATTTATTATTTTTAGAGGATCTTTTTTAGCAAAAATGAATAAATTCATTGAGGGA
TGCGCTCAGCAAGATGTTATTTTTATATCTTTAATATTTATGTTATCCGGTGCTTTTTCT
GCTGTTTGTAAAGAAATAGGAAGTGTTGATGCTGTAGTAAATATTGGTCTTAAATATGTT
CCATTGAATTTAATAGTATGTGGCATTTTTTTAATTACTCTTTTTTTGTCTTTTTCAACT
GGAAGTTTTATGGGGACTATTGTTGCTGTTGCTCCTATTGCTTTGGAGCTCGCAGATAAG
GTAAACATCCCCCTTCCATTGATTGCTGGTGCTATTCTTAGCGCTGGTGCATTTGGGGAC
AACATGTCTTTGATATCAGATACCCCTATTATTTCAAGTCATACTCAAAAGGTTAATATT
GTTGATGTTTTCAAAAATGGAGCTTTTTATACGTTTCCAGCAGCAATTTTAGCAAGCATT
GCTTTTGCATTTTTAGGTTCTTATTATTGCAAGATCGATAGTTTTATTATTGAGCCTGGT
GAGATAAATTTTTTCAAAATTATTCCATATATTTTTGTTATGGTTTTTGCAATCTCAGGC
TTTGATGTATTTTTAGCCTTGTTTTTAGGCATTGTTGTTGCTGGTATTATTGGAATTTAT
TATTCAGATATTACTTTTTTATTGCTGGCTAAAAAAATCAATGAAGGATTTTTAGGCCTA
GGGGAAATGTTTATTCTTGTTATTTCTACTGGTGGAATTTCTTATATGACAATTAAGTAT
GGGGGGTTTGATTGGTTGCTCTTAAAATTGCAAAAAATGTCAAAGTCTAAAAGAACTTCG
GAATTTGTCATTGTTGTCTTAGTTGGCATTTTGACCATGTTTCTTGCAAATAATGGGCTT
GCTATTTTAATGAGTGGTTCTGTTGTAAGATCAATAACTAAGGAAAATAATTTAAACTCA
AAGCGTATTGCAGCTTTACTTTGTATGTCTTCGTGCTTTTTTTTAAGTATTTTGCCCCAT
AGTATGCATGTTATAGCTCTTGTAGATTTTACAAAAGGCAAGCTTTCTCCTTTTGACATT
TTTCCATTTTTAATTTATCAAGGATTTTTGATCTTATTGATTGCTTTGTCTATAATTGGA
CTTGATATTAAGTTAATATTTAAGTCTTTTTTAAAAATAGTCACAAAACTTAAAAGCTTT
AAATTTTGA
>CCPCLGGI_00212 group_635
ATGGAAAATATTGAAGTAAGAGGGCAGCCAAATTTTTTTGGGCTTATTCCTTTTTTTGTT
TTTATTATTATCTATTTAGGCACGGGGATTTATTTGGGAGTTATTGGTGTAGAAATGGCC
TTTTATCAACTGCCGGCTAGTGTTGCAATGTTTTTTGCTTCCATTGTTTGTTTTTTGGTA
TTTAAAGGAAAATTTTCCGACAAAATTCACATATTTATTAAAGGAGCAGCTCAGTACGAT
ATTATACTAATGTGTCTTATTTTTATGCTTTCGGGAGCTTTCTCTTCTCTTTGTAAAGAA
ATAGGCTGCGTTGAAACTGTAGCAAATTTGGGAATTAAATATATTAATCCTAATTGGATT
GTTTCTGGTATATTTTTTGTAACCTGCTTTCTTTCTTTTTCTGCCGGCACTTCTGTTGGA
TCTATCGTTGCAATTGCTCCTATTGCTTTTAATATTGCTGTTAAAAGCGGCATTAATCCG
AATTTAATAGCAGCATCTGTAATGTGTGGAGCTATGTTTGGAGATAATCTTTCTTTGATA
TCAGATACAACTATTGTTTCTAGTCGAACTCAAGGTAGTAGCATCTTAGATGTTTTTATT
AGTAGCAGTTTTTATGCTTTTCCATCCGCCATGCTAACTTTTTTTTCTTTTTTCTTTCTT
TCTGAAAATTTGTCCAATGCCACAAACTTTTTACACGAAAGTTCAATAGATTTAGTGAAA
ACTGTGCCTTATTTAATGATTATATTTTTCTCTTTAGCTGGAATGAATGTTTTTATAGTT
CTTTTTTTAGGTATTCTTTCTATATGTCTTATTAGCGTTTTGTATGGTAATTTATACTTT
CTAGATGTAATGAAAAACATTAATAAAGGGTTTTTAAATATGGCGGATTTGATTTTTCTT
TCAATTTTAACAGGGGGAGTTTCTTTTGCCGTGATTCATAATGGAGGCTTTAAATGGCTA
CTTATTAAATTAAAATCCTTGATTAGAGGAAAAAGTTCAGCGGAATTTTCTATTGGGGCT
TTTGTTTCAATAGTTGATGTTTTTCTTGCTAATAACACAATTGCCATACTTATTTGCGGC
AAAGTAGCAAAAAAGATAGCTTTTGAAAATAACATCAGTGTTCAAAGAAGTGCTTCTATT
TTAGATATGTTCTCTTGTATTTTTCAAGGCATTATTCCTTATGGTGCGCAAATGATTATT
TTAGTGAATTTTTCAAATGGACTTGTGTCGCCAATTAGTATTTTGCCATTTTTAGTTTAT
TTTGGATTTTTATTGTTTTTTGTTATTTTATCTATTTTGGGCCTTGATATAAAAAAAGTT
TTTTTATTTTTTTTTAAAAAATAA
>CCPCLGGI_00213 zwf
ATGAAAGAAAGAAGTGTTTCTAATTTTGATATTGTAATTTTTGGGGTTACCGGGAATTTG
TCTAGAAAAAAGCTTATTCCTTCACTTTTTAATTTATTTAAAAATAAATGTATTAGCAAT
TTTAGGGTTATTGGTTTTTCTCGTAAGATTTTTACAGATAAAGAATTTAGATTGTATATT
AAAGATTCTTTATGGCAGGAAGAGACCGATTCGTTGATTGAGATTTTTTTAAATTTTTTT
GTTTATGTATTTGGCGATTTTAATGAAAAGGAGTCTTATAAAAATTTATTTAAATTTTTA
GATAGAAGTCGAGAAACGATATATTATCTTTCGACGTCTCCTGCATTTTATGGACCTATA
ATTAATCATTTGAAAAAGTATTTTTTAAGCGAAAAATTGACTTTGTCAAAAATAGTTCTT
GAGAAGCCTTTTGGCTCTAGTCTTGAGACAGCAAAAAAATTAAATAGTTTGCTTTATTCT
GCTTTTAAAGAAGATCAAATTTATAGAATAGATCACTATTTGGGTAAAGAAACGGTTCAA
AATATTTTTACATTTAGATTCGGCAATTCTATTTTTGAAAATATTTGGAATAATCGTTAT
GTAGATTTTGTTCAGATTACGGTAGCAGAAGAATTAGGTCTTGATGGAAGAGTAGAGTAT
TACGATTCTGTTGGCGCTTTGAAGGATATGGTTCAAAATCATATTTTACAATTGTTAAGC
CTTGTTGCAATGGAGTCCCCTATTAAATTTGATTCTGAGTTTATTCATGATGAAAAAGTA
AAAGTTTTAAAAAGTTTGAGGAAAATTAGCAAAGAAGATATTAAGAATTACATTGTTAAG
GGTCAATATATAGGCTCACAAGTTCAAGGGGTTTTTAAAAAAGGCTATAAAGATGAAACA
GAATTTTTGGGAAATTCAAATACCGAAACTTATTTAGCTATGAAAGTGTTTATTAATAAT
TGGCGTTGGTCTGGGGTTCCTTTTTATCTTAGAACTGGGAAAGGTCTTGCTAGGAAATTT
TCAGAAATATATATTCAATTTAAAAAACCGAGCTTTACTCTTTTTAACAATAGTTCTATT
GATTTTTCTAATGCTTTGATATTTAGGATTCAGCCAAGGGATGGAATTGAAATCAAATTC
AATACCAAGAAGCCCGGATATAATTATGAAATTCAAACTGCTAATATGGAGTTTTCATAT
CACGGAGCATTTAAAAGATTGTTTGATGAGGCTTATGAGCGTTTATTGTTAGACGCTTTT
TTAGGAGATGGTACTTTATATGCGACAAGTGATGAGATTGAAAGTTCTTGGGAATTTGTT
TCAGATATTGCAAATAAATGGGCAGATATTGAAATTTGTAATTATTTTTATGGCTCTGAA
GGACCAAAAGAGATAGACTCTATTTTAGAAAAAGATCATTTTTGGCGTAAAATTTAA
>CCPCLGGI_00214 pncB
ATGAAAAATCTATCACTATTTACAGATTTTTATGAAATTTCAATGATGAACGCTTATTTT
ACAAAAGGAATTAATCCTAAAGCAAAATTTGAAGTGTTTTTTAGAAAAACACCCTTTAAA
AATGGCTATATTGTTTTAGCTGGAATGCATACATTGATTAATGAATTAAAAAATATTCGT
TTTGGAGAAAATGAACTTAAATATTTAAAAAGCTTTAATATATTAGATAAACAATTTTTA
AACTTTCTAAGAGAATTCAAACTAAACGTAAAAATAAGCTCAATAGAAGAGGGTCGAATA
GTTTTCCCCCACGCACCAGTAGTTGTGATTGAAGGACACTTAATAGAATTATTATTAATA
GAAGGGTTAGTGTTAAATATAATAAACTTCGAAAGTTTGATAGCAACAAAAACCGCTAGA
ATAAAAGAATCTGGTGCAAAAATTTTAGCAGAACTTGGGCTAAGAAGAGCTCAAGGAATA
AATGGAGCACTTTCTGCCAGCAAAGCCGCCTACATAGGGGGAGCAGATTTCACAAGCAAT
ATGCTTGCTGGATATAAATACAATATACCAGTTACAGGAACAATGGCTCATAGTTGGATA
ATGAGCTTTGAAACCGAAGAGCAAGCATTCAGAGAATATGCAAAAACATATCCAAACAAA
GTAAGTTTGCTAATCGATACTTACGACACGCTTAACAGTGGATTAAAAAATGCCATTAAA
ATATTCAAAGAATTAAAACAGGAAGAAAAAAATAATTTTTCAATAAGAATTGACAGTGGA
GATCTTGAATATTTAAGTAAAGCAGCAAGAAAAGAATTAAACCGAAATGGATTAAATCAT
GTAAAAATTATTGCATCTAATGAGCTTGACGAAAATATTATCATGTACTTAAATTCAATA
AATGCTCCAATTGATATTTGGGGCGTTGGAACAAATTTAGTTACAGCAAAAGGAGATCCA
AGCCTTTCAGGAGTATATAAAATGATCTCTATAGAAAAAAATGGAAAATTTATACCAAAA
ATAAAAATATCAAATAACGCAGAAAAATCCACATTACCTGACCAAAAAGAAGTTGCAAGA
ATCTATTTAAATGACCAAATGATCCTTGATTTTATATTTTTAAAAGAAGAAAAAGATAAA
ATCAAAGATCATCTGAATTCAAGAAAAGAATTTACCGTTTTTCATCCAATACAAGATAAC
ATTTTCAAAATCATCAAACAATATGACGATTTTGAATTTCTAACGCACACTGTCTTAGAA
AATGGAAAACTTCGCAAAGGCTACGAGTCTAGCTTAACCAATATTAGAAATAAAACCAAA
CTCGACTTAAGCAAACTTGAACATACGTACAAAAGAATAATTAATCCCCACATATATAAA
GTAAGTATCAGTAAAAACTTAAGAAAGTTAAAAAACAAACTCACAAAAGATATCAAAAAC
AATTAA
>CCPCLGGI_00215 recC
ATGTATATATATAAAACTAACAAAGTAAATAAAATTTATAATAAAATTAAAGAACTAACT
CAAAAAGACAATATTTTTAAAAAAGAAACACTCATCATAGTAAAAAATGATCTCTTAAGA
GAAGAAATTAAAAAAACCATAGCAAAACTAAATGGGATTTCTTATAATCTAAATATTAAA
AAAAATGCCGCAAAAAGCATATATGAAATTTCTTTTAAAAATCCCAATATAAAAAAATAC
ATAGAAGAGAATACTTTTTCATTTTACTTGGAAACAGAAAAATTTATTTTATACAACATA
TTGAAAACTGAAAAACTAAAATACATAAAAGATTTCAAATCCACAAAGAATAGGTACTTT
TTTGCATCAAAAATAATAGATTTATTCCACCATTATTACTCAAAATTTTCAAAATTAATT
GAAACTTGGGAAGATAATGGATTTTTATTCCAAGAAGAAAATTTAAAACCCTACGAAAAT
ATGCAAAAAGAACTATTTAAAAAGCTCTTTGAAAAACAAAAAAATATTTTAAACTTACAT
AAAAAAATAATTCAGGAAAAACCAACAAAAAAAATAGAAATTGAAATTAAAAAAATAATA
TTTATTGGCAACAACAGAGAGATTGAGAAAAAAATTCTCAACTCTTTAGAAAAAATTTTT
GATTTTGAAGTGCATGTGTTAATTTTTGAAGATTTACTAAACTATGAATCTACTCTTGTT
AAAGAATTGTTGTTAACAAAAACAAAAATCAACCCAATAAAATATCAAGCTTTAGAAAAA
GTAGATATTGAATTATTTAAAGGTGAAAATTTTTTAACAAGCATTAAAAATAATATCATA
GCAAAAACTCCAATTTCAACATTAGACGATAGCTTTAAAATAATAGAAGCTAAAAATCAA
AAACGTGAAGTAGAAATTTTGACAAATCAAATAGTACACTCAATGCAAAAAAATAACCTA
AAATTAAGCGACATAGCAATAACTTGTTTGCAAGAAAAATTTAATGAATATTTGCCATAT
ATAGAAGAATGTCTAAATAAATATGAAATCGAATATAGCGTTCTATGTTATAACAATTTG
TCAAGAGGAGAAAGTATAATAGCTTTAAAAAGGCTAATGGATCTTTTCGTATCAAAAAAC
GGAACAATTAGTAATTTTAGCAGAAAAGAAGTATTTGACCTACTAAGTAACAACAAAGTA
ATGAAAAAATTTAATATATCAACATCTGAATTAAACTATTTAATAGAATTTAGCGATACG
ATGAACATTAGTTTTGGTGCAAACAAAACTCACAAAGAAAATCTAAACTATGATCAAAAC
TTTTTAAACTCATGGGAAGATGGATTTAATCGATTTTTAATGTCTGAAATATTTGACGAA
AAATACGAAGAGGAAACCCAAAAAGAAAGCACAAGATTTCAAGATCAAGAGTCAATAATG
AAACTTATAACAATAGTAAAAAGTTTGTATGAAGATATAAACTATTTTAAAAATAAAGCA
TACAAAGTATATGAATGGGCAGAAATCATAGAAATTTTTATTCAAAAATATATTGATCTT
GAAGATTTTAATACAACCGATGAATATTTACAAAATAAGATAAAATCCTTTAAAAATTTC
CCCAAAGATTTAAATGACAATCTTTACAAAAACTATTTAAAAGAAATTAATGAAATAAAA
ATTGAATTTTATCTTTTTAAGATTATGCTTGAAGAAAGTCTTGAAAAAGAAAAATACGGA
GTAATGTATAAAAAAAATGGGATATTGATTGCCAATTACAAAGAAATAGAATATCTTCAA
AAAAAAGAAATTCATTTTTTGGGATTTCAAAAATTCAACTCTAAGATAAATTATGATAAT
ATGAATTTATTAAATGAATACTATGAACATGAGAATACTGAAAAAGAGGAAATAACAGCT
CTTTTTAATTTGATTTTTGCAACATCAGAAAAATTTTATCTTTACTGCTCCTTTCAAGAC
AACTTAAGCCCAGAAATTAATACATCAAAAACAATAAACAAAATACTTGAACACATACAA
AAGTATGAAAAAAATTTTCAAATAGAAAAGCATCCAAATGAAAACCACGACCCAGTATAT
TTTAAAGATGCAAAAGAAAATTATTTAATAAACTATGATCCAGAAGCCTATAATATCGCA
AAAATACTACAAAATTCTAAACCAATTGGATTCAAGCAAAATAAAATTAAACTAGAAAGC
CCAATTAAGCTAAATTTATACGAATTAAAAAACGCCCTTTCCAATCCTTACAAGCACTTT
TACGAAAAAACTTTAAACGTTAAAATACAAGACATAAGATTGGAAAATGAAATCAAAGAA
AAACAAGAAGAACAAATTTTCAGTGTTATTGAAATTATTTACAGACTTATAAAAAATTCA
ACACTACTGCATGAATACATAATGGGGAAAAAATATGATGCAAGAAAAGCAATAGAAATT
ATTAAAAACCACATTAGATATGAAATACAACAAGGAAGCATTCCTTTCAACATAGATCAA
AAAACGACTGTAAATGAAATCTTAAAAAAAATAAATAAATTAAAATATAATGCTGCTAAA
AGCTTAAAAAAGCTTTCAGCAATGACAAAAAGCAAAATTAAATTTTGCAAAAAAATAAAA
CTAAATTTTCAAAATAAAAATATAGAATTTGAATTAAAAAAAGATATCGAGAATGTATAT
AAGGTCGAAAACGATTATTTTTATTTAAATTTTGTAAAAAAAGACTATTGCAGTATCCCA
GATAAAATAAAAAATGAAATAGATTTATATATAACAGGACTACTAATAAAAAAAGAAATA
CAAAACTTCAATTCATTAACAGAAGTAAAAATTGATCTTGAAAGCTTAACTACAAAAACA
ACTATTTGCTATCATCACAAAGAAATAATAATTGATGACATTGAAAATATGCTTATGCAA
TTTGCATACATATCAAGCTATCCAACTCCAATTTACCAAAGCTTGATAATTAAAATTTTA
ACAAAAATAAATCAAAATAATTTTTCAAATTGTTTTAAGAATTTAATAAAAATGCAGATA
AAAAATCCTTCCAAAGCTTATTTCACAAGCAAAGCACACGAGAGATTTTTAAAAACTAGC
GAAATAACACTCTGCGATTACTATAACAGATTTAAAGACACTCATGATTTCAAGTTAGAC
AAAAATTTATTAATATTGATAGAAAAATTTTACATTAAATTCGTAAGGACAAAAAATTAA
>CCPCLGGI_00216 recB
ATGAACAAAATCCTAGAAAAAATTCAAAATAACACAACAATATTAATAGAAGCATCGGCG
GGCACCGGAAAAACTCACATACTGGAAAATGTGGTTATAAATTTAATAAAAACCAAGCTA
TACTCCATAAATGAAATCTTGGTATTAACTTTTACAAAAAAAGCCACAGAAGAAATGCAC
ACAAGAATACTAAAAGTAATAGAAAATGCTTATTCTAACTCAAAAACAAATGAAATCTTA
AAAGAAGCTTATGAGCAATCAAAAAAACTCTTTATATCAACAATCAATAAATTTGCATTA
CATGCCTTAAATAATTTTCAAATTGAAACAGAAAATTACTCCAAATATAAACCTAAAGAA
AAATTTTCAAAAGAAATAGATGAAATAGTTTATGACTTTTTAAGAAAATCAGATAGCTTG
ATTCAAGCTCTTGATATTAAAGACTACGAACTTAAAGTGTTTAAATCTGATGCTAAAAAA
ACAGAAGAGATTGTTTTAAAAATAAAAAAAGCTTACGAAAGAGATACGACTCAAGAGCTT
GGAGATTGGCTTAAAACCCAAACGGCTTTTGAAAACATTCTTCTTAAAAAGGAAGAGCTG
ATCAAAGATTACAACAAAATAATAGAAGACTTAGATAAAATGACAAAAGATGAAATATCA
AGTTTTTATAATAAACATATTCAAACTGGCAAACTTGAAATAGAATACTCTAAAGAAAAT
GACATATTCAAAATAGCAGAAACATTATTAAAAAATAAATTTTTTTCAACTCTAATAGAA
AAAGAAACTAAAAAAAATTCTAAATTATCGCCTAAAGAACTTAAGATTAAAAATGATTTA
ATCTGTTTGGGAATTAATATTAAACATGAAAAATATAAATCAGAAGACAATAGAAATAAA
AATAGAAACAATTTAAAGCACTATGTCATTTTAAAAGTTGAATACAAAATACTAAAGTAT
ATAGAAAAAGAACTAGAGAAAACTATTAAATCAACAAACACAATAGATCAAAATTACATA
ATTTCAAATTTAAAAAATTACTTAAAATCAGAAGACAAAAAGCTTCTAAATGCAATCAAA
AATCGGTACAAAATCATTTTAATTGATGAGGCGCAAGATTTAAGCCTAATACAAATTGAG
ATATTTAAAATATTAAAAACAGCAGGAATAAAATTGATATTCATAGCCGATCCAAAACAG
ATAATATATTCCTTTAGAAAAGCAGACATTTCATTTTATAACAAAGAAATAAAAAATAAA
ATCAATACAGACGCTAGAATTGTACTAAAAATAAATCACAGATCAAGTAAAAAACTCATA
GGGCCTTTAAATAAAATTTTTAATAATATATACAATAATGCAATAGCCGATGAAATTGAA
AAAATTGATTTTACCAATTCACTTCCAAATCAAAAAAACGACAATAATAAAATTGTCATC
AACGGACAAGAAATAGAAGGAATCAATATAATAACCACAAATACAGAAAGCGAAGAAGAC
ATTTACCAAAAAACAGCATTAACAATAAAATATTTGCTTGCATATGGAAAAATTGCTGAG
AACAATAAAATTAGAAATATTAAAATGCAAGACATTAAAGTACTTTGCAGAGGAAAAAAT
GAAATCAATTTAATTGATAAAGCATTAAAAAAAGAGCAAATCCAAACAAACAAAACTCAA
GAAAAATTTTTAAAAACCAAAGAATTTAGCGAAATTTTTTATATTATTAAGTGCTTAGAG
CGAAAGCAAAGTTTTAAAACTCTAAATTATATTCTAAGCAGCAAAATATTAAATGTGCCG
TGGAATTTACAAAGAATTTTAATCAAACAAGACAAAATTCACCTTATAGAAGAATTTATT
GAAAATATAATAGTTTTGCTTGAAAAAAATGAAATAACATTAATAAATGCAATTAACAAA
ATTACATTCGAAAAAAACCTGTGGATCAAAATTGCAAATATCACCAAAGATCAAAAAATT
ATCGAATGGGCAAAAAATAAAATAAATTACAAAGGTCTTCTTATTAAAGAAGGTAAGCTT
GAAAATTTAAAAACCTATGAAACAACGCTTGAGATCATCTCTAAAATATATCATAAAGAA
CAAAACATACAATCTCTAATCTCTACTTTAGAAAGCCTAATAATAAACGAAGAACCTGAA
GAAATAGAAGAAAAAATAAATAATATAAATAATGATAATGAATCTATAGAACTCATGACA
ATACACAAATCAAAAGGGCTTGGCATGAATATTGTATTCTTACTAAATACAACTCCAATA
GAAAATAGCAATTTTTTTTCAAAAAAAAATCAATTTTACAAATTTTATCAAGACGGAAAA
ATTGAATATGATTTTTTTAAATTGGAAGAAAATAAAAAATACGCAAGACTAAAAATACTA
AGCGAAGAAAAAAATATATTTTATGTGGGAGCAACAAGAGCTAAATTTGCTCTTTTTATT
ATAAAAATAAATAGCATAACTAGCAAATTACTAGAAATAGCAAAAATTTTTACTATCGAT
GATATTAAACATGACTTTAACATACATGAATTTATTGGCCAAAAGAGATTCAATAAAAAA
AAATACAATACAAATGTAAATACAAAATTAATTCCGCCAAAACCAATAATTAAAAACATG
TTTAAAAAAGAATATACATCTAGTTTTTCAAGTTTAACCGCGCAAGCTCATCATAAAGAA
TTTTACGAAAACTATGATTTTAAAAATATTAACTACGAAAAAGAAACAGAACTTGATTAT
GAGCCTGGATTAGAAGAGACTATGCCCAAAGGAAAAGACATCGGAAACATTTTACATGCA
GCAATGGAGGAAATAATCTTTAGCACAGCAAAAGATACATTTGATAATTTTAAAAAAAAT
AACATTGAAATTATTAAAAAACAAATACAAAAAATTAACTCAAATCTCAATACAATAGAA
ATACAAAATTCATTAGCTAAAATGATTTATAATATACTAACTTATAATATAAGAGCAATT
AATACTCGTCTGTGTGATATTGAAGAATTACAAAAAGAAATGGAATTTTTAATAAAAATA
AATCCTGAATTTCAAAAACAAAAATATCTTTTTGACAAACACTTTGAAGATCTTCACATA
AAACTAAGTGATGGATATTTAAAAGGAATAGTAGATCTTATATTTAAAGCTAATAATAAA
ATATATATCCTAGATTACAAAACAAACTATCTTGGAAAAAATAAGGAAGATTATAATATA
ACAAATTTAGAAGATACGATAAAAAAGGAATATTATGATTTGCAATATAAAATATATGCT
CTTGGAATAAAAAAAATATTATTTAAAAACAAAAAAGAATATAATCAAAAATTTGGTGGA
ATAATATATCTTTTTACAAGAGCATTTAAAGACAATATTGAATGCTTAAAATCAAAATTT
GAAAATGGTATTTATTTTAATCTTCCAAAATTTAACGACGTGGATTTAGATAAAATCATC
TTAGAGTTAGGCATTAAAAGACACTTATGA
>CCPCLGGI_00217 recD
ATGAGAGATTTTTTAGTATTAAGAGAATTTTTAAAAGATAAAAACAAAAAATTCTTAACC
CCCGAGCTTAAACTTTATGAAATAATTGAACTTTTAAATATCAATAAAAAAAATTGTTAT
AAAGCACAAACACTTGCAAGGTCCACAAACAATGAAAATATTGTAATATTTTTAATATTT
TTATTTAACTACTTTGATAAAGGCCATTTAAGAGCTGACATAAATCTATTAGCAAAAGAT
ATTCAAAATACAATAATATTCACAAAAGACAACCTAGAAAAAACCAATAAAAGTTACAAC
AAATTAATAAAAATACTAAAAGGGCTAGAAACATTTGGAAATCTAGAAACTATTAAGAAT
ATAGTTTTACTTTTAAAGAAAAACAACATACTAATGGAATTTAACAAGCTTAAAATTACA
ACTCCCCTAATCCTGGAAAACAATATTTACATTTATACTCAAAAAAACTACAGAGAAGAA
GAAGAATTAATAAAACAAATTATAAAAAGATTAGAAAACCATAAAAGCGAATTAAATGAC
AATAAAATACAAAATATAATATCAAATTTAAATACCAATAATTTAAATAAAGAGCAAATT
ACATCAGTGAGAAAGGCATTAAAAAGCAACTTCTTTCTATTAAGCGGAGGCCCGGGAACA
GGCAAAACAACAACTATTAACTATATCTTAAAAGCAATTAATAAAACATTAAACAATAAA
AAAAAAGGATTAGTAGCCATTACAGCACCTACAGGAAAAGCTAGCCTAAGGCTGCAAACA
AGTATCGACTATTCATTCAAAAATTTAGAAATAGAATGTAATACAATCCAAAAACTATTG
GGAATCAAATTCATAAACAAAAAAAATCTATATGATGAAGAAAATCAATTAAATTTTGAC
GTAATAATAATTGACGAAGCTTCAATGGTAGATGCACATACTTTTTTAAAACTACTGAAA
GCAACTCCAATAACCACTAAGTTAATAATGGTAGGAGATAAAAATCAACTCCCATCAGTA
AACGAAGGAAATGTATATTCAAGTCTTTTGGGAATACAAAAAATAAATAGCGATAATGTA
GAAGATCTTAAAGAAAATTTCAGAAGCAACAAAGAAATAAATTTACTCTCAAAGGCAATA
TACAAAGAAGATAGTACTTTGATTTGCAAATACATTAATAATAATAAAAATATTCAACTG
AAAGAAATAGAAAAAATAAACTTAAAAAAAGATCTAATAGAATATACAAACAATTTATAC
AGAAAAATACCCACTTTTAATCTTAAATTACTAAAAGAATCAAAAATTGAAACAATACTT
GAAACTTTACTTGAAAATATAATTTTAAGTTCAAAAAATTTTGGTAAATTTGGAACTAAA
ACACTAAATGAAATAATAAAAACTTACCTGAAAAAGACCTATGGAAGCTTTATTGGCCAA
ATAATAATGATAACTAAAACTGACTATAAAAATAAATTATTTAATGGAGAACGGGGTGTT
ATTTTTAATGAAAATTCTAAATTTTATGCTTTATTCCAAAGAAAAGATGAAAAATATAAA
AAAATAAATTTAGATTTACTAACAAATTATGAATTCAGCTTTGCCACAACAATACATAAA
AGCCAAGGATCTGAATACAAACATATAAAAGTAATATTAGAAAATAACCCTTTTTTGACA
AAAGAACTTATGTATACTGCAATAACAAGAGCCAAGGATAGCTTAGAAATAATTTCTAAC
AAAGAGACTATTATTAAGTTAAGCAAAAAATCTAGCAAAAGAGATTCAAAAATACTAGAA
CACGTAAACTCATTTAAAGAAATTGACAAATAA
>CCPCLGGI_00219 group_3194
ATGAATCTACAAAAATATCTATTTTTAACTGCTTTACTATTAATTTCAACATCTGTTTTC
GCACAAACCAACACAATAGCAAAAGAAAATGTAATTCCAAATGGGAACTTAAGCCAATTT
GGAGTAGAAGAGATCTGCCCAATATGCGGATATGTTAACTGTATTTGCGATGAACAAAGT
ACAGAAATCGCTGCAAAAGTCTCTCAATCAAATACAACAGGCTTTTTTACAAGCATAGCT
ATACTTGCATTGCTAGTAATTACAGGATTAGCTCTAGCAAAAAAGAAATTATATAAATCA
AAATTAAAAATTTAA
>CCPCLGGI_00220 lacC
TTGATATATACTCTAACGCTCAATCCTTCTGTGGATTATAAAATAGTTTTAAAAGAATTT
CAGGAAGAAAGTCTTAATTATGCTTTAAATAACAATTTTTTTGCTGGCGGTAAGGGAATA
AATGTAAGCACCGTTCTTAAAAATTTAGGAAAACCTAGTACGGCTTTGGGATTTTTGGGA
GGTTTTACGGGTGATTATATAAGATTTTCTCTTGATTCTAGGGGCATAAAAAACGATTTT
ATTAAAATAAAATATGATACAAGATTAAATATTAAAATGATAGCAAATGGCAGAGAAACA
GAAATTAATGCCAATTCTCCAGATATTTCTGAGAATGAATTTGAACTTTTGAAAAATAAA
CTTAAAAATTTAGCAAATAATAGTACATTAGTGATGTCAGGAAGTGTTCCCGCAGCTCTT
GGTGAGGATGCATACAATGAAATAGCTAATAGCATTTCTAATGATGTTAAGCTTATCATT
GATACCAGCGGCAAACCTTTGCGAAAAATTCTTAGATTAAATCCCTTTTTAATAAAGCCT
AATATTTATGAACTTGAAGATCTTTTTAATGCTAAATTTGATTCTACAAAAGAATTGATT
AAAATCGGAAAAAATCTTGTAGAAAGTGGGGTTCAAAACATTATAATTTCCATGGGAAGT
GACGGAGCTATTTTTATTGGCGGCAAAAATGTTGCTTTTAGGGCCTTTGTTCCTAAGATT
AATTCTGTTAGCACCATTGGAGCAGGAGACTCTGTGATTGCCGGGTTTGTATATGCTTTT
GATAATGGAAGTACTTTAGAGGATTCATTTAAATTTGGTGTTGCAGCTGGTACAGCTACG
GCATTAAAAGGTAATCTTTGTGAATTTCAAGATGTTAAAAAGATACTTTGTCAGATTAGG
GTTGAGGATATTTACACTTCTTAA
>CCPCLGGI_00221 fruA
ATGCAAAATTTATTTTCAAAAAACTTGATTGTTTTAAATTACAATGCAACTAGTAAAGAA
GATGTAATTAGAAAAATGGCTAGCATGTTCAATGAAAATGGATACTTAAATGACATGGAA
GCATTTATAAAAGAAATTAAAAAAAGAGAAGAAACTAACGGAACAGGCATTGAAGAGCAT
ATAGCTATGCCTCATGCAAAAGGCAATTTCATTAAAAAACACGGAATTGCTATTTTAAGA
GTTGTTGGCAATGGTTTTGACTTCAACTCTTCTGATCAAAAGCTTTCAAAACTGTTTTTC
ATGATGGCCCTACCCGAAGAAACTCCAAGCAATGCACACATAAAAGCTATATCATACCTA
AGTAATACTTTTAGCAACAACCTATTAAGACATGAACTTATGAGCACAAATAATGAAGAT
AGATTTTTAGAAATAATATTGAATAATGACAATATAAATGAATCTAACAATTTAAATACA
AAAAAAGATTTCATTCTTGCCGTAACAGCATGTCCTGTGGGAATAGCTCACACCTATATG
GCAGCAGAAAGCCTTAAAAAAGCAGCTTTAGAATTAAACATAAATATAAAAGTAGAAACA
AATGGATCTAGTGGAACCGAAAATCCAATAACAGAAGAAGAAATAAAAAAAGCAAAAGGA
GTCATTATTGCATCTGGCAAAACTATCGATAAAGAAAGATTTAGCGGAAAACCTTTAATC
GAAGTGGGAGTAAAAGACGGCATACACAAAGCAAAAGAGCTTATCCAAACAATTCTTAAA
AACGAAGCACCAATTTACAAAAAAAGCAACACAAACAAAACCACCGAAACCCTCCAAAAA
CAAAACAAAAAAACGGGGATTTATAAACATCTAATGAATGGGGTCTCATTTATGCTTCCA
TTTGTAGTCTCAGGAGGAATAATAATAGCAATATCATTCATGTTTGGAATCAAAGCATTT
GACATAAACGATCCAAGCTACAATAAAATAGCAGATATTCTAATGCAAATCGGCGGTGGA
AGCGCATTTGCTTTAATGATCCCAATACTTGCTGGCTATATTTCATTTAGCATAGCAGAA
AGACCAGGACTTGCACCTGGAATGATTACAGGATTAATGATGAACAATGGAAATGCAGGA
TTTTTGGGAGGCATCTTAGCAGGATTTATTTCAGGCTACGTTACACTAACTGTAAAAAAA
ATATCTGACAAAATAATTCCTAGCAATTTAAGAGGAATAAATCCGGTATTAACTTATCCT
TTTTTATCAGTTATAATTTCAGGAATTTTGATATATGGAATGCTTAGTCCAATATCTGTT
ATTAATGAATCAATAACAAATATGCTAAATCAACTTAGCGGTACTAATATGGCAATACTT
GGAGCTTTGCTTGGAGGAATGATGGCAATAGATATGGGAGGGCCTGTAAATAAAGCTGCA
TATGCATTTGGAATTGCAATGATAACTGCCAAAAATTATATTCCTCACGCAAGCATAATG
GCAGGAGGAATGATACCTCCCATAGGAATTGCTCTTGCTACAAGTTTATTTAAAAATAGA
TTCTCAAAAGAAGAAAGAGAATCTGGAAAAGTTTGTTATTTTTTGGGAGCATGCTTTATT
ACAGAAGGAGTAATTCCATTTGCAGCAGCAGATCCTTTAAGGGTAATACCCGCATGTATA
CTAGGCTCATCTGTAGGAGGATTTATTTCTGCACTTTTCAAGGTAGAGGTTATAGCACCA
CACGGCGGAATATTTATTCTACCAATAGTAGTAAACCCATTAATGTGGATAACATCTATC
CTGGTAGGATCTATTATAACAGCTGTTTTAATAGGAATCCTTAAAAAAGAATACAAGAAT
ATAAACGATTAA
>CCPCLGGI_00222 group_637
ATGAGAAAGTGTTTTGTTAGCTTGAGTTTATTGTTGATTTTTTTTGCTTGTAGCTCTAAT
GTTGAAATTGAGTTAAATGATGATATTAGTGGTATTGTTTCAATATTTGTTAATGTTAAT
AGAGAATTTGAAAAAATTAGAAAAGAACTCTTAACAACTTTGGTGGGAGAAGAAATTGCA
AATATGCCTCTTTTTCCTGTAGATGAAATAAAAAAATACTTTAAAAATGGAGAGGAAAAG
CTTGGGCTTAAGCTTTTGAGTATTAAAACCCAAGGAGATTCTATTAATTTAGTTGTTAAG
TTTGATAATTTAATTAAAATTTTAGGCGATTATATGAAAAAACCCGATATATCTGTGTTT
AAGATAGAAAAAAAAGATGGTAAAAATATTATTGAACTTAATATTAATTTGGAAAACGCT
ACTAAGAATATTAATGAAAATAAAGAATATATTAGTGATGCACTTGCTGCTCTTTTGCCA
TCGGATGAGATCCCAATGTCTGCCAAAGAATATAAAGATGTTTTGGTTTATTTTTTATCG
GATTTTACTTCCAAAGCAAGTGAACTTATTGACAATTCCAAACTTAATCTTGTAGTTAAG
ACTTCTAGAAATGTTCAAGAACAATTTGGATTCAAACAAATTAACTCAAACACACTGCGG
TTTGAGATGGATATGGTTAAAGGATTAAGTCTTGAAACACCAATAAAACTTAGATTAGTT
TATTGA
>CCPCLGGI_00223 apeB
ATGGTGAATGATAAAACACTAGAACCAAAATTTTTTCAAAGTCTGCTAGACAATAGCCCT
ACCCCTTATCACTTAGTAAACTATATTGAAGAGAAATTAATAAATTATTTTAATGCACAA
CAATTAAAACTTAATGAAAAATGGAAAATTAAAACAGGATCATATTACATAAAAAAAGAA
GGAACTAGCCTTATTGCCTTTAATATTGATGTCAAAAAAAAATATGAACCGTTTCTAATA
GCAGCAGCACATACAGACAGTCCGGGATTAAAATTAAAAATAGGCGCAACAGAAAAAGCA
AGTGGTGTGTTTTATAACCATATTGAAGTTTATGGTAGTCCAATAATTTCTACTTGGATT
GACAGAGACTTAAGCTTAGCAGGAATTGTATATTTCAAAAAAAATGAGAATATTGAATCA
AAATTAATCAACATTGAAAACATAGGAATTATTCCAAACCTTGCAATCCATTTAAACCGA
CAAATTAACGAAGGATTTAAATACAATGCTCATGACAATTTAACAGTAATCAGTAGCACT
AAAAAAGCAATAAAAGATAATATCTTAGAACAACTTGGAATAGAGTGTGAAAATTTTCTA
TCTTGTGATTTAATATTCACAGAATCACAACCTTCTAAAATAATAGGAACTGAAGGAGAA
TTTTTGGCTTCTAAAAATCTTGACAACAAATCGGGATGCCATGCAATCATGAATTCTTAT
GTTCATACAAGCAATGATAAAAATAAAATAGCTGTATTTTTTGATAACGAAGAAGTAGGT
TCTTTAACATCAAGAGGCGCTGATTCAAATTTTTTATCAGAAGTTTTAGAAAGAATCGAT
ATTGCTCTTGATTTAACCAGAGAAGAGCATTTAATAAAAACAAACAAATCATTTAATATC
TCAATTGACAGCGTTCACGGCATTCATCCGGGTTATACATCTAAACATGATCCAAACTAT
CAAGCAAATCTAGGTAAGGGCGTAGTTGTAAAAAATAGTGCTAATTTCAGATATGCAACA
ACTTCAACAGGATTTGCAAAATTAAAAAATTTGGCTATTAAAAACAATATTAAGATTCAA
GAAATAATAATGAAAGCAAATGTTCCTTCAGGCACAACAATTGGTCCAATCTCAAATGCA
AGAACAGGAATAGAAACTATTGACATTGGAACACCAATGTGGGCAATGCATTCCCTGCGC
GAAACAGTATCAATAGCTGACCACATAGAAGCAATTAAATTGCTAAGGGCTTTCTTTGAA
AAAGGAATTTAA
>CCPCLGGI_00225 group_263
ATGATTACATTGTTCAAAATACTGGCATTAAGGAAAAGTAAAACTTTTTGTATTTTGCAA
ATTATAGATCTTATTATATTATTTTATTTTTTAATAATAGGTCCTGTAAATCTTAATGCC
GATTTTGAGTATAAGGTTGTCAAGGGAGATACTCTTTTTTCAATTGCAATTAAATATAAA
GCCAAAGTAAGCGATCTTAAAAGGATTAATAAACTTAATGTTGACAATATTAAGGCGGGT
CAAATATTAATTATTCCAAGTGATTCTAATTTAGGTCAAAACATTACCCACAAAGTCAAT
CATTCTTTTAGTTTGCTAGAATCTAGTAAAGGGGTAGTTTTTTACACCGCAAAAGAAGGC
GACACCATTGAGAGCATCTCAAAGCTTGTTGGACTAAGTCAAGAAGAGATAATTGCTTGG
AATGATTTGCGCTCTAAAGATCTTAAGGTTGGAATGAAGCTTGTATTAACCGAGCCTGAT
TTTTTAAAGCCTTATATGGTTAGGAAAGGTGATTCACTTTCAAAACTTTCTCAGGATTTT
GATATTAGTTCTAAGGATATTTTAAAATTTAATTTTCTTAATGATGATAAATTAAAGATT
GGCCAGCAACTTTTTTTAAAGAAAGCCACTAAGAATGTTAATTTTCATTATGTTAAAAGA
GGGGAAACTCTTGGCAGAATAGCTTATATTTATGGCGTTACTGCTAAGGATCTTGTAGCC
CTTAATGGCAATCGGGCTATTAATCTTAAAGCAGGTTCATTGTTAAATGTTTTAAAGATT
GTAAATAATGATTTAGAAAAACCTGTTGAGAGAGATTTAAAAATTGAGAAAAAAATAGAT
AATAAGTTTATCTATCATTCAGTTGCTGTAGGGGAGACTTTGTATAGCATTGCCAGACAT
TACGGTGTTTTAATCGAGGATCTTAAAAATTGGAATAATTTAAGCAGCAATAATATTATG
CACGATCAAAAATTGAAAATTTTTGATAAAAAACTTTCAATTGATTCTTCTATAATTAAA
ACTAAAAACGATTTATATATTAAAAAAAAGGTTGATTCTGGCTCTAATTCTTCTAATAAA
GTGCAAACAATAGTTAATCTTCCCTCAAGTAAAAATAAAAAACTAAATTTAAATACTTTT
GGAATTACTGCCAATCAAGATCTTTTTGATATTAGCTCTTTGGTTATTTTAGACTCCAAA
ATACCAATATTTGAGGTTGTTGGTGATTTCTATTATTGGTATAGACCAAGAAAGATAAGT
CAGCCAAGTGAGTTTTATTCAGAAGATTGGCATTCTCCTTTGAATTCTTATAAAAAGGCA
ACCCAGCTTTTCAAAAGTTTTGAAAAGTTGGTAAATTCTAGGTTTAATAAAGGATCAAGA
CTTAAGGATAAATTAATAATTCTTGATCCAGGTCACGGTGGTCTTGATCCTGGAGCTATT
GTTAAATCTAGAGATGGTCTTGGAAATGAAGTTTTTGTTGTTGAAGATGAATATGTATAT
GATATTGCCTTAAGGCTTTATGTATACCTTAAAGAAGAGGGGGCCAATGTTGAATTTACT
ATTTTAGCCCCCGACCATTTAATTAGAAATAGTGTTTTTGCTAACAATACTTTTGTTAAT
GTTAAAAACGAGGTTTACAATGATTATGATCTAAATAAAAATGATACTGTTGATTCTTGG
ATAAGCGGCACTCCATCAGGCCTTAAAAAAAGATTAGTCGTTGTTAAAAACATTGTTAAT
AAATATAAACATATTAAAGATAAGGATATAGCCTTTTTTAGTTTGCATGCGGATAATAGT
GTTGGAGCGCCTAAGAGTATGGGGTTTTATTATCAAAAAGATGACGATAAAAAATATGAT
ATTCATTCAAAGTCTGCAGCAGAAAAAATTACAGAAGGAATGAAAAGAAGTTTTTATATT
AAGGGTCAAAATCTTCATGTTTTAAGAAATAATATAGTAATGACTAAGCTTTTAGTAGAA
GTTAGAAATTTGGCATTTCCAGAGGAAGCTTGGGCTATTAGATCTTCTAAGCTTAGAGAT
CAAGATTCTAAAATTCTTGCTAATGGGATTTTAAAAATATTGGAAAATAATTGA
>CCPCLGGI_00226 group_843
ATGAATATTAGAAAATTGCTTTTTTGTATCTTTTTTATGAATATTTCTTTTCTTTTGTTT
GCGGGAGATTACAAGGGCCTTGATTTTAAAATCAAGTTTTTTAATCAATCTATTTATCGT
GTCAATAGTAATGTTTTTATTGAAGTTTCTCTTAGTAATGCGTCTGAGAGTGTTTTAACT
TTAGAAATAGGCGATATTAATTCTTTTGGCTTTGATTTTGATGTTACTGATACCACCAAT
ATTAAAGTTAAAAGACCTATTGAATATGTTAAAAAGAGATCTAAAAATGTTGCAATTCCT
GTTAGAAATATGAGCTTGAGACCTAATGAAAAATTTTCTGTAGTTATTAACTTAAATCAA
TTTGTTAAGTTTAGTAAAGATGGAGTTTATTTTGTTAAGGGTATTTTTTTCCCAGACATT
TCAGATCCATCTAAGAAAAAAGAATCCAATATTATTACGCTTTTTTTGAATGATGGTTTT
GATGAAAATCCAGGTAGCATAGACCTTGTTAATTTGTCTGAAAATAATGATATTCAAGAT
ATCTTGAAAAAGAAAAAATTATCTCCCGATGAAATTGTTAAATATTTGTTAAAGGCATTG
CAGCTTGGGAAAAAAGAAAAGTTCTTTTTATATCTTGATATTGAAGGTTTGTTATTAAAT
GACAAGGGCAAGGCATACCTTTATAAGCAAAAGTTATCACCTATTCCCAATAAAAATGTA
GTTGAAGAGTATAAAGAATATTTGTGGAATTCTAATAATTCGGATATTTCAAAAGCACCA
AATAAATTTTCTATTATTGAAACTACTTATTCTGATACTTCGGGCAAGGTGATTGCTGAT
TTATATTTTGACGATGGGCAATTTTATATTTCCAAAAGATATACTTTCTTCTTTAAAAAA
TATGATTATTATTGGATAATTTATGATTACATTGTTCAAAATACTGGCATTAAGGAAAAG
TAA
>CCPCLGGI_00227 mfd
ATGAATATAGATGAAGAACTAACAACAATATTAAAGAATAATTCTAATTTAAAAAAAATG
AAAGAATTTTTAGAACAAAATATATTTTTTTCATTAACAGGATATGAAGGATTTTTCAAA
GCCTTTTTAATTAAAAAAATCAAAGAATATAGTAAAACCGGGAAAATAATATTAATAGTT
AAAGACGAGCACACATTAGATAAAATCAAAAACGATTTACAAGTAATTACAAATCAAATC
TTTGAGCTTAACTATTTTAGCCCCCTTGTATACAAGGGCATTGGCTCAAAAAGTACGATC
TTTAACGAAAGAATCAAATTCTTAATCAATTTTTATAAAAAAAATCCTGGAATATATATT
ACAGTCTTGAAATCATTGCTTAGCAAAATACCCGATAAAAATACATTACTAAAGAATATA
TATAAAATTGAAAAAAATACCAATATTAATACAGCAGACATTGAAAAAACTCTTATAACA
TTGGGATATGAAAAAACATTAAGAGTAACAATTCCAGGAGAATTTACAGTAAAAGGAGAA
ATTATAGATATATACCCTTTTGGAGAACAAAATCCAATAAGAATTGCACTAAACTTTGAC
AAAATAGAAGAAATAAAAAAATTTAATCCCTTAACCCAATTAAAACACGATAATGAAATT
TTAGAATTCCAAATTCTTCCAAAAAAAGAAATTATTTGGGACGATAAAACTATTAACACC
TTAAAAACAAAAATTAAATCTGTTGAATATAAAAAGATTCTTGAAGAGTTGGATTTTAAA
AAAGAAACAAAAACAGAAGAAATGTTTTATCCACTAGTAGCAAATACTTACTTAGGTGAT
GAGATTGAAAAACACACACCTATTGTAAACTTTGAAATTAACAATTTCGAAAAAGAAATT
GAAAAAATACACCAAGAATATGAAAAGCTTTACAAAGAAGCAGAAGAAGCCGGTAAAAAT
ATAATTAATCCAAAAAGAATTCTCTTAAATTATAAAACCTTCAATCTAAAAAGCGATGTT
TTATTTTCAAAAATTAAAAGCCTTAAATCCAAAGAAACTATAGAGTTTAAAATCGAAAGT
GAGAGAAACTTTTTTTCAAATATAGCACTTACAAAAGAAGAATTTGAAAATTGGCTGAAA
AATGGATTTAAAATCATTATTGCAGCAGAATCTGAATCACAAAAAGAAAAACTTAAATAT
ATTTTCAAAGAATTGCCAAAAGTATCAATTGAGGTTTTAAAAATATCTAGCTCTTTAATA
ATAGAAAAAGAAAAAATTGCCATTATTCTTGAATCAAACATTTTCAATACGGGGCAAAAA
ATAAACAAAGCCTTTGAATCTTCAAAAACAAAAGCTATTGACTCTTTTGTTGAGATTGAG
AAAAATAGTCACGTAGTTCACATAAACCATGGAATTGGTATATTTAGGCAAATAAAGAGA
ATAAAAACAAGCTCTCTTGAAAAGGATTATATTGAAATTGAATACGCTGAAGGAGAAAAA
CTATTTATTCCAATTGAACAAACAAATTTAATCCAAAAATACATTGGAAGTGATCCTAAA
AATATTAAATTAGATAAAATTAGTTCTAAAACATGGATAAAAAACAAAGCAAACGCAAAA
AAAAGAATCGAAGAGATTGCAGACAAATTAATAGAACTTTATTCAAAAAGAGAAAGCATT
AAAGGTATTAAATACCCAGAAGATAATGAATTACAATTGTTGTTTGAATCTGAATTTCCA
TACGATGAAACTCCAGATCAAATAAGAGCAATAAAAGAAATAAAAGAAGATATGATGAGC
TTCAAAGTAATGGATCGCCTTCTTTGTGGAGATGTTGGATTTGGAAAAACTGAAGTTGCC
ATGAGAGCTGCTTTTAAAGCCGTAATGGGAAACAAACAGGTTATTGTACTCTCACCAACA
ACTATCTTAGCAGAACAGCATTTCAATACATTCAAAAAAAGATTTAAAAATTTTCCAATC
AAAATCGAAGTATTAAGTAGATTTATAAAAAATAACGCAGAAACCCGGATTTTAAAAGAA
CTTAAAATTGGAAAAATTGATATAATCATAGGAACACACAAAATTCTTTCAAAAAAATTC
ACCTGCAAAAATTTAGGGTTAATAATAATTGATGAAGAACAAAGATTTGGTGTAAAAGAA
AAAGAAAAACTTAAAGAAATAAGAATTTCGGTTGATTGCCTTGCTCTTTCTGCAACACCA
ATTCCCAGGTCTCTTCACATGTCACTAATTAAGCTTAGAGATATTTCCGTTTTAAAAATT
CCGCCTCAAAACAGAGTAAAAATAGAAGCTTATTTAGAATCATTTAGCGAACTTTTAATA
AAACATGCAATTGAGAGTGAACTGTCTCGAGATGGTCAAGTTTTTTTAGTAAATCATAAT
ATTGAAGAACTGTATTATTTAAAAACACTAATTGAAAGATTAACCCCTTATGCAAGAATT
GCAATAATTCATGGAAAACTAACAGGAGAAGAGATTGAAAATATAATGCACAATTTTATT
AAAAAAGCGTATCAAATTTTATTGGCAACAACAATAATTGAAAATGGAATAGATATTCCA
AATGCAAATACAATAATAATAAATAATGCAAACAAGTTTGGACTTGCACAGCTATATCAA
CTAAAAGGAAGAGTTGGAAGAGGATCTCAGAAAGCTTATGCTTATTTTTTGTACCAAGAC
AGCGAAAAGCTAAATGAACGCTCTATTGAAAGATTAAGAGCAATAACAGAATTTTCAGAG
CTAGGAGCAGGATTTAAAATAGCAATGAAAGATATGGAAATAAGAGGTGTTGGCAATTTA
CTTGGTAGAGAACAACATGGGGAGATTGAGTCGATTGGACTAGATTACTATCTAACAATG
CTAAATAAAGCAATTGAAAAGAAAATGGGAAAAATCTCATCAGATGAAGAAGAGGTTGAT
ATTGAAATTAACTATAGTGGATTTATTCCTGAAAATTATGCAAAAAATGAGCAGGATAAA
ATACTAATCTACAAAAAAATCTTTAAAATTCAAACTGAAGAGGAAAGTAAAAAAATAAGA
TCAGAGCTCCACAACGACTTTGGCCCAATACCCGAAGAAATAAACAGTCTATTAATGTTG
GCTGAACTTAAAATTCTAGCAAAAGATTTAAACATAACAAAATTAAAAGAAAAAAACAGG
GCTTTGGAAATAGAATACAAAAATATAGAAAGCATTCCTATGGAAAAAATAATAGAAATA
CTTCAAAAACATCCTAATTTATTAATATTAAATCCCTCATATCAAAAATCAATATTTTTA
AGCTTTAAAAATATTGAAAAATCTGAAAAAATAAATTACATATATAAAAATATTAACTTA
CTAAAAACAAGCACATAA
>CCPCLGGI_00228 ackA
ATGAAAATATTAATCATAAACACAGGAAGTTCTTCATTAAAATTTGCTATTTATCAATAT
GAAAATTCAAAAAAAATAATATCTGGAATTGTTGAAAAAATAAAATCACAAAAATCAATC
ATAAAAATTGTAAATACTGACGGATCAACAACAGAAAGATTTGAAAAAGGAATTGAAAAT
CACCAAAAAGCAATAGAAAAAATGTTTAAAATACTCACAAACAGCGATTTAAAAATCCTT
AAAACTCTTAGCGAAATTAAAATAATAGGACACAGGGTTGTACATGGAGGATCAAGCCTT
AAAAATTCAGTAATTCTTAATAATAGTATTTTAAATAAATTAAAACAAATTTCTGAACTT
GCTCCACTTCATAACCCAAATGCAATCACCGCAATAGAAGCGGTGCTTAAAATTTTACCA
CACACAAAGCAAGTTTTATGCTTCGATACATCCTGGCATCAAACTATAAAAGAACATGCC
TTTCTTTATGCAATTCCATATTCTTGGTATAAAAACCACAATATTAGAAAATATGGCTTT
CACGGACTCTCTTATTCGTACATAACAAAAAGATCCTCAGAAATTTTAAATAAAAAAATA
GATAGTCTAAATTTAATAATATTGCATCTTGGTAACGGAGCAAGTATTAATGCTGTTAAA
AATGGAAAATCTTATGACACAAGCATGGGAATTACTCCGCTTGAAGGCCTTGCAATGGGA
ACAAGAAGCGGTGATATAGACCCATCAATTATTAATTTGATGAGCACTATATTAAACAAA
ACCACCAAACAAATTGAAGAAATATTAAATAAAGAAAGTGGCATACTGGGAATTTCTGAA
AAATCAAATGACATGCGGGATATTTGGAACAAAATTGAAGAAGGAGAATATCAATCAAAA
CTTGCAGTAGAAATAATGACATATAGAATAAAAAAATATATTGGATCTTACATTGCCGCT
CTTGATTTTAATGTCGATGCAATAGTTTTTACAGGCGGAATTGGTGTTACTGATTATGGA
ATAAGAGCTCTTGCACTAAAGGGGTTTGAAAAAATTGGAATAGAACTGGACCTTGAAAAA
AATGAAATGGCCCAAAGTAAGTATTTAGAATCTGAAATATCAACCATTAATAGCAAACTA
AAAATACTGGCAATACCAACAAACGAAGAATCAACCATTCTTGAAGACATTTATAATTTA
ATTCCAAAAAATTTATAA
>CCPCLGGI_00229 yajL
ATGGTAGTAGGAATTATTCTTGCAAATGGCTTTGAAGATATTGAGGCCATAATCCCGATT
GATATTTTAAGACGGGGTAATGTTAATATTCAAATTATCAGCACAAATGATAGCAATGTT
GTGATAAGTTCAAAAGGCGTTTCTTTTTTAGCAGATGATATAATATCAAACTGTAAGGAA
AATTGTTTTGATCTAATAATTCTCCCGGGAGGTATGCCTGGAGCTACTAATCTTTTTAAT
TCAAAAGAATTGGATTTGATTTTAAAAGATATGAATTCCAAAGGTAAGTTTATTGCAGCT
ATTTGTGCTTCTCCGGTAGTAGTGCTTGCTGCTAAAGGTCTTCTAGGATTCAATAAGTTT
ACATGTTATCCAGGTTTGGAGAAAAATGTGCTTGATGGTGAGTTTGTAGATGAAAATGTT
GTTAGAAGCAATAATTTTATTACTTCTAAAGGAGTTGGAACTTCATTTGAATTTGCTTTT
ACTCTTCTTGAAATGGTAAAAGGAAAACAAATAATGGAAGATGTTAAAAAAGCAACTTTG
CTTTGCAAGAGTTAA
>CCPCLGGI_00231 nagZ_1
ATGAAAAGAAATTTTTATCTCATTGTCCTTTTTATAGCTAATAACTGCTTTTCTATTGAT
TTTTGGGATACGATGGAAAGAGAAAAATTAATAAATGAAATGGTAAGCAAAATGCAAGAT
CATGAATTACTGGGGCAAATGTTCATGATAAGCTACCCAAATCAATCAATCACAAATTTT
GTTCTTGATTTTATAAGTAAAAAAAATCTTGGGGGAATTAAAATTTTTGGATGGAACGCA
AAAGATTTAAAAAATTTAACAGAAAGTATTCATAAAGCTCAAAAAACATCTCAAAATAAT
AAATTTAAAATTCCTTTATTTGTAGCAACAGATCAAGAAGGGGGATTGGCGCAGCACATA
AAATTAAATACATCAGAAACAATTGGCAATCTTGGAATTGCAGCATCGCTTTCTCCAAAA
GATTCTTATAATACAGGATATTACATAGCACAAGAGCTAAGGCAACTTGGAATAAATCTA
AACTTTGCGCCCATAGTAGATATATACAGCCATGAAAATAATTTTGCAATAGGACCAAGA
ACATATTCGGATAACCCCAAAATAGTATCACTTCTTTCTCTGGCCTTTTATAAAGGACAA
AAGCAAGGAGGAGTAATTTCTACTGCAAAACATTTCCCAGGACACGGCAATACCACTCTT
GACTCTCATATCAATATTCCAATAATAAATTCTAATTTACTAGAAATAAGCTTAAATGAA
CTTTTACCATATAAAATATTAATCCAAGAAAACATCCCCGTAATAATGACAGGTCATTTA
GCATATCCAAAGCTTACAAATGGAGAAAATATTCCTGCATCATCCTCAATAAAAATAATT
AAAGACATACTGAGAAAAAAATTAAAATATAATAACATAATAATTACTGATGACCTATTA
ATGAACGCAGTAAACTACAATAATGAGAGCATTTATAATACGATTGAAAGAATAGTTAGA
ACCAAAAGTGACATTTTTTTAATATCTTTAAATGAAAATATACAACAAAATGCTTACAAC
ATGCTATTAAACTTAATGAAAAAAGATTCAGAAATAAAAAACAATATTATTGAATCTAAT
AAAAGAATATTAAGAATAAAATTAATGTACTTAAAAGAAAATAAAAATAAATCTGATCTT
TATCCTAATTTCAACAAAAATGAGAAAATATATTCAAAAGAAGGTGAAAAATTTTTTGAA
CAAAACACATTAAGGAGTATTACAAAAGTAAGAATAGAAAAAGAAATATCTAAAACCAAA
AAAACACTTATAATATCTCCTTACTACAAAATGATTGTAGAGGGTAAAAAAATATTTCAA
AATACATACGCTTATTATTACAACTATTATCCCTTAAACGGAATTAATCCCCAAAAACTC
GACGAAATTAAAAAATTAATTAATAAATTTGAACAAGTAATATTTAATTTATCCACACCT
GGAAGCTTGAAATATTTAGAAAATTTGAAAGAATACAAAGACAAAATAAGCGTAATTGTA
TCTCTTACTCCTCACCATATTAAAAAATTAAATTGGATAAAAAACATAGTAATTATTTAT
GGAACAACACCCTTGGCATTTAAATCTGGATTTTTAACACTCACTAAAGATTTTGATCCA
AAAGGAACCATCCCTTTAAAAAATATTATAAATAAATATTATCCTTAA
>CCPCLGGI_00232 nrnA
ATGAGAGATGTTATTAATTTTATTAAAAAATATAATAATTTTGTTATTATTGGGCACAAA
GATCCTGATTTTGATTGTATAGGTTCTTCTTTAGCTTTATCCTCTTTTCTCTCAAGAATT
GGTAAAAATTCTATTTTGTTAAATGAAGGTCCTTTTATTAGAAAAGAAATAGTTCCTTTT
AAGGATAAGTTTTTATCTGAATGGCCCAATATTGAGATTTCAGAGTATTCAGTTATTATT
TTAGATTGCTCGATTTTAGATAGGATAGGTGATGAATTTATCTTTTATGTAAAGAATATG
CCTACTTTAGTAATCGATCATCATATGTCTGGTGAAAAATTAGAATGTGAGGGCTATATT
GATCCTTTTGCACCTTCTACTACTTTTTTAATTGAAAAATTGATAAGAGAGTTTGGACAT
GATCTTACAAAAGAAGAAGCTTGGTATATTTTAGTAGGATTTTGTACTGATACTGGTTTT
TTTAAATTTATTTCAAGAAGTGATCCAGAGCCTTTTGAAATGGTTGCAAGACTGGTTTCA
AAAGGAATAAGCCTTAAAGAAGTTTATAGCTATATAGAAACCACCAAAAGCCTAAAATCA
ATAGAAACTCTTAAGTTAATGCTTAACAGTCTTGAATCTTATTGGAATGGAAAGGTTTTG
TTTACATTTTTATCTTCTTCTAGCTCTGGCAAAGATGGTGGAGTTAGTGGGGTTAATGAG
CTTTTTTATATGATTTTAAGCAATGTTGAGAATAATGAAATTTTAGGCATTTTAAAGGAA
ATGGAGGATGGTTCGATTATAGTTGGGCTAAGATCTAAAGATTCTTTTGATGTTGGAAAA
TTGGCAGAAGATTTTGGAGGCGGTGGGCATAAAAATGCCAGTGGGTTTAGAATCAAACAA
GGTTCTCTAGAGATTGTAAAAAATCGAATGCTAGCATACATTAAGGATAATATTTATTTA
TAA
>CCPCLGGI_00233 cdd
TTGGAAAAACTAAAACAAGAAGATATAGATAAAGCATTTTATATGGCAGAAAAAGCACGA
AATAATTCATATTCTCCATATTCAAAATTCAAAGTAGGTGCCTGCATTAAGACCAAAACA
AACGATTTTTTTATTGGAACAAATGTTGAGAATGCAAGCTTTGGAGCAACTTGTTGTGCA
GAAAGAAGTGCGATTTTAAATATGATTGCAAAAATTGGCGTACAAGAAATAGATTTTTTA
TTACTTAATACAAGTCCTGAATGTATTCCGTGCGCTATATGCCTGCAAGTAATGGCAGAA
TTTTTTAATCAAGATACAAAAATAATAATAACAGAATCTAAATCATTTAGTGAAAACAAA
ACACCAATAAAAATTTATACATTAAAAGATTTACTTAAATCTCCTTTTGATAAAAAAGAA
CTACGAAGAGTAACATACTCTGAGCTTGAAAAAAAATTAATTTAA
>CCPCLGGI_00234 group_1464
ATGCGGCAAGCAGATTTTTTTGTGAAAAAATGTAAAAAAATTATTTTAAATAATAATGAT
TTGCACAGTTTAATTGATAATATTAAAAATATTTTTTACGAGATTTTAAAAGAGTTTGAC
AGAAGGTCATTAGAAGATATATTTGATTATTATTATGAAACCCATGATATTAATAATAGT
TTATACAGCTTTATAGAAAAATTTGTTCCAATTATTAATTTTTTATTATTTGAAGATTTG
GAATATAATTTTAATTCTGATGAGAAAAAGCTTATTTTAAATGTATTTGATTTATCTGCT
CATACTCTTGAAAGCAACAAATTAAATAAGTTTGCAAGTGCTTTGGTTTCTCTAAAGATA
TTAAATTAA
>CCPCLGGI_00235 group_1281
ATGGTCAAGGTAATAAGCTTAAAAAACATTCATAAATTTGCTTATTTAAAACTGGATCCT
TTAAAAAAAGAGGATATCTACATTGTTTATATTGAAACTAATTCAAAATTAATTGCAAAT
CTTAAAGCAAAAACAAAAGTTGATCAAATTGAAATAATTAATTTTTATATTGATGATGAT
TTTAAATCGGAAGGCATAGAAAGAATAATGATTAGCAATTTAATTCACTACGGCAAAAAA
AATAAGTTTAAAACAATTTCATGCCAAATTGCTGAAATACAAGAAGAGCTTTTAAGCTTG
GGATTTGAATATAACGATTCTAAATATAAAAAAGAATTAGCATCTGAAATAGAAGAAGAT
AAATTTGTAATGGGAATAGGAATAATCTCTATATTTACCGAAGTAGCATCAATATCTTCT
AAGCTTACTGTTGGAATACTGTTTAATTCATTTGCACTTATTGCTGATGCTTTCCACGTA
ATGGCCGACTTTGTTTTATCTACAATAACTTATTTTAGTTTGAAAATTACAAGCAAGCCT
GAAACCATTCATTATCCCTATGGACACAAACTAATGGAAAGCTTAATAGCTTTTATCATG
GGAATAATTATACTTATGACAGGATTTACACTATTTCTAAATACAACCGGATTAAATAAA
TTTATCACTCTTGGGGGAGAGTCTGGATTTAATCTACACATACACCAGAACAAAAATAAA
AATGATACTATATATGAACATGACCATTACCATTCACACGATCACGATCACGATCATAAC
CACGACCACAACGAAGAAGACAAAAAAAACATACTAGAAATATTTTCAAATAAATCTCTT
AAAAAAAGCTTGTGGATACCATTAACCCCCTTCATTTTTTTTATAGTGAAAATAATAGAA
TATTTGACAAAATTTCAAATAGGAAAAAGATACAACAATCAACTTCTCTTAGCACTAGCT
TCTGCTGATAAAAACTGTATATTCTCACATGGTGGGATTACACTAAGTTTACTGCTTGCA
ACCTACATGTGGAGTGGCTTTGACAAAATTATGTCTATATTTATTGGCTTTATCATAATA
AAAGAAGGGCTTAACGTAATAATAAATAACGCAAACAATTTGCTATCAAAACAAAATATA
GATCTTAAAAGAAGCGTAAAAGACACGTTAAAAAATTCAAATATAAACTTTAAAACACTC
AATTTTCATAATCAAGGCAACAAACTTGTGCTTTATATCAAAATAAATTTAAATTCAGAA
AATGACTTTAAAAATTTTATAAATAAAACACAAGATATTAAAAAAATCATAAAACAAGAA
TATAAAGAAATAAATGATATATATTTTTTAGTCTAA
>CCPCLGGI_00237 rpsD
ATGAATAGAAAACAAATAGCTAAAGGCAAGCTGGTAAGGAGATTTGGTATCAACATTTTT
GAGCAGCCAAAATATGACAAAATCCTCAAAAAAAAGCCGCATCCTCCCGGAATGCACGGA
AAAGCCAGAAAAGCTAAAATCACAGAATATGGAAAACAATTAATAGAAAAACAAAAGATA
AAGTTTACTTATGGTGTAAGTGAAAGACAGCTAACCAACACTTTTAAAGAAGCAAAAAAA
CATCACGGTGTTACTGGAGACAACTTGCTCTCAATACTTGAAAGAAGAATTGACAATGTT
GTATATAGGGCTGGATTTGCCATCTCAAGAGCACACGCAAGACAAATAGTTTCTCACGGT
ATTATTATATTAAATGGAAGAAGAGTTACAATCCCTTCAATAATACTAAGAGCAAATGAT
CAAATTCAAATAAAAGAAAAAGACAGCCTAAAAAAATTAATAAGATCAAATATAGAAAAA
ACTTCGTCTCTTAGAAATTTGCCAACTTGGATAGAAGTAAATGCTGATGATTTAAACATA
AAAGTAAAGCATGCTCCATCAAGGGACGAGATACCTACGCTTGCTAATGAACAAATGGTT
GTAGAATATTATTCTAAGAGAGCATAA
>CCPCLGGI_00238 group_1112
ATGAAAGATGGAGTTAGAAAGCCTTCGGGCAATAGAGCGTCTTTTAGCGCTCAGCCTAAT
GTTAAGGGCTTGAGAAAGAATAATAGTTTTTCTTGTTTTGCTAAGAATAATTTGGGTAAA
AGTTTTTCAAAGGGTAAAAAAAGGGGTAAATAA
>CCPCLGGI_00239 lon1_1
ATGAAATCAATCTTAAATATGATAAAAAATAGAAAAGAAGATCTTCCAATTGTTATTTTA
AAAGAAAATGTTCTTTTTCCCAATATTACATTGTGGGTAACCTTTGATAATGAATATGTA
ATTAATTCCATAGCGCAATCCATGTTAGAGGAAAGATTGATTTTATTTGCTTATTCAAAT
GAGCCTAATTGTGATGAATCTGATAGGGGAGTAGTTAAAAACCTATGCTCTGTGGGTACT
TATTCTAAACTTATTCAGGTTATAAAGATTAGTAAAGACGTAATAAAAGTTTTAGTTGAG
TGTCAAAGTAGGGTTCTTATAGACAGTGTTTCTAAAAAAAATGATTATTTGAGAGCTAAA
GTTACTTTTGTGCCTGATTCTAGTGGATTAAACAGAGAGCTTTTTACCTATTCTAAATTT
TTAAAAGAAACCTATGAAGCTTATAGAAATTCCTTATCTTTAAAATCTTATGATGCGGAT
AATGAATCAATTAATTATTTTGAGAATCCAAGTAAGCTTGTCGATATTATAGCTTCTAAT
TCAAATTTGGAAAATAGCATAAAATTAGAACTTTTACAAGAGCTAAATGTTAAAACCAGA
ATAGAAAAGTTGATTGTTAATTTAAGCATTGAAATTGATCTTTTAGATCTTAAAAAAGAT
ATTAATTCTAAAGTTAGAGCTAAGTTGGATAAGGGGCAAAGGGATTATTTTCTTTCTGAA
CAAGTTAAAGAGATACAAAAAAGATTAGGTAAAGATGAAAACGATTATATTGATAGATTA
AACTCTAAAGATATTCCAGAAGATGTTAAATCTAAGATTGAAAAAGAAATTTCTAGATTG
TCTAAAATGCAGATGAATTCACCTGATGCTAATATTATTAGAAGTTATATAGAATTAATA
TTAGATCTTCCATGGAATGAAAATACTGTTATGAAAAATCATTTAAGCGAGATTGAATTT
ATCTTAAGAAATTCTCATTATGGTATGGATGAAGCAAAAGAAAAGATAATAAATTTTTTG
GCTGTTTATCAGATTAATTCTAAGGTCAAAGCTCCTATTTTATGTCTTGTGGGGCCTCCT
GGTATTGGCAAAACATCTCTTGTGGAGTCTATTGCAAGATCACTGTCTAGAGAATTTGTT
AAAATATCTCTTGGTGGCTTAAGAGATGAGGCAGAAATTAGGGGGCATAGAAGAACTTAT
GTTGGTTCTCTTCCGGGTGTTTTTATTAGCGCAATGAAAAGATCAGGTAAATCCAATCCC
GTTATTCTTCTTGATGAAATAGATAAAATTAATAGTAGTTATAAGGGAAATCCCGAATCT
GCCCTTTTGGAAGTTTTAGATCCGGAGCAAAATTATAAGTTTATAGATCATTATTTAGAA
ATTCCTTATGATCTTTCCAATGTTTTATTTGTTACAACAGCCAATTCTCTTAATGGTATG
TCAAAGCCGCTTTTAGATAGAATGGAAATAATTAAGGTTGAGGGTTATTCTTATATTGAA
AAGTTAGAGATTGCTAAGATTTTTCTGATTCCAAGCATAATTAAAGAGAGTTTTTTGGAC
AAAGTTTATATAAGAATAGAAGATGATGTTATTTTTAATTTGATTAGAAACTATACTATG
GAATCTGGTGTAAGGGGGCTAAAGAGAGTTTTGACTAATTTGATTAGGAGACTTGTAAGG
GAGCTGCTTTATGAGTATTCTAAAGATCAAATCATCAAAGGCAACTTTTATTCACCAAGT
TCTTTGATACATGGGAATAATTCGCTTTTTACTCATGATCCTGATATTCCAGGTATTTAT
AAAATAATCAATATTAATAATTATTATAATTATGTTGATACTGAGGATAACTTGGATTTA
ATTAAGATTGATTCTTCGGGGTTTGTTTATGGGCTTGCTTGGACAAATTATGGTGGTACA
GTTCTTCCTGTTGAGGCAACTAAGTTTGAGAAAAAGGGAGACATTATTCTAACAGGTAGT
CTTGGAGCTATTATGAAAGAGAGTGCACAGCTTGCATATTCTATAGTTAAGACCTATTCT
TCTAAGCTTAATTTTGATGTGAAGGAAAGTCCTGAAATTCATTTGCACTTTCCAGAAGGA
GCAACACCAAAAGATGGGCCTTCTGCAGGTATTACCATTGCAACGGCAATTGCTTCGATA
TTGTCTGACAAGAAAGTTCCTTTGGATCTTGCAATGACTGGTGAGGTGACTTTAAAGGGC
TTTGTTCTTCCTGTGGGCGGCATTAAAGAAAAAGTTTTAGCAGCCTATAGAAACGGTATA
AGTAAAGTTATTTTGCCCAAAGATAATAAAAAAGATTATTCTAAGCTTCCAGAAGAAGTT
AAGGACAATATAGATGTTAAGTTTGTCTCCAGCTTGGAAGAAGTTTTTGATTATTTGAAT
ATTATTTAA
>CCPCLGGI_00240 clpX
ATGGCAAGAATAAAAGGTCAAAAAGTAAAAGAGTGTTCTTTTTGTGGACTTAGTGTCGCT
GAGCTTGGTGGTAATGTTGTTATATCTAATGGGGTAGCGATTTGTCCGGAATGTTCTAAA
ATATGTCACAATCTTTTTAAAGAAAAGTTGTGTAAGCCGCTAGATTCTAAGTCCAACGGT
TTGCCAACTCCCAAACAACTTAAAGATCATTTAGACATGTATGTTGTTGGGCAAGAAGAT
GCTAAAAAAGTCTTATCTGTGGCTGTTTATAATCATTATAAAAGAATATTGAAAAATAAT
AAATATGACAATGGTATTGAGATTGAAAAATCTAATATACTTTTGGTTGGTCCTACAGGC
AGTGGTAAAACTTTGCTTGCAAAAACGTTGGCTGCAGAGATGAATGTGCCATTTGCAATA
GCAGATGCTACAACTTTGACAGAAGCAGGATATGTTGGCGAGGATGTAGAAAATATTTTG
CTTAAATTGATACATGCTGCTCATGGGGATGTTAGCTTAGCTGAAAAAGGGATTATCTAT
ATAGACGAGATAGATAAAATTGCTAAAAAAAATGAAAACGTCTCAATAACAAGAGATGTT
TCTGGGGAAGGGGTTCAACAGGCTTTGTTAAAGATAATTGAAGGCACGGTTGCCAATGTT
CCTCCAAGAGGCGGTAGAAAGCATCCTTATGAGGATACTATTGAAATTAATACTCAAAAT
ATACTCTTTATATGTGGCGGTGCTTTTGTTGGGCTTGAAAACATTGTTAAGAATCGAATA
AATAAAAGTTCTATTGGGTTTTCAGCAATTGAAAAAAAGAATATAAGAGAAGATACTTCA
TTAAAGTATTTAGAAATGGAAGATTTGATTAAATTTGGCTTAATACCAGAATTTGTTGGC
AGACTTCCTGTGCATTCGTATCTTGAAAAGTTGAATAAAGAAGATTTGTTGAGAATATTG
GTTGATCCTCAAAATTCTATTGTTAAGCAGTATTATCATATGTTTAAAATGGACAATGTT
GAATTGGTATTTGAAAAAGATGCTTTAGAATCAATTGTAGATGAAGCCATTTTAAAAAAT
ACTGGAGCAAGAGGTCTTAGATCTATTTTAGAGGGTCTTCTTAAAGATGTTATGTTCGAG
GTTCCTTCTATTAGTAAGGCTAAGAAGGTTGTTGTTACAAAAGAATCTGTTTTAAATGCA
GATGTTAACCCATTAATTTTAGTGGGAAATGCAATTAAAAAACCTTGGGCAAAAGAGTTA
TATGAAATCAATCTTAAATATGATAAAAAATAG
>CCPCLGGI_00241 clpP_1
ATGGAGTTTATGCATAATTTAATACCCACTGTAATAGAGAATACGGGAAATTATGAGAGA
GTATTTGATATATATTCAAGATTACTTAGGGAGCGTATAATATTTTTGAGTGGTGAAATT
AATGATCCTAAGGCAGATACCGTGATTGCGCAACTTTTGTTCTTAGAATCAGAAGATTCA
AGCAAAGACATTTATCTTTATTTAAATTCTCCAGGCGGCAGTATTACTGCAGGTCTTGCG
ATTTATGATACTATGCAATATATAAAGCCTGATGTAAGGACAATTTGCATTGGGCAAGCC
GCTTCAATGGGTGCTTTTTTACTTGCTGGTGGCGCTAAAGGTAAAAGAGAATCTCTAACT
TATTCTAGAATAATGATTCACCAGCCTTGGGGTGGAATAAGTGGTCAGGCTAGTGATATT
AATATACAAGCTAATGAAATTTTAAGACTTAAAAAATTAATAATAGATATTATGTCTAAT
CAGATAGGAGTTGATAAGGAAAAACTGGCTCTTGATATGGAAAGAGATTATTTTATGACT
TCAAGCGATGCTCTTAAATATGGTCTTATTGATAGTATCTTAGTAAGGGAGTAG
>CCPCLGGI_00242 tig
GTGATTTTGAGTAAAGATATTAAGCTTCTTCCAGGTTCAAAAGTTGAGGTTGTCATTAGA
GTTTCAAAAAACGTTATTCAGGAAAAATACAATTCATTATTGCAAGATTATTCTTCCCGA
CTTAAGATTCAAGGCTTTAGAATTGGAAAAGTTCCTATTAATGTTATTGAGAATAAATAT
TCTGAGGGTTTAAAAGCTACCGTTTTAGAAGAAGTGATTAATAATTCTTTTAAAGAATTT
TTCAAAGAAGAGTCCAAAATACCTTTAAGTTATGCTACTCCTACTGTAAAGGAAAAAAAT
TTAAAATTAAATCTTGACAAAGATTTTGAATTTACTTTTACATATGAGACTTATCCTGAA
TTTAAAATTCCAAGTTTTGATGAGATTGATATTAAAGTGGAGATCCCTGAAGTTTTTATT
GATGATTCTGATATTGATGATGAGATTAAGAATCTTCAAATAGAAAATTCAATTATCATT
GAAGATGAGGAAGGAGTTGTCAAGGAAGATAGCATTGTTAAAGTGGATTTTGTTGAGCTT
GATGACCTTTCAAATGAGATAGTATCAACAAAAAGACAAGGCTTTGTTTTTACGGTTGGA
AAATCTGAGACCTATTATGATTTTGACAAAGATGTAATTGGTATGAGAATAAATGAAGAG
AGAGTTATAGAAAAATCTTATATTGCAGATTACAAATTTGAAGAACTTGCGGGTTCTTCA
AGAAAATTGAAGATTAAGATTAAGAGTATTAAAAAAAGAGATCTCCCCTTAATAGATGAT
GAGTTTGCACAGGATATTAGTGATAAATATAATACACTAGATGATCTTAAAAATTTTATA
AGATCTAGTCTTTTAAACATTGTTGAAGAAAAAAAAGAAACTTTAAAGCTAAATAAATTT
TTTTCTACTATTTCTGAAAAATTAGAAATAGATATTCCCCATTCAATGATTGAGGCTGAA
ATTGAAATTGCTTTTAAGGATGCTAAAAGGCAGAATAAAAATAATATGAGCCTTGAAGAG
TTTAAAAGTATTTTTTATTCTTCAGGATATATTGGTGGTGATAATTTAAAAGATGAGATT
CTTGGGAATTTGAAATCTAAACTGATAATGCAAAAAATGGTAGATTTAGACCCAATTAAA
GTTACTGAAAGCGATGTTGAAGATGAAATGGCCAGGCAGTCTAAGAATTTAGGTGTAAGT
TATGAGGAGATTAAAAAATTTTATGAAGATCAAAATTTGATTTCTTATTTAAAGGATGAT
ATTAAAAGGGAAAGAGCTAAGAAAAAAATTTTGGAAAATCTTAAAGAGGTAAAGGGTAAA
AAACTAAATTTTAGAGATTTTGTTAATTATAAAATTTGTGAGTAA
>CCPCLGGI_00247 pepD
ATGAGTATTGTAATTGATTTTTTTAAAGAGATATCAAAAATTCCAAGATGTTCAAAAAAT
GTTAAAGGAATTATTAATTTTATTAAGCAGAGAGCCAAAAAATTTGGTTATTCTTTTAAA
GAAGATAGTGTTGGTAATATTGTAGTGCAGATAAAGTCAAATAATAATATTAATATGCAT
CCTATTATTTTACAATCTCATGTTGATATGGTTTGCGAAAAGAATGAATCTAGCTTGCAT
AATTTTGAAACAGATCCGATTGAAATTGTTGAAGAGGATGGATATCTTAAAGCAGTAGGG
ACCACCCTCGGAGCTGATAATGGTATTGGAGCAGCTATGATGTTGGGGATTATGAGTGAA
GCCAATAATTTTCCTCATCCCGATTTAGAACTTCTATTTACCGTTGATGAAGAAATAGGT
TTAATAGGTGCTTTTGGCCTTGATCCTAATTTATGTAGTGGTAAAAGCCTCATTAATCTT
GATGGAGAGGAAGAGGGTTATTTTTTAGTTGGTTGTGCGGGATCAAGACTTGTAGAAATT
GTTTTTTCTCCTAAGTATAGCCTTGTAACGAAAAAAACAAAGGTAGAAATTTTGTTTAAA
GGGCTTAAAGGTGGCCATTCTGGGGCAGATATTCATTTAGATTTGGCAAATTCTTTAAAA
TTAATGTTTTTTGCTCTTTTTGAAATTAAGGCAAATCTTAATTTTGAGATTGAAGGCATT
TTTGGTGGAAATAGTAGCAATGCAATTCCAATTGAAGCCAAGGCTTTAATCTTTATAGAT
GATAATGATTATGATTTATTAAATAAAGAGCTTAAACTGTTCGTATTTAAAGTTAAAAGT
GCATATTCTCTTGAAGATGAATTTGATATTATTGTTAATAAAAGAGAATTTTCATCAGTT
AAAGTTCTTGATGAAAATAGCAAAAATAAGCTTTTAAATATGGGAATGGGATTTTTACAT
GGAGTTCAAAAAGTAGAAAATTATGAAAATAAGCTTATAAAGACCTCTTTAAATTTTTCA
AGTCTTTTGAGAATGCAAGACGATTATATTTTTACTTTTTTAATAAGATCTTTATTGGAT
TTAGACAAAGAGTATGTTTGCAATCATTTACAATCAATAAGTGATTTGTCGGGAGCTAAT
TTGCGTGTAATTTATGATGATCCTTCTTGGCAGCCTGATAAGAATAGCAATCTTTTAAAA
CATCTTCAAGAAGTGTATAAAGAGATGTATCTTGAAGATGCTAATGTTTCCACAATACAT
GCAGGTCTTGAAACAGGCATAATATCTTCTAGATTGGGAGGTATAGAATCTGTTACCCTT
GGGCCTTGGATTGAATGGCCTCATACTACTAGGGAAAGAGTAAATATTTCTTCAACTATT
AGAGTTTATGATTTTTTGAAAAAAAGCTTAGAAAGATTTCAAAAATTTTAG
>CCPCLGGI_00248 pcrA
TTGTCTAATGATGATTTTTTAAAAAATTCTCTCAATCAATTTCAATATGAAGCAGTTACT
ACTATTGAAGGCGCTCTTTTAATTATTGCTGGTGCTGGTAGTGGAAAAACAAGGGTTGTT
ACTCACAGAATAGCGTATTTGCTTTTAAAAGGCATTGCTCAGAGGGAAATTTTAGCCTTG
ACTTTTACCAACAAGGCTGCTAATGAAATGAAAGACAGAATTAAAAAAATTTTAAAAAGT
CCTCTTAGTAATCTTATGGTTTCAACTTTCCATGCTTTTGGGCTTTACTTTTTAAAAGAA
AATTATAAATTGTTAGGATATAGAAAAAACTTTAGTATTTATGATGACAATGATAGAATC
TCTCTTCTTAAAGAGATTTTACTTGATGAGGGTCTTTTTAATAAAAAAGTTTCTTTAAAT
TCGCTTAGCAATGTTATTTCACTTTTAAAAAACGGTATTCTCACTCTTAATGATTTAAAG
GAAGAAGATATAAATATTTACAGGCTTTATGAAGAGAGGTTAAGGCTTTATAATTCTTTT
GATTTTGATGATTTGATTTTAAAGCCAAAAGAATTGTTAAGTAATAATTCTGATATTAGA
AATAAATATTCTAAAAGATATAAATATGTTTTGATTGACGAGTTTCAAGATACTTCTTTG
ATTCAATATAATTTTATTCGCCTTTTGATAAATCATAGTAATTTGTGTTGTGTTGGGGAT
GATGATCAGTCGATATATTCTTGGCGCGGGGCTAATTATAACAACATGTTGCAATTTGAA
AAAGATTACAACGTTAAAGAAATAAAGCTTGAACAAAATTATCGTTCTGCAAAAAATATT
TTAGATGTTGCCAATTCTGTGATTTTAAATAATAAAAATAGAAAAGAAAAGACCTTGTGG
TCCTCAAAGATGTGTAGCAAAGTTATAGATGTTTTTATATTTGAGGATGAAATTCAAGAA
TCTGAGTTTGTTGCAAATAGAATCATGCAGCTTTCAAGGCTAGAGGATTTTAATTCTAAA
AAGATAGGGGTTCTTATGAGAACCAATGCTCTTTTTAAAAACGTTGAAATGATTTTTAGA
AGACAAGGCATAAAATATAAAGTTTCAGGGGGAACATCTTTTTTCCAGAGAAAAGAAATA
AAAGATATTATTTCTTATTTGAATGTAATAATAAATCCTAAAAGTGATTATGATCTTCTT
AGAATCATTAATGTTCCAAGAAGGGGGATTGGCAAGGAATATTTGAAAAAAATTAGAGAT
ATAGCAGACAAGAAGGGTTGTTGCATTTATGATGCTCTTTGTGACATTACTTTTTCTTTT
ACAAATATTTCTAGTTATGACAAGGCTTTAAATAAGCAGGTCATTGAAAGCATAGAAGAT
TTTGTATCTTTTATTGAAGAGTATCAATATAAGTTTAGTATAACAAAAAACACGTATTCC
AATATAATCAAAGAAATGATAGAAAGTATTGAATATTGGGGATTTTTAGTTAGTGAAAAT
CCCAATTCAATCAAAGTGGCTGAATATAAGTATCAAAATATAGAAGGGTTTTTAAGCATA
ATTAAAAATTGGGAATCCAAACAATTTGGTGAGTTGAGAGATTTAAGTAGCTTTTTAAAT
TACATAGTTCTTCAATCTAACGAAGTAAGTGAGGAAGCTGAAAATATTAATATTAATTTA
ATGACAGTACATTCTGCTAAAGGTTTAGAATTTGATTATGTATTTTTTATTGCTGTTGAA
GACAATATTATTCCTCATCATAGAATCATTAAAGATAGTGAGGTTGACTTAGAAGAAGAG
AGGCGAGTTTTTTATGTTGCGTTAACTCGCGCAAAAGATTCTCTTGTTATTACTATGGCT
AATAAGCGTAAAAAAGATAGGCAAATTTTTGATCAGTTGCCTTCAAGATTTATTTCAGAA
ATTCCTAAAGAATTTTTAAATTTTAATTATTATGCAGATTTTGTTGAAAACAAAGCTTGA
>CCPCLGGI_00249 cheD
ATGTTAAATCATTTTAATTTTAAATTAAAACGCGATGTTACAATAATAGTTCCTGGTGAA
GCTTTTGTTTCAAACAAAAGAGTGATTTCTACAATTCTTGGTTCTTGTGTTGCTGTTGTG
CTTTGCGACGAATCAAACAATTTAATTGGAATGAATCATTATGTTCTAGTTAAGTCAGAT
CTTGACATATCTCCTGATCAAAGGGGAAGATATGGGATTTATGCTATTCCTATGTTAATA
AATGCAATGCTCGAAAATGGAGCTAGCAAAAGTAATCTTAAGGCTAAGCTTTTTGGTGGA
ACTAATTTTATGGCAAAAGGATCGGTTAAGGTGGGGCTTGAAAATTCAGAGTTTGCTGTT
AATACATTGAATAAGTATCGTATTCCAATCTTAGCTAAAGATTTTGATCAATCTAAGTCG
CGAAAAATTTTTGCTTTTCCTGAAAACTTTAAGGTTATTGTGGAATATCCAGACGGAACA
AAGGTTTTTTAA
>CCPCLGGI_00250 dacD
ATGAATAGTATCTATGTTATTGGGAAATTGTTATTAACTTTATTTTTAATTTTTTTCCCG
TTTTGTTATAATCTTTTTGCAGTTAATTTAGCTGAGATTAATAAATTATCAGAGTATGCA
AAGTCAATAGTTTTAATGGATTTTGATACTAAGCGAATACTTTATTCTAAGAAGCCCAAT
TTGGTTTTTCCTCCAGCATCTCTTACAAAGATTGTTACAATTTATACAGCTTTAATTGAA
GCTGAAAAGCGAAATATAAAATTAAAAAGCATAGTTCCTATTAGCGATTCTGCTTCATAT
TATAATGCACCCCCCAATTCTTCTTTGATGTTTTTAGAAAAAGGTCAAATTGTTAATTTT
GAAGAGATTTTAAAGGGACTTTCAGTTTCTTCGGGTAATGATTCTTCTATTGCAATTGCT
GAGTTTGTAGTAGGCAATTTAAATAGCTTTGTTAATTTAATGAATATTAATGTTTTAAAT
TTAGGTCTTTTTAATATGCATTTTGTTGAACCTTCTGGATATAGCAGCGAGAATAAGATT
ACAGCACTAGATATGGCTTTTTTTGTGAAATCTTATATAGAAAAGTTTAAATTTATGCTT
AATATTCATTCTTTAAAGTATTTTATTTATCCAAAGAGTAGAAATTTAGGAACTGCTTTG
TCATCAAAATTTTTAAACTTAAAACAAAGAAATGCTAATTTATTAATATATGATTACCCT
TATTCAGATGGCATTAAAACGGGATATATTAAGGAATCAGGCTTAAATCTTGTTGCTACT
GCTAAAAAGGGTGAGAGAAGATTAATAGCAGTTGTATTGGGGGTTGAAAAAGGAATTAAT
GGATTTGGAGAGAAAATGAGATCTTCGATTGCAAAAAATTTATTTGAATATGGATTTAAT
AAATATTCTAAATTTCCTTTAATAGTAAAATTAAAAGAAAAAGTCTATAATGGTACAGTG
GATACAGTTGCTCTTTTTTCTAAAGAGCCTTTTTATTATATTTTAACTAAAGATGAATTT
GATAAAATTAATATAAGTTATACTGTTGATAAATTGGTTGCTCCACTTAGTGGGGATATG
CCTGTTGGGAGGGCTATGATTTTTTTAGAAAATGAAAAAATAGGGGATGTTGCTTTGTTT
AGTGGCAAGGTAAAAAGATTAGGGTTTTGGCAAGGTCTTTATAAGAGTTTTATAAATCTT
TTTTCAAGAGAGTATTAA
>CCPCLGGI_00251 glcA
ATGAATTCTTATGATTTTATAACAGCTTTGGTACCAATAATCCTAATAATTATTGGACTT
GGCATAATAAAAAAGCCAGCTTACTATGTAATACCCATATCATTAATAGCCACCGTTGCT
ATAGTTATATTTTATAAAAACTTGGGAATAGTAAACACAAGTCTTGCAATGCTTGAGGGC
GCCTTAATGGGGATATGGCCAATAGCAACTGTAATTATTGCTGCCATATTTACATACAAA
ATGTCAGAAGATCAAAAAGATATAGAAACTATTAAAAATATTTTATCAAACGTATCTTCT
GATAGAAGAATTATAGTATTACTAGTTGCATGGGGATTTGGAAATTTTTTAGAAGGAGTT
GCTGGATATGGAACTGCTGTTGCAATTCCTGTATCAATATTAATAGCAATGGGATTTGAA
CCATTTTTTGCCTGCTTAATCTGTTTAATAATGAACACCTCATCAACCGCCTACGGATCT
GTGGGAATTCCTATAACATCTTTAGCTCAAGCAACTAACTTGGATGTTAACATTGTTTCA
TCTGAGATTGCATTCCAACTAATACTTCCAACCTTAACAATACCTTTTGTACTGGTAATT
CTTACAGGAGGGGGCATTAAAGGATTAAAAGGAGTATTCCTTCTTACCTTACTCTCAGGA
ATGTCAATGGCAATATCTCAAGTATTTATATCAAAAACCTTGGGTCCAGAACTTCCTGCA
ATCCTTGGAAGCATTCTTTCTATGACAATAACAATAGTTTATGCAAGGTTTTTTGGAAAT
AAAGAAACTACTGAGCGCCAAAGCAAAAACACAATATCCTTATCAAAAGGAATTATTGCC
TGCTCACCCTACATTTTAATAGTAACTTTTATAGTGCTTGTATCTCCTCTTTTTAACAAA
ATTCATGAATACCTAAAAACTTTTCAAAGCACTATTAGCATTTATCCAGAAGCAAATCCC
TTACACTTTAAATGGATTATCTCTCCAGGCTTCTTGATTATACTTGCAACAACAATATCC
TATTCAATACGGGGAGTTCCAATGTTAAAACAGCTAAAAATATTTACATTAACCTTGAAA
AAAATGGCATTATCTTCCTTTATAATCATATGCATTGTTGCAATATCAAGATTAATGACA
CATAGTGGAATGATAAGAGATCTTGCTAATGGAATCTCAATAATAACAGGTAAATTTGGA
CCATTATTTAGCCCACTAATTGGAGCTATTGGGACATTTTTAACAGGAAGTGATACGGTT
TCAAATGTTCTTTTTGGACCTTTACAAACACAAATGGCAGAAAATATTGGAGCAAATCCT
TACTGGCTTGCAGCAGCAAATACAACAGGAGCAACTGGAGGGAAAATGATTTCTCCCCAA
AACATCACAATAGCAACAACAACTGCTGGATTAATTGGACAAGAAGGCAAGCTTTTATCA
AAAACAATAATTTATGCTTTATACTACATTTTAGCAACAGGATTGCTAGTTTATTTAGTA
TAA
>CCPCLGGI_00252 group_596
ATGAAAAGCCATATTTTATATAAATTAATCATATTTTTAACCACATCTGCAGCAATATTT
GCAGCAGACGCATTAAAGGAAAAAGATATATTTAAAACAAACCCATGGATGCCAACATTT
GGATTTGAAAACACAAGTGAATTCAGATTAGATATGGACGAGCTTGTTCCTGGGTTTGAA
AACAAAAGCAAAATTACCATTAAGCTTAAACCATTTGAAGCTAATCCCGAATTAGGCAAA
GACGATCCATTCTCAGCTTACATTAAGGTAGAAGATCTTGCACTAAAAGCGGAAGGCAAA
AAAGGCGATCAATTTAAAATTGACGTGGGAGATATTACAGCCCAAATCAATATGTACGAT
TTTTTTATTAAAATAAGTACTATGACAGATTTTGACTTTAATAAAGAGTCTTTATTTAGT
TTTGCACCTATGACTGGATTTAAAAGCACTTACTATGGATTCCCAAGCAATGATAGGGCA
GTAAGAGGGACAATTCTTGCAAGAGGTACTTCTAAAAACATAGGAACAATTCAGCTGGGA
TACAAACTCCCAAAACTCGACCTTACATTTGCAATAGGGGGAACAGGCACGGGTAACAGA
AATCAAGAGAATGACAAAGACACTCCATACAATAAAACATATCAAGGAATCCTTTATGGA
ATTCAAGCAACATGGAAACCAATAAAAAATCTACTTGATCAAAACGAAGATACTAAATCT
GTAATTGCAGAAACACCTTTTGAATTAAATTTTGGCTTGTCAGGAGCCTATGGAAACGAG
ACATTCAATAATTCATCAATAACATACTCTTTAAAAGATAAATCCGTAGTTGGCAACGAT
TTATTGAGCCCAACTTTATCAAATTCTGCAATTTTAGCATCTTTTGGAGCTAAATATAAG
CTTGGATTAACAAAAATAAACGATAAAAATACCTATCTTATTTTGCAAATGGGAACTGAT
TTTGGAATAGATCCTTTTGCAAGCGATTTTTCTGTATTTGGACACATCTCAAAAGCAGCG
AATTTCAAAAAAGAAACACCCTCAGATCCTAACAAAAAAGCTGAAATATTTGATCCAAAT
GGCAATGCTCTTAATTTCAGCAAAAACACAGAATTGGGCATTGCATTTTCAACAGGAGCA
AGTATAGGTTTTGCTTGGAATAAAGATACCGGTGAAAAAGAATCCTGGGCGATTAAAGGA
TCTGATTCCTACAGTACAAGACTCTTTGGAGAACAAGACAAAAAATCTGGAGTTGCATTG
GGAATAAGCTATGGACAAAACCTTTACAGATCTAAAGATACAGAAAAAAGATTAAAAACC
ATATCTGAAAATGCATTTCAAAGCTTAAATGTTGAAATTTCAAGCTATGAAGACAACAAA
AAAGGTATTATAAATGGACTAGGATGGATAACATCTATCGGTCTTTACGATATTTTAAGA
CAAAAATCTGTAGAAAACTATCCTACAACAATTTCAAGCACCACTGAAAACAATCAAACT
GAACAAAGTTCAACAAGCACAAAGACCACAACCCCTAATCTGACATTTGAAGATGCAATG
AAACTCGGCTTGGCCTTATATCTTGATTATGCAATTCCAATAGCATCCATTTCAACAGAA
GCATATGTAGTACCTTACATTGGAGCATACATTTTAGGACCTTCTAATAAACTCTCAAGC
GATGCTACAAAAATTTATTTAAAAACAGGACTTAGCCTTGAAAAACTAATAAGATTTACA
ACAATTTCTCTTGGATGGGATTCAAATAACATTATAGAACTTGCTAATAAAAACACAAAT
AATGCTGCTATTGGAAGTGCTTTCTTGCAATTCAAAATAGCCTACAGCGGAAGCTAA
>CCPCLGGI_00253 djlA
ATGCCAAGCCCAATTAGAGTGTTTTTTTTAGTGTTGTTGTTTATTTTTATTTTTAATCCC
GTTTTAATAGCAATGCTTTTTATTTTATTTCCTTTTATTTTGATATTATTTAGTTTTTTA
GGTGTTTTTAGAATATACTTTACAAGGGATTACTCATATTCTAGATCTAGAGAGTTTGAA
TTTTATAAACTTTCTTTTTTATTAATGGCTAAATTGCTATCTATTTTAGGAACTGTAACT
GGGGAGCAGCTAAATTATGTCAATTTTATTATCAATTCTTTGAATTTGTCTGAACGTGGT
AAATCAGAATTGTATACCATTTTTCATTCTGCTATTACTAAAAATAATAATGCTGATAAA
ATTTTATATACCCTTAAGCTTGGTTATTTTCAGCACAAAGATCTTTTTATATGGCTTTTT
GCCACTCTTAAAGAAATTAACAGACTTTCTAGGTATAAAAATTTAGAAGCTGAAAAATTT
ATTTCTTATGTTGGTGTTTTTTTAGAACTTGAATCTGATGGTTATGAAGCTTATAAAGAT
ATTAATATTAAAATTGTAAATCCTTATAGTGTTTTGGGGTTAACATATAGTGCTAGCGAT
GATGAGGTTAAAAAGGCGTATAAAAGCCTTGTTATAAAATATCATCCTGATAAGTTTGCA
AATGATCCTGTAAGACAAAAAGATGCAAATGATAAATTTATAAAAATTCAAGATGCTTAT
GAAAAAATTTGCAAGGAAAGAAATATAAGGTAA
>CCPCLGGI_00254 glyA
ATGAGAGATGATCAAATATTTAATTTAATTGAAAAGGAAAAATTAAGAGAAAGAGAGCAT
ATTGAACTTATTGCTTCTGAAAATTTTACATCTTTAGAGATAAGGCAGGCTGTTGGTAGT
ATTTTAACTAATAAGTATGCCGAAGGATATCCTTTGAATCGATACTACGGTGGTTGTTCT
TTTATTGATGAGATTGAAACTCTGGCAATTTCGAGAGCAAAAGAGCTTTTTGGCGCAAAG
TATGCCAATGTTCAACCTCATAGCGGATCTCAGGCCAATATGGCTGCCATAATGGCTCTT
ATTAGCCCGGGTGACAGGATTCTTGGTATGCAATTATCTCATGGAGGGCATTTAACTCAC
GGCAGCAGGGTAAATTTTTCTGGTATATTTTTTAACACTTATTTTTATGGTGTTTCTAGA
GATTCTGAGCTAATTGATTATGATGAAGTTCTTAAAATAGCTAAAGATTGCAGGCCAAAT
TTAATAATAGCTGGAGCTTCTTCTTATTCAAGAGAAATTGATTTTAAAAAATTTAGAGAA
ATAGCAGATGATGTTTCTGCTTATCTTTTGTGTGATATTGCTCATATTGCAGGCCTTATT
GTTGCCGGTTTTCATAATTCCTCAATTGATGTGGCTCATCTTACTACAAGCACTACGCAT
AAAACTTTAAGAGGGCCAAGAGGTGGAATAATACTTTCTGGAAAGGATTTTGACAAATTA
GTAAACTTTAATGGAAAAGAGAAGCCTTTGTTTAATGCTGTAAATTCTACAGTTTTTCCT
GGAACTCAAGGGGGTCCTTTAGTTCATGTTATTGCGGGTAAGGCTATTGCATTCAAAGAA
GCTCTTCAAGAAAGTTTTAAAGAATACATTGCTAACGTAATAAAAAATACTAAAGTTATG
GCTGAATATTTCAAATCGGAAGGATTTCGTATTGTTAGTGGGGGCACAGACAATCATTTG
TTTTTGGTTGATCTTAGTAGTTCGGATCTCACCGGTGCTGATGCTGAGAAATTACTTGAG
AGCGTAAATATTACTTTAAATAAAAATGCTATTCCTTTTGATAAAAAAAGCCCTTCTTTG
GCTTCTGGTATTAGAATTGGGGGCGCTGCTATTACTTCTAGAGGCCTAAATGAAAGCGAT
TCTTTAAATGTTGCTAAATTTATTGTTAGAGCTTTAAAGGCAAAGTCTGATATTGAATTA
AAACAAATAAAAAAGGAAGTTGTAAGATTTATTAGAGATTTTGACATGCCTTGA
>CCPCLGGI_00255 group_481
TTGGCTATTTTTTTTAAAAACAAATATTTTTATTTAAGCTTGATTTTTATTATTTTTTTA
TTTTTATTTGTTTTTTCTGGATTTTTATTTTATTCAAAGCCAATTATTTATGATATATCT
CCAATTCCCACTTCGCACAAGGATATTATTATTATTAAAGGAAATAATTTGGGCTACAGT
ACAGGAGAGATTAATATCAACAATAATTATTTGGTTAAAAGTAGCATTATTAGCTGGGAT
AACACGGAAATAGTTTTTAAAATTACAGATGAAGTGAATTCTGGACTTATTTTTGTAAAA
GGCGAAAGGGGCACTAGCAACGAACTTTTTCTTGTTATTAGTAGGCAAGTTCCTGTTAAG
CTTAATAGGAAAAATATACCTTTTATTTTTTCAGAGGATAAAATAATTTTAAATGCAAAT
TCTTCAACTTTATTGCAGGGTATGAATTTGTTTTCACCTTTTAGTACTATTACAATTTTT
CTTGAAACTAAGGATAAGCTTTATACAATTTTACCTCAAAATATTTTAGATGTTTCTGAG
AATAGAGTGGAATTTGTTTCTCCTAAAACTTTAAATTCTAGTGGGAAGCTTTATGTTTTA
TTGGGCAATATTCAAAGCAATAAAGTTTCGTTTTCTGTTAAAAATGATTTTTTTAAGTGG
ACTTTGAGCGATTCTAAAGAGTTTGCAATAATTGAAGAGATTTATTTTAGTCAAGATGTT
AGTAGTAATTTTGATTCAAACCCCCAAGATATTAATTTTAATATCTTCTATTTAAGACCA
ATTGAGAATGAGCGTCAAAAAATTACAGAGCGCAATAGTGAGCATCTTGATTTTAATATT
GATAATTTATTTTTTGAAAACCTGAAGACAAATAAATTTATTTTTAAGACTAGGGTAAAA
ACTTATAAACTTAATTTGGAATTTTTAGATGCGAAATATTTAGAAAGTATTGAAGTTAAT
AGAGATATTAACAATCAAGAGTACAAAAAGTATGTTCAAGACAAAAAAAAAGATTATTTA
TCTTACAGCTATGTTGATTTAATGTCTTTAGATTCTTTAATTTTATCTAAAACCTCTGGC
AGTAATTCAGTTTATAAGTTAGCTAAAGCAATTATTGATGTTTTGACTTCAAATTTTAAA
ATTGTTGAGAATAATTTAAGTTTAAAGGATTCTATTGAAGAAAAAAAAATTTCATCTGGC
AATTTAATAGTTCTTACTAATTTATTATTTTTAAAGTATGATATTCCGCTGAGAAATATA
GTTGGGCTTTACTATGATTCTAATTCTCTTAAATTAAAAGAGCATTTTTGGTTTGAGTTT
TTTTTAGCTGGGGTTGGTTTTGTATATTTTGATATAATAAATGCAGTATTATTTAAGGAT
AGCTCTAAGTATTTTTTGAATATATCTGATAACTATATTCAATATGGATGCAAAGAGGAC
TATGATAAAAATGAATTTTTTGATGGATATTTAGATTCTGGGTTTTTAAAGTATAAAAGC
TTGACAAACGGATCGTATTCTTTAATGCATAGGTTTGTTTTGGAGGATAATTTTTAA
>CCPCLGGI_00256 cysS
ATGATTTTAAAGTTATATAATACTAGAACAAGGGATTTTTCAGAATTAACAAATTTTGAA
AATGTCAAAGTGTATGCTTGCGGGCCTACTGTTTATAATTATGCTCACATCGGGAATTTT
AGAACTTATGTTTTTGGAGATTTATTAATTAAAACTTTAAGGTTTTTGGGGTATAAAGTT
AATTATGCGATGAATATTACAGATATTGGGCATTTAACAGGTGATCTTGATGATGGAGAA
GATAAGGTTGCTAAGACCGCAAGAGAGAAGGGCCTTACAGTTTATGAGATTAGTGAATTT
TTTACAGAGGCTTTTTTTAACGATTGTAGAAAATTAAACATTGTATATCCCGACAAAGTT
CTTGTTGCAAGTAAACATATTCCCATAATGATAGAGGTTGTTAAAATTCTTGAAGAAAAA
AAAATTACTTATTTTTCTAATGGTAATGTGTATTTTGATACTTCTTGTTTTAAAAGCTAT
GGTGAGATGGCCGGTATTGATTTGATTGATAAAGATATGACTTTACCCAGAGTTGATGTT
GATAAATTTAAAAGGAATAAAACCGATTTTGTTTTGTGGTTTACTAATTCTAAGTTTAAA
GATCAGGAGATGAAATGGGATTCTCCTTGGGGATTTGGTTATCCAAGTTGGCATTTGGAG
TGTGCTGCGATGAATTTGGAGTATTTCAAAGATACTCTTGATATTCATTTGGGAGGAGTT
GATCATATTGGAGTTCACCACATAAATGAAATAGCAATAGCAGAGTGTTTTTTAGATAAT
AAATGGTGTGATGTCTTTGTTCATGGAGAATTTTTGATTATGGATTATAATAAGATGTCA
AAGTCACGTGGAAATTTTATTACAGTTAAAGATTTGGAAGATCAAAATTTTTCCCCTCTT
GATTTTAGATATTTGTGTTTGACATCGCACTACAGGAACCAATTAAAATTTTCATTAGAT
AATCTTCAAGCAAGCAAGATTGCTAGAGAAAATTTGATAAACAAGCTAAGTTATTTTTAT
GAATCTTTAGATCCAGTTGATTTAAATACACTTAATAAGGATTTAAAAAATTTTGGTTTT
AGTGTAGAAAAAGAATATTATGACTCTTTTGTAGAAAAAATTTCTTTTGATTTAAATGTT
GCTCAAGGATTGGCTTTGCTTTGGGAGATAATTAAATCTGAAAATCTAAGCTTTGTTTCA
AAGCTTAGATTAGCTTTTATTTTTGATGAGATTATGTCACTTAATCTGAGAGAAGAAATT
TTAAAAAATTTACAAAACCATGATGTAGTTATTGATGAGAATATGAAGGCTTTGATTGAA
GAGAGAAGAATAGCTAAATGTGAAAAAAATTTTAAGCGTGCTGATGAAATCAGAGACTTT
TTTGCCAAAAAAGGTTTTGTTTTGGTTGATACTAAGGAAGGAACTAAGGTTAAAAGAGGC
TAA
>CCPCLGGI_00257 murB
ATGCCTAAAAGCCTAAATAATTTTCTTAAAAAAATCAATATTAAGCCTCAAACAAAAAAT
CTAGCTGACTATACAACATATAAAATTGGAAACATTTCGAAATTATTTCTCACCCCTAAA
AATATCAAAGAAGCTGAAAATATTTTTAAAGCAGCAATAGAAGAAAAAATTAAACTATTT
ATTCTTGGGGGAGGATCGAATATTTTAGTCAATGACGAGAGAGAGATTGATTTTCCAATA
ATATACACCGGACATCTAAACAAAATAGAAATTCACGAAAATAAAATTGTCGGCGAATGT
GGTGCAGATTTTGAAAGTTTATGTAAAATTGCACTTAATAACAGCTTAAGTGGCCTAGAA
TTTATCTATGGACTACCCGGAACACTAGGGGGCGCTGTGTGGATGAATGCCAGATGTTTC
GGGAATGAAATCTCTGAGATACTAAAAAAAATTACATTTATAGATGATAAAGGAAAAACT
ATTTGCAAAGAATTTAAAAAAGAAGACTTTAAGTATAAAATATCGCCTTTTCAAAATAAA
AACTTTTTCATATTAAAAATTGAATTGAATTTAAAAAAAGACAATAAGAAAATTATTGAA
GAAAAAATGAATAAAAATAAACAAGCAAGAATAAATAGAGGTCATTATTTATTTCCAAGT
AGTGGAAGCACTTTTAAAAACAATAAAGCATTTCTCAAACCTAGTGGACAAATAATTGAA
GAGTGCAAGCTCAAAGGATTAAGCATTGGAGGCGCTACAGTATCTAAATATCATGGAAAC
TTTATTATCAATATTAACAATGCCACTTCTAAAGACATAAAAAGCTTAATTGAAAAAGTA
AAAGCTGAGGTCTACTTGAAAACTGGACTTTTACTCGAAGAAGAAGTTCTTTACATAGGA
TTCAAATAA
>CCPCLGGI_00258 group_346
ATGACAGATGAGAATTTAATTGATGTTAATCTGAAAAATACTAAACGATTTCTTTATCTA
GTTTTATTTGGATTCCTTTTTTTAAATTTTTTATTCATAGGCTATGCTTATATGAATCAT
AAAAATGAATATTTGGATCGCTTTAAATTTGATTCTAAGTTGTTTTTAAACAGTGTGTCT
GCTGTTATTAAAGCCAAATATTCGGAATCCTCTAGGTTTCTTGAGGAGCTTATAAGAGAT
AGCTATAGGTTTGGGATATTGGTGAATTCTTCAAAAAGCTTTCTTTTGTCTTCAAGTTTA
AAATTAGGTGATAGTTTGGATGAAAATAGTGATTTGTTTTTAAGGTCAAGGGAATTTAAC
TCTATAGATAAAATTTTTAAAACTATTCCTTTAGCAGAAGATTCACTTGAAGGTATATTT
TATATTCCTATAGGGAAAAATGTTCTAATATCAAATTCAAATTTTTCATCTTTAGGCTTA
AAAGATGTTAGATTGGATCCAATTTATTCTGTTCCTGTAGAAAAAAATTCTAAGTATTAT
TCAAGATATATGCAAATAGATGGGAAAATTTATTCTATAATAAGTTTTCCAGTTAGAGAT
TCTGTTTCAACATTGGGTGTGATAGGGATTTTAATATGCTTTGATGAGTCGTTAGATATT
ATTGAAAATCAGTTATATTCTTCTCTTAAATTTGGTAGTAAAAATTATAATTTTTTTATG
CTTGACAGAAATTACATGCCCATTTTTTTAAACCTTAATAATCTTCAGGCCAAATCTTTT
TCTACAGCTTATAGTGAGAATTTTTTGAGTAAAGTTATAGCTTATGCTAAAAAAGATTCT
TCTAGCTCTCAGTACACTTTTAATTATGAAAGAGATTTTTATTCTTTAAACTTTGTAAAA
ACCGATGATTTTTTGACTCAGGGGCTTATTTTAAATGTCAATTCCATTCCTATTATGTTT
AAATCAAATTGGGTTATATTTGTTGCATTTTTATTATTGTCTTTTGCAATTATTTTTTAT
TTATGCAATACTTTTGTTTTTTCATTAATTAATGATTTTAACAGAATTGTTGACTATCAA
AAATCAAAAAGCGATCCTTTTAGTCTTGAATCTCCCTTAGAGGTTAAGTATTCTTCATCT
ATTATTTCTTATATTAGTTCAAAGCTAGATAATCTGTCTTCTAAGAGTAATGAATCTTTT
GAGAAGATAAAATTTTATTCTGAAGATTTGAATGAATATTTGGAACAAATAGAAACTGCT
ATATCAAATACTGAGAGTATAGATTCTAGCATTTTAGTTTACGAACAACTAAGAGATACT
TTTTCTAGATTTGAAAAATCAATTGTTGATATTTTAAAAGGCTTTGAATCTATTGCTGAT
CCGATTAATGATCACAATAAGTATATATCAGAAATCTCTTCAAATTTTGAAGAGAGTGTT
AGTTTTTTCTATAGTATAGATAAAAATTTAGAAATTTTTAATAAGGTTGCTACTATAAAT
TCTACTGATATTGAAAATATTAAAAGTAAGGTTTTTGATTTAAATATTGTTTTTGAAAAT
GTGAATAAAAATTTTGCAGATCTTTTGTCTCAAACAAATAGTTTGCAAAGTGTAAATAAA
CTTTTAGTTTCAATTTCAGCTCAGACCAATATGCTTGCTATGAATGCAGCAATTGAAGCA
GCAAAAGCGGGTGATGCAGGTAAAAGTTTTGCAGTTGTTGCTGAGGAAATTAGAAAGCTT
GCTATTAATTCTGGAAAATATTCTAAAACTATTAAAGATGAACTTAAAACGGTCGACAGC
ATTATTGCAGTAATTAATTCAGAGATTGATACAATTTATAAAAATTTCATAGACATTCAA
GATAATGTGGACAACAATTTTTCAAGACACGAGAAAGTAGATCTTACTCTTGCTAAGCAT
TTTAAAGAAATTGGCGAGTTTAAAGAAAGGTATTTGTCTCACGATACTAAGATCAGAGAT
GCTAAGAATATGTATAAAGAAATATTTAATAATCATTATTTTATTAGTGGCAAGTTTAAC
AACTTTAGTCAAGATTTAAAAGAGTTTAAAGTTTCTAAGATGAATTTAGATGCGGTAAGT
TCTCTTCAAGAATATTCATCTTTAGTAAAGTCTTCTAAGGATAAGATATTAAAGACAAAG
GAATTGATTCAAAAGATTAATGATGAGATTAAAGATATTCTTTTTTAG
>CCPCLGGI_00259 mcp4
GTGAAAAGAAAGAAACTTAACTCCAACCTTTTTTATAAATTCAATTTTATAATTCTGGCA
TATACAATAATAATTATTGCAACAACCTTTTTGCTACTAGATCAAGGCTATAAAAAAATC
ATAACAAAAGAACTTCAAGACTTTACAAAATTCATTAACCAGGCAATGATTAAAAGCTTT
TCTGATGAATCTAAAGAAATAATAAAAGCTTTAAGCATATTAACGACTAGGTACGATTAT
CGGTCTGCAATCCTAAATAATAAAAATGAAGAACACTTAGTATCTGATAAGATTTTAATT
ACACTCCCCTCCTTTATTAAAATAATAGAGTATACAAACAAAGATGGATACATAATCGCA
TCAAGCGAAAAAAAAAGAACCAGTCAGTACATAAGTTTAAAAGAATTGCTATTGGGCAAA
GCTTTAACTGCATTTCAAATTTCAATTCTTCACAACAGTCTAGCAAAGATAAATAACAAT
TTTTACATTCCAATAGCATATAAAATAACAGATTCAAAAAAATCTAATGTTGGATATATT
ATTTTATATGCTGACATTTCAGAAAAAATCGCTGAGCTAAAAGAATATCTTTTACTACTT
TTGGAAAACTCATTGCTAGAACAAAATGCAAGCACCGAAAACTCATCAAAATACTTTAAT
GTATACATAATAAACAGTAGTGGTGATGCATTTGGAGGAAAAGATGAAATTTTAAAGAAC
ATAAAGCATATATTTGGATTTAACCCAAAAACATTAACTGAAATACTAAATACATTATCT
CAAGGAAAAGCAAATTACAATACAAGCAATTCAAATGAAATAATCTCCTTAGCAAGGATC
ACAACATCCAATTGGTACTTAGGAATAAAAATAGATTATAACAACATATTTTCAAAAGAA
TTTAAAAATATGAGATTGGTTTCGCTTTCCATTATATTTATCTTAGTAATAATTTTTATA
TTAATAATGATATCAACCATAAAAACTTTAATAATATCAAAAATAGATAAACTCAATGTT
GTCATTCCAAAAGTTAAAAACGGTGACTTAACATTTAAAATCGAATCAAAAGGCAAAGAT
TCAATAAGCTCAACAATAAATCTTTTTGGTCATTTTATTGAAAATCTAAAAAATGTAATT
AATTCACTGCAAGAACGAGTAAAGCTGCTTAAAGAAAATGGAGACCATTTATTCAGCGAG
ATAAATAAAACACATAATACAATAAAAAATTCAAATCAATACATAGAAAAAACACAAGAA
GAAGTAGAAAAGCAGGTAGAATTCATCTCTAATACAACAAATATAATTGAAAGCCTATCA
AAAAATATTTCATCTCTTGACAATTCAATTGAAACTCAAGCCGCAAGCGTTGAACAGTCC
TCATCGGCTATAGAAGAAATGATAGGAGGAATACAATCAATAACAGAAATAACTCAAAAA
GCTGCAAAAAGCACAGAAGAACTAAAAAGGTTCTCTGATGATGGGCGAAAAAAACAAGAA
GAAGTTATTACTCAAATCAAAGAAATTTTTAAAAACTCAACAAGATTACAAGAAGCAAAC
TCTTTAATTTCATCTATAGCAAGTCAAACCAACCTACTCTCAATGAACGCTGCAATTGAA
GCATCTCATGCTGGTGAAGCCGGAAAAGGATTTGCAATTGTTGCAGAAGAAATAAAAGAC
CTAGCAGAACAAGTAACATCACAATCAGAATCTGTTGCTTCATCAATTAACGAAATAATG
GATTCAATAACCAAAACCGTAAACACCTCTGAATTAACAAATAAAGCTTTCAATCAAATA
TTCGATTCAATCAATTTAGTTGTTCAAGTAATAGAAGAAATAAATCATACAATGCAAGAG
CAATCAATAGGTAGCCAAGAAATTTTAAAGGCTTTAAATACAATGCGGGAAATAACATAT
GAAGTAAAAATTGGTTCAAATGATATGTTTAGAGGCAACAAAGAAATCATTAGCACTATC
AAACTGTTAGGAGAAATTAATATTACGGTCTCAAACTCAATGAAAGGTTTAAAAGAAGAG
ATTAATACGCTAGTAGAAGCAATTGAGCGTATTAAAGTTTTAGGAACTACAAACTCAAGC
CATATTTCTGGGATTAGCGAAAGTATAAATCAATTTAAAACCAAATAA
>CCPCLGGI_00260 group_482
ATGCAAAAAAAGACATTTTATAATACTGAAAAATATCTTAAAAGCCATTTAATGTTATTT
CCTATTTTTGCTTATACAAAAAACTTTTTAGATGCTAATATCGCATCTGTTTGGATTTCA
ATATGCATTATACTTCCTGCCCTAATAATCAATCAAATAGAATTGAAAAAGCAAAAAAGC
CATATATTAGGGATATATCTATTAATAATAGGCATTTTTACCAGCCTAACTTACTTAGTT
ATGCTCTACTTAACACCAACTTTATATAAAGAATTTAAATTTTCAATACCCATTTTAATA
GCCATAATAATATCATTTCATAAAAACGAACCCTTTAAAATTCTAAAAAACCCATCAATG
ATAATTAAATATTCTAAAATTCCAATTTTAATTTTCATTACCCTAAGCTCAACAACCTCA
CTTATTAGAGAAATATTAAACACGGGAAATTTAAAACTTTTTAACAACGAAATACCTATA
ATAAAGGGACTTATAAATATAAAAATGTCGGCCCATAGCTCAAACATTTTTATTGTAGCG
TCTTTAATTTTACTATTAATCAATATGCTAACAAAAATTAAAGAGAAAAAAATGAATAAA
GGTGTTAAAGAGGAAAAAAATGAATAA
>CCPCLGGI_00261 argS
ATGAATAAAAGTGTTAAAAAAAAGATTAAAGACGAAATTAATGTTATAGTTACTAATCTA
GCATTATCAAATAACATAAAGCTAGATAATATCAATATAAATATTCAAAAACCTCCAAAA
AGTGATCTGGGAGATATTTCCATATTAATGTTTGAAATTAGTAAAACCTTAAAACTCCCT
ATTGAAATCATCTCCGAAGAAATAATAAAAAATCTTAAAACTAAATATGAAATTAAAGCT
GTGGGGCCTTACTTAAACATCAAAATTTCTAGAAAAGAATACATAAATAATACAATACAA
ATGGTAAATGCTCAAAAAGATACCTATGGAACAAGTAAATATCTAGACAATAAAAAAATA
ATATTAGAATTTTCATCACCAAATACAAACAAACCACTGCATGTAGGACATCTTAGAAAT
GACGTAATAGGAGAAAGTCTGTCAAGAATATTAAAGGCTGTGGGTGCAAAAATTACAAAA
ATAAACTTAATAAATGACCGAGGGGTTCATATCTGCAAATCAATGCTTGCATACAAAAAA
TTTGGAAATGGCATTACCCCTGAAAAAGCTTTTAAAAAAGGAGATCATTTAATTGGCGAT
TTTTATGTTAAATACAACAAATACTCACAAGAAAATGAAAATGCTGAAAAAGAAATTCAA
GATCTACTTTTACTCTGGGAGCAAAAAGATGCAAGCACAATTGAACTTTGGAAAAAGTTA
AATAAATGGGCAATTGAAGGAATAAAAGAAACATACGAAATTACAAACACCTCATTTGAT
AAAATTTACCTTGAAAGTGAAATTTTTGAAATTGGAAAAAATGTTGTATTAGAAGGGCTT
GAAAAAGGATTTTGTTACAAACGAGAAGATGGCGCAATATGCATTGACTTACCCTCAGAC
TCAGATGAAAAAGCAGACACCAAGGTAAAACAAAAAGTACTCATAAGATCAAACGGAACA
TCTATCTATCTTACCCAAGATTTAGGAAATATAGCAGTTAGAACAAAAGAATTTGATTTT
GAAGAAATGATTTATGTGGTTGGAAGCGAACAAATCCAGCACTTCAAAAGCTTATTTTTT
GTAGCAGAAAAATTAGGCCTTTCTAAAAACAAGAAACTTATTCATTTGTCACACGGAATG
GTTAATCTTGTTGATGGAAAAATGAAATCAAGAGAAGGTAATGTAATTGATGCGGATAAC
CTAATCTCAAACTTAATAGAATTAATAATACCTGAAATGACACAAAAAATTGAAAATAAA
GAGAGCGCTAAAAAAAATGCTTTAAATATTGCATTGGGAGCAATTCACTATTATCTGCTA
AAATCAGCTATACATAAAGATATTGTATTTAATAAAAAAGAAAGCCTGTCTTTTACAGGA
AATTCTGGACCATATATCCAATATGTTGGAGCAAGAATTAACAGCATTCTTGAAAAATAT
AAAGCACTTTCTATTCCTGTAATGGAAAAAATTGACTTTGAACTTTTAAAACATGAAAAA
GAGTGGGAAATTATTAAAATTATATCGGAATTAGAAGAAAATATAATCAATGCAGCAAAA
GATTTAAACCCTTCAATACTTACCAGCTATTCATACTCGCTTGCAAAGCATTTTAGCACG
TACTATCAAGAAGTTAAAGTAATAGATACAAACAATATCAATTTAACAGCCGCAAGAATC
GAATTTTTAAAAGCCATATTACAAACAATAAAAAATTGCATGTACCTGCTCAATATTCCC
TATATGTTAAAAATGTAG
>CCPCLGGI_00262 group_267
ATGAGTGATACTGTGCCTAAGCGTTTTAAAGATGTGGTAGCTCTTTATAGTGAGCTTGAT
ATTTTTATGTATAAGGAGGGGGAATCAAAAAGTTTTAAGAAGCAAATATACGCTGATTTT
TGGAATGAGACAAAAAGAGTGGCTTCTGGGCTTTTGCATTGTGGCATTAAAAGGGGAGAA
AAGGTTGTAATTATTTCTGATTCTAGAAGAGAATGGATAATAATCGACGTTGCTACTTTG
GGGTTAGGCTGCGTTGATGTTCCCAGGGGAAATGATTCTTCTGAGGATGAATTAGCTTAT
ATTATTAACCATTCTGAATCTACTTTTATTTTTGTTGAAAACAATAAGCAACTTCACAAG
GTTTTATCCAAAAAGCATGATCTTAGATTGGTAAGATGTATTGTTGTTATTGATGATGAT
AAATCTTATGAAGAAAAAATAGGAAATATTAGTGTATTTTCTTATAAAAAATTACTAGAA
CTTGGAACTGAGTATTTAAGAGCTAATCCAAAATCATTTGATATGGAGATTGAAAAAGGT
TCTTCAAAAGACATTGCTACTATAATATATACTTCTGGTACAACAGGCATGCCAAAGGGA
GTAATGTTGAGGCATGAATCTTTTATTTTTCAATTAGATAGACTTTATGATTATCTTCCA
ACACTTAAACCCGGCAAGATAATGATTTCTATTCTTCCTCTTTGGCATTCTTTTGAGCGG
GCTTGTGAATATATAGTTGCTTTAAAAGGCATAGCAATTGCATATTCAAAGCCCATAGGT
CCTGTTTTGTTAAAAGACTTTTTACTTTTAAATCCCCAAATGATTGTTTCTGTACCCAGA
ATTTGGGAAGGTATAAGAATAGGTATTATTAAAAAGGTATCAGAATCTTTTATTAAGAAG
TTTGTGTTTGGAGGGTTTTTAAAAGTTGGGATTATTTATGCAAAGCTTAAGGAGAGATTT
TTAGGGCTTTCTCCTATTTATAAAAAAACTAATTTTCTTATTTCGCTTTTTTCAAAATTA
TTTTTATTTATTGGGATTGTTTTAATTTTTCCTATTAAATTATTGGGCGATATTTTAGTA
TTTAAAAAAATAAAAAATGCTCTTGGGCAAAATTTTGAATTTGGAGTTTCTGGTGGTGGG
GCATTGGTTGATTATGTTGATTATTTTTTTAAGGCCGTAGGAATTAAAGTGCTTGAAGGT
TACGGTCTTACTGAAACGGGCCCTATTTTGAGTGTTAGGCGTCTTAAAGGCCCTGTAGCA
AAAACTGTCGGCCCTATTTTACCAGATGTTGAATACAAAGTAGTTGGAATTGATGGGAGA
GTTTTGCCTTATGGAGAAAAAGGCGAGCTTTGGGTCAGGTCGCCACAAATAATGAGCGGC
TACTTTAAGGATAAGGCTAAGACAAGTGAAGTTTTAACAGAAGATGGTTGGTTTAACACT
GGGGACTTGGTTAGATTAACAATTAATAATGAAATTTCAATTGTTGGTAGAAGTAAGGAT
ACAATTGTTCTGAGGGGCGGGGAAAATATTGAGCCTGAGCCCCTTGAGAGAGTTTTGGGT
AAATCTTTGTTTATTGAAAATATTATGATCGTTGGTCAGGATCAAAAATTTTTGGGGGCT
GTTATTGTGCCTAATTTTGATAATCTTGAAAAATGGGCAAATTCTAGTGGAGTTTCTTTT
TCTTCCAGAAGTGATTTGTTAGCCAATGAGGACGTCAATAAACTTTATTCTAAGCATATT
TCAGACACTATTAATACTAAATTAGGTTTTAAAAATTTTGAAAAAATAGTAGGCTTTGTT
TTGCTTCAGGATCCTTTTACAATTGGAGAAGAGCTTACCAATACTCTTAAGTTAAAAAGA
TATTATATATCCAAAAAGTATGAAGATAAAATAAAATTAATTTTTAGCAAAAGTGACTTA
GATTTAAACGGATATTAG
>CCPCLGGI_00263 group_483
ATGCAATTGTTAAAAAATAAATATCCATTCAAGCGGGCTTTGCTTGATCTTTTTTTGGTC
TATGCTATTGTTTATTTGGCATCTCCTTTTGTAAATGTTAATTCAGAATTTTGGAATGTT
GATGAAAATCATTTTTATTTTTGGATTTCAAGATCTTTTTTAATTATTTTTATAATTTAT
TTTTTTAAACTTACCAGTTCTTATGATGATTTTAGAGTAGAGTTTTTTATTCCTAAATTT
AAATTTATTTTTCTTTGGGATTCTGTTTTAATTTTTATTAAAACAATATTGATTGCAATG
ATAGTCATTTTTTTAATAGCTTTTTTGCTTGAATATTTGTTGCCAGAATCGGTACTTGTC
TATTATTTTCAAAACAATGCTGGATTTAATTGGAAGATTAGCAGTAAAAAAGCATTTTTT
TTAATGACTTTTACCTCTTTTTTTACAGGAGCTTTTGAAGAACTTTTTTACAGGGCTTTT
GTTATTACTAAGTTTACACAAATGGGATTTCCTGTTGTAGTTACCGCCATTCTTAGTAGT
ATGTTTTTTGCTTATGGGCATTTATATTATGGAATTTTAGGATTTTTGGTTACATTTATA
TTAGGGATATTTTTTGCTTTTACTTATTTAAGGTATAAAAATGTATATTATGTGATTTTT
ATACATAGTTTTTATAATATTATTGTTAGCAGCTTGTTGCTTTTTTTGAATTAA
>CCPCLGGI_00264 comEC
ATGATTTTAATATTTATCCTTATTTCACTTAATTTATTAATTCAATATTATTTAAAACTC
AATTTAATTTATTTTAACACAATGCTAGCATTATTTTTTATTATAAAAAACAACAAACAC
TTAGCACTTAGTTTTATTTTTTGCACAATATTGCTATTAAGTTTTCAAGCGAGATTAAAT
TTTAAAACATTAAAAAAAAATATTTATCAAATAACAAACATTAAAAATTTTAAAAAAGAT
TCAAAAACCATTGTAGAAGTAATTGACAATAAATCAAATATATACAAATATAGCTTCAAA
AATATTGAAAATATTTACAAAATAGGAGATATCATTAAAATTGAAAATAAAAAAATAAAA
CTTATTAAAAGGCCCTTTTTTGCCAAGCTTAGAGAAAAATATACAAACGCCTTAAACAAT
TTTTTCACTACACTAAATCCCAGCTATTCCCATTTTTCAAAAGCAATAATTTTGAATATC
AAATCAGAAATAACAAAATATGAAAAAACATTATTTCAAAATGCGGGGATTGCCCACATT
TTAGTAGTATCTGGACTGCATTTTTATCTAATAAGTTTAATAGGTTACTATTTACTTTTA
ATAATCACTAATGAAAAATTAAAATACTTAATATTAAGCATAATTTTATTAAATTATCTA
ATATTAACTGGATTTGCACCTTCAACGGTAAGAGCATTTCTAATGACAGAATCTCTTATA
ATATACAAACTAATTTACGGCAAAATTAATTTAATAAGCTGCACATCTATTAGCTTTATA
ATAAATGCTCTTGCATTCCCCGAAACGCTAAATTCAATAGGATTTCAGCTCTCCTATCTT
GCAACAATAGGAATATCAGCATCGGTTCATCTAAAAAATAGATACGGTCTTAACAGACTA
GAATCATCAATGCTTACAACATTTTTTATTCAAATATTCACCTCGCCAGTAATTTATATC
AATAATTTTGATCTAGCGCCAATCTCAATACTGTCAAATTTAATAGTTATTCCATTAATA
TCAATTTTCTTAGCAATAACAATATTAAGCTTAATAACTTACTTTTCAAGTTTAAATTTA
TTTTTTCCCCTTGACCTTATAAATGCCTACATATTTCAAGCAATAAAAATTACAGCAGCA
TTTTTTAGCAAATTCTTTATAGTCAAGCACCATCAAATACCTATATTTTTAATATTAAGT
ATTTTTCTTATAACTTACATTATTTATAATAACGAAACTAAAAAAAATTAA
>CCPCLGGI_00265 rsmA
ATGATACTATCTCTTTTATCTATGAATATCAACTATAACAGTATAACTAGCATAAAACAA
ACATTAAAAGAAAGAAAAATCGCTCCAAGAAAATTATGGGGACAAAACTATCTAATCAAC
GAAAGCATAAGGCAAAAAATAATAGAAAGCTTAGATATAAAAGAAAATGAAAAAATCTGG
GAAATTGGCCCAGGCCTTGGCGCAATGACTGAGATTTTATTAAAAAAAACTAATCTTTTA
ACCGCATTTGAAATTGACTTAAAATATTCAGAAATATTAAATGAAAAATTTGGAAAATTA
AAAAACTTTAAATTGATAAAAGGGGATTTTTTAAAAAAATACAAAAACGAAAATCAAAAC
ATTGATAAAATATTTTCAAATTTGCCATACAATATTGCATCAAAAGTAATATCTAAATTA
ATTGAAGAAAACTTTTTAAAAGAAATGGTATTCACAGTGCAAAAAGAATTGGCCGACAGA
ATAACTGCAAAAATAAACAGCAAAAACTATTCTTCATTTACGGTCTTAGTACAATCACAC
TTCAAGGTAATTAAAATATTAGACATAGGAGAAAACAATTTTTATCCTGCACCTAAGGTT
AAGTCCACAACACTAAAATTAATTCCTAAAAAAAACAACATAAAAAACTTCAAAGAATTC
AATAAATTGGTTAGAACTGTATTTTCAAACAGAAGAAAGAAATTAAAAAACACTATTATT
AATTTCATTACCAATAAAGCTACTCTGAGAGAAAATTTTTTAAAAGAATATTTAGACAAA
AGACCTGAAAACATTTCTGTTGAAGAATTTATACAAATTTCCAACACTTTAAATGCTTAT
CATTAA
>CCPCLGGI_00266 pta
GTGTTGTATTCTTTTTATAAGGTGTTTTGTTTAAAAGATTATGTTTTTAAGAAGGCAAGA
ATATTTGTAAAAGAGAATAAGCTTAAGGCCAATATAGTTTTTCCCGAAAGTAGTGATTCT
AGAGTTTTAAAGGCAGCTATTGTTGTTTTGCAAAAAAATCTTGCAGATTCGATTATTTTG
ATAGGCAAAAAAGATACTGTTATTAATTCTTTAAAAGAATTTTCTAATTGCAATGATATT
TTAGGAAGAATAGAAGTTGTTGATCCTAATTCTTTCCCAGATATTGAAATGTATTTGGAT
GAATATTGGAGTTTACAAAAGTTAAAGGGAGTTACGAAGCAAAGTTTAAAGACTCAAGTT
TTAGATGAAATTACTTTTGCTATGCTTATGGTAAGATTTGGTTATGCTAAATCTTGTGTT
TGTGGGGCTGTCTCAACTTCTGCTAAAGTTTTGTCTAATGCTTTAAGAATAATCCCTAAG
TTGGAAGGTGTTAAGATTATATCATCTTTTATGATTATGGATACTTTATGCACTGCTCGT
AATGTTGATTTTTGTTTTGGACATAATGGAATCTTATTTTTTGCAGATTGTTCTGTAGTG
GTCAATCCCAATTCTTTAGAGCTTGCAGAAATTGCATTGCAAAGTGCTAAATCTTTTAAA
GATATTTTAAATGCAAAGCCCAAGGTTGCTCTTTTGAGTTTTTCAACAAAAGGGTCTTCT
AGTGCTAAAGAAACTGAAAAAGTAAAGAATGCTTTAAATATTGTTAGGAATAAAGAGAGT
GATTTACTTATTGATGGTGAGCTGCAGCTTGATTCAGCCATAATAAAAGATGTTGCAGAG
AAAAAATGTAGAGAATCTTTAGTAGCAGGTTCTGCTAATGTTTTAATATTTCCCAATTTA
GATGCGGGGAATATTGGTTATAAATTAGTAGAGAGATTTGCTTTTGCCAAGGCCTACGGT
CCCTTTTTACAAGGTTTTTCCAAGCCCATTAGCGATCTTTCAAGGGGCTGTTCTGTTGAT
GAAATTGTATTTGCAAGTGCTTTAATGATAAGCATTTAA
>CCPCLGGI_00267 mtnN_1
ATGAATAATTGTTTAATAAAGTTTTTTATTTTTTTACTAGTTTTTTTAAACAGTTATGTT
GCTTTTTCTAAAAATGTCAATGTTTTAATAGTAACTGCTATGGACTCTGAGTTTGATCAG
ATAAATAAGCTTATGTCTAATAAGGAAGAAATAGTTCTTAAGGAGTATGGTCTTAATAAA
AAGATTTTAAAGGGGAAGTTGTCTAATCGCAATGTTATGGTTATTATTTGTGGGGTTGGT
AAGGTTAATGCTGGTGTGTGGACTAGCTACGTTTTGTCAAAATACAACATAAGTCATGTC
ATTAATTCTGGCGTTGCTGGTGGCGTTGTTAGTGCTAAATACAAAGATATTAAGGTGGGA
GATGTGGTGGTGTCTTCAGAGGTTGCATATCATGATGTTGATTTGACTAAATTTGGATAC
AAGGTAGGACAGCTTACAGGAGGATTGCCTCAAAAATTTAATGCCAATAAAAGTTTAATT
AAGAATGCCATAGAGGCCATTAAATCAAAGGTTGGAGGTTTTAATGCATATTCAGGATTA
ATAGTTTCAGGAGATCAGTTTATTGATCCAACTTATATTAACAAAATTATAGGAAACTTT
AAAGATGTAATAGCTGTTGAGATGGAAGGTGCAGCAATAGGGCATGTTTCTCATATGTTT
AATATACCTTTTATAGTTATTAGGTCAATATCTGACATTGTAAATAAAGAAGGGAATGAG
GTTGAATATAGTAAATTTTCTAAAATAGCTGCTTTCAATTCAGCCAAAGTTGTACAAGAA
ATTTTAAGAAAACTTTAA
>CCPCLGGI_00268 metG
ATGAAAAAAATGAATCTAGTTACAGCTGCTCTGCCCTATGTTAATAACATACCTCATCTT
GGGAATTTAGTTCAAGTGCTATCAGCTGATGCTTTTGCAAGATATTCGAAAATGTCAGGA
ATTGAAACTCTTTACGTCTGCGGAACAGATGAATATGGAACAGCTACAGAAACCAAAGCC
TTAATTGAAAATACTACCCCTTTAGAACTTTGCAATAAATATTATGAAATACATAAATCA
ATTTACAAATGGTTCAATATTGAATTTGACATCTTTGGTCGCACAACCAACAAGAACCAT
CAAGACATTGTACAAAATTTTTTCCTACAATTAGAAAAAAACGGCTATATAAAAGAGAGA
GAAACTGAACAGTTTTTTTGCAATAAAGATTCAATGTTCTTAGCTGATAGATATGTAATA
GGAGAATGCCCAGAATGCCAAAGCATGGCTAAAGGAGATCAGTGCGACAACTGTTCCAAG
CTTCTAAATCCAACAGACCTAATAAATCCAAAATGCATAATTTGTAAAAACAAGCCTATT
TTAAAAAAAACCAATCATCTTTATTTAGATCTTCCCAAAATAAAAACAAAACTTGAAAAA
TGGATAAAAAATCCAGATACTAGCAAGAATTGGAATACCAATGCCCTTAAAATGACAAAG
GCTTTTTTAAGAGATGGTCTTAAAGAAAGGGCAATTACAAGAGACCTTAAATGGGGAATT
CCTGTGCCTAAAAAGGGTTTTGAAAATAAAGTATTTTATGTGTGGTTTGATGCTCCAATA
GGATACATTTCAATTACCAAAAACATTATCAAAAATTGGGAATCTTGGTGGAAAAACAAT
GATCAAGTAAATCTTGTACAATTTATTGGGAAAGACAATATATTATTTCATACAATTATA
TTCCCTTGCATAGAAATTGGAAGTGAAGAAAATTGGACAATATTAAATCAACTTTCATCA
AGCGAATACTTAAATTACGAAAATCTTAAATTTTCAAAATCAGAAGGAACAGGAATTTTT
GGAAACGATGCTATTACTACAGGAATCCCCTCTGATATTTGGCGATTTTATATTTATTAT
AACAGGCCTGAAAAATCTGATTTTCAATTTATGTGGCAAGATCTCATGGAAAGAGTAAAT
ACAGAGCTTATTGATAATTTTTCAAACCTTGTAAACAGAGTATTAACATTTCAAAGAAAA
TTCTTTGGAGATGTAATAGAAACAATAGAAATTCAAAATAAGTTTTGGAAACAAATAACA
CCAAAATATAATAAAATACTAAATCTTTTTAAAAAGACAGAACTAAAATCTGCTCTCAAA
GAAATACTTAAAATTTCCTCCCTTGGAAATAAAATATTTCAAGATAACGAACCATGGAAA
AGAAAAAACAACTCTCCACAAGAAACAAAAGAACTAATCTCAAACTTAATATACCTAATC
AGAGACTTATCTATTTTAATGATGCCATTCATTCCTGAAACAAGCAAAAAGATACAACAA
TTCTTTGGCAACAGTTATCAATTTTCAACCAAAATTCTTGGAACTAAATCGGGAATTAAA
AAAATTGAATTCACAGAAATATTATTCAATAAACTAGAGCAAAAAAAAATTAATAATTTA
AAGCTAAAATATTCAGGAGATAAAAACATGAAAGAAAACGAACAAGCAGAAAACTTGCCT
ATAGCAAAAGAGCAACCGGAAAACTTGTTTAGAGAAAAAGTGCTCTTAAGAGTTGTAAAA
ATAAATAAAATAGAAAGAAATCCCGAGGCTAAAAACTTATTTATATTAAAACTAGATGAC
GGAACTAACAAGGATAAACAAATAGTAAGCGGCCTTGAAGGATATTACACAGAAGAAGAA
CTTTTAGGAAAACATATAATAATAGTAGACAATTTAAAGCCTGCAAAGTTTAGGGGAATA
AAATCTGAAGGAATGCTAATAGCTGCTGAGGACAAAAATAAAAATTTTAAAGTTATAATT
GTAGAAGATTCAATTCAAAATCCTATTGCTGGAGAGAGAATAATACTTGAAAACGATCAG
AATAAAGATCTTGCCTGCCCACCTAAAATTGACATAAATAAGTTTTTAAAAGCCAATATA
GTAGCAGAAAACGGAGAGCTTAAAATAAACGGAATAAATTTAATATTAGAAAATTCTAAG
AACAAAATTTTATCTAAAGATATTCCAAACGGAACAGTTTGCTAA
>CCPCLGGI_00269 group_848
ATGACTATTAAAAAAATAAAAACAAAAGAAATGGAAGAAAATTATCTTCAAAGCGAACTG
TGGGCATTAATAAAAACAACAAAAAACAGTTATTGGAAAGCCATAGCATTTGAGAGCGAT
GTTCTTGGCAAAATTGTTGTAATGCAAAGAAGACTATTTAAAAATTTTTACTTAGCATAT
ATTCCGCATCCAGAATTCTCAAACAAAACTCTTGAAAACATTAATATTGATAAAATCAGT
AAAAGTATTAAAGAATTTAGCATAAAAATAAAACCCTACTTACATAAAAATACAATCTTT
TTAAGATTCGATTTAATGTATTACTACCAAAGAACACTGAATGACAAATACTCTCCATTA
AAAACTAAAATCAAATATCTAAAAAAATCCTTTGATGACATACAACCCGCAAACACAACA
ATATTAAACTTAAATAATTCTCTTGAAGAGATTTTGCTTAACATGAAAAAAAAAACAAGA
TATAACATAAAGCTCAGCACAAAAAAAAATCTAAATATAATAATAGATGATAAATTTAAA
CATTTAAGTGAATTTTACAAGCTATACAAAGAAACTAGCAAAAGAGATAAATTTACTATT
CACTCAGAAGAATATATACAAAACCTAATTCAAATATTCAAACAAGACAAAAATGCTCAA
ATAAAATTGATAATTGCATTTTACAATAACATAATTATTTCTGGCATAATAGTGGGAATT
TACAAAGAAAAAGCAGTCTATCTTTATGGGGCTTCAAGCAAGGAATATAGAAATTTAATG
CCCAATTACGCTGTACAATTTAAAGCAATAGAAATGTTAAAAAAATTAGAAATAAAAGAA
TATGATTTATTAGGAATTCCCCCAATTGCAAATAAAAACCACCCCTTATATGGTCTTTTT
AGTTTTAAAACAGGATTTGGAGGCAATATTATTCATAGAATTGGTTGTTATGATTTTACT
TACAAAAATTTTATTTATAAGATTTATGCAAATCTTGAAAAACTTAGATACTTCTATTAC
AAAGTAATAAGGAAAAAAATTTAA
>CCPCLGGI_00270 murD
GTGCTTTTAGACGAAATTAAAAATTTAAATTTTTTAATCATGGGTTTAGGCCTTAATGGA
GGAGGAGTAGCTCTTTCTAGATTTTTATTAAAGCGTGGGGCAAAATTAGTAATTACTGAT
CTTAAAAGCGAGACGGAATTAGCTTTAAGTATTAATGCTTTAAGAGATTTTGAGGATCAA
ATTAGGTATGTTTTAGGCAAACACGATGTAAACGATTTTAAAAATGCTGACATTGTTGTA
AAAAATCCCGGTGTGAAACCCAATAATAAATATTTAAAGTTTGCAAAACGAATTGAGACA
GATATTAGCTTATTTTTAATGTTTAACAAGAACCCTATAGTTGCAGTAACAGGTACTAAA
GGAAAATCTACTCTTGTATCTCTTTTGTATCAAGCTTTGAAAGAAAAATATCCGGGGGTA
AAGCTTGGAGGCAATATTGGTGTATCTCCTTTAAGTTTTTTTGATCAACTTGATGGAAAA
TCTCCTTTGATTTTAGAGCTCTCTTCTTGGCAGTTGCAATCTTTAGAGAATTTTAATCCT
ATTATTAGTATTATTACAAATGTTTACAACGATCATCAAAACTATTATTTAAATTTTGAT
GATTATATTATTGATAAGTCAAAAATTTTTGTAAATCAAACTTCAGGAATTGTGATTATT
CAGGATCAGGCTTATTGCAAATATTTTTCAAAATTTAAATCAAAAGTCAGAGTTATTTTA
TTTTCCGAATTTAATCCTTGTGATTTTGATCAAGATATTTTTTATTGCAATGAAGGCAAA
GTATATTTTAATGGCAACTTGATTGGAAGTTTTTCTAATTCACGAGCTGTTTTTATAATT
CCTAAAGTTATTACTTTTTTTGTTTCGTATTATTTAAACATAGACCTTAATCGCACGGGT
CAGATTTTAAGTAATTTTAAAGGTATTGAGCACAGATTAGAGTTTGTTAAATCAGTTCAA
AATGTAATGTTTTATAATGATACAGCTTCAACTATTCCTGAGTCTACTGTTTTATCTGTT
AAAAGTTTGAAAACAAAAGATAACCGTATCAACTTAATTGTTGGGGGAACCGATAAAGAG
CTTGATTTTTTAAGTTTTAGCAAGATTGCAGATATTGTGAGAACTTGGATTTTAATAAGA
GGTAGTGCAACTGTAAAAATTATTAAGATTTTAGAAAAAAGTAGCATACAATATTTTCTA
TTTGATTCTTTAAGAGATGCAGTAAATTATGCTTTCAAGATTTCAAGTCCGGGTGACATT
GTGTTATTTTCTCCTGCTAGTGCTTCTTTTGAGCTTTTTAATAATGAGTTTGATAGAGGT
TTGCAATTTAAAAATTTAGTTAATAATCTTGGTTAA
>CCPCLGGI_00271 group_225
ATGTATTCATTGGGTGTATCGAAAAAGGATAAAATTTATAAAGATCTTTTAAAAATTGCG
ATTCCAACTGCTATTGAGTTTTTTTTATTTAATTTTATTTCCCTTACAGATAATGCTATG
GTTGCATATCTTGGTGACTATCCTGTTGCAGGAGTTTCTCTTGCAAATAAATTTTTTGAA
CTGTTTGTTACTATTGGGTTTTCCATGGCAGGAGCTTATAATATAATTGCTACAAGACAA
TACAATCAGGGTGATTTTAAGAGCTTTAGAAATACGTTTTTTATTAGTATATTAACTATT
ATTTTATTTTCTTTTCCGTTTATTTTGATTTCCATAGTGAATCCTTTTTTTTTACTTAGA
TTGATTTCTAATGATGAGCGGGCGGTTTACTATGGAGCAGCTTACTTAAATATAGCTATT
TTTTCTTTCGTATTTGCAATCATAAAAGGACTTATTGCTAATGCTCTTAAGGTTGTTGAA
ATTGTTAAATTTCAAGTTTACATTTCTGTTTTTTCAGTGCTTTTGAATTTTGTATTTAAT
TATATTTTTATTTTTGTTTTTCATATGGGAGTAGTTGGAGCTGCTATTGCAACAACAGTT
ATTCGTACTTTAGAGCTTATTGTTTATCTTGTTTGTACAGCTTTTAACAAAAATTCAATT
TTGCACTTTAAGTTAGATGATTTGAATATTAATATTAAGCCGTTTGCTCAGCTAATTAAA
TTTTTTATTCCAATTCTTTTAAATGAGTTTGCTTGGTTTTTTGGCTATCTTGTATTGACA
TCGATTTTTATAGGAATTGATACTCATAAATATGCTGCTTACAGCATATCTTTTTCTATT
TATTTTATTATCTTTAATATAATTCATTCCTTTTGTATTTCTTTAAATATTATGATGGGC
TATGAAATGCATAATAGTAAAAAAGAAATCATGAAAGTTGCAATATATTTGAGTAAAATT
GGCCTTAAGCTTGCTTTTTTAACATCTTTTGTATTGTTTATATTTTCATTTTTTGCTCCT
TATATTTTTTATACATTAAAGTATTCGCACCTTATAGGAATTATTTTAAGATATTCTTCT
GTTTCTGCCTTTTTCATGGCTCTTGCTTTTCAGTATCTTTTTGGATTTTTTCGTGCAGGA
GCATCTCCAAGTTTTGGCGCTATTATGGAAGGCTCTGTGACTTTTGTTTATACCATTCCT
ATTGCTTTTGTTTTAGCAAATCATACAAATTTGCCTTTTGAAATTATTGTTTTTATTCCA
TCTCTTGAGGACGCAATCAAACTTGTTGTTTCACTTCCTTATTTTTATAGTGAAAGGTGG
ATTAAATCCGTTTAA
>CCPCLGGI_00272 group_849
ATGATCAAAAAGTTTAAAAATTATGACCAGATAATAAAAGAGCTATTTGTTATAGCTATT
CCTACAGCTTTTGAATCGCTTTTATTTCAAATGGTAACTTTTTTTGATAATTTTATGATC
TCCTATTTGGGCTCTTTTCATGTTACGGGAGTTTCTTTGGCAAATAGAGTAACTTTTCTT
TTTTTTATTATTGTGTTTGGACTTGGTACGGCTTTAAGCGCTTACGTTTCCCAAGCAATT
GCAAAAAAGAAGTTTCTTCAAGTAAGACAATCTTTTGCTTATATATTATTAATTGGAACT
ACAATAGGAATAATTTTTTTCATATTTTCATTTCTTTTTCCAAGAAACATTATAAAGCTA
TTTACAGCTAATCAGGATTCTTTAAATTTTGGATCAGAGTATTTAAAAATTATTTCATTG
TCTTATGTGCTAATGGCATATTCTTTTTTATCTGCTATGGGATTTAAGAGTGCTAAAGAA
GTAAAAATACCTTTATATGTTACTTCTATTGTTGTTTTAATAAATATTGTTTTTAATTAT
ATTCTTATTTTTGGCTTTAGCATGGGAATAAAAGGTGCCGCATATGCTACTGTGCTTGCT
AGAATTGTTGAGTTTGTTTTCTATTTTTTATATAGTTTGATAAGCAGTAATTCATATTAT
CGGATTAAGTTTGGCGATTTTTTTGCTCCAAAGGTAGTTACTAGGGCTAATTTGAAATTA
ATTATACCTGTTTTGTCTCACGAGATTTTTTGGGTTTTAAGTATAACTATTTTGCATGCA
TTTTATGCTCGTGTTGGGAGCATTGAATACGCTTCATTTGCTGTTGCATCAAATCTTTTT
GATATTTGTTTTGTATTGCTTCATGGTATGGGACTTGCAACAGGGGTTGTTATTGGCCAT
TTAATGATTTACGATAAGAAACATGTCAGATCAGTTGGATTTTTTTTATCTTTTTTAGGA
TTTCTTTTGGGCATTTTTGTAGTTATTTTGCTTATTGGAATATCGAGCTTTGCACCTTAT
ATTTTTAGTAAATTAGATTCTCCCGAACTTGTTAGCGTGTTTATTTATGTTTTTGCAAGT
ATTGTAATTTTTAAAGCTTTTACGGCACAAGTTCTTGTTGGGGTTTTTAGGGCTAGCGGT
ATACCAAATGTTTGTTTTTTTATTGAATCGGGAGTAATTGTTTTTTATACCCTTCCAGTT
GCTTATTTATTGGTGTTTTATACAAATTTAAGTTTACCAATAGTTGTTTTTATTGTAAAT
CTGGAAGAGATTATTAAAAATATATTTATTATAATTGAATTTTTTCACGATGATTGGATA
CGAGAGATTGAGTATGAAGAACTTGCTTGA
>CCPCLGGI_00273 yodJ
ATGAAATCAATTTATGCTTTATTATTTCTATTTATTAATTTATCTTTGTTGGCTAACAAC
ATTTCAAAAAAAGATTTAGAAGTACTGCTAAAGATTGCCCAAGCAATGAATAAGGAATGC
AAAAATTTTATTGAAAAAAATCCTATTCAGTTCTTAAAAGAAATAAAACCCTTAGTAGAT
GCAGAAAAAAATAACCTCTTAACTCTAATAAATAAAAAAATACCAATTCCTGAAAATTAT
AAAATACCTGATCTGGTAAATATTGATGATTTTGAAGATCTTAAAAATCTTGGAGCAAAG
ACTATTAAAGTAAGAAAAATATTAATCGAAGATTTAATTCGACTAATAAAAGATGCAAAA
AAATTTGGGATTGAAATTAAAATCAAATCTGCTTACAGAACGCAAGAATATCAAAAATTT
TTATTTGATTACAATGTCAAAACTTATGGCAGAAAAGTTGCAGAAACCCAATCAGCAATT
CCAGGCCATTCCCAACATCATATGGGAACAGCAATGGATTTTATAAATATAGATGATAAT
TTACTAAACACAAAAGAAGGAAAATGGCTTTATGAAAACTCTCTAAAATACGGATTTTCC
GTTTCATACCCAAAAGGATATGAAACGGAAACTGGATATAAAGCAGAGCCTTGGCACTAC
TTATACATAGGACCTAAGCCATGCTTTATTCAGAAAAAATATTTTAATAATTTACAACAT
AAGCTTCTTGAATTTTGGAATAAGAACAAAACAAATCTTATTAACCTAATTGAAAAATAT
GCAAACTAA
>CCPCLGGI_00274 recG
ATGTTTTTACATGAGTTTGAATATGAGCTTAAAGGTATAGGTGGTCTTGGTGAGAAAGGG
GTTGAAAGGTTAAATAATCTGCAAATTTTTAATGTTAAAGATCTTATTGAGTTTTTTCCT
GTAAAATATGAAGATCGTCAAAATATACAAACTTTTCCAGATTTTTCTAAGGTAAAAAGT
TGTGATATGATGACGGTGTTCACAGTTCTTGGGCATAAAAAATTTGGGGATAGTTCTAAA
AAAAATTTAAAGTTAACAGTTAAAAGTATAAATGAGGAACCTTTCGAAATTCTGCTTTTC
AATAGGGCTTTTTTAGAGAATGTTTTTAAAATAGATAAAAAATTTTATATTTATTCTAAA
TTTACCTATAACGATTATAGTGGTTTATGGAGTTGTTCTAATTTTGACAGCGAAGTTTAC
AGCGACAAGCCTGAAAGGTTTAAAAAAATTCTTCCGGTTTATTCTTTGACAGAGGGATTA
ACGTCCAAGAAAATTTCATTATATGTAAAAGAAGCTCTTGAATATTTTTTTAAGTTTGGG
CAAACAGACATTCCTAGATTTTTAATAGAAAAGTATTCTTTATTATCGTTAAGTGATGCT
TTAAAAGAGATTCACTTTCCAAGTTCATTAGAAATGCTTGAAAAGGCAAAAAAGACATTA
ATTTACAGAGAAATTTTTTTGCTTCAGTTTTTTTCAAGGTATAGATCTTCTAAGATTCTT
TTTCGAGAAAAAAAAGATTTATCAAAAGATTTGCTTGAAAAGGTTGTCTCGAGCTTGCCC
TTTGAGCTTACAGAAGATCAAAAAATTTCTATTGATGAGATATTCTTTGATCTTAACTCT
TCTAAGCCAATGAATAGATTGCTTCAAGGTGATGTTGGAAGTGGTAAAACCCTTGTTGCC
TTGCTTTCAGGACTTCCTTTAATTGAAGCTGGATATCAGGTAGCATTTATGGCCCCTACA
GATCTTTTGGCTCGTCAACATTATGATAATTTATCTAACATATTAGCACCTTTTAACATT
TCAATGACTCTTTTGACTGGTAGTTTAAGAAAGAAGGATAAGGAACAAGCTCTAGAAAGC
ATTAGAAATGGTACTTCTGGTTTAATAGTTGGAACACATGCTATTTTTTATGAAAGTACA
GAATTTAAAAGATTGGCGTATGTTATCATTGACGAACAGCACAAATTTGGAGTTGTTCAA
AGAGAAGAGCTTAAAAACAAAGGAGAAGGGGTGGATATGCTTTTAATGTCTGCAACACCT
ATTCCTAGAAGTTTTGCATTAACACTTTTTGGTGATCTTGAAGTTTCGTTTATTAAAACC
TTGCCTAAGGGTCGTTTGCCTATTACTACTTATTTAGCAAGGCATGGAAATGAAGATAAA
GTTTATGAGTTTTTAAGAAAAGAGCTCTTAAAGGGTCATCAGGTTTATTTTGTTTATCCA
TTAATTTCATCTTCAGAAAAATTTGAATTAAAAGATGTTAATAATATGTGTTTGAAATTA
AAAGAAGTTTTTGGCGAATATGTTGTGGACATGCTTCATTCTAAGTTGCCATCTGATTTG
AAAGAAGAAATTATGAAAAATTTTTATTCGAAAAAAGTAGATATTTTGGTGGCGACTAGT
GTTATTGAGGTTGGAATTGATTGTCCAAATGCAACTTGTATGGTAGTAGAGCATGCTGAG
CGTTTTGGACTTTCTACTTTGCATCAAATTAGAGGTCGTGTTGGTAGAAGCAATTTACAA
TCTTTTTTCTTTTTGCTATATAAAGAGCCTTTGACAAGTGCTGGCAAATTTCGATTAAAA
ACTATAAAAGAAAATTTGGATGGATTTAAAATAGCAGAAGAAGATTTAAGGCTAAGGGGG
CCTGGTAATTTATTTGGACTTGAACAAGCAGGATATTTAAAATTAAAAATAGCTAATTTT
GTTGATGATAGAGAAATTATAGTCTTAGTTCGAGAAGAGCTTGATTTGTTTTTTTATGAT
AATTCTGCTTACGATAAGCTTGATATTGATTTACTAGACAATCTTTTTTGTTCTTATTTG
AATGCCGGAAGAAGTATTTAG
>CCPCLGGI_00275 group_485
TTGGTTGTTTTAATACAAATTTTAATGGTATTTTTGCAGATTTATAGGATTTTAATTTTA
ATTAGGATTCTTCTTAGCTGGCTTGTGTCTTCAGGGATTAATACCAATGTATTTTTCAGA
TTTATACATGTTGTCACAGAACCATTTTTATCTTTTTTTAGAAAAATTCCTCTTTTTACA
TTTGGTATGTTTGATTTTTCTCCAATTGCAGCTTTAATAACTTTAACTATTTTTGAAAGA
ATGTTGACTTATGGGAATTATAAGCTTTCTACATTTATTATTTTATTCATTGTTGAAGTT
TGGGAGATATTTAGAAGCATTTTTATTGCTATAGTTTTCTTTTTATTGTTGAGATTATTA
TTATTGCTTTTGAATTTGTTCCAAGGCTCAGACTTTTTTAAAACAGTCGATTCATTTTTA
CTTCCTTTGTCCACTAAGATAAGTGGTGTGATTACTGACAAACACATGTCTTATACTTTA
CGTTTGATTGTTGGGAGTGCTTTAATGGTAGCATTTATAATTATTATTGAACAAGTTGTA
TTTGCTATTAGAGCTTTAGGAACATATTTGCCTTTTTAG
>CCPCLGGI_00276 dnaE
ATGAGTTTTAGGTCTAGGTTTATTCATCTTCATGTTCATTCAGATTATTCTCTTTTGGAT
GGAGCTGCAAAAATATCAGATATTATATCAAAAGCAAAAAAATGCAATATGTCGCATATT
GCATTAACAGATCATGGCAATCTTTTTGGAGCTATTAAATTTTACAAAGAAGCTAAAAAA
GCAGGAATTAAGCCAATAATTGGCATTGAAGCCTATATGGCAAAAACTTCTAAGTTTTTA
AAAAAACAGGATGATCTTGGAAAAATGTCTTACCATTTAATTTTGCTTGCCAAGAATGAG
TTGGGTTATAAAAACCTATTAAAGTTAACAAGTATTTCTTATCTTGAAGGGTTTTATTAT
CGTCCAAGGATAGATAAAGAGGACCTTGAAAAATATTCAGAAGGTTTGATTTGTACTTCA
GCTTGCATTGGGGGGCTCATTCCAAGACTTATTTTGGCCAATAGATTTGAAGATGCCAAG
AATGAAATTCTTTGGTTTAAAAAAGTTTTTGGCAATGATTTTTATCTTGAGCTTCAAAGG
CATGGTATTAAAGATCAAGACATTGTAAATGAAAGGCTGGTTAATTATTCTAGAGAACTT
GGAGTTCCTTTAACAGCAGCCAATGATTCTCATTATGTTAACAGAGAAGATGCAACTGCT
CAAGACATCATTGTTTGTATTGGTACTGGTGCTAAGAAAAGCGATGAGAATAGATTAAAA
ATGGAAACCAATGAATTTTATATTAAATCTCAAGAGGAAATGTGTGAACTTTTTAATGAT
TTGCCCGAAGCTTTAGAAAATACTGTAAGGATTGCAGAAAAGTGTGATGATTTTAAAATA
ACTTTTCCAGGCCCTATTTTGCCTGATTATCAAATTCCTGTTGAATTTAATACTCTTGGT
GAATATTTGGAACATCTCACACTTGAGGGGTTGAAATTTAGATATAAAAATTTGACAAGC
AAAATAAAAGATAGAGCTTTTTATGAATTGAGCGTAATAATTGGAATGGGCTTTGAAGGC
TATTTTTTGATTGTTTGGGATTTTATTAAATTTGCTCATGATAACGATATTCCTGTTGGA
GCTGGGCGTGGTTCTGGTGCTGGTTCAATTGTGGCTTATGCTCTTAGGATTACTGATATT
GATCCTTTAAAGTATAATTTGCTTTTTGAGAGATTTTTAAATCCTGAGCGTATTTCTATG
CCTGATTTTGATATTGATTTTTGTTTTGAAGGCAGAGATGAGATTATAAAATATGTTACC
AACAAATATGGAGAAGATAAGGTAGCTCAAATAATTACTTTTGGAACCTTAAAGCCTAAG
GCTGTAGTTAAGGATGTGGCTAGGGTTTTAGATATTCCATTTGCTGAATCAAATGAACTT
ACTAAGTTTATTCCTGATGGTCCTAAAGTTTCTTTAAAAGAGGTTTTAGATGACAATTCT
TTAAAAGAGTATTTTACTAGCAAGCCTGTTTATAAAGAATTAATGAATGCCGCATTGGTT
CTTGAGGGAATGAATAGACATGCTTCAACTCATGCTGCAGGAATTGTGATTTCTAAAACT
CCTTTAACCGACTATGTGCCTCTTTATAAGGATTATAAGCAAGGTTCTGTTTCTACTCAA
TACACAATGGATTTGCTTGAAGAATGTGGGCTTGTTAAGATGGATTTTCTTGGTTTGAAA
ACATTGACGTTAATAAAAAATGCAGAAAATCTTATTAGAAATGTAAATCCAGATTTTAAA
ATAAAAAATATTCCAGATAATGATGTTAAGACTTTTAATATGCTGGGAGAAGGAAGAAGT
GCGTCTGTTTTTCAGTTTGAATCTGAAGGAATGCAGCAAATTCTAAAAGACGCAAAGCCC
GATAGCATTGAAGATTTAATAGCTTTAAATGCTCTTTATAGGCCAGGTCCTATGCAATTT
ATTCCTCAATTTATTGCTGCTAAAAAAGGTGTTAAGAGAATTAAATATCCTCATCCCGAT
TTAAAGGAAGTTTTAAGACCAACTTATGGGGTTATTGTTTATCAAGAACAAGTAATGGAA
GTTGCAAAAATAATTGGAGGCTTTTCTCTTGGCAAGGCCGATATTTTAAGACGTGCTATG
GGTAAAAAGAAAGAAGACGAGATGAATGAAATGAAAGTCGACTTTTTAAGAGGCGCTATT
GAGAAAGGATATGACAAAGAAATTGCTAGTGAAATTTTTGAACTTTTAAAGCCCTTTTCT
GGGTATGGATTTAACAAATCGCATGCAGCGGCGTATTCTTTAATAGCATATCAAACCGCT
TATCTTAAGGCTAATTATCCTGAATATTTTATGGCTGCCAATTTGACCAATGAAATTAAT
AATAATGATAAGCTTTCTTATTACATCGAAGAGTCAAAAGCTATAGGCATAAACGTTCTC
AAGCCCGATATAAATCGATCATTTAGGGAATTTCGTGTAACTGATTCTGGGATTTCTTAT
GGGCTTAATGGGATTAAAAATCTTGGAGGAATTGTTGTTGATTTAATAATTGATGAGAGA
GAAAAAAACGGCAAATATAGTTCTTTTGAAGATTTTATAAGACGTGTAGATGATAAAGTA
ATTAATAAGAAATTTTTAGAATCTGCAATAAAATCTGGACTTTTTGATAGTTTGGATCAA
AATAGAAAAACTTTATTTGAAAATCTTGATCGTTTGATTGAAGTTGTTTCAGAAGATAAA
AATAATAAAAAACTTGGTCAAAACAGCTTATTTGGTGCTCTTGAAAGTCAAGATCCAATT
CAGCAAAGTTTTAATTATCAAACTTTTAAAGAGTATTCTTATTCTGAGCTTTTAGGATTT
GAAAAAGAGCTTTTAGGATTTTATGTGTCGGGTCATCCTCTTGATCCTTATAAAAAGGCA
ATTGACAGTTTTTCCAGTTTAAATGTTTTAACAGATCTTGCTGCCAAAAAAGATAGCATT
GTTCAATTTTCTGGAATTTTAAATTCAGTAAAAGTTATTCAAACTAAAAGAAATAATGCA
AAAATGGCTTTCGGCGTTATAGAAGATTTTAAAGGCGCAATAGATATTGTAGTTTTTACA
GAAAGCTATGAAAGATATAGAAATTTTTTACTTGAAGGCAATGTTATTGGGGTTGTAGGT
AGGCTTACGTTTAACAGAGATAAATTTTCAATTGTGGTTGAAAAAGTTGTAAATATTGAG
AGACTTTCCGAAGATAAAATAAATAATATTCATATTAAGTTTTTAAATAATAAATTAAAT
GACCTACAATTACTTAATTCTTTAAAGGAAAGTATAAGTAATTTTGAGGACAATTCTGGA
TTTTCAAATGTTTATTTTTATTTAAGGGAAAATGGTAAAGATTTGAAATTAAAAATGAAT
TCAATTTTAAATTTTGTGCCAGATGAAGATAAGCTTGATAAGTTGAGAAAGTGTGTGATA
GTTGAAGATGTTTGGGTTGATTAG
>CCPCLGGI_00277 group_1511
ATGAAAAAATTTTCGTTTTTTAAAAAAAAGAAAAAAGCTGTTGATTTAAATCTTTTAAAT
GTTGTTGGTAATGACAAAAAAGATTTGAGTACTTACGAATATAAGGCTCCTGTTAAGGAA
ATGCTAAAGGGATTTTATCATACCAAAGCTTCCATTTCTACTTTAAAAGTAGGATTTGAG
TCATTACAAAGGATTTTGTTTTCTGAAATAGAAGATTTTGATCAGATATTTTCTACTTTT
GTTGAGATGACAAATAATGCTCGTAATCAGATAAGCGTTATTTTTAGTGATCTTGGTAAA
AATAATAAGGAAAAATTAAATCAAATATCTTCTGTTATTGTTGGAATTCAAGGCAGCTTA
GAAACAATAAGTAATTTTTTAGGTGCTACCAATATGATTTCTCTTAATGCAAAGCTTGAG
GCTGCAAGAGCTAAAGAATATGGTAAAGGATTTTCTGTTGTTGCAGATGAGATCAAGCGA
CTTTCTGATCAGGCAAAAGGTGTTATGAATATGATTTCTGTAAAGGAAATTGAGGAGGTT
TCTAAAGATTTGATTTCTCATAACCTTAAGGATTTGCAGATTGATATTGATAAGTTCTTT
GCCGAGATTCTTGAACAGCTTAATTATCTTGAGAGCATATTTAAGCGCTTTTCAAGAAGT
CAAGAGGAATTTTCTTCTTTGATTGAAAGTCTTGAGAGTATAGATGCTAATATGGCTTAT
TATTCAAGAAACTGTGATTCTTTGATTGGCTCTGATACTTTTATGCTGTCTAATGATGAA
TTTTTAAAAGAGCTAGAATTTATTATCTCAGACCAATTTTCTTGGATTAATAATTTGAGA
CTACTTGTTGAGGGGCAAAGGACAATATTCATTCAGACAGATGCTTCCAAGCATGGGTTT
GGATTGTTTTATAAAGGATTGTCTCCCAAGAATGATGCTATCAGGCAGTTGTGGGAAGAA
GTATACATTCCTTATTTAAATATTAATAAGTTTGCAGCTGAAATTTTGATTATATTTAGG
GTAGAGAATCGTAGTGATAGCGGTTTAAGGCAAGCCAAAGATTTTTTGTCTCAAGCTGAG
AGTTTATCTGAAGAAATTGTTAGAAAACTTGAGCACATTAAAAAGATGGTAATTGAATTG
GATAATCAAGGAATTAGTATTTTTTCTTGA
>CCPCLGGI_00278 group_1512
ATGAAGGAAGAAGACATTAGAAAAACAATTTTAATGAAAAGGCTAGTTAAATATTTTTTT
GATGAGCTTAAGTATAGAATGAAGATTCGTTGTCTTAGAATAAGCAATAAAGAGGTGAGC
ACTAAGTACATACTTCTCAATCTTTTTAGGAAAATTGCAAATCTTCCTTTTAATAAGCAA
TATGAAATAGAAGAGCAGTTTGCTCTTGAAGTTGGCGAGAGAGTTGTGCTTACAGATGCT
GTTTTGATTAAAAGAATTGATCATGAACGATGTGTTATTGTTGGGATTGTTGAGGCAAAA
ACGGATCAAGTTGATCTTGATTATGAATTTAATAGATTTTTTCTTCAGGACAAAAAAATC
AACGTTCTTTTTTGGCAACCCAAAAAAGTTATCCTCAAGCAAGATGATAAATTATTTACA
GTAGAATCAGACGATATTTTTAATTTTGACAACGATTTTAACTTGCCAAAAGTTAAAGCT
AAATTAGAAGAGTTTATTGATATTTTTTTATGTTTTTTTTCTTACAGAGATGTTCTTTTT
GAGTATAATGAAGTTAGTGGGCGTTACTCTTGGGTAAAAAGAAAGTAA
>CCPCLGGI_00279 group_486
ATGTTAATCAAATTCATGTTCTCAAATATTAATTTAATATTAATAGTCAGCATGACTTTA
TTTAAAATATTATTAGAAATAATATACCGAAAAATATTATTAAAAAAAATAATTACCAGT
ACCGAAACATTAAATGCTGAAAAAAAACAATATAAAATAATTATTATCTTTGTTTTAGCT
TTAAATCATTTATTACAAAGTTTTTTAATAAATGCTCTTATCAATTTATTCAACAATCTA
ATAACTCTTACTAACAACTCTCTTGGAAGCTTAACAGACTTAAATTACAATATATTGTCT
GCAATACTAATATCTAGCATAACTTGGCTTGCCTTTAGCTTACCCAAAGTAATAAACGAT
ATAATCTATGAAAAAAGACCGTTTAATTTAACAATAGCTAATGCTTTTTTTGACCTTTTA
ACAATAATATTACTAACCATATTCTCTAAATTATTTTTAAGCTATAAAATATTGCAATTT
GAGAACACTACAAACATTAATTTTGAAAACCTGCCTACTCACTAA
>CCPCLGGI_00280 pyrG
ATGAAAAAAAACTTAAAGATTTTAGTAATAACAGGAGGCGTGATCTCTGGAATTGGTAAA
GGAGTTACATCGGCAAGTATTGCAAGGTTGTTTAGATATGATTTTAGAGTTACTCCAATT
AAATGTGATGGGTATTTAAATACTGATCCTGGTACTATTAATCCTGTTGAGCACGGAGAA
GTTTTTGTGCTTGATGATGGAGGAGAGGTTGATATGGACTTTGGTCATTACGAGAGGTTT
TTAAATCTTAATGCCAAGTCTAGTTGGAACATTACAATGGGCAAAATATACAAAAAGATA
CTTGAAAATGAGCGAAAGGGTAAATATTTGGGAAGAACAGTTCAGCTTATTCCCCATGTT
ACTGATGAGATCAAATCTACAATTTTTCAGATTGCAAGTTCTGAGAATAGTGATATGTTG
ATAATTGAAATTGGTGGAACCGTAGGAGATATGGAAAATATTTTATTTATTGAGACAGTA
AGACAAATAAGACAGGAGATTGGGAGTGGTAATATTTCTTTTATTCATTTAACATATGTG
CCAAGTCCAGCTGGAATTAATGAGCAAAAATCTAAACCTACTCAACAAAGTGTTAAAACC
TTAAATAAAGCAGGTATTTTCCCCGATTTAATTATTGCTAGAAGTTCACAAGTATTGACA
GACCAAATCAGAAAAAAAGTGGCAATGTTTTGCAATGTTGAGAGCACTTCTATTATTGAC
AATGTTGATGTTTCTACTATTTATGAAATTCCTATATCTTTTTATAAGCAGGGTGTACAT
GAGATTTTAAGCTCTAAGTTAAATATTAAGGTTGATCCAAAAATAGAAGAGCTTTCAAAG
CTTGTAGGAGTTATAAAATCTAATTTTTTTGTGCCTAAAAAAATTATTAATATTGCTATT
TGTGGTAAATATGCTGAACTTGATGATTCTTATGCATCAATTAGAGAGTCTTTGGTTCAT
GTTGCAGCCCATTTGGATTTGCTTATTAAAAGCACTTTAATTGATTCTAATGATTTAAAT
GAGAGCTGTTTAAAAGAGTTTGACGGCATTATTGTTCCTGGCGGCTTTGGAGGCAAAGGA
TATGAAGGTAAAATTATGGCTATTAAATATGCTCGTGAGAATAATATTCCCTTTCTTGGA
ATTTGTCTTGGTTTGCAGCTTGCTGTAATAGAATTTGCTCGTAATGTTTGTGGAATACTT
GATGCTGATACGGAGGAAAATTTAGCAAGAGACAAGCCCTTAAAAAGTCCTGTTATCCAT
TTACTTCCTGAGCAAAAGGGAATTAAAGATAAGGGCGCTACAATGAGGCTTGGTGGATAT
CCTGTGATTCTTAAAAAGAATACAATAGCTTTTAAACTTTATGGCCAAGATCGGATAATT
GAAAGATTTAGACATAGGTATGAAGTCAATAATGATTATATAGATTTATTTGCAAAAAAT
GGGCTTATAGTATCTGGATTTTCAAGTGATTTTAAAATGGCAAAATTAATAGAAATTCCT
GAAAATAAATTTTTCGTAGCTTGCCAGTTTCATCCAGAACTTATTACAAGAATAGAAAAT
CCAGCCAAGCTTTTTCTAGGATTAATTAAAGCTTGTATTTGA
>CCPCLGGI_00281 group_487
ATGTTTAGCTTAAAAAGATTTTTGAATTTATTTTATTTTGATTTTATTTACAATAAAAAA
TTCTATACTTTATTAATAATTCAAGTTTTAGGAATGATATTTATATCTTATTTGCTTGTT
AGATTTTATTTTAATTTTTCAGCAACTGATTTTTTAAAATTTTTTGCTCCTAAAATTTTT
ATTTTAACCTTGATTATATCGATTTTTACCATGTGTGATTATTACAAAGTAATTCACGAT
CCGTTCAGAAATATTCTTTATTTATCTTTGCCTGTTTCAACTTTTGAGCATTATTTTTTC
AATTTAATTAAATATTTATTTGCACTACCTTTAATTTTAATATTTATTTATTATTTAGGG
GTTAATATTTTTTTATTCCTAGATAATGCATTCTTTTTAAGAGGCGAGGGTACTCCATTC
TTAGAATTAAGATATTTTTATGATTTTTTATTTGTTCGTTATTTTAATTTTTTATCTATT
TTTCCAATCTTTATGTTTTTTAGAATAACTTTTAAAACGCATCCTTTTGTTAAGGTTTTG
ATATTCTTTTTAGGGACCATTGTGTTATTGTTTTTTTTCACGTCTTTTCTTTATTTGGGT
TTTAAATATGTGCCATGTTCTTCGGATTTAATTTTTTCTTTTGACAGATTTTTAGGCGAC
CTATTTTTTAAAATAGTTTATAGTTTGGGATTTTTTTTATATTTGGCTTCATATTTTAAG
ATAGTAGACTTTGGAAGTATTAGAAAAAAAAGCAATTTGTTTGCTATTCTTGGGTTTTTA
GTTTTTTTGGCAATGTTTAATTATTACTATTTAACCAAAGGTTCATTATATTGTTTTGTT
AATTATAATTAA
>CCPCLGGI_00282 lptB_2
ATGGCTATTGAGGCTGTTAATGTAAAATTTTCCTATAAGAGAAAAGAAGTCTATTCGGAT
TTAAATTTAAACATTGAGACCCCTCAAGCCTATTTGCTTCTTGGCAAAAATGGAGTTGGA
AAAACAACTTTACTTAAACTTGTAAGTGGACTTTTGGAGCCCTTAAAAGGGAAAATTTTG
TTTAACTCTTTAGCAGCTTTTCCAAGAAATCCCTTGAATTTAGTGAATTTGTTTTTTATT
CCTGAAGAATTTTCACTTCCCAGATTGTCTTTAGCCGAATACAGCAAGGCTTTATCTATA
TTTTATCCAAATTTCAATGAGGCAGATTTTAAAAAATATTTATCGGATTTTGATCTTGAT
ATTTCTCTTGACTTATCTTCAGCTTCTTTTGGACAGAAGAAAAAAAGTATTATTGCATTC
TCTCTAGCTGCAAATGTTTCTTGTTTATTGTTTGACGAGCCAACAAATAGTCTTGATATT
GTTTCAAAAAATGTTTTTAGAAACATGCTTTCTAATTTAAAGGATAGAATCATTTTTATT
ACAGGCCACAATGTAAGAGATTTGGCAGGGGTTGTGGATTATTTAATCATTGTTGGGGAA
AAGTCAATTCTTTTTTCCAATTCAGTATCTTATATTAATAAAAATTATAAGATTAAAATT
ATCAGCGAGCTGAATGGAAATGAATTATATTATGAAAAAAATAAGGATGGATTTAAGGCG
CTTTATTTTGAGAGTAGCAATGGCGCTGAAGTTGTTGATATTGAGTTTTTCTTTTTATAT
GTTACTGAAAATAAAAAGAAGAGGTAA
>CCPCLGGI_00283 arnC
GTGCATAAGTATAAAGTTTCTGTTATTATTTGTTTTTTTAATTCGGCTGAAACTCTTGAT
GCAATGATAAAGGATGCTGTTAATCAAACATTAAAAGATAAAGAAATTATATTAATTGAT
GATGGTTCTTATGATGGTAGTTTAGAGATAGCAGAAAAATATGCCAATAAGTATAGCTTT
ATTAAGATTTTTAGTCAAAAAAATATGGGTCTTTCTGCTTCTAGAGACAAAGGACTTTCT
GAGGCTCAAGGGGAATATGTTATTTATTGGGATGGTGATGATTCTGTAGAGAGCACCATG
CTTGAAGTTCTATATAACAGAGCAAAAGCAGATAATTCTGATATTGTTTGTTCTCAATTT
TATATTTATTTTCTTGCAATAAATGTAAAAAGAAAATCTCTTCTTCCTTTTCCCAATTAC
CCATTAACAGGCAAGGAGGCGTTTAAAAATTTGCTTTTTACTGTTTATGCGACTTTTGGA
AGGAAAAATTTTGTTGTTGGAACGTTATGGGATAAATTGATTAAACGGGAATTAATCTTA
AAGAATAATATTAGTCAGCAAAATGTAGTATTTGAAGATATAGTTTTTGTTATGCAAATT
TTTTTAAAAGCTTCTAAAGTTTCTTTTGTAAATAATTATTTTTATACTAATTTTCAAAGA
ATGGGAAGCATGAGTTCTTCTATTAGTGTTTTACATAAATCTAAATTATCTCTTAATACA
ATGGAAACTTTATTAAAAAGAGAAGGTATTTTTAACGAATGTGAACATTTGTATAAAAGA
TTTTTCTTGCAATTTTATTATTTTATTTCTTTTAAGCAAATTTATATTATTAGTTGGAAT
ATTCACGATAAACTTGTTTATAGGGCTTATAAAGAAAAGCTTATTTCTGTTCTTGATGAG
ATTAAAGGATTATCTGAATTTCAAGATTGTTATGAATATGCAAAAAGTTTTGGATTTAAT
GAAATTCAAATTTTACCTAGAATTATGCTAAAAGTTTGGAATTTTAGTTCAAGACTTTAT
GTAAATTTTTCTATATTTATTTATAAGTTTTTCATAAAAAATTGA
>CCPCLGGI_00284 pyrH
ATGCTTGAAATAATAAGTCTTGGAGGAGGAGTAATAAATTCAAACCAAATCAACATAGAA
TTCATTAAAAACTTTAAAAACTTTGTTTTTAAATGGCTACTAGAAAATGAAAAAAGAAAA
ATCATTTTAATAGTTGGTGGAGGAAGAGTTGCAAGAGAATACCAAGATGCTTATAAAAAA
ATCAATCCTGATTTTAAAGTTCATGAACTTGATGAGATTGGAATAATATCAACAAGACTA
AACGCAGAATTTCTGAGTAAAGTAATGAATCCCTTTTGTAAAGACAAAATTGTCACTAAT
CCCTTAAAAAATTTTTCTTTTAAAGGAAAAATATTAATTGCTTCCGGATGGAAATCAGGA
TTCTCAACAGATTACATTGCCGTAAAATTTGCAGAAAAATTTAATAAAAAAGATATCATA
AATATAACAAACGTAAATCAAGTTTATGATAAAGACCCAAAAAAATTTAAAAACGCAACA
GCTTTTAAAAAATTAAATTGGAAACAATTACAAAACATTGTGGGCCAAAAGTGGAATCCA
GGCTTAAATTTACCTTTTGACCCAATAGCAACAAAACTCTCTTCAAAACTTGGACTTACC
CTTTACATAGTAAATGGAAATAATATTAAAAACTTAGAAAAAGTTTTTAACAAAAATAAT
GATTTTTTTGGCACTATTATAGTAAAATAA
>CCPCLGGI_00286 mprA
ATGAAAAAAAGAATTTTGGTTATTGATGACAATAGGGCAATAAGGCAAAGCGTTGCTTAT
ATTTTAGAACAAAACGGTTTTGGAGTCTCAGAAGCAAAAGATGGTTTAGAAGGGGTTTTA
AGGTTTAAAGAAGCAGTTGGGCAAGGAGATAAAGATTTTGACCTTGTTATTACAGATATC
AACATGCCTAATTTAGACGGCATTGGGGTTATTAAGCAGATAAGAGAATTTGGCAGCTTT
GTTCCTATACTTGTTCTTACCACTGAATCTGAGCAATCTAAGGTTGATGAGGGTCGTAAA
GCGGGCGCTACTGGTTGGCTTGTTAAACCTTTTAATCCTGAAGCTTTAATGAAGACAATC
TCAAAGATATTTTAA
>CCPCLGGI_00287 group_226
ATGGATAATGACAATAATGGTTTTGATGCCAACGATTGTTTGGCAACCTTATTTCACAAA
CTTGAAGCTTTTGATGAAAGCACAAGGCATATTTATTCAAATTTAAGCAAATCAATTCCT
AAATTAATAGAAAAAATTTCTAAAGATTCTAAGGATTTATCTTTTAGTATTGATTTGATT
TCCAATCTTGATCTTGATAATGATTCTTCTTTGAATAATTTTATAGCCAAAATTATAGGA
GCATTAGATGATTTTGTTGCTTACTTTAATTCTTCAACAACTTCTCTTGAATCTCAATTT
AGCATAATACGGAGTAAGGTTAAAGATATAGAAATACTTGAAGATGTTATTGAAAGAATG
AAAAAAAGCTCTCTTGATATGGAAATAATGTCTATTAATACGTTAACAGTTGCTATGAGA
GCGGGTAAGGCTGGTGGAGCCTTTTCTTATATTACGAGTGAAATTAAGGTTTTAACCCAA
TCTATGATCAAACAGGCAGATCAACTTACAAGCAAGGGTCGCGAGGTTAAAATTGGTCTG
GATAGAGCTAAAAATCAAGTATATGAAAGCAATACAGCTGAAAATAAAATTCTTGAAGAA
TTTAGAGATAATTTAATGAAAAAAATAGATGCTTTTTCAGATGGAATAGGAAGTGTCATT
GCTCTTTATGATGATATTTTAAAAGTTTTATCTGAATTTAAGTTTAAACTTGTAAATTCT
ATTTCTTATCTTCAGTTTCAAGACAGGCTAACTCAATCTTTGCAACATTTAAATATTATG
TATTCTAATATTGATGTTTTTAAATTTAGAGATATAAGTGAGATCCAAAAATTAAAAATT
TTATCAGTTTTTACGGATACATCAAAAGTTATAGTAAAAGATGTTCTTGAAAAGCTTGAA
AAAAATTATACTGTTTTTGAGAAATTTATTGATTCCTCTCTTAGTTCTATTCAAACCATT
AACGATTTAAGATCTGATAATTCTTTATACATAGATATTCCTAAAATAATAGAACAATTT
TCTAGTATTTTGTCTGATCTGCTTAGAAGAATTGATGATGTTGAGAAGAATAATTCTAAT
TTTTTGAATTTATATTATGAACAGGTCAAGCTTATAAAATCATTAGAATTAATGTTTTCA
AATATTTCAGCTATTTCTGCTAGGTTTCAAAATATTAATATAGCCTCAAAGATAGAAGTT
GTCAAAAGATCTGAACTTAAAGCCATGGAGGGCAATATTTCAGAAATGTCTAAGATTATC
AAAGAAATTGATTCTAACATTACCAAGGGAATAGAATTTTTGGATCAAATAATCTTTTTT
CTTGAAAAAGTTGTTAAGGATTATGACAATAGATTTTATCTTGAAAAGAATTATTTTAAT
AAATTTAAAAAATTATTCATAGAAATTAAAAATGATATTCTTGACATTAAGAATATAGCT
ATTGATAATATTTTGTCTTATGAAGTTTTTTCAATTGAATTTATGGAAATATTTGAAGAG
ATTAAATTAGAAGTCTACAATGTTAGAAATTTAAAAAATTCTCTTTTAGATATAGATAAC
TTTTTAAGCAATATGGAAAGCAAAATAAATTTCAATCTTAATTTAGAATTATCTAAGGTT
GGAATTCAATCTGTTGAGATTGAAGATAAAGAATTTGTTAATAGAATTGCTAATCGATTT
ACTTTATTTGTTCATAAAAAACACTTATTATCTTTGATAGAGGAAGTCGAGGATGTTCAT
TCCTTTGATGAGGGTAGTGTAATTTTGTTTTAA
>CCPCLGGI_00288 cheB_1
ATGAAGATATTAGTAATTGATATTCAAGGTCTTATAAAGCAGGTTTTTGTTAGAGCTTTT
TCTAAAGATAATGATGTTGAGATATTAAATGCTGGTTTTAATTCTTTAAATCTTATTAAT
GTATTTTTACAAAAGTTTCCAGATTTAGTTATTATTGATGAGAATACAGCAAGATCTAAT
TTTGGGAATTCTTTAAACAATGTCCTTAATAATATATCTCTTCCGGTTGTATTTATTGCT
CAAAATGAAATGTTACCAAATTTTGGATGTCTTGAGCAAAGCAAGGAAAAGGTTAAATTA
ATAATAAATAAGCTTAATTTTAAGCTTACAGTTGATTTATTTCGCAGCAAGTATTTAGCT
TTAATAAAGCTGGAGTTGAAAAATCTAGGCAAAAATAAATTAATATCTTCTTTTGAAGTT
AAAAGGATTCAAGCACCCGATTTTTCTAGTAATTCTAAAGTAGAGCTGAGGGAAAATAAT
TTAAATGATTCAAGTATAAGAAAAAGTTATAGAGTTTCTGATGTTATTAATTTTGCTCCC
AAAAATGATCCGGATGTTATTATTAAATATCAAGGCCTTATCAATAAGCACAAAACTGGT
AAAATTATTGTTGTAGGCTCTTCAACGGGCGGTACAGAGGCTTTAAGAATTTTTTTAAGG
TCTTTTAAAAAAGATTCTCCCCCAATTATTATTGTTCAGCATATGCCGGGAGGATTTACA
AAATCTTTTGCAAAAAACCTAAACAATGAGTTTAATATTGATATTAAAGAAGCTGAGGAT
GGAGACATTCTTCGTCCAGGTCTTGTAATAATTGCTAATGGAAGTTATCATTTGATTGTA
AAATATAGTAGCGGAAATTATTTTGTAAACCTATTAGATGGACCTCTTGTTAGTAGACAC
AAGCCTTCTGTGAATGTACTTTTTAGGTCTGCTGCAATGTATGCAGGCTCTAATGCTATT
GGAGTTATCCTTACAGGTATGGGAGATGATGGTGCTGTTTGTATGCTTGAAATGAAAAAA
AATGGCGCTTATACTATTGCCCAAGATCAAGAAACCTCTGTTGTTTTTGGTATGCCAATG
GAAGCTATAAAAATAGGGGCTGTAGACAAAATCCTTCCTTTAAGCGAAATAGCAGATCAT
GTTCTAAGGAGATCTTAA
>CCPCLGGI_00289 cheA
ATGGATAGTAGTGATGTTATTGATAAATTTAAGAATTCCTTTAAGGAAGAATCAATAGAA
AATATTTCAGATATTGAGCAAGCGCTTCTTAATCTTGAGGTAAGCTCAGATCAAGATATT
GTTAATTCTATTTTTAGAAATTTACATACCATAAAGGGAAGTTCTGGTATGTTTGGCTTT
AATTTTACAGCATCGCTTGTCCACGAAATAGAAACAGTTCTTGATGTTGTAAAAAATGGT
AAGGCTGCTTTTAATCAGGCGGCTATTGATGCTACCTTAATGTCTGTTGATTTTATTAGA
GAGCTTATTGAAGGCGATGAAGTAATTTCTGAGATCGACTTTGATAAGCGTAAACAGTTT
TTGGTAAATGAAATTAGAAAGGTTCTTGATATTTCTAATGATGTTAAGGGAGCTTTTCAA
GAAGCTTTAGAAAATGATTTTTCAAAGTCTGATAACAGTTCGGTTTTGGAAGAGTCTGTT
AAAGTAAATTCAGAGAATAAATTTGATGATGAGGCTTTGCAGTCTGAATTTAAGAGTTAC
AAAATTCTTTTTTCTCCGGCTAAGGGTATTTTGTTTCATGGGCACAAGCCTATAAATTTA
TTAAGCAAGTTGATTAATTTGGGTAGTGGTTATGTTAGGGCCAAAGTAGATAACATTCCT
GATTTAGAGCTTATCTCTCCCGATAATGTTTATGTTGATTGGGAGATAAGGTTAGATACA
GAAGAGAGTAGAGAGAGCATTGAAGATATTTTTACATTTTTAGATTCTCAATCAAAAATT
GATATTCAAGAATTGGATAAATGTTTAGAGGCAAATGAAGGTGATAATGTAGAGTCTAAA
AATTTTAATTTGTTGCACTTGGACAGAAACAGCAAAGACTTGACTAATTCTTCATTTGAA
AAATCGGAATTTGTTGGGAAATCCTTTTTCAATGGAGATAAAAATAGATCTAATATTCAA
GATGATACTGCTAGAAGCAAGGTTAATATTGCTAGTATTAAGGTGGATTCTAAAAAGCTT
GATCATTTGGTAAATCTTGTTGGAGAACTTGTTACAATACAATCAAAACTTTCAAAAGAA
GCTGAAAATAGGAATAGTAATATTTTAAATTCAATATCAGCAGAATTTTCTTTGCTTATT
AATGAGCTTAGGGATTATACAACAGGGCTTAGAACAGTTCCTATTGAGATTTTGTTTGTA
AAATTTCAAAGGATAGTAAAAGATCTATCTACTAGCCTTGGTAAGTCAATTCTTTATCAT
GCTTCTGGAGGCGACACTGTTCTTGACAAAAGTATTATTGAAAAGCTAAATGAACCTTTA
GTTCATTTAATTCGCAACTCAATAGATCATGGAATTGAATCGGCTCAAGAGAGAGAAAGT
TTAGGTAAAGATCCCAAAGGTATTATTAAGCTTTCAGCGTGTCAATCTGGGGATTCTGTT
ATTGTTATTATTGAGGATGACGGAAGAGGGCTTGATAAGAATAAAATACTTAAAAAAGCT
ATAGAGCGCAATATAATTTCTGATTCAGTTGCCAAAACCTTATCAGAGATTGATGTTTAT
AATTTGATTTTTGAGCCTGGATTTTCAACTGCAAGTTCTGTTACTGATATATCAGGTCGT
GGAGTTGGCATGGATGTTGTCAAAAAACAGGTTGAATCTTTAAGGGGGCATGTTGTACTT
GAAAGTGAATTTGGTAAATATACTAGAATCAAGTTAATTTTTCCATTGACTTTGGCTATT
ATTGAGGGTTGGCTTGTTAGAGTAAAAGATGAGCATTTTATTGTTCCTCTTTCTAATGTT
GAATCTTGTTTAGAATCTAATAAGTTAATTTCTCAAATGGATGGAATTGAGACTAAAAGC
AATGTAATGAATTATAGGGGCAGCATGATTAGTTATATTAGGCTTAGAGAGTTTTTTCAG
GTTTCTAGCGAGAAGAGTTTAAGTGAGCAAGTTGTTGTTGTAAATACAAATAGTGGGAAA
ATGGGCATTGTGGTTGACGAAGTTTTGGGTCAACATCAAACCGTCATAAAAGCTTTGGGT
AAAATTTATTCTCGAGTAGAAGGGGTTTCTGGAGCTACTATACTTGGTGATGGAAGTTTG
GCTTTGGTTGTTGACATAGATGCAATAACTAAACTTATAAAATAA
>CCPCLGGI_00290 group_1513
ATGATTTATAGGCCTGAAGGAGAGCTTGTAATAAATAGTATTTTTAAGGTAAAAGAAGAT
TTGTTGCATATTTTTAAGAAAATGAAAGAAGGGGATACTCTTATTATTGACCTTTCAAAT
GTTGAAAAAATAGATATTACTTTTATACAAATTTTGTATGCATCTAATAAATATGCTAAG
AATAGAAATTTGTTTGTAAAAATTGAGTATCCATCCGATGAGGTTTTGAGTTCATTAATA
TATGGCGGGTTTTTAGTAGATATTGAAGATGTTGATAGCTTTGATTTAGGACTTAATTTA
GTTGGATTTTAG
>CCPCLGGI_00291 cheW_1
ATGAGCACAGATTCAGATGTGCAAGATTCTTTAAGTCAGTATCTTTTATTTAGTTTGGAC
GAACTTTATGCTATTGAGATTAAATATGTTGTTGAGGTTTTAGAATATACTAAGATATCA
AAAATCCCAAGGACTCCCAATTACATGGCAGGAATAATAAATAATAGGGGCAAAATCGTT
CCAATAATTGATATTCGAAAACAATTTGGAATGAGCGATCGTGCTGTTGATGAGGATGAT
AAAAAGAGGAATAAGGGAGTTAACATTTCAAATATTATTATATTGAATTTGGTTTACGAG
GGGGATGAATTTAATCTTGGAATTTTAGTAGATTATGTCAATGAAGTTCTTGAATTAGAT
CCATTTAGTATTGATGATGCTCCTAAGATTGGATCAGGGTTTAATTCAAAATTTATTTCA
GGAATTGGCAAGAGTAATGATAAGTTTATTATTATTTTAAATGTAGAAAATTTGTTTGAC
GTTAGAGAGCTTTCTAAATTTAGAAATACAACAATATATGATCCTGAATATCAGCAGCAA
TAG
>CCPCLGGI_00292 group_644
ATGCAAAGTAAAAACAAACTAATCAGATTATTAATAATTATTATCACATTATTTTTCAAT
GTTGAAAATATTTTTACAAACGAAAAATCTAAAAACAATATAACTGGTCAAAACAGTACA
ACTGATCCAAAAATAGAAAGCTTAAAAGCAAAAACTAAAATAAAATTTGGTTTTATTCTA
CCTTACCCTACTGCAATAGAATTCAGCATTAATAACTTTGATATTGGAGTAGGGGTAACA
ATATTGAGTGTCTCGGAATTTTTTCCAAAATCACCAATAGCATTGTTATTTAAAATATAT
TGTGACTATATATTTTTAAATTTAAAATTTAAAGATTCAAATTTTATCTTTTTCTTGGGA
TCTGGCCTATTTTTTGAAATAGGCAAAATTACAAGCTCAGATTTAACAAATGTTTCTTCT
GGGATTACCTATAAAATCGGAGTGGGTTTGCCCTTAGGAATAATATATGAAGCTTATTAT
GACATTATTGAAATTATAATAAAAACAACACCATCAATTTTTATTGGCCAAATGCCTAAC
GGAAATTTAATATTTCCAATAAAAGGTAACTTTTCTATTGGAATAAAAGGCTCTCTTAAG
ATATAG
>CCPCLGGI_00293 group_1115
ATGCTATACTTAGGAGATAATAAAGCAATGAGAACAAAAATAATTATTATGACAATTATT
ATTTTATTAGCCCCAATCTCAGGATTTTCTAATTCAAAAGAATCTGCAAGGGGTAAATTT
GGAGCAGGAATTATACTTCCATTACCAATTGCTCTACAGATTAATATAGGAAACTTTGAT
CTTGACATTGGTCTTTACAGCGGAGTAAATAATTTGTTTTCAGACTGGAAAACATTATTT
ATAGCATTAGACTATATTTTCTACATATACACATTCCCGGGAGCTGCTAATATTTTGGAT
TTTTCAGTTGGCGCAGGGGGATATGGAACAATATGGTTTTCAAGATTTGGAGGCAGTAAG
TCAGGCTCAGGACCAATGAGCATTGGAGCAAGATTGCCTTTGGCCTTAAATATTGCAGTA
TTTAGGAAGAAATTCGACATATTTTTACGAATAGCACCCGGACTTGGAATGAATGTTTGG
AGTAATGGCGTTGGATTTAGATGGGAAGTATTCGCAGGATTGGGACTAAGATTCTGGTTT
ACTTAA
>CCPCLGGI_00294 group_1116
GTGAAAAAAATTTTTATATTGTTTATCATGATTGCAAACATATCTACAAATGGTTTTGCA
AAAGATTCATATTTAAATAGAGGAATTGGCTTTGGAGCAAGCATTGGAAATCCAATTATT
AACTTAATAATGTCATTTCCTTTCATTGATTTTGAAATTGGCTATGGTGGTAGCAATGGA
ATAAATCTATCAGGCCCCAAACTTGAATCAAAATTTTATGATTTTAATTTATTAGCAATA
GCAGCACTTGATTTCATTTTTACAATATCTTTGATAAAAAATTTAAATTTAGGAATTGGA
ATAGGAGGAAATATAAGCATATCGTCTCACACATCTAAATTAATAAATGTAGAATTAGGA
TTTGGAATGAGAATTCCATTGGTTATTTTTTACGACATTACAGAAAATTTAGAAATAGGT
ATGAAAATAGCACCTTCAATAGAATTCATCTCAAATACAAGGTCTCTTGCTCAACATAGA
ACCTATTCGGGCATAAAATCAAACTTTGCTGGGGGAATATTTGCTAAGTACTATATCTTT
TAA
>CCPCLGGI_00295 gndA
ATGGATGTAGGAATTTATGGACTTGGTGTTATGGGTAGTAATTTAGCTCTAAATATTGCT
GATAACGGTTTTAATGTTTCTGTTTACAATAGAGATAATGAAAAAACTGAAATTTTTGTT
AAACAAAATTCTCATAAAAAGATAAATGGTTTTAAAGATGTTGAATCTTTTGTTAAAAGC
TTAAAAACTCCAAAAAAAATCATCTTAATGGTGACAAGCTCTGCTATAGAAAAGGTTATT
GAGCAAATTTTACCCTTTATGAATAAATCAGACATAATTATTGATGGTGGAAATTCTCAT
TATAAGAGCACAATGAGATTGGAAAAAGAATTGTTTGCTAAAGACATTTATTTTGTAGGA
CTTGGAATTTCTGGAGGGGAGAGAGGAGCAAGATTTGGTCCTGCGCTAATGTATGGAGGA
AGTAAATCAGCCTATGAAATTCTTGAGCCCATGTTAAATAAAATTGCAGCTAAAACTAAA
AATAATGATATTTGTTCGACTTATATTGGGGAGAACGGTTCTGGGCACTATGTTAAAATG
ATACATAATGGAGTGGAATACGCTGATATGCAGCTTATCAGCGAGGTTTATTTTTTCATG
AAAAAAGCTTTCAATTTAGATAATTTGAAAATTTCTGAAGTTTTTGAAAAATGGAATGAA
GGCGATCTTTCAGGGTATTTACTAGAAATAACTTCTAAGATTCTTAAATATAAAGAAAAT
AATGAATATTTAGTTGATAAGATTTTAGATATTGCAAATCAAAAAGGCACTGGTGTTTGG
ACAGCTATTGATGCTCTTGAATCTGGTGTGCCTGTAAATTTAATTGTTGAATCTGTTTTT
TCAAGATTTATGTCGGGGTTAAAACACGAAAGGATTATTGCTAGCGATTTACTTAAGATG
GATACTTCTTCTTTTGAGTTTGAGCTTAGTGATTGGATTTTAGATCTTTATTATGCTCTT
TTAGTTTCAAAAATAGTAGCTTATGCTCAAGGTTTTATGATGCTTAAGACCGCGTCTGTG
AATTATGGTTGGGATTTGAATTTAGGTAAAATTTCTTTGGTTTGGAGAGAAGGCTGTATT
ATTCGTAGCAGTTTTTTAGATAAAATTAAATTGGCTTATGATAAAAATCCTCATCTTATT
AATTTGCTTTTTGATGATTATTTTTTAGATTTACTAAAAAATAATCACAAATCTTTAAGA
AGAATAATTTCAAAGGCTAGTGAAATTGGGATTCCTTTGCCAGCATTTTATGCCAGCCTT
TCGTTTTTAGATTCTTATTCTACTAATTATCTGCCTTCTAATCTAATTCAAGCACAAAGA
GATTTTTTTGGTGCTCATTCTTTTGAAAGATTAGACTCAAAACGAGGTGAATTTTTTCAT
AGCGCTTGGCAATAA
>CCPCLGGI_00296 htpG
ATGAAAAAACAATTTGATACAGAAGTAAATGATTTGCTTTATTTAATCATCCACTCTCTT
TACTCCCATAAAGAAATATTTTTAAGAGAATTGATATCAAATGCGTCTGACGCCATTGAT
AAACTCAAGTTTTTAAGCTTGACAAACGAAAAATTCAAAAACATTGCTCTAGAACCAAAA
ATAGAAATATCGTTTGATGATAAAAGCATCCTAATTAAAGATAATGGAATCGGAATGGAT
GAACAAGATTTAACTAATCATCTTGGCGTAATTGCAAAATCAGGAACTAAAGAATTTATT
AACAATTTAAAACAAGATGAAAAAAAATCTGCAAGCCTAATTGGCCAGTTTGGAGTTGGA
TTTTACAGCGCATTCATAGTATCAGAAAAAGTAGAAGTTACATCAAAAAAAGCATTAGAA
AGCGACGCATATATTTGGTCTAGCGACGGCAAAACAGGATATGAAATAGAAAAAGCAAAA
AAAGAAGAGTCAGGTACAGAAATAAAGTTATATCTTAATAAAGAAGGCCTTGAATATGCT
AATAAATGGAAAATTCAAGAAATTATCAAAAAATATTCAAATCACATAAATTATCCCATT
TATATTAAATACAGCGAACCTATAATGAAGGACGGGAAACAAGAGGGAATAGAAGAAAAA
GAAGAAAAATTAAATGAAACTACTGCTCTTTGGACAAAAAATAAAAGCGAAATTAAAGCA
GAAGAATACAATGAATTTTATAAAAATACAACCTTTGATTATGAAAATCCATTAATGCAT
ATTCATACAAAAGCCGAAGGAAATTTGGAATATACTAATTTATTTTACGTCCCAAGCAAA
GCTCCCTATGATTTATATTACCCAAACACTAAGCCTGGGGTAAAGCTATTTATAAATAGA
ATCTTTATTACAGATTCTGAAGGCAGCTTGCTTCCAAACTATCTAAGATTTATAAAAGGA
ATTATAGACTGCCAAGATTTGCCACTCAATGTAAGTAGAGAAATTTTACAGCAAAATAAA
ATTTTGTCTAAAATAAAATCATCTTCTGTAAAAAAAATACTAAGCGAGCTTGAAAAGCTA
AGTAAAAAAAATCCTGAAAAATTTTCAGAGTTTTCTAAAGAATTTGGGAGATGCATTAAA
GAAGGTGTTTATTCTGACTTTGAAAACAGAGAAAAGCTTATATCATTAATAAGGTTTAAA
TCCTCAAGTGTAGATGGGTTTGTGTCTTTTAAAGAGTATAAAGAAAGAATGAATGAGAGT
CAAAAAAGCATTTACTACATAACAGGCGGTAAAGAAAATATATTAAAAGAAAACCCAATA
GTAGCTGCTTATAAAGAAAAAGGATTTGAAATCTTAATCATGGACGATGAACTTGATGAA
GCTATTTTAAATCTAATTCCAGAATACGAAGGATTAAAACTAAAGGCAATAAATAAAAAC
GAAACCAGCAATGAATTAAAAGATGAAAATTTCAAAAAAATTGAAGAAGAATTCAAAGAT
ACCCTTACAAAAGTAAAAGAAATCCTCAAGGATCATATAAAAGAAGTCAATCTATCAGCA
ACATTGATAAAAGAGCCTTCAGCAATAATAATTGATAGCAATGATCCAACTTACCAAATG
CAAAAAATCATGCTGTCAATGGGACAAGAAGTAAAAGAAATAAAACCAATACTTGAATTA
AACCCTAATAATAAAATAGTCCAAAATTTAAAAAATCTAGAGCCTGAAAAATTAGAAAAA
ATAAGCATTCTCCTTTTTGAAGAAGCTATGTTAACTTCAGGAATGCCCAGCAAAAATCCA
GGAAAATTTATAAATATAATAAACGAATTTATAGAAAAAGACTTCTTATAA
>CCPCLGGI_00297 group_3093
ATGGGGTTTTTAGATTTTTTTAAAAAAACCGCTACATTGGATTTGATTGCTCCGATTAGT
GGAAAAGTTATGTCAATTGATAAGGTTCCCGATGAAGCTTTTGCTGAAAAAATAGTTGGC
GATGGAATTGCAATTCTTCCAACAAGCAATGAGTTGTTGGCGCCTTGTGATGGGAAAATA
GGTAAAATTTTTAAAACCAATCATGCCTTTAGCCTTGAAACTAAAGAGGGCGTTGAAATT
TTTGTCCATTTTGGAATTAATACTCTTAATTTAAATGGTAAGGGTTTTACAAGAGTTGCT
GAAGAGGGCATTAATGTTAAACAAGGTGAAGTTATTATTAGGCTTGATCTTGAATATTTA
AAAGAGCATTCAGAATCCGTTATTACTCCGGTTGTTATTGCAAATTCTGATGAAGTTTCA
AGTATAGAATATTCTTTTGGAAGGCTTGAAAATGATTCTGAATATATTTTATCATCTTCA
ACTGTCTTGACAGAAGAAATTAGGCATAAAATATCTCAAACAAAGCCTGTTATAGCGGGC
AAAGATTTGGTGTTGCGAGTTAAAAAGTAA
>CCPCLGGI_00298 ptsI
ATGACTTTATCGGGCAAAAGAATATCCAAAGGGATAGGCATTGGGGAAGTTCTTTGTATT
AGGAAAAATTTTGATAAAATTATAAGTAGAGAAAAAATAGACTTTTCTCAGGTTGATAGC
GAGATATCAAAATTCAATAAAGCGAAGTCAAAAGCAATTGAAGCGCTTAGGGATCTTGAG
AGAAAAGCTATGCTTCAATTTGGAGATGATAAAAAAGGTATTTTTGAAGGTCAGGTGTTG
ATCGTTGAAGACGATGAACTTGATGAGCTTGTTATTGAGCTTATTGTAAAGGAAAATTAT
AGCGCTGCTTATTCTATTTATTTAGCGTTTGAAAATTTGGTTAAAAGTGTAGAAGATTAT
AAAGATCCTTATTTAAAAGAAAGAGCGTCTGATTATAAGGACATTAGAAATAGATTAATT
TCTATCATTTTAGGCCAAGTATCCGATTTTTCTGAGATTAATAAAGATATTATTCTTGTT
ACCGAGGAATTAACCCCATCTGATACCATGCAATTTGACTTAAATTATGTTAAAGGGTTT
TTAACTGCTGTTGGAGGAGAAACCTCTCATGCTGCTATTTTGGCAAGAACAATGGGGCTT
CCAGCGCTTGTTATGACTTTGTCAGATATTGATGCGTTAAAGGATGGTGATAAAATAGTA
ATTGATGCAATGTCTTCTATTGTTATTAAAAATCCTTCTTCTGATGAGATTAATCTTTAT
GAAGGTAAGATTTTGCGACAAGTAGAGTTAGAAAAAGAGCTTTTTTCTTTAAAAGATAAA
GATGCTGAAACAAAAGATGGCACAAAGGTGTTTTTAAAGGCAAATATTGGAACACCTGTT
GATATTACCTATGTTAATAAATATGGTGTTGAGGGAATAGGTCTTTTTAGAACAGAGTTC
TTATATATGAGATCTTTACAACCTCCAACAGAAGATGAGCAGTTTGAAACTTATAAGAGA
GTTATAGAAACAATGGAAAAGAAAGGGGTTGTTACGATTCGTACTCTTGATGTTGGTGGT
GATAAAGAAATTCCTTATCTTAATTTTAAGAAAGAGGAAAATCCCTTTTTGGGCTTTCGG
GCACTTAGGATGTATAAGGAATATGAGGAATTAATCCAGGCGCAGTTTAATGCTATTTTT
AGGGCCAGTCATTATGGTAAGATAAGGGTAATGGTTCCTATGCTTACCATATATGAAGAG
ATCGAAACGATAGAATATTTTGTTAATAATGCAAAAATCAACTTAAAGTCTAGAGGCTTG
CCTTTTGATGAAAATTTGGAAGTGGGTTGCATGATAGAAGTCCCTTCTGCAGCTTTAATT
TCCTCTAAACTTGCCAATAAATTGAAATTTTTTAGCATAGGGACTAACGATTTAACCCAA
TATGTTTTAGCTGTTGATCGTGGTAATCAAAAGATATCAAATTTATATGACAAGTATAAT
CCTGCTGTGTTGAAATTAATCAAAAAGGTTCTTGATGATGGGGTTAGTTCTGGAATTGAT
GTGTCTGTTTGTGGTGAGCTTGGAGGAGATGATGCTGGAGCACTGCTTCTTGTAGGCCTT
GGGTTTAGGTCTTTAAGCATGATTCCTAGTGCTACGCTTAGAATTAAATATTTGCTTAAA
AAGTATACAATAATGGAATTAGAAGAATTGGCAAATAAGGTTTTAAATAGTGATTCCAAG
CAAGAAACTTTAAGTTATTTTGATAAATTTATAGGAGATTAG
>CCPCLGGI_00299 ptsH
ATGGTAAAAAAAGAAGCAATTATTAAGGCTGTAAACGGTTTGCATGTTAGGCCTGCATCA
ACTTTTGTAAAAAAAGCTAAAGAGTATTCTAGCGAGATAACAATAGAATCTGATGGAAAG
TCTGTTAGCGGAAAAAGTTTGTTCAGGCTTCAAACTTTGGAATTATCATCAGGTAAAAAG
CTTTTGATATGTGCTGAGGGTGAGGATGAAGAGATTGCTGCTTCAGAGCTTGCAGAGCTT
ATCGAATCTTTTAAGGAATGA
>CCPCLGGI_00300 group_646
ATGGCTAATGTTAAGGTTTATTATCCTGAAAGTTTTAATATACTATCTAATTTATTTAAC
AAAAATTTAAATAATTATATCATTTATAATGAGCTGGATTTTAAAAAAAATCCTGATTTG
TTTAATAGAGAAACACCCATTGATAATTTTTTTATTGTTGGTAATTTTGAAAAATTTAAT
AAGGTATCTTTAAGGGGTAATTTTCTTGAGATGGGGCCTTGTGTGACTTACAACGAGATA
CTTCGGATTGGTAAGAAAAATATTCCAAGTTTGTTTTATGAATTTATTTCAAAATTTAAT
GATAAAATATATTTAAATAGTATTAACCTTGCAAATGGGTTTTATTATAAAAACACCGTT
TTTGATATTTATCCTTTGTTGATAAGTCTTGATGCTCAAATTGAGTTTAAAAATGTTTTA
ACCAAAAAAACTTATGTTTTTAGTGCTTATAATTTAAATAGAGCTGAATATATTGCAAAT
CGAAACACTGTTCTTATTACTAAATTTAAATTTCCAATGATGAATTTATGGAACAGAAGC
TTTTATCATAAAATATTTTTCAATACTTTGTCTTTTGACATTTTAGAAGAATCGGACATT
ATTTTTATATGTATTCTTTTAAACATAAAAAGAGACATTATAAATGATTTTTTGTTAAAG
ATATTTTATGATGACAAGGTGATAGTCATAAAGGATTTCCAGATTTTACTTTTAAACAAA
TCTTTGCCGCTTTCATTTTCTGAGATAGAAAATTCTCTTAAAATGTTGGATAAAAATATA
AGAGATTCTAAAAATTTCAACATAGGAGAGAGAAATTTAAAGCTAATAAAGAATTTTTAT
TTAGACATATTAATGAGTTTTAATTTTTAA
>CCPCLGGI_00301 group_1338
TTGACATTAATTAATTTCAACTTAAATGGAGAGAGTATTTCAAAAAAGATTAGTCTTTCT
TTGGGGACCAGAAATCTTTTGGATTCTATTTTTTTTGCTAAGAGCAATAGTTTGGAGTAC
ATTGTTAATAACAGATTTTTTTTAATTTTATTGGATTTCAAACTTGTTTATTCTGATTTA
ATTCCCGCTTTTATTTTAAATGGTCGGAATGTAGTTACCCTTGAAGGACTTAAGAAAAAA
AGTTTTTATAAGCACATGCAAAAGATTTTATTAGAAGACGATTTTAATTTTTGTAGCAAT
TGTTTTGAATCTAATATTTTGCTGTTTTATTACTTTTTGGAAAACGAGATTGTAAGCAAA
TCAGATATTTTAGGCTATAGAAAGTCATTAAAATGTAATTGTATGGATGTTAATACTTTT
TTATCTCTTTATTTGAAAGCTGAAGAATTGTATAGAAAAAATGGCTAA
>CCPCLGGI_00302 group_247
TTGACAAATGTGGATGCGCATGAATTTTGGGCTTTGCCAGTTTGCTGCAATGTTAAAGAT
TCTTTTATTGAAGATTTTAGTTTTGTAGATGAACATGTAAATTCAATTTTTAGCATCAGC
TATAAAGATAATATAACTTTAAAGTTTAGAGATTTTGTTGATTCTAATGAATTTAACTTG
AAGCTTTTTGACAATAAAATAAGCTTTGAAGGTCAAATTCCTTTGGTTTTGTATTCAGAC
AATTTGGATTATTTACTAAAAGCAGAAAAAAGTGTTCTTTTTAATCTAAGAGTTGGTGAT
GCGAATAGTAGTTATTCTTCTGGATTTACAAAGAAAGAGTCTGGAACTTGCAATGTTTTG
AATGCTTGTTATGAATTTAGCGATTACAATAGTTTTTCAGATGATTTTATTTTAGTTAAA
ATATTTTTTGATTCTGAAAATTTAATTATTGATGCTAATGTAGACAATATTTCTTTTTTA
AAATTTTTTATTAGTGAAAATTTTGGTGTAAGTAAAGACAAAATAAAAATAAATTCTCTT
GATAATTACTGGTCTAGCTCTATTTTCCCTATTTCTTTTAATGCAATTTTACAAGGCATT
GTAATTTCAAAAAAGATTAATAAAAGGGTTAATATTGTTTACTACAAAAGACATTTTGGA
ATTTTAGATAATTTAAATTTAACTTTTTCAGTTTCTAATTGTTTAGTGGCGGATAATAAG
CTCTCAAAAATTATTTTAGAAATTATAATAAATAGACCTTTAAATTTTTTATATAAGTTT
TATTTTAAATTTATTAATAATATTTTCAAAAATTTGTTTTTTGATGGGTTTTTAGAAATT
TTTTTTGTTGAGAATAAAAGTGATTTTATCTTTTTTTATGACAATCTTTTGGCATTTGAG
ACTTCTGTTTATAATTTTATTTATTCCAATTTTTATAATCTTGCTTTGTCGATGTCTTGT
GAGCCAATAGGTTATTTGCTTACACAGATTAAAGGTGATTATGCTGGGTTTTTAAAAATT
TTTAAAAAACTAGATTTAAAAAATTCTTTAATAAAGAAATCTGCCGTTTTAAGTGTTAAT
AAGGATTATGACATTTTTGATACTAGTCGAAGGGGAGTTGGTTTTGCTTATTTGAATTCA
AGTGCTTATTTTTTAAGCGAAGAGCAATATGTTGTTGCTTTCTTATACAAGGATGGATTA
AATGTATTTTTGCCCTACAGTATTATTGACAACAATTTAAGCAATTATTTGAAAAATAGT
TTGGCTAAAACACTGGGCTTGCCTTATAGCAGTGTAAATTTTTTGATAGGCGAGAGTGTA
TTAGATTTTGGTAATTTTTATAACCTTCTTTTTAAAGATCCTTATTTAATTGAAAAAGCA
ATTTTAAGTATTAAGGACAATTTTTCTTCTTTGATAGATTCAGATTTTATAAATGAATAT
CCTGTAGTTTTTAAGGAAAAAATAGCTATTAGCGATGTTAATGATTGTGTGCTTGGGTGT
TCTGTTGAGCTTAAATTTGAATTTTATTCTCTTAGCGCTGTTTTTAGCAATGTGAGCTTT
TTTGTAGAACAAGGCAAATTTACTAAGCTTAAGTTAAATAACAAGAGAATTCGCACAATA
TTTGGATTAGCGGTTGATTATGTATTTTGTCGTGCTAATGTAAGTTGCGATATTAAAGAT
TGTTTAAGCTTAGAGTTTATTGAAGATGGCGAGTTTATTTTTTCTTTTAGAAGTGTTTTT
ATTGTTTCTGTTTCTGCAATTCGAACTGCTTTGATTCAGGTATTTGATTTTAATGCAAGC
AAAACGCCCCTTGATTTTGAAGAAATTTTAAATAGTTGGAGTATAAAAATTGACATTAAT
TAA
>CCPCLGGI_00303 group_352
ATGAATAAAACAAAAAATCTAAGCCTTACGTATTTTATAATACTTTCATGTATATCATTA
TTTGGGGCTAATAATAATACAATAAGCTACTCTAGCATTGAAATTCCTCTAGAAGACTTA
AGTGAAGAATTTAAAAGTTCTGGGAATAAAAGCGATCAAATAAATACCTCAAAACATTTA
AACAAAAACATAGTTTCTTATGAAGACCCAAAAAAGGGTAAAGATCTAAAATTGCCAGAA
AATATAAGAGACAAAAAATTACCCCAAAAAAGAATGGACGAAAATGATCTAAAATCTGTA
ATTGAAAATTATGAAAATAAAATTAAAAACATAGAAAAGCTTTTAAAAACCAAAAATCAA
AAAACATCGGAAAATGAAAATAAAAAAATAGAATCAATCGAAAAAAAAGCAAAAAAATAT
GAAATTTTAACCAATAAATTAAAAAACGAAATAGTAGAAATAAAAAAGCTCCTTAACAAA
AAAATCAAGCCTAAAGAAGATGAAAATTACGAAAAAATAAATATTGAAAACATTGAAGAA
GAAACTGATGATGATTTTGAAGACAATTATGAATATAATGATGAAATTGAAGAAACAAAT
GAGGACAATTACCCTTCTAATGAAGGAATAATAAACAATCTAAAAGAAAATCTTAATGAA
AACGAAAAATATTATGCTATTAATGAAAAAAAAATCGATGAACTTGAAGACAGAATCAAC
GAGAATGAAAACACTATTTTAGACTTGCAAAGAGAATTAAGGAATTTTAAAAAAAAAGAT
AACTCAGATAAAAACTTAGAAGAAATTGAGGAAAATTTATCTTCAATAGGAAGAATAATT
AATGATCTAAAAAGAAAAATCAGCGCAAATGAAGCAATAAACAAAGAAAATCAAAAAAAA
ATAAGAACTGATAAACACAAACTCAAAGAATTAGAAGATAAAATAAAGGAAAATGAAGAG
ACTATTTTAAAACTTCAAAAAGAATTAAACAATTTTAAAAAAAAAGAAATTTATCAAAAA
CCCTTAAATGAAGAAACTTTCACTCCAAGCACTACAAGTAAAAATGACGACTTAGAAGAA
AATAAGAAATTAAAAAAGGAATATTTAAAGCCCATAGAAAAAAAAGAAAGCCGAGATCTA
GAAGAAAATACTAAAAGCACCCCAAAAACAACTATGATAAAAACAGCAGATTTTCAAATC
TACCCTGACATATATCTTAATAATTATAAATTTAAAGAAAAGGGAGATCAATTTGCATTT
AAAAAAGAAAACACATACTATATTGAAATAGATCCCACTAACAATTTAAATGAGGCTTTA
AAAAATCATGAAATAATCTCAAAATATAAATTTGAAAAATATTTCATTAACCCTATTCTA
AAAAATAAAGAAGAATTTTTTAGAAACTTAATAGAAGTCAAAAATATCCACGAACTAGGA
ATTATGTATAAAAATCTAAAGCCTGAATTTAAGCAAATAAAAATAATTAAATAA
>CCPCLGGI_00304 ligA
ATGAGCAGCAAAGTACAGCAAGAAATTGCAGACTTGAAGAAGTTGATTAGAAAGTGGGAT
AAAGAATATTATGTCGATTCTTTGCCTAGTGTTGAAGATTTTGTATATGATAAGCATATT
TTAAGGCTTCAAGAGCTAGAAAGTAAGTACCCTGAATATAAGACCTTAGATTCTCCTACT
CTTAAATTTGGCAGCGATCTTTTAAATGATTTTAAAGAGGTTGAACATTCTGCACCTATA
TTAAGTCTTGATAAGGTTTATGATCTTGATTTGCTAAAATCATGGATAGATAAGATTGAT
TTTAATAATTCTTTTAATATTTCTGTTGAGCCAAAGATTGATGGATGTTCTATCGTTCTT
TATTATAAAGATGGCGTTCTTGAAAAAGCTCTTACTAGAGGTAATGGAAAATTTGGTAAT
GATGTTACTATAAACGTTAGAACCATTAGATATATACCTTTATTTCTTGATGAAAAGGTT
GATTTAGTATTAAGGGGTGAGGTTTATATTACTAAAGAAAATTTTTTGAAAATAAATAAA
TTTTTGGAAAAGCCTTATACGAATTCTAGAAATTTGGCTTCGGGAATACTTAGAAGGGTT
GATAGTAGAGAAGTCGCTAATTTTCCTTTAAATATTTTCATTTATGATTTTTTGAATGCT
GGATTAGAATTTAAAACCAATGATTTAGCTACTGCAAGACTTAAGAAATTGGGTTTTAAA
GTCAATCCCTTGATTAGGTTTTTTGATCTAAAAAATTCAATTGGAGAAGTTTTAAATTAC
ATAGCAGATATAACAAAAAAAAGAGATTCTTTTGAATATGAAATAGATGGTGTTGTTCTT
AAGGTTAGTGATTTTGCTTTAAGAGAAAGATTGGGGTATACTGCACATCATCCCAAATGG
GCAATGGCTTACAAATTTGAAGCGCTTTCGGATTTTAGTAGGGTAAATAGCATTGTTGTT
CAGGTTGGACGTAGTGGTAAAATTACTCCGGTTGCTAATATTGATAAAGTTTTTGTTTCA
GGAGCTTTTATTACTAGTGCAACGTTACACAATCAAGATTATATAAGGTCTATTGGTTTG
AATGTTGGTGATGTTGTTAAAGTTTCAAGAAGAGGAGATGTAATTCCTGCTGTTGAAATG
GTGATAAATAAATTTTCAACAGGATTTTTCAAAGTTCCTGATAATTGTCCAGCTTGTAAA
ACGGCTGTAGTAAAAGAGGGGGCACATTTTTTTTGTCCAAATAATAATTGTCCTTCAGTA
GCAGTTGAGAGAATAAAATATTTTTGTAGTAAAAATTGTATGGATATTGAAGGGTTTTCC
GACAAGATAATTTCTTTTCTTTTTGAGAAAAAATTTATTTTTTCAGAAATTGATCTTTAT
ACTTTTGATTTTTATAAGCTTCTTGAATTTAAAGGGTTTAAAGATAGAAAGATAAATAAT
TTGATAAATTCAATTGAAGCTAGCAAAAAAAAGCCATTTAGTAAATTACTTCTTAGTATG
GGAATTAAAGATTTAGGGGAAAATACAATAATGTTGTTGTTTCTTAATAATTTAAATTCA
TTTTCAAAGCTTTTTAAGCTTTGTCAAGACAGATATTTTGCATTTTCAACATTGTTGAAA
ATTAAAGGCATAGGAGAAAAAATTGCTTTAAATATTATTGAAGCTTTTAATGATTCAGTA
ATGCTTAATAAGTTTAAATTTTTTGAAAATTTGGAATTTAAAATGGAAGAGGTTGTTGCG
ATTGATGGTGAGAATAAGTTATTGGCCGGTAAAAAGTTTTGCATTACTGGAACTTTTAAT
GGTTATTCCAGGTCTATTGTTATTGATAAGCTAAAAAATAAAGGAGCAATTTTTAATACT
TGTGTGACTGGGAGTTTAGATTTTCTTATTGTAGGAGAAAAAGCTGGATCAAAGCTTAAA
AAAGCTTTGAGTTTAAATATAAAAATTATGTCTTTTGAAGACATAAAAAGTTACTTAGAT
TAG
>CCPCLGGI_00305 cheY_1
TTGGAAGAAAGCAAAAAAGCTTTAATAGCTGATGACTCACTTTTTATGAGAAAAAACCTA
ATAAAAATCTTAAGTCAATTGGGATTTAAAGAATTTTTAGAAGCCGAAGATGGCATTCAG
GCTGTTAAAGAATTTGAAAAACAAAATAATATTGATTTAATAACACTCGATATAACAATG
ATGGGAATGGATGGAATCACAGCTCTTGAGAGAATGTATGAAATTAATAAAAAATTGCTT
AAAAAAGTTAATATATTAATGGTTACAGCTATTGGAAAACAAGAATTAATACAAAAAGCT
TTATCTCTTGGAGCTAGAGGATATATTACAAAACCTTTTAAAAAAGAACAAATAATAGAG
CAAATTAAACTTTTGGATTAG
>CCPCLGGI_00306 group_268
TTGATAGCAAAAGAAAAAATATACAAACAAACACAAGTAAACACATCAAATCCCCTATCA
ATATTGATAATGCTTTATGAGAAAGCAATACAGGATTTAAAAGTTGCAAAAGAGCTTATA
AAAGATGAAAATTGGCAAAATGCAGTTAAAGCTAATGAAAAAATCTTTCATGCACAAGAA
ATCATTACTGAATTAATGTCAACCTTAAATTTTGAGCAAGGCGGAAACATTTCTACAAAT
TTACTCTCAATATACTTGTTTCTAAATAAAGAGCTAGAAAATGTTCTTTTGAAAAAAGAA
ATACACAAAATTGACAATGTCATAAAACAACTGCAAATATTAAGCTTTGCCTGGAAAAAA
TTAAGCAAAAAAGAAAATAATATTACTCAAAGTAATAATGTTACTCAAAGTAAATTAGGA
ATCAATATTGTCGGCTAA
>CCPCLGGI_00307 group_353
TTGTCGGCTAATGAAATTTTAAAAAAACATTTTAGAAATTTATTATTAGAATTAAAAGAA
TTGAAATTAATATTAACAATAGAAAGTAATGAATTGCAAAGAGAAGAAATAGAAATATTA
AGTATAACCAATCCTAAGAAAGATTTAATATTAGAATCAATCAAAAACTATTATAAAACA
ATAAATGCATGGTTAAAATTTAAAAACCAAAAATTGGATAATTTTGATTACTTAATTAAA
GAAATTAATCTACTAAAAGAAGAAATATACATTAAATATCAAATTTGTTGTGAAATCTTA
CAACAAATTGCAAATGCAAAAAGAAAAATTCCAAAAATTAAAAAGCTCCAAAACCTTGCA
GTAAACAATTCACCCATAATGTTAGATATTAAAATATGA
>CCPCLGGI_00308 polA
ATGAAAGAACTTTACCTAATTGATGCACTAAACATAATATTTAGAAATTATCACGTAATG
AAAAATTATCCACTTTTAAACACACAAGGAGAAAATGTAAACGCATTTATTGGCTTTTTC
AAAACATTATTTTTCATAATAAAAGAAAAAAATCCTGAACATTTGATTATCACCTTTGAC
TCAGAGGTACCAACTTTTAGAAAACAAAAATATCCAAGCTACAAGGCAACAAGAGATTTA
CCTCCGGACGATTTAATACCTCAAATAGGATGGATAAAAGAAGGCCTTTTAAAGGCAAAA
ATACCAATCTTTGAGATGGAAGGCTACGAAGCTGACGATCTTTTAGCTAGTTTTGCCAAA
AAGGCTGCAAAGAATAACTATTTAACTTACATTATTTCTCCAGATAAAGACTTGCTGCAA
ACAATGTCAGAGTACGTAAAAATACTTAAAATTGAAAACAACAGCTTTATTGAAATGGAT
AATGAGTACGTAACAAAAAAATTTGGAGTAAATAGCTTTCAAATAAAAGATTATTTAGCT
ATTGTTGGAGACAGGTCTGACAATATACCTGGAATAAAAGGCATTGGCGCAAAAGGAGCA
GCAAATTTATTAAGAGAATTTAAAACCTTAGACGGGATATATTCAAATTTAGAAATAATA
AATAAAAAACACCGAGAACTTTTAATCAAAGAAAAAGAAAATGCTTTTTTAAGCTATGAA
CTTGTAAGTCTTGAAGAAAATTTAAAAATTCCAGAAATTGAAAACTTCGCCTTAAAAAAT
TTTAGCGAAGAGATAATATCTTTGTTTGAAAAGCACTCAGCAATTGCCCTAATAAAAACT
TATAAAAAGGATATCTTAAAACAAGAAAAAGAAAATGCAGACCAAAAAAGTCTATTTAAG
CAAGAACCTACTACCAACAGCTTAGATGACATAAATACAATTGACACAGAAAATGTTAAA
TACCGCTCAATAACAACAAAAATAGAGCTTGATGATTTAATAGAAAGCCTTAAAAAGGCT
AAATACATATCAATAGACACAGAAACGTCTTCGCTTGATACTTACACAGCAAAATTAATT
GGGATTTCTATTTCATTTAAAGAATTTGAAGGTTACTATATTCCAATCGAAGCCAAAGGA
AAAATTTACATAGAAAAAAACTATATAATACAAAAATTTAACAATCTTTTTGAATCAAAT
CCAAAAATAATTGGTCAAAATTATAAATTTGACTATAAAATACTTAAAAACAATGGATTT
AACCCTATACCACCTTATTTTGACACAATGATTGCTGCATACCTTATCGACACAAACTCA
AAAGTATCGCTTGATTTTCTTGCAGAAAAATATTTAATGCATAAAAATATTAAATATGAA
GATGTGATACAAAAAAATGACAACTTCGCAAATATATCTTTAGAAATGGCAACAAGCTAT
TCATCCGAAGATGCTGATATTACATTTAGATTATTTAATCTATTTACCAAAAAATTAAAA
GAAGACAAACTCGACAAGTTAATGCACGAAATAGAAATGCCTTTTAACAAGGTGATTATA
GAAATGGAAGAAAATGGAATTTACCTTGATAAAGAATATTTAAAAGAATATGGAAAAGAA
CTTGGAAAAGAATTAGAAGCAATCGAAAACGAAATAATAAAAAGCATAGGAATTGATTTT
AATCTAAATTCTCCAAAACAAATGCATGAAATTTTATTTGAAAAATTAAATCTAAAATTA
CCAGAAAAAATGAAAAAAGATTCAACTGATATAAAAGTGCTTGAATCTCTCAGAGAACAG
CATGAATCAATTGAAAATCTAATAAAATACAGACAAATTGCAAAATTGAAGAGTACTTAC
ACAGATAATTTGATAGAACTAATAAACTATAAAACAAACAGACTGCACACAAGCTTCATA
CAAACAAAAACAGCAACTGGTAGAATCACTAGCATAAACCCTAACTTGCAAAACATACCA
ATAAAAGATGAAAAAGGGCGAAAAATAAGAAAAGCATTTAAACCAGAAAATGGAAATATT
TTTATTTCAGCTGATTATTCTCAAATTGAGCTTGCTATACTTGCTCATTTATCACAAGAT
GAAGTCCTTATTAAAGCATTTGAAAATAATAAAGACATTCATACAGAAACTGCTTCTAAG
CTTTTCAAAATAGAAGAAAAAGAAATTACTCCTAACTTGAGAAGAATAGCAAAATCTATT
AATTTTGGAATAATTTATAGAATGTCAGATTTTAGACTTGCAAAAGAACTGAGAATTACA
AAAGAAGAGGCAAAAGGATTTATAAACTCTTACTTTGATTCTTATCCAAAAATCAAAGAG
TTTATAATAAATCAAATAAACTTCGTAAGAAATGCTGGATATAGCGAAACCATCTTAAAA
AGAAGAAGATATATAAAAGAAATTAATAGCAATAATTATCTGGAAAGATCTGCCGCTGAA
AGAATAGCAATAAATAGCATAATTCAGGGAAGTGCCGCCGATATCATGAAAATTGCAATG
GTCAAAGTATTTAATGAATTTAAAAGTAAAAAAATGGAATCAAAAATATTGCTACAGGTG
CACGATGAAATGCTCATTGAATCTCCTATTGAAGAAGAAAATGAGGTGAAAAAAATATTA
AAAATTATGATGGAAACTGCTTACACATTAAATCTGCCTTTAAGAGCAAATATTGAAACG
GGTAAATCGTGGGGAGAAATCCATTAA
>CCPCLGGI_00309 coaE
GTGGGGAGAAATCCATTAATCATTGGAGTAACAGGAAGAATTGCATCTGGCAAAGATACT
GTTTCAAAAATAATTAGCAATAAATATGGATTTTACGAAATAAATGCAGACAAGCTTGGA
CATTCAGTATTACATGAAAAAAAAGAAGAAATAGTTAAAATATTTGGTCAAAAAATATTA
AATACTAAAAATGAAATAGACAAACTCTTACTAAGAAATCTTGTATTTAATGACAATAAA
GAATTAAAAAAGCTTGAAAGCGTATCACACCCAGTCATACTCAGCAAAATAAAAAAAATC
CTAATCCAAAACCAATCTACAAAAATAATAATTAATGCTGCTTTACTTTTTAAAATGAAT
TTGGAAAAACTTTGCGACTACATAATTGTGCTTAAGGCAAAGAATTCTATAATAAAAAAT
AGATTATCATATTCTATACCAAACATTGATTCAAATATGATTAATAAAATACTCAAAATC
CAAAAAGATATTTTTTTTGAAAAAAATATTATAAACTTAAAAATAATCAATATAATTAAT
AACAAGAATTATGCATATCTAGAAAAAGAAATTGAAAAAAAAATGCAGGAGATAATTAAC
TATGAAAGATTTGAATGA
>CCPCLGGI_00310 group_647
ATGAAAGATTTGAATGAAAACAATGATAATAATAAAGGATTTTTTGTAGCATTAACATCA
ATTGCAACAGTTTGTATCATAATATTTCTTGGGACAATTATTTTCTTTCCAAACAAAAAT
TTGGCTTCAGACATTGCAGAAAAAAATATTGTTTTAGAAGAAGATAAAGATCCAAACACC
TTAGAAAAGGTTGACCAAAATGAAAAATCTTTAAAGGTATCTGAAACTCAAAATGAAATA
ATTATAGATTTAACACAAGATTTAAATAAAGAAAAAAAACCTACAAACAAAATACCTAAT
ACTCAGAAATCAAAAACCATCGAAAAGCCTCAACCCACAACTCAAAAAATATCTAATACT
TCTCAGAAATCAAAAATCATCGAAAAGCCTCAACCCACAACTCAAAAAATATCTAATACT
TCTCAGAAATCAAAAACAATCGAAAAGCCTCAACCCATAGCCCAAAAAACTTTAAATACT
GATAACATTTATGATCCTAATATAGAATATTACATACAATTTGTATCACTCTCAGACCCA
ATCAATGCAGACAACTATATTCAAAAATTACTCAAATATAATATAATTGCTAGAATATAT
TCTGCAACAGTAGATAATAAAGATATTTACAGAGTAAGATCTGGTCCTTATAAAACAAAA
TCAGAAGCAAAAGCAGACTTTAAAAAAATAGCAGGAATAGGTGAATTTAAAGAAACTTAT
ATATTACCCGTTAACAAATAG
>CCPCLGGI_00311 fucK
ATGAATGCTCTTAGTATTGATATTGGTACCAGTGTTTTAAAGGCAGCATTAGTTAGCTCT
AAAAATGGAGTTTTAAGTTATATTGATGTTAGTTACTCAGATTATTTTAATGTTGATTTC
GAAAATTTTGACTTTAATATATGGCTTTTTTCTTTTAAGAAAGCCATATCCAATTTTCAG
CCTAGTAAAATAGATTGCATTTCTGTTGGCGGCATTTCGCCATGTTTAATTGCTTTAAAT
TCAAATTTAATTCCTTTGGAAGTGTTACATTGGAATTCCTTTAAAATTAAGCCTTATTTT
AGGGGTAAGTCTGTATTTTTGCCCTATGTACTTAGTACGGTTGAAAGAGGAACATATTCT
AAAATAAGCTATTTTGTTTCTTGTTTTGAGTATTTTATTTATTTGCTTACAGGAAAGCTT
TTTACAAGCTTTCCAAGCATGGAGTATATTCCTTTTATTTGGGATGATATAGAGATAAAA
AAATATGGGCTTGACAAGAATAAATTTCCTCCATTTGTAAAAATGGGAGAAAATATTGGC
GTTGTAACTTATAAAGCAGGAATTGAATTTGGGCTAAATAGTGGAATTAGCGTAATTAAT
GCGGGATCAGATTATTTGAATGTTTTGGTGGGAAGTGGTGCTTTTCAAGAAGGAATTGTG
TCAAATAGAATGGGTACAAGTGAAGGGTTTAATTTTGTTTCAAGTACATATTTACCAGGA
TTTTCTCTAGAATATCCTTATTTTTTAGAAGGATTTTTTATTATTGGGAGAATTGTTCCT
TTTGGATATTTGATTCAATTATTAAAAGACAGTTTTTATAAAAAAAGTTTAACTTTTGAG
TTGCTCTTAAAAAAAATTGTTAAAAGTGTCACTTTAAATAATGTATACTTTTATCCAAGC
AAAATTAAACTTTTTAATGATTTATTTGTTTTAGATCCTTGTCTTTGCAAAGATCTAAGT
AAAGGAATTTTTGGTAGTATTAAAAATCCATTAGAGATTGGTTTATCAATACTTGAGTTT
GTATGTTTTGCTTTTTACAACAGATTGGTAGAGCTAAAAGCCTGCAATAAAGAAATTTTG
AGCATTTTTGTTAGTGGGTCTAATTCTGATAATTTGCTTTTAAATCAAATAAAGGCAAAT
ATTCTTGGCAAAGATTTAAAGATTTTTGATTTTAAGCATTCAGAGATTATTGGGGGAGCA
ATTCAAGCATTCTATTCTTTAAGAGAATTTGGCAGCTTAAATGATTCTTTTTTAAAACTT
ACAAAGATTAAGCATGTTGTTTCGCCTATTATTGAGGTTCATGAAGAATATTTAGAAAAA
TATCAAAAATATATTAATAATTATAGTCTATTTGTTAACGGGTAA
>CCPCLGGI_00312 prs
GTGAATTTACTTAAAAAGAAATCAATAGGAATTATTGCTTGTCCTGGGGGTAGGGTTTTT
GCTAGTAAAATAATAGAAGAGCTTGACAGAATATTTATAAATATTGAAAATGAGATTATA
GAGAGCATATGCCAAGATTCTAAAGCCTTAAAGGAAGAAATTTTTAAGATTGAAAAAGTT
TTATCTCCTTTTTTAGAAGGACTTAGTTTGTCTACTCTTAAAAGCAAAGAGCCTTTAGAA
ATTCCTGTAAAATTTGTTAAATTTGCCAATGGTGAATTTAAAACAGAAATTTTAAAAACA
ATCAGAAATAAGGATATTTTTATTGTTCAAGATGTTGCTAATGCTTATGAAGTTGAGATA
AACAGTAGCGAAAAAATAATTATGACGGTTAATGATCACATAATGAATTTAATGACAACA
ATAGATGCCTGTATGCAGGCCAAAGCCAATTCTGTTAGTGTTATTATCCCGTCTTATCCT
TATTCAAGACAAGATAAAAAGCATTCAAGAGAATGCTTAACAGCAAGTCTTATTGGAAGA
TTTTTAGAAGAGTTGGGCATTAGACATATTTTAACCCTAGATATTCACTCAAAGGCTATT
GAGAATGTCTTTAGGAAAGTTTATTTTGAAAATTTAAATGTTTCTTATGAAATCTTTAAT
TCTCTTAAGGATTTAATCGACATTAGAGATTCTAATTTAGTTATTGTTTCACCCGATACA
GGTGCTGTAAGTAGAAATAAATTTTTTGCATCAAGCCTTAAGAGCCCTCTTGCTTTGCTT
TATAAGGAGAGAGATTATTCAAGAGTTTCAAATGATGTTGCTGATTCAAATATTTCTGTA
ACCAAGCTTTTAGGAGATGTCGAAGGCAAGAATGTTTTTATGAGTGACGACATGTTAGCT
ACTGGGGGCACTCTAATTAAGGCAATGAAATTACTTAAAAGCATGGGTGCTAAGAAGATT
ATATGTGGGATTAGTTTGCCGTTTTTCAATGGAGATGCTATTAAATATTTTGATAAAGCT
TATGAGGAGGGATTTTTTTATAAAATAATTGGAACAAATGCTGTTTGGCATAATGATGAA
TTAATAAATAAACCTTGGTATCATGAGGCTAATGTTGCGCCTCTTTTTGCGGAGGCAATA
TTTGCAATTTATAATAAAGTTGGTTTGCAAAAAATTCTTGATAGAAAGGATGATATTCAA
AAATTGATTACCAAGGGTTAA
>CCPCLGGI_00313 group_1120
ATGATTAGGCTTAAAGTTTTAATTTTGTGTTTATTTGGGATTTTTGTGTTAAATGGTTTT
GCAGATACTAATTTTGAATTCAATTTTGGTGGTGGGGTTGCTTTTCCTGTTAGTCCCTTT
TCAAGCTTTTACAATGAGGCTTTAGAGATTAATGCAAAGCTTAAGCAAAATTTGCCTTCA
GATTTATCCCCAATAGAAAAAGAAGAGATAGTCCAAAATTTTTCCGATTTAGCCAATATT
GCTAAAGCTGGAATAAGATATGGAACTTACGCTCAATTTGGCGCTAAATTTGATGATTTT
GTTTCTATTGGATTTGAGCTTTTGTTTAACATTAATCTTCTTAAAGCAATAAAGCGTTCG
GATGGAACTGCAAATGAAAATTTCTCGTTTATTATGGCAATAACACCAAGATTTTATACA
AAATTAGATTTTTTTGTTTTAGCTTTAGCGTTTTTCACAGGTCCTAAGATCAATATAGCG
ACTTCTTCTGCGGATTCTGTTTTAGCAGAACTGGGAACAATGGGCTGGGATATTGGTGCT
AGACTTTCATTTTCTTTTTTAATTCTTGAAGGGTACTATGTTTGGAATATTAAAAACCCT
AAATTTTCTGATTTCAAGTTTGGAATAGGTTTTGAATTTGGAATTGTGTAG
>CCPCLGGI_00314 group_437
TTGGATAATTTAAATAGTATAAATAGTATTAAGGATTTAAGTAAATTTTTTATGTATAAA
TTGTTGTTTATTATTGTTTTTGTTTTGTCTTGTAGCTCTATTTTTAAGGAATATCAGAAC
ATATCAGGTGAATACTATAAGCTTGCTAAATTAAATGAAGAGCTTGGTAATGATGAGACT
TCTGTTTTGCTTTATGAAAAATCTATTAAATTTAATATTAATGCTGGTGATGATTCAAGT
TACAATTTTATTTTAGCTTGCATTAATTTGAAAAAATATGTTGAGGCTGAGTTGAAACTT
AATTCTATTATAAAAGAAGATCCAGAAAATATTTTGTTAATCAATCTTAAGGGATATTTG
CTATTTAAAAAAAATGATTTGGACAATGCTTTGATTTATTATTTGAAAACTCTAGAATTT
GCGCCTGCAAATAAAGAGGCTCTATTTAATATTTTTTACATTTATCATTTAAAGAGTGAC
AAAAAAAATGCAAAAAAATATATCTCAAAATATAAAGAGCTAAATCATCCTATACCAAGT
GGTGCGGAAGAAATAGTTTCTTCTATTCTTAAGAGTTAA
>CCPCLGGI_00315 group_3052
TTGGAAACTTTAACAATATCTAATGAGTTGAGCAAAATATCACAAGTAGATTACGATTCT
TCTGTGTCTGAGCTTTCTGTGTTTTTTAAGGATGGAAGAGCTTATAAGTATTTTAAGATT
GAACCAAGACATTTTAGCGCAATATCTAAACTTGTTGAGGACAGAAGATCAGTTGGTAAA
TATTTAACAGAAAACGTATTTAACAAATATGACCAAGAAAAGCTTTAA
>CCPCLGGI_00316 fusA_1
ATGGACTATAATAAATTACGAAACATAGGTATTAGCGCACACATCGACTCAGGAAAAACC
ACTCTTACAGAACGTATTCTTTTTTATTGTAATAAAATTCATGCAATTCACGAAGTAAAA
GGCAAAGATGGGGTTGGTGCAACAATGGACTCAATGGAACTTGAAAGAGAAAGAGGAATC
ACAATAGCATCAGCTGCAACTCACGTTGAATGGAAAGATTTTCCGATAAATATTATTGAT
ACACCCGGACACGTAGATTTTACAATTGAAGTTGAAAGATCTCTTAGAGTACTTGACGGA
GCAATATTGGTTCTTGATTCTGTTGCAGGAGTTCAATCCCAATCAATAACTGTTGATCGA
CAGCTTAAAAGATATAGCGTGCCGCGCCTTGCATTTGTAAACAAGTGTGATAAAACCGGA
GCAAATCCCTACAATGTAAAAGATCAACTAAGATCAAAACTTGACTTAAACTCCGTTTTA
ATGCAAATCCCAATTGGATTAGAAGACAAACATATTGGAGTTATAGACCTTATATTAATG
AAAGCCTACTATTTTGAAGGAAAAGATGGAACAGAAATAATAGAAAAAGAAATACCCTCA
GATCTCTTAGAAGAAGCAAAAAGCAAACGAGAAATAATGCTTGATACTCTTGCTGACTTT
AATGATGAACTTATGGAATTACACATGGAAGGAAAAGAAGTTCCTACTGAAATAATATAC
AATGCAACTAGAACAGGAACATTGGCTTTAAAATTATGCCCTGTATTTATGGGATCTGCT
TATAAAAACAAAGGAGTGCAATTGCTCTTAGATGCTGTAACCAGATTTTTGCCATCCCCT
CATGATATAAAAAACACCGCTCTTGACCTAAATAATAATGAAAAAGAAATCGATCTTAAA
ATTGACAACGAGCTCCCAACTGTTGCTCTTGCATTTAAGCTTGAAGACGGACAATACGGA
CAGTTAACTTATGTGAGAATCTATCAAGGAATTTTAAAAAAAGGACAAGAACTTATCAAC
TCAAGAACTTCTAAAAAATTCAAAGTTGGAAGACTTATCAGAATGCATGCCAATAATACA
GAAGACATTGAATTTGGAGGAAGTGGTGACATTGTTGCTTTATTTGGAATAGAATGCGCA
TCAGGAGATACGTTTTGTGATCCATCGATCAACTATTCAATGACATCAATGTTTATTCCA
GATCCAGTAATTTCTCTTTCTGTAAAACCAAAGGATAAAAAATCTGCTGATAATATGGCC
AAAGCCCTTGGAAGATTTACAAAAGAAGATCCAACATTTAAAACTTATGTTGACATTGAA
TCAAATGAAACAATAATTCAAGGAATGGGAGAGCTACACTTAGAAGTTTACATTGAAAGA
ATGAAAAGAGAGTTCAAGGCAGAAGTTGAAACCGGAATGCCGCAAGTAGCCTATAGAGAA
ACGATTACAAGAAAAGCTGAATTTAATTATACTCACAAAAAGCAATCTGGAGGAGCTGGT
CAGTTTGGACGAGTTGCAGGGTTTATGGAACCTCTTGACAAAGAAGGAGAAACATACGAA
TTTGTCAATCTAATAAAAGGAGGAGTAATCCCAACAGAATATATCCCATCATGTGATAAA
GGGTTCCAAAAAGCAATGGAAAGGGGAACATTAATCGGCTTTCCAATAGTTGACATAAAA
ATTACAATCAACGATGGCCAATATCACATTGTTGACTCATCTGATATTGCATTCCAATTA
GCAGCAATTGGGGCTTTTAGAGAGGCTTATGAAAAAGCAAAGCCTACAATCCTTGAGCCA
ATAATGAAAGTTACCCTTGAAGGACCTACTGAATTCCAAGGCAATATGTTTGGACTTTTA
AACCAAAGAAGAGGAATAATAACAGGTTCCCTAGAAGATGGAAGTTTTTCAAAAGTTGAG
GCTGAGGTGCCTTTAAGCGAAATGTTTGGATTTTCAACAGTCCTTAGATCCTCTACCCAA
GGAAAAGCAGAATTCTCAATGGAATTCTTAAGGTATGGAAAAGTTCCAAGCACTATATTT
GATGAACTTCGCAAAAAATTTAACGATCAAAACAAATCTTAA
>CCPCLGGI_00317 ybhL
ATGATCGATTTAACACAAGAAAAACAAGAAATACTAATAAAAAACAAGTTTTTAGCCAAA
GTTTTCGGGCTTATGTCAATTGGACTTTTAATCTCAGCAGTATTTGCATATGCAACCTCA
GAAAATCAAACAATCAAAGCAATAATATTCTCAAATTCAATGTCATTTATGGCTATGATA
CTTATACAATTTGGACTTGTATATGCAATAAGTGGTGCTCTTAATAAAATATCAAGCAAT
ACTGCAACAGCTCTTTTCTTGCTCTACTCAGCACTAACAGGAGTAACATTATCTTCTATA
TTTATGATTTACACACAAGGATCAATAGTATTCACATTCGGAATTACTGCTGGAACATTT
CTTGGAATGTCTGTTTATGGATACACTACAACAACAGATCTAACAAAAATGGGAAGCTAT
TTAATAATGGGCTTATGGGGAATCATTATTGCATCTCTTGTTAATATGTTTTTTAGAAGC
TCAGGTCTTAATTTCCTTATATCTATTTTGGGCGTAGTTATATTTACAGGCTTAACAGCT
TATGATGTTCAAAATATTTCTAAAATGGACAAAATGCTACAAGACGACACTGAAATAAAA
AACAGAATGGCGGTTGTAGCCTCACTTAAACTTTATTTAGATTTTATAAATTTATTCTTA
TATCTTCTAAGATTTTTGGGCCAAAGAAGAAACGATTAA
>CCPCLGGI_00318 group_857
ATGAATGCTTTAACTTTAAAGCATTCATTTTTAGAGGTTTCAATGAGTATAGATAGCTTA
GAATTCGAAGAAAGTAGTACTCAAAATGTAATAAAAAAAAATTTTGCGTTTGAAGGATAT
ATTGAAAGTAATAAGCCAATAATAATAGAAGGAAAGCTTAAGGGTTTAATAAACTCATCA
AACTCAATCTATCTAAGGGAAAAAGCTGATGTTGAAGCTGAAATAAAATGTCAACATTTG
CTAAATCATGGCAAAATAAAAGGAAATATTGAGGCTTTAAAAACAATTAAAATCTACAAA
ACCGGCAAATTAATAGGAAACATTAAAACCAAAGAACTCTTTATAGATTCTGGAGCAATG
TTTAAAGGGAATTGTGAAATGGAGGATTTAGAAGAATGA
>CCPCLGGI_00319 group_3103
ATGAAATTTTTTTTTCTATTACAAATAGCTTTAATTCTACTATCCAATTCAAGCTTGTTA
TTTGGACAATCACCGCCTAAAGAAAAAGAAGACTCTCTTCTTCTATATAAAGAAGGAAAA
TTTAAAGAAGCTATTTTAAACACGTTAGAAGAAATTCGACTAAATCCTAGTAACTTAGAT
GCTAGGACAATATTGATATGGAGCTTAATAGCCATAGGAGAATACAAGAGAGCTGAAAAA
GAGGCGATTATAGGACTTGGCATTAAAAAACATGACATAAGAATTATTCAAGCACTAGGA
GAAGCTTATTTCTTTCAAAAAAATTATGACAATGCATTAAAATACTTTCAAGAATACATT
AGCCTTGATTCTAAAGGAGCAAGAATAATAAAAGTTTATAATTTAATTGCAGATTCTTTT
TATGAGCTAAAAAGATATAATGAAGCCGATTTTGCATACGAACATGCATTACGTTTTTCT
CCTAATAACCAAAATCTATTAATAAAATTAGCAAGATCAAGAATAAATGCAAAAAATAAA
ATATTAGCAGAAGAAGCACTAATTAAAATTCTTACAATCTCTCCTAATAATCTAGAGGCA
AAAAATTTACTAGAAGAATTAAAAAAAAGCAACAACAAACCTTGA
>CCPCLGGI_00323 group_354
ATGAATTATCAAAGAATTAAGAATTATTGTAAATTTACAAGCGTTTTTCTATTTTTTTTG
TTTTCCTGTGTTTCTAATGAGTTAAAGTTAGATCAAAGTTTGGTAAAAGGAAAACTTGTC
AATGGGCTAAGGTATTATATTTATAAAAATCAAACCCCAAAGAATGCCGTTAATATGGGA
ATTGTTTTTAATGTGGGCTCACTTAATGAAGAAGATAATGAGAGGGGAATAGCGCACTAT
CTTGAACATATGGCTTTTAATGGTACAAAAGATTATCCAGGGAATTCTATAGTTGATGTT
CTTAAAAAATTTGGAATGCAATTTGGTGCTGACATTAATGCTGCTACTAGTTTTGATTTC
ACTTATTATAGACTTGATTTGTCAGATGGTAAGAATAAAGGTGAAATTGATGAATCTATA
AATATTTTGAGAAACTGGGCTTCTCAAATCAGTTTCATGAAAGAAGAAATAGATCTAGAG
CGAAATATTATTATTGAGGAAAAAAAGCTTGGTGAGACTTATCCTGGAAGAATTTATGAG
AAAATGTATAAGTTTTTGACAAGCGGAAGTCTTTATGAATTTAGAAGTCCTATTGGACTT
AAAGAGCAAATTTTATCTTTTCAGCCAGAAGATTTTAAAAAATTTTATAGAAAGTGGTAT
AGGCCAGAACTTGCAAGTGTTATTGTGGTAGGAGATATTGATCCTATAGAAATTGAAGAG
AAGATAAAGAAGCAATTTGTTTCTTGGAAAAATCCAACCGATAAAATTAAAGAAGTAAAA
GTAAGTTTAGACGTAGAGCTTAAGGATAAATTTTTACTTTTAGAAGATTTGGAAGTTGGA
GAGCCTAGTTTAATGTTCTTTAAAAAGGAAATTATTAACTTTGTAAAGACCAAAGATGAC
CTTTTAAATGCTATTAAAAAGTCTTTATTAGCCGCTCTTTTTGAAAATAGATTTTCTGAA
TTAAAGACTGCTGGGGTAAAGCAATTTAAAAATGTTTCAAATAAAGATTTTTTCTCATTT
AAATCAGATAACAATACCATTGTTGCAAAATCGATTTCTTTAAACTTTAATCCAGATCAT
TTGAACGAAGGAATACAAGACTTTTTTTATGAGCTTGAGAGGATAAGAAAATTTGGATTT
ACCCAAGGTGAGTTTGAAAAAGTTAGATCTCAATTTTACAAATCTTTAGAATTAAGGAAA
AAGAATATAAATAAAACAAATTCATGGGCTATTTTTCAGGATTTAATAGAAATTGCTATT
AATGGTTCTAATAAATTTGATATGAATGAATATTGCGATCTTTCTTTTCAATATTTGGAA
AAGATTGATTTAAAAACAATAAACAATCTTGTAGGAAGAGAGTTTGATGTAAAAAATTGT
GCAATTTTTTATTCTTACCATGGAAGAGCACATCCTGTTTTAACTCTTGAAGATATTGAC
AATCTTCAAAAGATAGCTTTAAAAAGAGAGTTAAAGCCTTATGAGAATTCTTCAATTGAA
GGTGAATTTTTTAAGAAGTCTTTAGATGATAAAGATATTATTAGAGAAAATGAGTTTGAA
AATGAAATTTCGTCATTTGTTCTTGAAAATGGGGTTGAAGTTTATTTTAAATATAATGAT
CAAAAAAAAGGTGTAATTGATTTTAGTGCAACTTCTTGGGGAGGTTTAATTAATGAAGAT
TTAAAACTTATTCCTGTTTTATCTTTTGCTCCCGGAGTAGTATCTGGTTCGGGTTATGGT
GATTATTCTGCATTACAGATTGAAAAATATTTATCAGATAAAGCTGTTTCTTTAAGAGTT
GGGGTTGGAGCTCAAGAATCATATATTTCTGGAAGTTCAGATAAAAAAGATCTTGAAACT
CTTTTTCAGCTTATATATTTTACTTTTAAGGAACCCAAAATTGATGATGTTTCTTTGCAA
AATGCTATTAATAATATAAAAGCATTAATAAAGAGCAATGAAAATAGTTCTGATTATCAT
TTTCATAAAGCCATTAGTAAATTTTTAAACAATAATGATCCTAGATTTGAAGATACAAAA
GATAGTGATTTGCAATATTTTACAAAAGAAAATATTTTGTCTTTTTATAAGAAAAGGTTT
ACTTATGCAAATAATTTTAAGTTTGTCTTTGCTGGAGACTCAGATATTCAGACAATAAAG
GCTTATTCAAAGAAATATTTGGGCAATCTTAACTTTAAAGAAATAAACGAGTATAAAGAT
TTAGATTACTCTTACAGTAAAAATTTTAATAAAATAGTTGTAAGGAAGGGAAAAAATTCA
ACTAGTTTTGCCTATGTAATTTATCCTTTTAAATTTAATTATTTAGCAGAGACCTGGTTA
AATTTAAATGCTTTAGCGGATCTTTTAACGGATGGGCTTATAAAAAATATTAGAGAAAAA
ATGTCTAGTGTTTATGCAATTCAAGCCTCTTTTGACTCCAATTTAAGAAAAAATGTAGAT
TCCGATGGTATTTTGTCTATTTTTTTTACTACCGAGCCTAAGGAGCTGGACAATGTCTTA
AATTCTATTAATCGCTATATGATCGAAAGGCAAAAAATAGATTTTAATGATAAAGATTTT
TCTTATGTTAAGAAGAATTATATTAAAAATACAAAAATAAATTCAGAGAAGAATGGTTAT
TGGATTTCAAATATATTGGCGTCATTATCCTGGTATGGAGTATTTAAAAATAATTTTGGT
GTTAAGTTTATAGAGACAAACTTAAACAAAGATTTAATAAATGAATTTTTTAAGAAAATT
AATCTTGATGAAAAAGCAGAAATATTGCTAATACCTGAATAG
>CCPCLGGI_00324 group_489
TTGAAAAAAAACATTGCAATTTTTTATTTAATATTTATTGTTAATTTTAGTTTTGGAATT
GATTTAAATGATTTTGATTTTTACCGTAGTCTTGAAAAGGAAGAATTGATATTTTTTATT
AACTTATTAAAGAGGGAGCAACTTGTTTTGGAAAATAGTTGCGCTTTAGAGTATATTGAA
TTAGCCTATAAGGCATTAAAAGAAAAAAATATAAATTTATTATTAAAAAATGACAAAGAA
TTAGCAGTAGATAATAATACCGAGCACTTAGTGCAATCCAAGGCATATAACAATGCAAGG
CTTATCTTTAATGCTACAAAGGATTTAAATACTTTGGTTCATATTGGCAAAGATGGTCTT
TTAAAGACTTTAGATGGGAGAAATGTAGGGGTTAAGGATAATAAATTTATTATTTTAGAT
TCTTTTTTGAATAACGATTTTTATGATGATGTTCCAAGTGAATATACTACTATTGAAATT
TATAATAAAAGCATTTTAATGCCCAATTTAAATAAATTTCTTCTAGATAAGCGCTTAAAT
CCTTTTATTTATCTTGAAGATTTTAATAAAAACGTTTACTTAAATGATATTCCAAAATTA
AGCAAAGAAGAGTTGTTGTTTTTATTTTATGAACTATTTCCAGCTTCTAAGCTAAAGAGT
TTAAAAGATTGGAATGATTTTGGATTTTCATCTATTTCAAAAGCATTGAATAAAATTTAT
TCTGAAAAAATAAATTCAATAAGGAGGAGTGCAAATGAATTATCAAAGAATTAA
>CCPCLGGI_00325 exoA
ATGAAATTAATTTCATGGAATGTAAATGGAATTAGAGCTGTTTTAAAGAAAGGTTTTCTT
GAGTTTGTAAAAGAATATACTCCAGATATTTTATGTATTCAAGAAACTAAAGCCTTAAGA
GAACAGTTGCCAAAGGATTTAATTCTTGAAAATTATTATTCTTATTTTTCAAATTCAAAG
ATTAAAGGTTATAGTGGTGTTTGCATTTATTCAAAAGTTGAGCCTATCTCTGTAAGGCTG
CTTGGAGAAGAAATTTTTGACAATGAGGGTAGGGGGCTTGTAGCATGCTACGACGATTTT
ATATTGGTTAACGGTTATTTCCCCAATTCTCAAGTTTTAAGAAGAAGACTTGGGTATAAA
CTTGATTTTTTATCTTATGTTGAAAATCTTGCAGATTCTCTTGTATGTGATGGTAAAAAT
GTAGTAATTTGTGGTGATTTTAATATTGCTCATACCGAGATTGACCTTATAAGTCCCGAT
TCTAATAGAGACTCTCCGGGATATTATATTGAAGAGACTACTTGGTTAGATGATTTTTTA
AACAAAGGATATGTGGATACATTTAGGATATTTAATAAGGATCCTGGTTATTATACTTGG
TGGAGCTATAGAACAAGAGCTAGAGAGAGAAATATGGGGTGGAGAATTGATTATTTTATT
GTTAATGAATTTTTCAAGAGAAATGTTGAAAAATCTCTAATTTTAGACAAAGTAATGGGA
AGTGATCATTGCCCTGTTTTTTTAGAGTTGGCTGATGTAGTTAGCTAA
>CCPCLGGI_00326 rbn
ATGGTTGGAACCTTTTTGGGAACGGGGGCTTCAAGTGGTGTTCCTATGTTAAATTGTAGC
TGTAAAGTCTGTACTTCAAGTTATAGTAAAAATAAAAGATTGAGAAGTTCTTTTTTTCTT
GAGTCATCTTCTGGCATCAAATTGTTGATTGATACAGGTCCTGATATTAGACAGCAACTT
TTAAGAGAGAAAATAGATAAGCTTGATTTAGTGCTTTACACGCATGAACATTATGATCAT
ATTATGGGTTTTGATGATATTAAGTTCTATACACGATGTGCCCCTTTAAACATTTATGCT
AGAGATACTGCCATGGCTCACATAAGGAATGCTTTTCCGTATAATTTTACATCCAAACCC
TCTTTAAGTGGAAAGGCAGACATTATTGCCAATGTTATTAGGGATTTTGAGCCCTTTTTT
TTTAAAAGTCTAAAGATAGTGCCAATTCCTTTGATTCATGGGGATATAATTAGTTTAGGT
TATAGGGTAGGCAATTTAGCGTATCTTACTGATGTTAAATTTATTCCCGAAGCGTCTTAT
GATTATTTAAAAAATTTAGATCTACTTATAATAGATGCTATGAGGATTAAGCCTCATCCT
GCGCATTTAAATTTTTCAGAGGCTTTTTGTGTAATTAAAAAGATCAATCCTAAAATTTCT
TACTTTACACATATTGCACACGATATAATGCATGAAGAATTTGATTATTTAGAAAAAGAT
AATATCTATTTAGCTTATGATGGATTAAAGATTTATATTTGA
>CCPCLGGI_00327 group_490
ATGGATACGCAAATTTATGAACTCATTTTCTTAACCAGTTTTAGCATATTTTTAATAGTA
AATTTATTTAATTTTAAAAAAGAATTTACTTATGAAGACTACTTCATAATATTTCCAGGT
ACGTTTTTTGTAATAACTTTATACTTTACAGAAATCAGACCGTTAATGTTATATATTGGC
AGTATATTCTTAATCTTTATGATAATCATCTTCTTTAAAAACATCAAAACAATAGTAAAT
AGTAGAAGAAGAATCAACAATAGGTCTACAAAACAATCAAAAGGAATATTTCTTTCAATT
TTGCTAAAAACAATACTTGTAATGCCTGCTATTTTAACTGTTATTATTGCAACTATTTTT
TCATACTTAGCACTTTTTATAAATTATCCCAAAGATGAAAACAATAGCTATCAACTTGGA
TTCGCAAGAATTAAAGATCACAAAAATGATTTAAACTTATCGATTTGGTACCCTGTAAGC
TCAACATTGGGCCTTAAAAAACAAAATCCATTTCTTTTGTACGAATTTAATCCTTTTTTC
ATAAACGAAATGAATTATTTATCAAAACAGAATAACATATATAAAAAAGCCCTTATTAGC
AATAACCAAAAACTATATGATTCTGTTTTACTTATACTTCCTTATTATTCTCACGATTCA
ATGTTCAAATCTCTAGTTAGCAGGCTTGTTAAGAAAGGAAAAATTGTTTATTTATATTCG
CCAAAATATAAACATATGAAAAGCTACGATTTTATTAAAAATAGCCATAAAAGTATATTT
AGCTATGTAATCAATAAAAGCATTAGCTATTTAATTGAGCCTGCCAATATCCTTAATGAA
AAAGCTGATATTGCATCTACTGAAACTGATATTCAAAATATTATTGAACTAGCAAAATCA
AGCCAAAATTTGGAATTTTTAAATTCAAAAATGAACCTTAATAAACTAACGTTAATTACA
CTAGGAAATCAAGCAAATATTGCTAATTTTATCCTTGCAAAAAACACAAACATAGCAAAA
TATATCAATATAGGGGGAGAACCGCAAACAATAAGAAATTTAAAAAACTTACAACTAATT
CTAAAAGAAAATGAAAAGAACCTCCACACAAAAGTTGCTAATACAAAATCTATAAAGCTA
ACAGACATAAGCAATATTGCAGAAATTTCTGATCTTATTTTTAGCAGAAACTATTTAAAA
AGTTTTAATTTCTTAAAAAACAAAAAATCAATGTTATCAAGATTTAATTCTATAGTTAAT
GAAATTAATAAATTTATTGAAGAGGAAAAATAA
>CCPCLGGI_00328 group_1123
ATGATAAAAAAATTCTTGCTATTTGCAATGCTCAACATCTTTTTAGCAAATAAAGCTCAT
AGTAATGAAGAGATAATCGAAATAAGTACTGAAATACAAAAGGAAAAATATATTCCCTTT
TTAATAAGTAGAGGAAAAACTCAACTAGAAGACCTTGTAAAATATACTCTAGAAATAAAT
CCAGAGCTTGACAAAAACTATGTAAATACTGTTGCTAAAACCTATATAGACGAATCTTTG
ATTGAAGGGGTTAATTATGACATTGCCTATGCTCAAATGTTACTAGAAACAGGAGCTCTA
AAATTTAATGGAATAGTTTCAAAAGAACAACACAATTTTTCAGGAATAGGTGCTACTAAT
AATCTTACAAAAGGAAATTCTTTTTCCAATATTACAGAAGGAATTAAAGCTCATATTCAA
CATTTAAAAGCTTATGCTTCAAAACAAAATATCAAATCAAATATGGTTGATCCTAGATTT
TACCTTGTTAAAAGAGGATCTGCTCCAACAATATATGATTTGACTGGGAAATGGGCAAAA
GACAAACTTTACGACAAAAAACTTAAAAAAATATTATTAGAACTATTAGAATATAATAAT
GCAAATAAAAGCTAA
>CCPCLGGI_00329 group_858
ATGCAAATAAAAGCTAAAAGCTCGCTATATGATTTTCTAGAAAAAATATATTCAAAATAC
AATAAAAAAAAATTTATACATCCTGATCCTTTAGAATTTCTATACAGGTATAAAGAAAAA
GAAGACATTGAACTTGTAGGCCTAATTAGTTCTTCATTGTCGCTTGGAAGAGTAGAAAGA
ATTTTAGAAGCAATCGAGACAATACTTAAACCACTTGGCAAATCCCCTTCTGAGAGCCTT
AATCTGGCAAATGAAAAGGACTTAAAAGAAATATTTAAAGGATTCGTTTATAGGTTTTTC
AAAGGAGAAGATATTGTAAGGCTACTGTGCACCCTTAAGATAATAAAAGAACAGCACCAT
ACGCTTGAAAATCTTCTTTACAGTATTTATTATAAAAACCAAGATTTTATACTTAGCATA
GATGAATTAATAAAGCATATGGAAAAAATAAATGGGAGAGAATTTGGCATGCTACTTCCA
AAGCCTTCAAAGGGAAGTTCTTGCAAAAGGCTTTTTTTATTCTTAAGATGGATGATACGC
AAAGATGAAGTCGATTTAGGCATTTGGAATAAATTCAATCCCAATAAGCTTATAGTGCCA
ATGGATACTCACATGACAAGCATTGCTTCAAAACTATTTAAAATCAAAGAAATAAAAAAC
GTAAATCTTAAACAAGCAATAAAAATTACAAGCTGTTTTTCAAAAGAAAATAATGAAGAT
CCTGTAAAATACGATTTCTCTTTAACCAGATTTGGAATAAATAGAGATTTTAATAAAGAA
AAATTGCTAAAAAATATTAACAAACTATAA
>CCPCLGGI_00330 yhdN
GTGAATAATCTTAAAGAAAAGATAAATACTTATAGCAAATTAATTTTAGGGTCTTGGCAA
TTCGGAGGAGGATATTTTAAGCAAGTCGAAAAAGAAACTGCTAAAAAAATATTAAAAAAA
GCATATGATCACGGGATCAGAAATATTGATACTGCAAGAGCTTATGGAAATGGAATTTCG
GAAAAAATAATTGGCGAAATAATAGAAAAAGATCCAACAATAAGAGAAAATATTTTAATT
GCAAGTAAATGCTACCCAATGGAAATTTCAGAATATAGAGAGAACTTTAATGAAAGTCTT
AAAAATTTAAAAACTGATTATATAGATATTTACTATATACACTGGCCTAAAGCCGATTTT
GACCTAAGACCAATCGCATCATTTCTTGAAGAAATGAGAGTAAAAGGAAGAATAAAATAT
GTAGGTGTAAGTAATTTTGAAATATCACACATGGAAAGTATAAAAAAAGTTTGCAAAATT
GACGTAAACCAAATAGGATACAACCCCTTATTTAGAAATAAAGAAAAAGATGTAATTCCT
TACTGTGAAGACAACAATATTGCCACCATATCATATTCAACAATTGCTCAAGGACTTTTA
TCTAAAGCTAATATAAAAGACAAAAACAAATTTAATGATATTAGAACAGAAAAATTGATA
CTTTTCAAAAAAGAAATTTGGCCTTATACTTTGAAAACCATAAATAAACTTGAAGAGATA
GCAAAGATAAATAACTTAACAATTTTAGAATTAACATATTCATGGCTTAAAAAAACAAAA
TTAAGTGGATTTATAGTGGGCTTTAGCAAGGAAAATTATGTAGAATCAAACGTAAATTCA
TTTAAAGCAGAAATTAATGATAAAGTATATGAAGAGATTACATCAATTTTAGATAATTTC
AATCACCAAACAAAAAACTTCCCAAATTTATTTAACAAAAAAATTTAA
>CCPCLGGI_00331 coaX
ATGAATAAACCTTTATTATCAGAATTGATAATTGATATTGGAAATACCAGCATTGCTTTT
GCCTTATTTAAAGATAATCAAGTTAATTTATTTATTAAAATGAAAACAAATCTTATGTTA
AGGTATGATGAGGTTTATAGCTTTTTTGAAGAAAATTTTGATTTTAATGTAAATAAAGTT
TTTATAAGCAGCGTTGTTCCTATTCTTAATGAAACATTTAAAAATGTCATTTTTTCTTTT
TTTAAGATAAAGCCTTTGTTTATTGGTTTTGATTTGAATTATGATTTGACATTTAATCCT
TACAAAAGCGATAAATTTTTGCTAGGTTCAGACGTTTTTGCCAATCTTGTTGCAGCCATT
GAAAATTATTCATTTGAAAATGTTTTAGTAGTAGACCTTGGAACTGCTTGCACCATTTTT
GCTGTTAGCAGGCAAGATGGAATACTCGGTGGTATTATAAATTCTGGTCCTTTGATAAAT
TTTAATTCTTTATTAGATAATGCCTATCTTATCAAAAAATTCCCCATTAGCACTCCAAAT
AATCTTTTAGAGAGAACGACATCTGGGAGTGTAAACAGCGGTTTATTTTATCAATATAAG
TATTTAATAGAAGGTGTTTATCGTGATATTAAGCAGATGTATAAAAAAAAATTTAATTTA
ATAATTACTGGGGGTAATGCGGACCTAATTTTGTCATTAATTGAGATAGAGTTTATTTTT
AATATTCATTTAACTGTAGAAGGCGTTAGAATTTTAGGAAATTCTATTGACTTTAAGTTT
GTTAATTGA
>CCPCLGGI_00332 group_860
ATGAAGGAGTTTTTAAGGGTAGGGGCTTTTAATTTATTGCTTGGTGCTTTAATATTGTTT
GTTGTTATTTTTTTACAATTTAGAAATTTAAACTTAAATATATTTTTTTTAAAAGATATA
AAATTAGAAGTAAATAATAAGGTTTTAAATAGTGAATATACTTTAAATGATCTGGTTGTT
AATGTTAGGGGACTTAGGATATTTTTGTCCAAGCTTAATCCACTTGTTGTTTTAGAAACT
GGTTTAAATCTTTTCCCCATCTCTTATAAAGTGCAAGACATGGGTATTTATGTTTATTTT
GAGAATAATATTTTTCTCGGATTTTTGCTTGATTCGGAAAATAATTTTAGCATTGAATCA
AATCTCTCTAAGAGCTTTTTGTTAAGTTATGAAGTTGAAGATCATTATAGAGTTTTATTA
GATAAGCCTACTATTTCAATAAGACAAGGGGAGAATTTGGAATATAAAATCTTTTTAGGA
GAAAATGTAAAGATAAGAGAGAAAGATATTTTGATTTCTCCTCAAGCAGCATTTAGAATT
GGCAATGCTATTTATATCGATTCACCAAAGAAAAATATTCCAAATTCTATTATGGAGGGC
AACCAAACTAATAAAAGTAATGTATTAGATTATTCTATTGTGCATTCAAAAATTAAAGAG
GTGGATAATAAGATTTTTAATGATGTTTTAAGCAATTTTAGACAAAATGCTTATGATTCT
TGGAACAATTCTGTTAATTTTAATGCTTCAAAGGGAGGATGGCTTAAATACGGTGTTTAT
AGCTTTGATGAAAATTTAATGGTTTGTTTTTTAGCAGAATCTTTAATCAGAGGGGATCAC
GAGTCAATATTTTTAAAATTAGATTCTTTATTAGCCAAAAATGAACATAAGTTGACTTAT
TTAAGTTTATGTTATTACGCTAATTCAGATCAATTTGATAAATTTTTTTCTTATTTATCA
AGGAATAAAACTTTTATTGATTCTCTTGAAGAAGACAGGCTTATGGTTTATTTAAAGGAA
GATCCTCGTCTTTTGGAAAAAATTTTTTTATCAGAAAACGGTTCTAAATTAAATGGTGCT
TTAAATCTTCTCAAAGATCCTAAAAAAATATTAAGTTCTAATTTTAATTTTAACCAAGCC
TACAACATTTTATCTAATTATCTTACTTTTCTTAAGATTAGAGTTGACGATTCTTTTTAT
TTAAGTTTTAAAAAGGAGCTTTATAAATTTGTATTTACTTTATTTGGCGTTACAGATGAA
GGAAAAATGTATATTTTAAATAATAATATTAATTCATCTGATGTTGTTGAGCATGCATTA
AAGATTTCTGGGGTTCTTAAAAGAATGGCATCTTATTTAAAAGATAGCTTAATATTAAAG
CTTTCATTGAATGCAATTTATTATTCTTTAATGAGTGATTATGCCAAAGGAATTCCTTAT
GAAAGCTATTATTCTGATATTATTGATAATCAATATATGCCCCAATTTATCTTTATTTCT
AGCTATGGATCTATCAGGTGGATATATGCTGCTTCTGGGGTTTTAAATCGTGAAATTACT
GATACTAAAGTTGCAATTGATTTTGATCAAGAGATTAATTATTCAAGCTATATATTTTTT
GGAAACATTTTAAATCCAACTTTAGTTAGATTTAGAGAAATTGATTGGTTTACAGATTAT
AAGTTTTACGTATATTCTGATGGTTGGAAGTATTATCCTTTAAACAAAATTTTGGTTATT
AAAGCAACGCCCAAGAAAAAGAGAACTTTTAATCTTTTATTGAGATTTGACAAAATTGCA
AAAAAAATAAATATTTATGAATAA
>CCPCLGGI_00333 group_861
ATGAAAATTCCTAAAAATTATATTCCAGGAACAAACCCTTACAAGTCTCTACCTAAAAAA
CCTATCATTGAAAACAAGAAAAAAATTACTAAAAAACAAGAACAAATTAATTCAGAAATC
ATGAAATCTCAAGAGCGTATTTTGAAGCTATATATGAGGCGCCTACAAAAAAAAGATCAA
ATAACTCTTCAAAATTTCATTCTAGAAGGACATAAAATAGGCTCCAAAATTTTCAATAAT
TTACCAAAAACACTAAAAGAAATAATAGCTTTAATGAATATAGAATCGTTAAAAGTGCTA
AAGAAAAATACAAAAAATCCATTTAAAATGCTTTACATAAAATTTTCAAGCTGGACCTTA
AACAAGCTAATCAAAACACTCGACATTGAATCTAATAACAACAAAACCGCAAAACATAAA
TAA
>CCPCLGGI_00334 cysQ
ATGGATTGGGATTTTGAAAAAATTATATTTTTGTTAAATGAATCAACTAGGCTTGCATTA
AGTGGTTGTGCTAAATTAATTTTAGATTTTAAATCTGATGGGTCTATTGTAACTCAGGTT
GATAAGCAAATTGAGCAATTCTTATTCAAAGAGATCAAAAAGCCTGGAAATTTTGTTCTT
GGAGAAGAGACAATATCTACTTATAAAGAAGAGTATATCAAAGATGCTTTAATATCAGAG
AGTACTTTTATTATTGATCCTATTGATGGAACTTCTTCTTTTGCAGCAGGCCTTCCTTCA
TATGGAATATCGCTAGCGTATGCTAGTGGCGGCAAAATTATTGAAGGAGCCATTTCTCTT
CCTTTAAGCGGAGAGTTTTTTATTACTTCTAAAGATAATGTATTTTATGCTAAAAAAAAC
ATTGGTAGCTATCCTTTAAAAAAGGATTTTAATAAATTTATTTTTGATAATTCTAAATGT
TACAATATTCATAGTTTACTTGCAGTTTCAAGGTCTATTATAAGGTTATTTAATCTTGAT
ATTTCTTCTCATATTCATATTAATAGTTCTTGTGTATATTCTTTTGCTAAACTTTTTACA
GGTTCTTATAAGGCCTACTTTTCTTTTGTAGGACTTTGGGATATTGCAGCGTGTTTAGCT
ATTGGTAATAAATTGGGCATGGTTGGCGAATTTTATTGTGGTAATAAAATGACATTAGAT
ATCTTAGATTCAATGTATATTTTAGAGCCTAATAATCATAAAAGATGGTCCTTGAAAGAT
TTTTTTATTTATTCTGATAATAAATCAACAATAGACATTATAAGAAAAGATGCAAATAAA
AAAATCAATAAGTAA
>CCPCLGGI_00335 nadE
ATGAAAATAAGCATTGCTCAAGCAAAATACAGAGCTTTAGATTTTGATAAATGTATTGCT
GATTTTAAAATTAATTATTATGAAGCTTTGCTAAGGGGATCAGACGTTTTAGTTTTTCCT
TCTATGTTTTTAGGCAATACTAAGTATGGTGAGTTTTTTGGGCTTTCTAAATATTCTCAA
AATATATGTAAGTTCATTGAATTTATGAAAGAACAGGTTAATGATAACACTTTAATTGTT
TTTGGTCATAGTGTTTATGAGGGTGGTAAATTTGTAGATGTTATTTCTGTCATCAGTAAT
CATAAAGCTATTCTAACTGTATCACAATGCAATTTGCCTGGGTTTTTTAGGTATAAGGAC
AATTTATTTGCTGTATTAAATTTTGAGGATGCTTTGTTATTTAAAGAAGTAATTCCCAAA
TTTGGTGAGGATTTAAAGAAGGCACAGTATTTAATAATACCGTCCAAATCTTACTTCACT
AAGGAGAAGAATAATCTTAGGTTAAAATTCTTTCAAGGAGTTGCTATTGAGAATAATCTA
GATGTTATTTATTCGAATTTTTATGGAGTTGAAGATTCTGCAGTTTATGATGGGTGTAGC
TTTTTTATTAATAGTTTTGGCAAGGTAAAGCAAGCCAAAGGATTTGAATTTGATTTTATA
TCTAATGATACATTTCAAGATTTAAAATTTGATACATGTAATGAGCTTTTTGAAAAAATT
ATTTTAGCAATATCTCTTGTTTTAAGAAAATATGTTTCTTTTTCAGGATTTTCCAAAGTT
CATTTGGGAGTATCTGGGGGTGTTGATTCTGCTCTTATTGCGTATCTTGCATGTTTTGCT
TTGGGCGCTGAGAATGTTGTTGGGATTTCTATGCCTAGTAAATTTTCATCAGCAGGTTCT
ATTTCTGATGCTAAAGAACTTTCTAGAAAATTAGGTTTTAAATTGATTGAAATGCCAATA
AAAGATTTATTTCAGGTAAGCAGTAGATTTTTTGAAGGATATTTTGATATTAAAGGTGTT
ACTGGAGAAAATTTGCAAGCTCGGTTAAGAGGGCTTTTATTAATGTCTTATAGTAATTCT
CAAAATTCTTTGCTTTTAAATACTGGTAACAAAAGCGAAATTGCAGTTGGTTATTGTACC
CTTTATGGGGATACTTGCGGAGGGCTTGCTTTGATCGGAGATCTTTTTAAGACTGAGGTT
TATGATCTTGTAAATTATATTAATGCAAAATTTGACCAATGTATTATTCCTGTTAATATT
ATTTTAAAGGAGCCTTCAGCTGAGTTAAGGTTTGATCAAAAAGATAGTGATTATCTTCCA
AAATATGAAGTTCTTGATGTTATTTTAAATAGATATTTGATTGGCAATGAATCTGTAGAT
TCAATTTATCTTGATTTTGAAAAAGGTATAGTTGATAAAGTTTTAAATCTTTATTTTAAA
AATGAATACAAAAGAAGACAGGGAGCTCCTATAGTTAAAGTTTCTGAAAAAACCTTTGGT
TTTGAGCTTTCAATGCCTATTTTAAATAATATAATTTGA
>CCPCLGGI_00336 grpE
ATGGAAAAAAAAGAAACTAAAAGCGAATCTGAAAAAACCAACAAACAAGATAATAAAAAT
ACAAAATCTCAAAAAAAAGAAAACTTAAATTTAGTAAATTCTGATAAAAAAATTGCTGAA
CTTGAAAATGAAATCTCCAATCTTAAAGATTTGTATTTAAGAAAACAAGCAGAATTTGAA
AACTTCAGAAAAAGATTAGAAAAAGAAAAAGACAATTTTGTTAAATTTGCAAATGAAACC
ATAATGAAAGATGTCGTTAATTTTCTTGATAACTTAGAACGAGCTATTAACTCTTCAAAA
AAATCTAAAGATTTTGATAACTTATTAACAGGAATCAGTATGATTGAAAATGAAATACTA
TCAATCTTTGATAAAAAATATAATTTAAAAAAATTTGGAGAAAATGGCGAGAACTTTGAT
CCAAGTCGTCATGAAGCAATAAGCATTGAAGAGAAAGAGGGTCTTAAAAATCCAGAAATA
GTAGAAGTATACCAAAAAGGATATTGCTACAACGACAGAATATTAAGAACAGCGAAAGTT
AAAGTTGCTCAAAGCAAAAATTAA
>CCPCLGGI_00337 dnaK_1
ATGGGCAAAATAATAGGTATTGACCTAGGAACAACAAACTCATGCGTAGCTATAATGGAG
CATGGAAAACCAGTTGTAATACAAAATTCAGAAGGGGGAAGAACTACTCCATCTATTGTT
GCTTACACAAATAAAGGCGAAAGACTTGTGGGGCAAGTTGCAAAAAACCAAATGGTTACA
AACCCTGAAAACACAATTTATTCTATTAAAAGATTTATGGGAAGAAGATTTGAAGAGGTT
GCAAGCGAAATAAAAATGGTTCCTTATAAAATAGAAAAAGGACTAAATGGCGATGCGCGA
GTAAACATTTCAAATATAAAAAAGCAAATGTCACCGCCTGAGATCTCAGCAGCAACTCTT
ACAAAAATGAAAGAAACAGCAGAGGCTTATTTAGGTGAAAAAGTTACAGAGGCTGTTATC
ACAGTTCCTGCTTACTTTAATGATGCTCAAAGACAAGCCACAAAAGATGCTGGAAAAATA
GCAGGTCTTGAGGTAAAAAGAATTGTTAACGAGCCAACTGCTGCTGCTCTTGCTTATGGA
ATTGAAAAAAAACACGAAGAGATCGTTGCTGTTTACGATCTTGGTGGGGGAACATTTGAC
ATTTCAATATTGGAACTTGGAGATGGTGTTTTTGAAGTAAAGTCAACCAACGGAGACACA
CATCTTGGTGGTGACAATTTTGACGACGAAATAATAAAACATTTAATTTCAGAATTCAAA
AAAGAAAGCGCTATTGATTTATCAAACGACAAAATGGCTCTTCAAAGACTCAAAGAAGCA
GCTGAAAAAGCTAAAATAGAACTCTCAGGCGCTCAAGAAGCTTCAATAAATCTTCCATTT
ATTACAGCAGATGCAAATGGTCCAAAACACTTACAATATACTCTAACAAGAGCAAAATTC
GAACAAATGGTAGACCACTTAGTTCAAAAAACAAAAGAACCATGCCTTAAGGCTATTAAA
GATGCTGGGCTTAAAGCTTCTGATATTAATGAAGTAATACTTGTAGGTGGATCAACAAGA
ATTCCTGCTATTCAAAAAATTGTAAAAGATATATTTGGACAAGATCCTAACAAAGGAGTA
AATCCAGATGAAGCTGTAGCAATTGGAGCTGCTATTCAGGGTGGCATTCTAACAGGAGAA
ACTAAAGACATGGTACTCCTTGACGTTACTCCACTCTCACTAGGAATAGAAACACTAGGC
GGGGTTATGACTAAACTTATTGAACGAAACACCACAATTCCTACAAAAAAAAGTCAAGTA
TTCTCAACAGCTGCTGACAATCAAACCTCTGTTGATATTAAAGTCCTTCAAGGTGAACGT
GAAATGGCAGCACAAAACAGAATACTTGGTAATTTTATACTTGATGGAATACCAGCAGCA
CCAAGAGGAGTGCCTCAAATTGAAGTTAGCTTTGACATTGATGCTAATGGAATAGTTCAT
GTGTCTGCAAAAGATATGGGAACGGGCAAAGAACAAAAAATTAGAATTGAATCATCATCA
GGACTCTCTGAATCAGAAATAGATCGAATGGTAAAAGATGCAGAAGCTCATGCGGAAGAA
GATAAAAAATTAAAAGAAAATATTGAAGCAAAAAATACAGCTAATTCTTTAATTTATCAA
ACAGAAAAATCATTAAAAGAATATTCTGAAAAAATTTCAAGCGAAGACAAAGAAGCTATT
GAAAGTAAAATAAAAGAATTAAAAGAAAGTCTTGAAAAAGAAGACATTTCACTTATAAAA
TCTAGAACAGAAGAACTTCAAAAAGCTTCTTACAAAATAGCTGAGATGATGTATAAAGAT
TCTTCCCAGCAAAATGCAAACAGCCAACAAGAAAATGGCCCACAAAGCAATACAAGCGAA
GAGGGTAAAGAGGCTGATTATGAGGTTGTTGACGAGGATAAAAAATAG
>CCPCLGGI_00338 dnaJ
GTGAAAAAAGATTATTATGAAATTTTGGGGCTCTCAAAAGGAGCCTCAAAAGATGAGATA
AAAAAAGCTTATAGAAAAATAGCAATTAAATATCACCCAGACAGAAATCAAGGGAATGAA
GAAGCCGCCTCTATCTTTAAAGAAGCCACTCAGGCTTACGAAATTTTAATAGATGACAAT
AAAAAAGCTAAATACGACAGATTTGGGCATTCCGCTTTTGAAGGAGGAGGATTTGAAGGA
TTTTCAGGTGGATTTAGTGGATTTTCAGACATCTTTGAAGATTTTGGCGATATTTTTGAT
TCATTTTTCACTGGAAACAAAGGACAAGAAAGAAATAGAAAACACGCAAAAGGTGAAGAC
TTAGGATACAACATAGAAATATCTCTTGAAAATGCATACTTTGGGTACAAAAATAACATA
AACATAACAAGACAAATGCTCTGTGATTCTTGTCTCGGGAAAAAATCCGAAAAAGGTACA
AGTCCTTCGATATGTAACATGTGTAACGGCAGCGGAAGAGTAGTGCAAGGCGGAGGATTT
TTCAGAGTTACAACAACATGTTCTAAATGTTACGGAGAAGGTAAAATAATATCAAACCCT
TGTAAATCCTGTAAAGGAAAAGGAAGTCTTACAAAGCAAGAAACCATTCAATTAAACATT
CCCCCAGGCATTGATAATAACCAACAAATAAAAATGAAAGGCAAGGGAAATGTTAATCCA
GATAATCAAGAATATGGTGATCTTTATGTAAAAATATTGATAAGATCTCATAAAGTATTC
AAAAGAAATGGTAAAGATCTCTATGCAATGCTTCCAATAAGCTTTACTCAAGCAGCGCTT
GGAAAAGAAGTGAAAATAAAAACAATCGCTTCAAAAGAGATTAAAATACACATTCCAAAA
GGAATAAACAATGAAGAACAAATTTTAATTAAAAATGCAGGGATGCCAATTCTTCAAACC
GAAAAGTTTGGAAATTTAATATTAATCACCAAAATAAAAACACCTAAAAATTTAAATTCT
AATGCTATTAAACTTTTTGAAAACTTGGGCAAAGAATTAAAAGATGGTGATGAAATAGAT
TTACTCAAAGCATAA
>CCPCLGGI_00339 rlmB
ATGTATATAACTCATGCCAATTCAATAATTGAAAGCATAAAAAATAACAAAGGATTTGAA
CTTTATATATCAAAAAAAAGTCCAAAAACTAAAGAAATTGAACAGCTAGCTAAAACACAA
AATATAAAAATAATAAGAATAAATACAAATGAACTTGACAAAATTCTTAAAAACAAAGAC
CACAGAGGATTTGCATTAAAATTAAAACTTGAAAAAAATAAAAATGTAAAAACACAAACC
AAAGATTTTGAAAACTTACTAGAAACATTTAAAAAAAAAGAAAATGCTTTCATTTTACTT
CTAGATGAAATAGAAGATCCCCAAAACTTTGGAGCAATCCTTAGAACAGCAGAACAGTTT
AGTATAGATCTTGTAATTACTACTCAAAAACGCAGCGCAAAAGACAATTCAACAGTTTTG
CGCACTAGCTCTGGCGCAAGTCAATATGTAAAAAAAATGACAGTGACAAACATAAACAAC
ACAATAAATCTTTTAAAAAACTATGGCTTTTGGATATATACTGGTGATATTAAAGGACAA
AATATAAACAAAATCAAAATAAACGATAAAAAAATTGCACTTATTTTAGGAAATGAAGGA
AAAGGTGTACATAAGCTAATAAAAGAAAATTCTGATTTTTTAATAAGGATACCAACCAGC
GGAAAAATAGACTCACTTAATGTTTCTGTATCTACAGGCATTTTAATTTTTGAAATCAAA
AGACAATTAAATCTACTCTAA
>CCPCLGGI_00340 trxB
ATGTTGGAATTTGAAACTATTGATATAAATCTAACCAAGAAGAAAAATCTATCTCAAAAA
GAGGTAGATTTTATTGAAGATGTAATAATTGTAGGATCTGGCCCGGCTGGACTAACAGCT
GGGATTTATTCTGTTATGAGTAATTATAAGGCTGCTATTTTGGAAGGTCCTGAACCCGGG
GGACAGCTTACTACAACCACAGAAGTTTACAATTATCCTGGCTTTAAAAATGGAATAAGT
GGTAGAAATTTGATGTTAAATATGAGGGAGCAAGTAGTAAATCTTGGGGCTAAAACTTTT
CCCGAAACCGTTTTTTCTATAAAAAGGAAGGGTAATATTTTTTATCTTTATACAGAAAAT
TATATTTATAAAAGTAAAGCTGTTATTATTGCTGTGGGATCAAAACCCAAAAAACTTGAA
ACTCTTAAAAATTCGGGTTTATTTTGGAATAAAGGTATTTCGGTTTGTGCTATTTGTGAT
GGACATCTTTTTAAAGGGAAAAGGGTTGCAGTAATTGGTGGGGGCAACACTGCCCTTTCA
GAATCAATTTATTTAAGCAAATTGGTGGACAAGGTTTATCTTATTGTAAGAAAAGATAAT
CTTAGAGCTATTGCTATGTTAAGAGATAGTGTTGCTAAGTTACCTAATATTGAAATTTTG
TATAATTCAGAAGCCATAGAAGTAGATGGTAAATCTTCTGTTTCTTCGGTTAAGATTTTT
AATAAAAAAGATAATGTTGTTTATGAATTAGAAGTGAGTGCTGTATTTATGGCTGTTGGC
TATAAGCCAAATACAGAATTTTTAAAGGGATTTTTGGATTTGGACGAAGAGGGATTTATT
GTCACTAAAGATGTTGTTAAAACAAGCGTTGATGGTGTTTTTTCATGTGGAGATGTTAGC
AATAAACTTTATGCTCAAGCCATTACTGCTGCTGCTGAGGGGTTTATTGCATCTGTTGAG
TTAGGAAATTTTTTAAAATAG
>CCPCLGGI_00341 pheT
ATGCCAAAGTTAGAAATTTATAAAAATCTTTTTTTAGATAAAATAGGAAAAAATTTTACA
AATTTAGAGATTTCAGAATTACTTGAGCCATTTAAGGCAGAATTTGATGGGTTTGATGAG
AGTTCGGGAAAAATCAAAATAGAATTTAATGATACAAATAGGCCAGATTTGTGGTCTTAT
TTAGGACTTGCTCGTCAGATAAAAACGTATTTTTTTGGAGAAATGCCCTATTATGATTTT
TTTTCAAAAAAGGGAGATTTTAAGAAGTTTTATGGTGAAATTTTAGTTGATGGCAAAATG
TCTCAAATCAGACCGTTTATTTTTGGATTTTTAGCAAAAGGATTGATTATTAATGATAAA
ATGCTTGAGACACTAATTCAATTTCAAGAAAAACTTTGTCAGAATTATGGACAAAAGAGA
AGAAGAATTGCAATGGGGATGTATAATTCTAATTTTATTAAATTCCCAATAAGTTATATT
GCCTCATCTCCTAATCACAAGTTTGTTCCCTTGGGAATGGATTATGAGCTTTCTCTTTTA
GAGATAAATGAAAAGCATCCCAAAGGATTGGAATATTCACATATTATTAAAAATTTTGAT
AAGTTTCCGTTATTATTAGATGATAATAATAATGTAGTCTCTTATCCTCCAATAATTAAT
TCTAACAATATTGGATCTTTAAAGGTTGGTGATACTGATTTATTTGTTGAGGTTACAGGT
ATTGATTTTGAAGCAACTTTGTTAGCGTTATCTATAGCAGCCTGTGATTTTTATGATATG
GGTTTTGAAATTTTGCCCGTAAAAACTGTGTTTAGAGAGCCTTTTAATTTAGATTTTAAA
GAATTGGTATGTCCTTATTATTTTCAAGAAGAAGTGGAGTTTAATGTTGAAAATATTAAT
AGACTGCTTGGAAGCAATTTAACATTAGAGCGTATTTGCCTTAGTTTAAAAAAAATGGGA
GTAAATTCTTATTCCAAAGATTTTAAGAATTATATTGTTCCACCTTTTTATAGAAACGAT
TTTCTTCATGAGGTTGATGTAATTGAAGATGTAATGATAGGGGAGGGTCTTTCAAGTTTT
AATCCGGAGCTTCCCAAGGCTTTTGCAGTGGGAAGGCTTAGTCCTTTAGAAGAGTTTTCA
AGGAATGTTAGAAATTTAATGGTGGGTATGGGATTTCAAGAGATGATTTATAATTATATG
GGTTCTAAGAAAGATTTTATTGACAGAATGAATATTAATGATCAAAATTTTTTAAAAGTA
TCTAATCCAATGACAGAGAATTATGAATATATTAGAGCATCAATAATTCCTAATTTATTA
AAATCAGAAAGTGTTAGTTCTAATTTTCCCTATCCACATAAAATTTTTGAAATTGGCAAG
GTGGCTTTAAAGAATCTGGATACTACCGAAGGAACAAGTACTTTTACTAATTTAGCTTTT
TTAATGTCTGGTAAAGAAATTTCTTTTAATGAGATTAATTCAATTGTTGCAACACTTTTT
TATTATTTAAATATTGAGATTAATTTAATAGAATCAAAAACCACTTTTTATATTAATGGC
AGGGGAGCGGATATTGTAATTGAAGGTTTTAATATAGGTGGTTTTGGCGAAATTTCACCT
TATGTGTTAAATAATTTTGGTATTTTTATTCCATGTTCTGTTTTTGAGGTTAATATAAAT
AAACTTATGAGTCGATCTTAA
>CCPCLGGI_00342 pheS
ATGAAGGCAGATTTAAATTTAATAAAAACATTGCACCCTCTTGAGATAAAAGTAATTGCA
AATAATGAAGAAGAGGATAATATTTCTGCTTCAATTATTATTGAAAAATTGGGGTTTAAT
GAAGGTCAAGCAAATAAAACAATTGAATGGTTAAATTCTAAAGGGATTATTGAAGAGATT
TATAGGAAATTAAATGTATTTTATAAAGCAACAGAAAGGGGTCTTGGCGCTTTAAGAGAT
GGTTTTGTTGAAGAAAAAATAATAAATTTAGTATCTCAAAAGGCAGTGTTGGCTTCAAAT
TTAGCCTTAGAGCTTGATATTGATGTTAAAGAAGTAAGAAAAGCCTTTGGTAATTTGTTA
AAAGAGGGCATTCTTTCTCTTGATTTAGATAAACAGATTATTATAAATTGTTTAGATGGC
ACAGAGACTAATTATCAAAAAGTACGTGTTTTGTTGGAAAGAGCAAAAAATAGCGATCTT
CTTAGAGAAAGTTTGACAACCGAAGAGCTTTTATTAATATCAAATTTTGCTAAGAAAAAA
GGAGCAGACTCTGTATTTTTTAAAATAATAGAAAAACTTGATTTAAAGTTTAGATTATCT
AGTTTTGGATTGGAAGTTAAAAATTTTTTAATGAAAAGCAAATTGACTGGAGATGAGCTT
ACTAAGCTTACTCCCGAAATTTTAAAAAATAAAACGTATGAGAACAAAAAATTTAGAGCT
TACAATATTCATATTCCATCAGCTAAGACTTTTATTGGGCGTTCCAATTCTTATTTAGAT
TATATTTCTAAAATTAAAGATAAATTAGTAGGTCTTGGCTTTCAAGAGTTTGATGGTCCT
TTGGTAGAAACAGAATTTTTTAACAACGATGCTCTTTTTATGCCCCAATTTCATCCTTCT
CGTGATATTAAAGATGTTTATTACATTTCAGATCCTAGCATGCAAGAATCTTTGCCAGAG
CCTTATTTTTCTAATGTAAAATTAGCCCATGAAACAGGATATGCAACAGGTTCAAGAGGT
TGGAGATATAGTTTTAGTGAAGATCTCTCTAAGAGATTGGTTTTAAGAACCCATGGTACC
GTTCTTTCTGCAAAACAATTAATTAATGTCAAAAATCCAAGCAGATATTTTGGAGTTATT
AGATGTTTTAGGTATGATCAAGTAGATGCAACTCACGGAGTAGATTTTTATCAAACCGAA
GGGATTGTTATTGAGGATGGTGTTAGCATTAAAACTTTGCTAGGCCTTCTTGAAATTTTT
GCCAAAGAGCTTGCGGGCGCTACAGAAATTAAATATGTTCCCGCATATTTCCCTTTTACT
GAACCTTCGATTGAGATACATGTAAAGCATCCTGTTCTTGGTTGGTTTGAACTTGGAGGA
AGTGGAATTTTTAGACCAGAAGTTACAAAGCCTTTGGGCATTGATCTGCCTGTTATTGCT
TGGGGAATTGGAATAGATAGAATGGCTTTAATGCACTTAGGTCTAAATGATTTGAGAGAT
CTATTTACTTATGATATTGGTGATGTTATTTTAAGACGAGGAAAGATAGATGCCAAAGTT
AGAAATTTATAA
>CCPCLGGI_00343 group_154
ATGATAGATTTTGCGACTATTTTAGTTAACCTTTTTTTGGTTTCAATAGTTTTATTTGTT
TATAGGCAATACGATAAACGTTCTAGAGCATTAGATAAAATTAAAAAGTTCGTTGATCTT
ACAAAGGTTAATCTTGAAGATTTTATTGAAGATAAGACAAAAGAGATTAATGATCTTGCT
GTTGATATGGAAGCTTATCAAAGATCTAGTATAGAAATAATAAAAAAGATTGAGGAAGTT
CAGCAAAAGATTAAAAATAAAAGCAATGATTTTGCAGAGGTTGAAAAAAAGATAGCCTAT
CATGATTCTATGCTTAAGGATCTTGATGAAATGACTTTTAAAGTTCAAGAGAATATACAA
AGATTGCAAGTTGATGGGAAAATAGTAGATAAACTTTCAAAAACTTTAAAAGGATTTAAT
ACTCAGATTGATTCGGTTGAATCAAATTTGAATTCAGTGTTAGAAAAATTTGACAAGGCT
AATAAAGAAAATCTCGAGTCTATTAAAATTGCTAGTTGGGAAAAGTTTGACACTAATATT
AAGGAACTTGTTTTTAAAATAGATAATTTAAATAAAGAGATTAGTCTTTATGAAAAAGAT
TTAGCAAATATTGAAGAGAGAAAAAATGATATTTTAGTTAAGGGTAATGAGAAATTAGAT
TTAGAATTTAGCGATTTTCTTGAAAAGGTCGAATTTAATATTGGCAAATACAGCAAAGAG
ATTGAAAGTTCTTTTAATTTTTATGAAAACAAATATAAGTTAATAGAAAATTCTATAGAG
CTTATTATGGAGAGTGTGAAGAATAAAATTAATGAAAAAGAAGATTTTATTTTAAATAGA
CTGAATGAAGAATTGCAAAATAAATTTAAGGATATCTTTGTATATGTTGATGATCGCTCT
AAGGAAATTAAAGATAAGCTTGAAGATAAATTGGTTTTGGTGGACAATGAAATTTCTTCT
ATGAGTTCTTCCTTTAAAGACAATGTTTATTCAAGAATTAATTCACTTGAGGAGTCAATG
CGAATAGAGATGGGAAAGTATGAAGAGCAAGTTGATGATGTTTTTGATAAATTTAGATCT
CAAGTTGAGTTGAATCTTAAAAATATTTATGAGGATTATGAAGATAAAATAAGTCAAGTT
GATAATAACATTAGAGAAAGGGTAGAGCTTAGTTTGTTAGATTTGAATTCTAAAATGGAA
AGTGTTCAGTCTGGTGCTATTGATTTAATAAAGAGGCTTGAAGATGATTCTAATGGAATA
TATCTTGAATTTAAAGGTAAGTTTGGGGCAGATATTGAAGTTTTTAGTGAAAGTTTTAAA
GGTGATATTAATCAACTTAAGATGCAGTTAGAATCCCAACTCTTAGATGTTGATTCAAAT
ATTCAAGAAAAGCTTATTAAGCTTAATGATAATTTGATTTCTAATTTTGAAGAAATTAAT
GGTAGGTTTAATAATAATTACTCAAATTTAAATGATAATATAAATGCCAAGTACACAGCT
CTTTTTGAATCTTTGGATTCTAGCAGCTCTAAATTTGAAAATCAAATGGAATCTAAATAT
AAGAGCTTTACAGATAAATTAACAGCAGGAATGGATGAATTTTCTTTAATGTATGGTGAG
AAATTTGAGACACTCTCTCAAGAGGCGACTAATAATTATCAAGAATTTCAAGATTTAAAC
AAAAAATTAGAAAATGAAATTGAATCTTTTTATAATATGTTTGAAAAAACCCAAGAGACT
TTAAAGGTAGATTTTAATACTAGTTTAATTAATATTAAAGATGAAATTGGTAAAAATATA
GTAGAGTTTAAGGATCGTTATTATGATGAGGTAAATATTTTTGTTACTCAGCTAGAAGAA
AGCAAGCTTCAATATTCAAAGTGGCAAGGTGAAATGGATTCTAATTTAAAGAATATTGAA
TCTCAAATAAATAAAACAAGTGAAGAATTTTTAAGTTTAATTCAGATTCAAAAAGACAAA
GGAATAGAGCTTAGTGAGAGCGTTTTTAATGATCTGTCAGATCATATTCAAAAAAAAGCT
ATTGATATGCATGGCAGTTGGAAAGATGAGCTTATTGCTTTAAATAAATCTTTGCTTGAT
ATTAAGGTCTCTAGTGAAGAGCTACTTTCATCTGCTACTTTAAAAATAGAAAGTTTAGAA
AAAGATGTTAACGATAGAATGGAATATGTTTTATTAAAAACAGGCGATATTGAGAGTTTA
GTGATAGAAAAATACAAAGAATTAAAAGATATGTCATATTCACAAAGTGATGAGGCTATA
TTAGGAATTAAAGAGTTTATTAATAGACAAACAGAAATAATTAAAGATAAAAGCGTGTTT
ATGCTTGAGGATTTGAATAAAAAATTTGATGATAAGAATAATTTTGTTATAAGCAAGATT
GAAGAATGTGATTATAAATTAAAAGATTTCAAGATTGAATCAGAAGATATTTTAAATAAT
TTTAAGTCTGATCTTAATGAATTTATTGAGTCAAAACTACAAATTGTCTCTAATATAAAA
TCGGACAATCAAAAGCAAATTGATGATTTTTTAGATAGAATTTCTAAAGATATTTTAAAC
AGGAAAGATTCAATTAACAATGAAGTAGATATTAAGCTTAGTGACTGGCAAAGTAAATTA
AATGAAATAACTGTTAAAATTGAAAATTTATTGTCTTCAGGTAAAGTTGATCTGGATTTA
ATAGATTCTGAGGTGACTACAAAAATTAAAGAGCTTAAATTTTCTATAGAAAGCCTTGAG
AGTTATTATCTTGAGAAAATAGATGAGTTTAGAAATCAAGGTGCCATATACTCTGATGAG
CTTTTGCAAGACATAATGAACCATTTTAATAAAGAGACTAGAGAACTTGAGGAAAATTTA
TCAAAAAAATTTGCTGCAGTTTTAAATAATTCAGAGGAATTTGTTAAAGAGGTTGATAGT
TTGTTGCAGGACAAAAGAACCGATATTGCTTCTTTTCAGGCTAATATAGATATTACTCTT
GATTCTCTTAATGTGAAGTTTAATGATATAAACAAAGAAATTAATGGAAAATACAATGAG
GTGATATCTAATTATAGGGGGTATTCAGAGAATATTTTTAGTAAACTTGAAAATGAAATA
ATGCATGAGATTGAAAATCTAAGCAGAAGATTGACAGATAGAATAGAGGGCCTTAGTAAG
GGTATGGATGAAAATCTTCAAAAGCTTAAGGAATCTTTTGATGTGTCAAAATATCAAGTT
GAAAAATTTGAATTGAAAGTTAAAGATTTAACAGATGATGGAGAGGCAAAAATTAACGAG
CTTGTTAAAGAGATCGAACAGTATTATAAATCTAGATTAGAAGAGGCAATTGATTATAGA
AGAACGATTGATAGCGATATTATGCAAGCAAAAGAGAGATTTGGGGAGATAACAAATGAG
CTTAAAAATAATATTGAGAGTAAGTCTGAGTTTTTAAACGATCTTTATAAAGAAAGATTT
AAACTTATTGAGAGTAATTTTGAAGAGAGATATTCTACATTTTTAATTGAAAGCGAGGGA
GCTATTTCAAAAATTAGAGATGAAATCTATAAAACACTTACAAGCAATGATGAAAATTTG
CAAATTAAGATTTCTGAAATGGATCAAAATTTTGAGATAATAGAGCAAAGATCAAAAGAT
ATTTTAGAATTTGAAAAAGAATTGCAAGATAAAATTAAAGATTGTTACGGTTTTATAAAT
TCTCAATTTGGAGAGATTAAGGCAGGTGTTGAAGAGAATATAAAAAATCATTTTGATGTT
TGTATAAAAAAGGTAAATACTTTGATTGATGATGACATTGTAAAGTATGAAAATGAAATT
CACAAGAGAATTGATTCTTTAAAATCGATTGAGAGTGCTTTTGATAGCATAGAGAAAAAT
TTAAATGATAAGGTGAGTGGGTGTATTGATAAAATAGCTAATGATTTTAATCTTAAGTAT
ATTGAACTTGAAGAAAGGTGTAATGAAGGGCAATTAAATTTAGAGAATAAAATTGACAAC
AAAATTAAAGCCATTGATAATTTAGCTTTAAGTCAATATGATGGACTTGAGAAAAAGTAT
GCTGATATGTACGATGAGTTTTCAGAGAGATTAAATTCTTATATTGCAACTTTAAGTGAA
GAGTTTAAGAGTTCAAATAAAGAGATGATTTTTGAACTTGAATCTCAACTGAAAAATCTT
AAAAATCTTGAATCTGATTTAAATAATGTTGAAAAGGATGTTATTAGATTAAAAGAAGAG
TCTTATCACAATGTTTCATCACATCTTAAACTATTAGAAGAAGACTTTTTTAAAGATTTA
AAAATTAGAGGCGAAGAGCTTAAATATTCTTTAGAAAACTTTATTGCCTCATATAATGAT
AAAATTCAAAATTTAGAATATGATTTATCTAAAAATTTGGAAAACAAAACAGAACTTATT
CAAAGTTTCCGTTTAGATATTGAACAAAAAATGAAAGATGATAAAGAGAATTTTTATTTA
GATTTTACTAAAGAATTTTCTTCTAAAAAAAAAGATATGCAGAGTGAGATAGCTTTAATG
GAAACCAATATTACAGGGAAAGTAGATGAATTTGTTGATTTTGTAAACAATAAGCAAAGT
ATTATTGATTCTTGGTTTTTGAATATTAAAGATGATGTAAAAGATTGGCAAGAAAAATCT
TATAGCACAATAGAGAAGAGAATAAATCTTGCTGAGCTTGGAATTAAATCATTTGAGAAT
GATATTTTTAATGTTAAGATTGGTTTAGAATCTTTTAAAGATGGTTTTGAGATTAAGGCC
GAGGAGATTTTTAGCAATTTGCAAAACGAGGCTAAAAAAATTGAACAATCAGTTCATCTT
GATTTTAAAAATATTGGCGAATCATTAAATCTTAAAGTTTTAGATCTTGAAAAATTTGTT
GATTTTAAATTAGAAAAGATAGATGAAAAGGTTAATAAAAAAACAGAAGACATCTTAATT
CAAGCAGAAGTGAAATTTTTAACTCAGCAAAAGGATCTTGAAGATAAGATCTTTGAGCTT
AATCAGAAATTAGAGCATGAATTTACAACCTTGTCTTCTAATCTTGATAAAGTAAGGCGG
GAAATGGTTGATGTAATTTCTAGTGATAAAGAAAGCTTTGAAGGGCAAATTGAATTAATT
AATAAAAATATTTCAGAATTTTCTGAGAAAATTAGTTTATACAGAAATAATATTGAGACA
TCAATTGAGAATGAATATAATTCGTTTTCTAAATCTATAAAATCAGATCTCGGCTTACTT
GAAGATGAGCTTAAAAAAAGTTTAAAACATTCAACATCAGAGATTGAAACCATAAAGAGT
GGTTTGCAAGAACAAATTGATAAATTTGAGGCTGAATTTAAGAAAAATCATAAAGAATTA
TTAAAAGAAGTTGATAATAATATTTTAGAACTTGAATCTAAAATATTAAATTGTGATGTT
CAATTTAACAAATTTATTAGTGAGATTAAAGACAATTTGGTTGAATACAAATCTGATTTG
AGAGCAGAATTTGAAGATAGTTATGATAAAATAAATTTTCAAATCGAAAATCAAATTGAA
AATTTTAAAAAATTGGATTCTGAACTTGAAAAGAATAATTCAATATTTTTGGAGGCTTAT
TCTCTTAAGGACAAGTTGGAAAAATTATGGGAAACTTTAAAAAATGAGATAGGGCTTGCT
CAGGAATATAAAAATAATTTTGAAAACGTTAACAAAGAATTTTATAATATTCAAAAAGAA
ACATTAGGTATTATTGAAATTTTTAATGAGCTAAAGTTAGAACAAGAATCAATTAAATCT
ATTAAAAATGATTTTAATAGATTTTTTGAATTTTACTCTTCATTTGATAGTAGATATAAG
AGTTTAATTGAATCTTATGATGAAATGCAGATATATAAAGCTAAAATAAAAGAGATAGCT
GACGAGCAGAGAACTATTCTTGATAATTATGAAAGAATTAGCAATAAAGAGAGCATATTA
AAGAGTACTATAGAGTCTGTTGATAAAAATTTTGATTTAATAAATGAAGTGGAGAAAAGA
TTTAATAATTTAAGCAAAGAGAGTGCTAAGTTTCAAGACAATCTCAAGGATATGGAAAAT
GTTGTTTCAAGTCTCTTATTAAACAAAGGGTTGTCAGAAGAAGTGTTGATTAATGCTCAA
AATTTAAAGGAAATGCTATTAGATATTGAAAATAAGTTGAAAAATACTTTGACTATGAGA
GAGAGGGTGGTGAAATCTGAGACAAGGTTGGAGAATTTAAATATTGCAGCAGAAGAGAGA
ATAAAAACTCTTGGTATTCTTGTCAAAACTGATTCTAAATATCAAGATAATGTTGGTCTT
AATAATGAAACTGTTAGGAATTCTGTAATAAAATTAATGAGGCAGGGATGGAGTGCTGAA
GAAATTTCTAGAGCTACCAAATTATCTATTGGGGAAGTTGAGCTTATTTTAGAGCTTGGT
ATAAGTAATAAAGGTGATTGA
>CCPCLGGI_00344 ppaX
ATGATTAAAGCTGTAGTATTTGATTTAGATGGCACCTTGTATCCTGAGGCGGATAGAAAT
AAGCTAATGTTTTTTGAATTTTTAACTAATGTTAAGTTTTTTTTAGCTTTTAAACAGATT
AGGAAAAAAATACGAATTTTACAAAGCAATCAATTTTCACCCTCAAATAGGGATGAACTC
TTTTACCTTCAGGTTAAAATGCTTTCTGAGTATTTAAATCTTGATGAGAATCGGTGTGCT
TTTTTGTTAAATAAAATATATTATAGTCAAATTTTTAGCGATAAGTTTAAAAAACTCAAG
CCATATCTTGGAGTTCAAGATTTAATCTATTGGCTTAAATTCAAGGGAATAAAATTAGGT
GTAATGTCAGACTTTCCTATTTTAGGTCGTGTCAAAAATTTATTGGGCATTCAAGACAGT
TTTTGGGATATTCTTTATTCTTCAGAAGATACTGGATATTTAAAGCCCCATAAAGCACCT
TTTTTAAAAGTTATTGAGGATTTAAATTTAAGGAGTAATAATATTTTGTATGTAGGGAAT
TCTTATGAATATGACATTTTAGGTGCTAGAAATGTTTCAATGAAAGCAGCTTTTTTTTCA
AAAAAGAATATAAATTACAAGGGAATGATTGACTTTATTTTTCATGATTATAAAGACTTA
AGAGAATATATACGTTTGAATATATAG
>CCPCLGGI_00345 group_269
GTGAGATATATATTTTTATTCTTAATATTTAAGAGTCTAAATCTTTTTGCGCTTGAGAGT
TTTTTTTATGATTTTGATGTAAGGACTAAATATTTAAAATATTTTAATTCAAGCTATGCG
CAAAAAAAAATAAGCCCAATAAAACATTTTATTACAGAAGATTGTTACATTGAAGTTTCA
AGTGAAATTTCTTCTGAGTATGTTTATTATTCTTTTTTTAATAAAAAAAAGAATGTAGGT
TATATTTTTCCAGGGTCTTACGTGATTAAAGTGGGCAAAGAGGGTATTGAGCAGATAAAA
ATATTTTTTATAAACAGAGGGGATACGTTTATTAGAATAAAGTCTTCAAAATTTTCTTCT
ATTGCTGATTTTTATTTAGTAAATACTTTGATTTATAAAGACGTTAAATTGCCCTTTAAG
ATTGAAGACATTGCGGTAATTTCTCTTGCCAATATAATAAATTATATTGGCAAGGTTGTT
GATTTTAGATATTTTATTCCTGAATATTTTGATATTTATAAAAATATTTCTAATATGGTA
ATTAGTTTAAGAAAATCTCTTAGATCTTTTCCCATTGCTGAGGTTGCTGATGGTGCAATG
AATGAATATGGTAAAATGGTGCATATAGAAACTGGGCTGTTGCAAAAAGATCCTGTAGGG
TTTAATTGCTCAGGATTTGTTAAATGGGTAGCGGATTCGATTTATAAATCAATGACGGGA
AGACTTTTAAAAATTGATGATCTTAAGCTTAGACATATTGGCGTTAGAGGCAGTGGTTTT
ACTAGAAGTCAGGAATTTAATAAGGATCCTTTTTTTGGTCTTGATTGGATTCGTAATATT
GCTTATAGGATAAATAATATTAATGTAGATTTAAATTTATCTAAAATCAAGGAAAATGAT
GTCAATAATATTAAGTTTTTTGATTATATTGACAATCGTGGTTATAAAATTGAAAATTTA
GAGTTTTTATTATATAGTCTGGCTTTAGATGAGCCTGGATATATTTATTTAGGATCTATT
AGCACGGGTGTTAACAATTTATCAAGCATGGTGCTTCATAAACATGTTGTTTTGTTTCTT
CCATTTCTTGATGAAAATAGGATTTTTAGGGTTTCTGTTAACGAAGTTAATGCTGAAACT
TCAATCAAGTCTCTCCAGAAAAGATATCCAAAATCTTATATTCATTTAGTTAGAGTTAAA
GTTCCTGAAAATTTACCAATAGTGCCTATACCTATAAAGGCAAATAATCAATCATCATGA
>CCPCLGGI_00346 der
TTGCTTAGTTATAAAAAGGTTCTTATTGTTGGTAGACCAAATGTTGGTAAATCTGCTTTA
TTTAATCGAATTTTAGATACAAAAAGAAGTATTACTGAGAGTACTTACGGTGTTACTAGA
GATTTAGTTGAAGAAGTTTGTAAGGTTGATTCTTTTAAGTTTAAATTAATCGATACTGGT
GGGTTTACTATCTTGAAAGATGAGATTAGCAAAATTGTTGTGCAAAAGGTTTTAAGCTCT
TTAGAAAAAGTTGATTTAATTTTATTGGTTTTAGATATTAATGAAATTTTACTTGAAGAT
TATCAGATTATTGAAAGACTGAGAAAATATAGTAGTAAGGTGGTTTTGGTTTTAAACAAA
GTAGATACTAAGGATAAGGAATGTTTAGCTCACGAATTTCATAATTTAGGATTCAAGCGC
TATTTTCTGGTTAGTGCAGCCCATTGTCGAGGCATTACTAAGCTTAGAGATTTTTTAAAA
GTAGAAGTTGGTGAAGTTGGCATTGAGAGTGGCGCTGATATTAAGGTTGGGATTATAGGC
AAGCCTAATTCAGGCAAATCTACCCTTATTAATTATTTATCTGGAAATGAAATTGCAATT
GTTTCTGATCAACCTGGTACTACTAGAGATTTTATTAAAACTAAGTTTACTAGAAATGGG
AAAGTTTTTGAGGTTGTTGATACAGCTGGGATAAGGCGAAGGGCAAGAGTAAATGAAATT
GTTGAATATTATTCTGTTAATAGGGCCCTAAAAGTAATTGACATGGTAGATATTGTGTTT
TTATTGATTGATGTTCAAGAAAAATTGACTTCTCAGGATAAAAAAATTGCTCATTATGTT
ACTAAAAAGGGGAAAGGAATTGTTATTGTGTTTAGCAAATGGGATCTTGTGGATGAGTCT
AAAGGTTATTTTGAAGTCTTAAAGAGCCATGTGAAGTTTTTTTTTCCTATTTTAAATTTT
GCTCCTATATTTAGAATTTCTGTTCATAAAAGGATAGGTTTAGATTCTCTTTTTAAAGAA
TCTTTTAAGTTAAAAGATCAGCTTGAGCTTAAAACCAGTACTCCAGATCTAAATAAAATG
TTAAATTTATGGATCAAAGATTATCATTTAAATATTTCTCATAAAATCAAATATATTACA
CAAGTTAGTACTAATCCTGTTAAGTTTATTCTTTTTGCAAATAAAATAAAGAATTTTCCA
AATTCTTACTATAATTATTTAGTAAATAATTTGCGTAAAATTGGATATAAAAATATTCCA
ATTTTAGTAGAATTAAAGGAAAAAATAAGAGATTTAAAGTGA
>CCPCLGGI_00347 group_1515
TTGAAAAGAAAAAAAAGTTCAAGCTCAACCAAATCAGACATACTTTTAATTTTAATTGCT
ATTGTTTTAACAATAATTAGTGTGCTATTAATAATTAAAAATTCACTTATTATACATATT
TTTAAAGAAAAAAATTATGATAACAGTTTATTCGAATCAAGTCAAACACAAGATAATAAA
TTAATTGAAGCTAAAAAAAACACCAATAAAAATACAAATGTAAAAATACTTAAAAATGAA
AGTTTTTTAATCCAGCCACCAGAAATAAAAAAACTTGAAGAAGAGCTCAAGCAAAACCAA
AGAAATAATAACCTTAAAAACAAAAAATTTATTAAACTTTATTTTATAAAAGTAACCCCA
GAAGGTTATTTTTTAAGACAAACTGTAAAAAGAGCTATATATTACGACAAAAATATTCTT
GAAGAAACACTAAAATCTTTAATCAAAGGACCAAATGAATACGAGCTAAAAAATAATTTT
TTAAGTTTAATCCCTATAAAAACCAAGCTTTTAAATTTAAGCCTAAGCGAAGGAATTGCC
AAAATAAACTTATCTAAAGAATTTTATGAAAATAGTTTTGGAATTGAAGGAATAATTAAT
CAAATCGCTCAAATAACCTTAACATGTCTTGAAATTAAAGGAATTGATGGAATAATTTTA
ACAATAGAAAATAATCCAATAATACTTGAAGAATTAAACTTAAATTTCTCAGGAATATTA
AACAAAAAGGCTCTGGACAAATATTAA
>CCPCLGGI_00348 tlyA
ATGATCTTAATTCTAAAAGGCAATATATATGTAAATTCTCATAAAGAAAAAAATCCTAAA
ATATTAATAAACAAAACAAGTAAAATAGATTTAGTTGAGAATACTTGTCAAACATTTGTA
TCAAGAGGAGGTTACAAGCTTTTAGAGGCTCTTAAAGATTTTGAAATCGAAGTTAAAAAT
AAAATTTGTGTTGATGTTGGCTCTTCAACTGGTGGTTTTACCGATTGTCTATTGCAGTGT
GGCGCCAATTTTGTTTATTCAATTGATGTAGGCATTAATCAACTCTCTTATAAATTAAGA
ATTGATCCAAGAGTTAAAGTTTTAGAGAGAACTAATATTTTTGATGTTACAGAATTTAAG
ATTGTTCCCAATTTTGCCGTTGTAGATGTTTCTTTTAGATCATCAATAAGTATATGTGTA
AATTTAATAGATAAACTTTCTGATAATTTTATTATAGTTTTGATTAAACCTCAGTTTGAG
TTTAAAAGTTTAAATTTAGATATAAAAAATTTTAATGGTGTTGTGAGTGGTGAGTATTTG
AAGATAATTTTGCAAAGCGTAATTGAAAAGTTCTATAAAAATAAATTACAAGTTAAAAAG
ATATTAAAGTTAAAAACTAAAGGTAAAAAAGGCAATCAAGAATTCATGTTTTTAGTTGTT
AAGTCAAGTGTTTTAAGAATTGCAAGCTCTATGCAATTGCTTAGCAATATTGAATTTTAA
>CCPCLGGI_00349 ymdB_2
ATGCAAGATAGCACTATTAAAACCTTGATAATTGGGGATATAATAGGCGAGAGTGGATTG
AAAAAAGTTTTTTTTAATCTTAAAAACATTAAGAATAAATATAGAATAGATTTAGTAATT
GCTAATGGAGAAAATTCTTCAAATGGTTTTGGAATAACTCCAGAAATAGCAAATAATCTT
TTTAGATCGGGGGTTAATGTTATTACTACCGGTAATCATGTGTATTCTAATTGCAAAATA
AATGATTACCTAAATAAGCAAACATATATCTTAAGGCCAAATAATTTTTCAGATTTGTTA
GATGGGCATGGTTATTGTTTTTTAACTATTAGAGATGAAAAAGTTGCTGTTGTTAATGTT
CAAGGGGTTTTAAATATGAATTTTATTGTTAAAAATCCTTTTGATAATACAAAAAAATTG
GTTAATATGCTGAGTAATAAGGCCAAAACCATTTTTGTAGATTTTCATGCTGAAAGTAAT
TATGAAAAAGAAAGTTTTGGATATTTTTTAAATGGTTTTGTAACAGGTGTGGTTGGTACT
CATACCCATGTTATGACTCAAGATGAAAGAATATTGTCAAAGGGGACAGCCTATATTAGT
GATATTGGGATGACAGGTGGATTAAATTCTGTAATAGGATTTAATCCCGACATTTCTCTT
AAGGGCTTGCTTGAATATACCCCCTTGAGAGCTGAAGTTGTAGAAGATGACACAATTTTA
CAAGGAGTTATTATTACTTCTAATTTAAAGACAGGCCGCGCTTTAAAAATTGAAAGGATT
CAGAAATAA
>CCPCLGGI_00350 rny
ATGATATATATTATTTTTTCTTCTATTTTTGCTGGCTTTATATTAGGATTTTTAGTAAGA
GTTTTTTTAGGTAGATTGTCTTTATTAGATTTAGAAAAAAATCTGAAAAAAGTAAGAGTA
GAATCACAATTAGAGATAGAAAATGAAAGAAGGCAAATTATTGCTAATGCAAAATCTCAA
ATGCTTAAAGAAAAAAACCAGCAAGATAGGGATATAAGAGATCGGAAAAATGAGATTGTT
AATTTAGAAAAAAGATTATTACAAAGAGAAGAAACTTTAGATAAGAGAATATCTGCTCTT
GACAAACAGCAGTCTAGAGTTGATTTTAAAATTAAAGAATTTGAACAAAAAGAAAAAGTA
ATAAGAGAAAAAGAGGCTGATCTTGTTAAAAGATTGGAAAATATTTCTGGTCTTACAAGA
GAAGATGCAAGAAAAATTGTAATTGAAAAAGTTGAGCATGAGTCTAAAAGAGATGCTCAA
GTTATTATCAATAAAAGTGAGCAGGAAGCACAGCTATTAGCAGATAAGGTTGCAAAAGAT
ATTTTAGTATCTACTATGCAGCGTATTGTTACGGAGGTGAGTTCTGAGTTTACAGTGGCT
TCTGTTGAGCTACCTAATGATGAGATGAAAGGTAGGATTATAGGCAAAGAAGGGCGCAAT
ATTAGGGCTCTTGAGACTTTAATAGGAGCAGATATCATTATTGACGATACGCCTGAAGCT
GTTGTTATATCTTGCTTTGATCCAATAAGAAAAGAGCTTGCCAAGAGGACTTTAGAAAGG
CTTGTTACAGATGGCAGAATTCATCCTGCTAGGATTGAAGAAGTTGTGTATAATGTTACC
AATGAGATAAATAGCATTATTCAAGAAGAGGGTGAGAAGGTGGTTTTTGACCTTAATATA
CATGGGCTTGATAAGAGACTTATTAGGGGGTTGGGAAGGCTTTACTTTAGAAGCAGTTAT
GGTCAAAATGTTTTAAGCCACTCTAAAGAAACGGCTATAATAGGAGAAATTTTGGCTAAA
GAGATGAAATTAGATCCTGTTGTAGTAAAAAGAGCATGCCTTTTGCATGATATTGGGAAA
GGGATGGAAAGTATTTCTGATAATAGCGAGGGACATGCTATTACTGGTGCTGAACTTGCT
CAAAGTTGCGGAGAGAGCGAAATTGTTGTTAATGCTATTGCTGCGCATCACAATGAGGTG
AAACCCGAGAGTCTTGAGGCTATTGTGGTTCAAATAGCAGATGCCATTTCAGCATCTCGT
CCTGGAGCAAGAAGGGAAAGTTTAAATAACTATATAAATAGACTTAAAAGACTTGAAGAC
ATTGCGTATAGTTTTGAGGGTGTTCAAAAATGTTATGCTATTCAGGCAGGTCGTGAAGTT
AGAATTATTGTTGACAATGCTTTAATTAATGATGAAAAGTCAATTTTACTTGCAAGAGAT
ATTGCTAAGAAGATAGAAGCTGAAATGAGATATCCTGGAAAAATTAAAGTTACAATTATT
CGCGAAACCAGAGTTATTGAATATGCAAGATAG
>CCPCLGGI_00351 rplQ
ATGAAAACAAAATTGGGTTTTAATAGATTAAGTAGGAAGTCTAGTCACAGGAGAGCGCTT
TTAAAAAATATGGTAATTTCTTTTTTTAAGCATGAAAAAATTTCTTCCACTAAGACAAAA
TTGTTCGAAGTTAAAAGATTTGCTGAAAGATTGATTACAAGGGCAAAAGTTGATACTGTG
CATAATAGGCGAGAATTATCAAAATTTATACATGATAAGTATATTTTAAATAAGCTATTT
ACCAAAATTTCTCCTGTTTTTAGACAAAGAAGTGGTGGGTATACTCGGATGATTAAATTA
GGAAAAAGATATGGAGATGCGGCTGAAATGGCTATCCTAGAATTAGTTGAAAAGCCTTTA
AAAGTTGAATAA
>CCPCLGGI_00352 rpoA
ATGCTTGTGGAAAAATTTTTGAAAGATTTCACTATACCTGAAAAAATTGAATTTTTGAAA
AGCCAAGGTGATGGGTCTTATGGTAAATTTACGATATATCCTTTTGAAAGAGGCTTTGGA
ATTACTATAGGTAATACTTTAAGACGTGTGTTACTTTCTTCTATTGAAGGGTATGCGATT
ACTGCTATGAGAGTTCAGTCTAACAATAAAGACTCTTCGTCAAAGGTTGTTTCAAGTGAA
TTTGATTTGATTCCTGGAGTTTCTGAAGATACTCTTGAGATTATTGCTAATATTAAAAAT
ATTCATTTGAAACTTGGAGAAGGAGAGCAAAAAAAGACAATAAGCTTTAGTGTTAGCGGC
AAAGATACCAATGTTTTAAAAGCTTCTCATTTTGAAAGAGATGGAGTTGAGGTTTTTAAT
AAAGATTTAGTTATAGCCACTTTATCACGCGATGTTAATTTGGATCTTGAATTTCAAATT
AATTATGGTAGGGGTTATGTGTCTTCTGAGCAAAATTCTAAGTATTTAGAAGAAGTTAAT
GTTATTGCTTTAGATTCTATATTTTCTCCTATAGAGAAAGTTTCGTATTCTGTAGAAGAT
ACTAGGGTTGGTCAAAGATCAGATTATGACAAGCTTGTAATGGAAATTTGGACTACAGGT
GTGATTTCTGCCAAAGATGCAATAAAAAAGGCTGCATCAATAGTAAGAGAGTTTTTGTTT
CCTCTTGTTGATTTTGAAGACAATGTTAATACATCTTTTGAGAAATCAAAATCAGAAAGT
TCTAACTTGCTTGATATGAGTATTGAGAAATTGAATTTGTCAGTCAGATCTTTAAATTGT
TTGGCCAAAGAAAATGTTAGGACTTTAGGAGAACTTATTAGTAAAAACGCAGAAGAGCTT
TCTAAAGCTAGAAATTTTGGGAAAAAAAGTTTGGAAGAGATAATCGAAAAACTTGGTTCT
TATCGATTATATTTAGGAATGTCTAAAGAAGATGCTCTATCTGTATTGAGTAAGAATGTT
AAAATATCTGAATAA
>CCPCLGGI_00353 rpsK
TTGAGCGCAAAATTATCAACTAATAGTAAAAAAAAAATTAAAAGAAATATCGGAGAAGGA
AACGTTTATATACAAGCTACTTTTAATAATACCATAGTTACTGTATCTGATATAAAGGGA
AATGCTTTAGCTTGGGCAAGTGCTGGTGGTATGGGTTTTAAAGGTGCTAAAAAGTCGACC
CCATATGCTGCTCAAATAACAGCAGAGTCTGCTTTAAATAAAGTGAGAGATTTTGGAATT
AATTATGTTCATGTGTATATAAAAGGGCCAGGCATTGGTAGAGAATCTGCAATAAGAGCT
ATTGGTTCGATTGGTATGACTGTAAAATCAATTTCAGATATTACTCCCATTCCTCATAAT
GGATGCAGACCGAAAAAAACCAGACGAGTTTAG
>CCPCLGGI_00354 rpsM
ATGGCTAGAATATCGGGAATAGATTTACCAAATAATAAACAATTAAAAATAGCTCTTACT
TCTATTTATGGTATAGGTAGAACAAGAGCTTTGGAAGTTTGCAATAAATCAAGTATTTCT
CCAAGCAAAATTGCTAAAGATTTAGATAATGATGAAGTTAATCGACTTAGGAAGGTAATT
GAGAGCGATTATATTGTAGAAGGAAAACTTAGAAGTGAAGTTGCAATGTCTATTAAAAGA
CTTATGGATATAGCGTGTTATAGGGGCGTTAGGCATAGAAAAGGATTGCCTTTGAGAGGA
CAGAGAACTAAAACGAATGCAAGAACTAGAAAAGGAAAAAGAAAGACTGTAGCTAACAAG
AAAATAGCTAGCAAATAA
>CCPCLGGI_00355 rpmJ
ATGAAAGTTAGAGTAAGTGTAAAGCCAATTTGTGAAAAATGTAAGGTTATAAAAAGAAAA
GGTGTATTAAGAATTATTTGTGATAATTTAAAGCATAAACAAAGACAAAAGTAA
>CCPCLGGI_00356 secY
ATGAAAGAATTGTTTTTAAGTTTATTTACCGTTAAGGATTTGAGAAATAAGTTCTTGTTT
ACTTTATTTGTTCTTTTTCTTTTTAGAGTTGGTTCATATTTGCCGATACCAGGAATAGAT
TCTGTAGCTCTTAAAAGTTATTTCAAGTCGCAATCAGATTTTTCAATTGCTAATTATTTT
GATTTTTTTTCAGGGGGAGCTTTTAGTAATTTTTCTATATTTATGCTTAGTATAGGGCCT
TACATTTCGGCATCTATTATTGTTCAGCTTCTTGTTTATTCTTTTCCTTCTTTGAAAAAA
ATGCAAGAAGGTGACGGCGGAAGACAAAAGACTAAAAAATATACAAAATATTTAACAATA
GTTGCAGCTGTAGTTCAAGGATACGCAACAAGCCTTTATGCTAAAGGTATTCCGGGTGCT
GTTACCATTCCCTTTTATAGATATATATTTGTTGCTATTTTAACGGTTACTACGGGGACA
TTTATCCTTTTGTGGTTTGGAGAGCAAATTAATCAAAGAGGTGTAGGTAATGGAACATCT
TTGATAATTTTTTCTGGCATAGTGGTTAGACTTCAAGCAGCTTTGTTTAACTTATTCCAA
AGCATGCAGGATCCTTCTCAAAATGTTAATCCTGTTTTTGTTATACTTATTATAAGTATA
TTTATTTTAGTTGTTATATTGATTATATATGAATATAAGGCTCAAATGCGAATTGCCATT
CATTATGCTAGAGCAAATTCTAATAGTACAGTTAGTTCATATTTGCCAATCAAGTTGAAT
CCATCGGGTGTTTTGCCTGTTATTTTTGCCTCTGTTTTAATTACTCTGCCTTTACAAATT
TTAAGTGGTTTCGCAGAAACTTCTTCCATAGCCAGGCAAATTTTATCTTATTTAAGGCCT
AATGGTTTTTATTATACTTTTTTGAATGTAATTTTGATAATTGGATTTACGTATTTTTAT
TCTAAGATTCAGTTAAGCCCTAAAGACATAAGTAATAATATTCGTAAGAATGGGGGCACT
ATTCCAGGAATAAAGTCTGATGAGATGGAAAAATATTTAGATGAAATTATGAATAAAACT
TTATTTTCAGGATCTATTTTTTTGTCAATTATTGCAATTATTCCATTTTTAGTGCAAAAT
ATTTTTAGATTTCCACACGATGTTTCTAGAATAATGGGGGGGTCTTCTTTGCTTATTATG
GTAGGGGTTGCTCTTGATACATTAATTCATATTGATGCTTATTTGAAAACTCAAGGATTT
TCTCATAGAAATAAAAAGAATTATGCATTTTTGCAAAAAATTTAG
>CCPCLGGI_00357 rplO
ATGTTTAACTTGTTAAAGCCTAAGGGAGCGAGCAAGCGACGTAAAATTGTTGGCAGAGGT
CCAGGTTCAGGACTTGGCAAAACTTCTGGGAGAGGTCAAAAAGGGCAAAAAGCAAGAAAT
ACTTCGCCAAGACTTGGATTTGAAGGTGGGCAGACTCCTCTTTATAGAAGATTGCCAAGG
AAAGGTTTTTCTAATAGTGATTATAAATTGGAATATGCAATTGTTAATCTTGGAGATATA
GATAAAAAATTTAAGGATGGACAAGTTGTCAATTATGATACTTTGCTTGAAAATAAACTT
ATAAAAAAGAAAAATAAAAAAATTAAGATTTTGTCTAATGGTAAGCTTACAAAAAAAGTT
TCTTTTGAGGTTTCTAAAATTTCTAAATCTGCCGAAAGCCTTGTAATAAAAATTGGTTGT
ACTATTCAATTAGTTTAA
>CCPCLGGI_00358 group_1130
ATGATTAAAAGGAAATTAAGATTACAACTAAAGAAAGCTAGGTTTAATGCTTCAAGGTCT
AGATCTAAGAATAAATGTTTTATTAAAAGAATGGAAAATAATAGAAAAATTATTTCTAAA
AACAATATTAATGTGCAAGTTTTTCTTGTAAGAAGTCTTATTGGGAAATTAAATAAAAAG
GTCAAAGTTTTAAAAGCATTAGGTTTAAATAAAATAGGCGATAAAAAGGTTCATTTTTTA
AATGAATCTATTAAGGGTATGCTTAACGAGACTATTAATATGATTTTATTAAGCGAGGTA
ATGTAA
>CCPCLGGI_00359 rpsE
ATGGTAGATGTTCATGCTCAAAGAAAGCAGATAGAAAAATTAATATCACTCAACAGAGTT
ACTAAGGTTGTTAAGGGCGGAAGAAGATTCTCTTTTGCTGCTTTCATGGTTGTTGGAGAT
GGAGAAGGACATGTTGGTTGGGGCTTTGGTAAAGCTAATGATGCTAGTGATGCAATAAAA
AAAAGTTTAACAAGTGCTAGGAAGAATTTAAGATTTGTTCCTATTCGAAAAGGAACATTG
CCACATGAGGTTATTGGCTGCTTTAAAAAAGCTAAGGTTTTAATCAAACCAGCTACTCAT
GGTACTGGTGTTATTGCAGGGGGCCCTGTTCGTGCTGTAATGGAGGCTTTAGGAGTGCAT
GATATTTTGAGCAAATCTCTTGGTTCTAATAATTCTATGAATGTAGTAAAGGCGACTTTT
AAGGCATTTGATTTAGTTTTGAATGCTGAAAAAGTAGCAGAAATGCGAGGAAAAACTTTG
AAAACTTTATGGGGTTAA
>CCPCLGGI_00360 rplR
ATGAAAAAAATAAAAGAAGCAGAACAGAGAAAGCTTAGACGTAAAAAAAGAATAAAGGAC
AAAATAGGGCGCGGAGTAGCTAGTAGGCCACGAATTACTGTATTTAAATCTAATAGGTAT
TTTTATGCGCAAGTTATAGATGATAGTAAGGGACATACTATTGCAAGTATTTCTACTATT
GAAAAAAGTCTTAATTTAGGCAAAAATATTGATGATGTAAAAAAACTTGGAGAAGTTCTT
GCTAAAAGGCTTAAGGAGAAAAATATAAATAATCTTATTTTTGACAGAAATGGTTATAAG
TATCATGGACTTATTGCAAGTTTTGCAACTTCTTTGAGAGAGTTTGGTATTAATATTTAA
>CCPCLGGI_00361 rplF
ATGTCACGTATTGGAAGACTTCCGATAAAGATTCCAGATGCTGTTAAGGTTGATGTTAAA
GACAACTTAGTGATAGTTGAAGGTATTAGGGGAAGATTAGTTCAAGATATAAAAGACAGT
ATTAATGTTAAAGTTGAGAATGGCAGCGTTATTGTTGATCGAGTTTTAAATGATAAAAAA
GCAAAAGCCTACCATGGTCTTTACAGAAGTTTAATTTTTAACATGGTAAAAGGAGTGACT
GAAGGATTTTCTAAGTCTCTTACTATAAATGGTATAGGATATAGGGTAGAGCAACAAGGC
AATAGCCTTTTTTTAAGCCTTGGTTATTCAACTCAGTTTGAATATGTTATTCCAGATGGT
ATTAGCGTAAAGCTTGATGGGAATACTAAAATTTCAGTTGAAGGAATAGACAAGTTTAAG
GTTGGTCAGGTTGCTGCTGAGATTAGAAGTTTAAAAAAACCAGAGCCGTATAAAGGAAAG
GGTATTAAGTATGATAATGAAGTTATTAGAAGAAAAGTTGGAAAATCTGGTGTAAAAAAA
TAA
>CCPCLGGI_00362 rpsH
ATGGCGATTACTTATTCAATAGGAGACATGCTAACTAAATTAAGAAATGCAAGCAGAGTT
GGGCATGGATCTGTAGATTTAAAGATGTCTAATATGAATAAATCAATATTAAACATTCTT
AAAGAAGAGGGTTATATTAAGGATTTTAATTTTTTAGAAAAGAAAGGAATTGCTTTTATT
AGGGTTTTGCTAAAGTATGACAACAAAAGAAATCCTGTTATAAATAAAATAGATGCCATT
TCTACTCCTGGTAGAAAAATTTATTCTTCATATAGAAATATGCCAAGAATAAAGAATGGA
TATGGAATATTAATTATATCTTCTTCTCAAGGTGTTATTACTGGTAAGGAAGCTAAAGAT
AAAAAAATAGGTGGTGAGTTGATTTGCTCAGTTTGGTAG
>CCPCLGGI_00363 rpsN1
ATGGCAAAAAAATCAATGATTATTAGGGCTTTAAGAAAGCCTAAGTATAAAACAAGGCAA
AATAATAGATGTAAATTATGTGGTCGTCCAAGAGGATATTTAAGAGATTTTTGTATGTGT
CGAATATGTTTTAGAAAGTATGCGTCTGAAGGATTAATTCCTGGCGTTTCAAAATCAAGT
TGGTAA
>CCPCLGGI_00364 rplE
ATGAATTATGTTCCTGAATTGAAGAAATATTATAAAGACAGTGTTATAAAAGAGCTTGTT
AAGGAATTTGAATATAAATCTATAATGCAAGTTCCCAAGCTTGAGAAGATAGTGATTTCT
GTAGGTGTTGGGGAGGCTGTTAGGAATAAGAAGTTATTAGATTCTGCTGTTTTAGAGCTT
GCTCAGATCACTGGTCAGAAAGCTGTAAAGACAAAAGCAAAAAAAGCAATAGCCGGGTTT
AAAATTAGACAAGGACAAGAAATAGGTGCTAAAGTTACACTTAGGGGCAATGCAATGTAT
GAATTTTTATATAAGCTTATTCATTTAGCATTGCCAAGAGTTAAGGATTTTAGGGGAATC
AATGGGGATGCTTTTGATGGCAATGGAAATTACTCTTTTGGGATAACGGAACAAATAATA
TTTTCTGAAATAGACTATGATAAAATAGAGAGAATATCTGGTTTGAATATTACAATTGTG
ACAACAGCTTCAAATGATAAAGAAAGTAAAGCTTTGCTTTTGAAATTTGGAATGCCGTTT
AGTAATTAG
>CCPCLGGI_00365 rplX
GTGAAGACAAAGTTGAAGATAGGTGATAGCGTAAAAATTCTTTCTGGAAAAGATAGGGGT
AGAATAGGTAAGATTGCTAGTATAAATAGAAAAAAAAATAAAGTTATTGTTGAATCTTGC
AATATGGTTAAAAAAGTCATTAAAGCTAGGACACCCCAAGAAAAAGGTAGAATAATAGAT
AAGGAGGCCGCTATAGATATTTCAAATGTGATGATATTTGTCAAGGGAACTTCTTCAAGA
TTGGGCATTAGATTTGAAAATAATGAAAAAATAAGGTATCTTAAAAAAAATGGACAGAGG
ATATAG
>CCPCLGGI_00366 rplN
ATGATTCAGATGCAAACTTATTTAACAATTGCGGATAATACTGGTGGCAAGGTGGCTCAA
TGTATTAAGGTGCTTGGTGGCAGTAAAAGGCGTTATGCCAAAATTGGGGATATAATAACC
ATTGTAGTAAAACAAGCAATTCCTAATTCTTCTGTTAAAAAAGGAGATGTTCATAAAGCT
GTAATTGTTAGGACTTCTAAAGAAGTAAGACGTAAAAACGGAACTTATGTTAGGTTTGAT
GATAATGCTTGTGTGATACTTGATGCTAATTTAAGTCCTAGGGGCAAAAGGGTATTTGGG
CCTGTTGCAAGAGAACTTAGGGATGCTAATTTTATGAAAGTAGTATCATTGGCTTCAGAG
GTTATATAG
>CCPCLGGI_00367 rpsQ
ATGGCAAGAGAAAATAAAAAAGAATTAATTGGTAAAGTTGTTAGTGATAAAATGTCTAAG
ACTATAGTAGTAGAAATTGTTCAAAGAAAGATGCATCCAATTTATCATAAGTATTTAAAG
GTTAGTAAAAAAGTTAAAGCACATGATGAAAAAGAAGTTTCAAAGGTTGGCGATAAGGTA
AAAATTATTGAAGTTCGACCTATTAGTAAAGATAAAAGATGGTCTCTTGTTGAGGTTTTA
GAAAAATTAAAATAG
>CCPCLGGI_00368 group_1134
ATGTTGAAAAATTTCAAAAATTTTACTCTTGAGGACATGAAGGCTAAAAGGCTAGAATTA
AAGAAAGAATATTTAGATTTAAGATTTAAATCTGTTGTTGGTCATGTTGAAAATCCTTTA
AAGAAAAGAGAGATTAGACGTGATATTGCAAGGCTTAATACAATGATTTGTGAATATGAA
TTAGGTATTAGAAAGGTTTAG
>CCPCLGGI_00369 rplP
ATGTTAAGTCCAAAAAAGGTTAAATATAGAAAGAAGCAGAGAGGAAGATTGTCTGGAGAG
GCCCAGAAGGGCAATAAAATTTCTTTTGGTGAATATGGACTTGTTTCTTTGGAAACAAAT
TTTATTACTGCTCGTCAAATTGAGGCTGCTCGTATTGCAATGACTCGTAAAATAAAAAGA
GGCGGAAGGGTTTGGATAAGAATATTTCCTGATATTCCTTATACTAAAAAACCAGCTGAA
ACTAGAATGGGTAAGGGCAAAGGGGGTGTTGATCATTGGAATGCTCCTGTTAAGCTTGGC
ACTGTTATGTTTGAAATGTCAGGGGTTGTTGAGGAACTTGCTCAAGAGGCTATGTCGCTT
GCAAGCTCTAAGCTTCCAGTAAAAACCATGTTTGTTGTAAGGCGAGATTTGAGGTAA
>CCPCLGGI_00370 group_270
ATGGGCCAAAAAGTACATCCATATAGCTTAAGGGTAAAAATTAATAAGGATTGGAAGTCA
AAATGGTATTTTGATAAAAAATTGTATTCTGCAATTCTTCATGAAGATTTTTTAATAAGG
CGAGAAATTATGAAGTTTCTTAAAGGGATTAAATTTGATATTTCTGATATAGAAATAATT
AGAAATAATCCCCAAAAAGTAACAGTAGTAATTGTTACTCCAAGGCCTGGTTCTGTGATA
GGGCTTAAAGGTTCTAATCTTGAAAAGATTGGTCAATTGTTAACTAAAAAAATTTCTAAA
AAGATTAGCATTAAGATTAAAGAGGTTAAAAGACCTGAGCTTGATGCTCAAATTATTGCT
AATGGGATTGCAAAACAAGTAGAAAATAGAGCGTCTTATAGGAAAGTTTTAAAATCATCT
CTTTCTACCTCTATGTTAAAAGGTGCTCAAGGGTTAAAAATTAAAATTGCTGGTAGACTT
GGTGGGGCGGAGATTGCTCGAAGCTTTGAGGTTAAGGAAGGTCGGGTTCCTTTGCACACT
CTTAGAGCCAATATAGATTATGGATTTTCTGAGGCTCAAACTACTTATGGCATTATTGGA
GTTAAGGTTTGGTTATTTAAAGGTGAAGTTTTGGGGAGACAAACTAATTCTGATGCTGGC
CAGGTAATAAATAAAAAGCCTTTTAGGGAAAGAGGCGATGCTGTTAAAAATTTTGATAAA
ACTTTAAATAATAGAGAAAAGGCTAATGAAAAGCAAACTAGGCTTTTGGATAAAAAAGAT
GGGCTGTCTAAAGATGAAGTAGATCTTTTAAACAAAAAAAAATTTAGTGCGTCTTTTTCT
AAAGAAAGAGACGATTCTAATGAGCAGGATATTGGAGGATAA
>CCPCLGGI_00371 rplV
ATGTTGGTAAATAGAAGATATACAGCAAAGGGCAAAAATTTACCCTCTTCTCCAAAAAAA
GTTAGGCCAATAGCTGACAATATCCGGGGAGAGTCTTATATTAAGGCTATTGCAGTGCTT
TGTTCTATGCCTAATAAAGGAGCTAAGCTTTTAGAAAAAGTTGTTAAGTCAGCAGCATCA
AATGCTATGTATCACAATAAAAATCTTTCCGAGGACATGATATTTGTTAAAACAGTTATG
GTTGATGATGGGCGTCGTCGTAAAAAGATTTGGCCTAGAGCTAGGGGTAGAGCTGATAGG
CTTGTTAATAGAAATTGTCATATTTTTGTTGAAGTTGATGAAAAAAAAGATATTAAAGGA
TAA
>CCPCLGGI_00372 rpsS
GTGGCAAGATCTATTAAAAAAGGACCTTTTATAGAAAAGAGTCTTTATCAAAAAGTTTTA
TCGTCTTTTGGAAGTGAGAAGAGGGTTGTTATTAAAACCTACTCCAGATCTTCAACAATA
ATTCCTGAAATGGTAAGCCTTACCATATCTGTTTACAATGGCAAAACTTTTATACCTATT
TATATTACCGAGGATCTTGTGGGACATAAGCTTGGCGAGTTTTCACCTACAAGGATTTTT
AGAGGGCATGCTAAGTCAGATAAAAAGGGAAGGAAGTAA
>CCPCLGGI_00373 rplB
ATGGGTATTAAGACTTATAAGCCAAAAACTTCTTCTTTGCGCTATAAGACGACTTTATCT
TTTGATGATTTGAGCAAAGGTAATGATCCTTTGAAATCTTTAACAAAAGGTAAAAAATTT
AAATCGGGCAGAGATTCTTCTGGTAGGATTAGTATTAGAAGAAGAGGTGGTGGGCATAAG
AGAAAGTATAGGTTGATTGATTTTAATCGAAGAGATAAATTTAGCATTCCTGCTCGAGTT
GCTTCTATTGAATATGATCCTAATAGAAGTGCTAATATAGCTTTGCTTGTTTATAAAGAT
GGAGAAAAAAGGTATATTATTTCTCCTAAAGGCATTAAGGTTGGAGATGTTTTGGAAAGT
GGTCCTAATGCTCCAATTAAAATTGGCAATGCCTTACCTCTTGAAAATATTCCTATTGGA
AGAACCGTTCACAATATTGAGCTTAATGTTGGAAAGGGTGGACAGCTTATAAGAAGTGCT
GGTGGATATGCTATGATACTTGCTTCTGACGGGAATTATGTCACTGTAAAATTATCATCT
GGCGAGATGAGATTGATTTTTAAAAAATGTATTGCAACAATTGGTGAAATTGGAAATGAA
GATTATGCCAATATTTCTATAGGGAAAGCTGGTAAAAGTAGGTGGCTTGGTAGAAGACCC
AAGGTTAGAGGTGTTGCTATGAATCCTGTTGACCATCCACATGGTGGTGGTGAAGGAAAA
ACTTCTGGAGGTCGTCATCCTGTGTCTCCTTGGGGACAGCCTACTAAAGGTTATAAGACT
CGCAAGAAAAAGAGATATTCAGATAAATTTATTATTAAAAGAAGAAATAAATAG
>CCPCLGGI_00374 rplW
ATGAAGGCTTATGATATAATAGTTTCACCTATGCTTACTGAAAAAACTAATACTCAAAGG
GAAAGTATTAATGTTTATGTTTTTAAAGTTAATAAGAGAGCAAATAAAAAAGAGGTTGGT
GCAGCAATAAAAGAACTTTTCAATGTTACTCCAGTATCGTGTAATTTGCTAAATATTAAA
AGTAAAGCCAAGGTTGTGGTGTCTAGAAAAGGGTACCCTATAGGTAAGGGAAAAACTTCT
TCATGGAAGAAGGCATATGTTTATCTCAAAAAGGAAGATAAAATAGATATTTTTTAG
>CCPCLGGI_00375 rplD
ATGGAAAGAAAAGTTTTTTCTAAAGATGGGAAAGAGATTGGAACTATAAATTTGGATGAT
AGAGTTTTTAATATAGAAATTAGTCATGGGTCTATTTATAATGCTATAAAAAACGAGTTG
TCTAATCTTAGGGTTGGAACATCTTCAACTAAAACCAGATCAGAGGTTAGGGGTAGTTCT
AAAAAGCCTTGGAAGCAAAAAGGAACCGGTAGAGCTAGGGTTGGTACAAAGCGAAATCCA
GTTTGGATTGGCGGAGGTATAGCATTAGGGCCAAAGCCTAGGGATTATAGCTATAGATTG
[truncated: 1,611,350 more chars]
